# Supplementary material for: Integrated Transcriptomic, Proteomic, and Metabolomic Analysis of a Chromosome Segment Substitution Line Reveals the Regulatory Mechanism Governing Fatty Acids and Storage Proteins in Soybean Seeds
Source: Genes (Basel). 2026 Apr 8;17(4):432. doi: 10.3390/genes17040432 (PMC13116479; doi:10.3390/genes17040432)
Supplement: Supplementary file 1 [file genes-17-00432-s001.zip]

Archive with 14 entries (14 files):
- Figure S1. Comparative RNA-seq analysis between R19 and SN14..png
- Figure S2. Comparative proteomic analysis between R19 and SN14..png
- Figure S3. The KEGG enrichment analysis of DEMs between R19 and SN14..png
- Table S1. Primer sequences used for quantitative real-time PCR (qRT-PCR) analysis.xlsx
- Table S10. All differentially expressed metabolites between annotated SN14 and R19.xlsx
- Table S11. The DEGs, DEPs and DEMs involved the seed storage related pathway.xlsx
- Table S2. Mapping statistic of RNA-Seq raw data of SN14 and R19.xlsx
- Table S3. All expressed genes annotated from SN14 and R19.xlsx
- Table S4. All differentially expressed genes annotated SN14 and R19.xlsx
- Table S5.  DEGs located in the substituted region of R19.xlsx
- Table S6. Identification of peptide by TMT-based quantitative proteomics.xlsx
- Table S7. All expressed proteins annotated between SN14 and R19.xlsx
- Table S8. All differentially expressed proteins between annotated SN14 and R19.xlsx
- Table S9. All expressed metabolites annotated between SN14 and R19.xlsx
