# Supplementary material for: Integrated Transcriptomic, Proteomic, and Metabolomic Analysis of a Chromosome Segment Substitution Line Reveals the Regulatory Mechanism Governing Fatty Acids and Storage Proteins in Soybean Seeds
Source: Genes (Basel). 2026 Apr 8;17(4):432. doi: 10.3390/genes17040432 (PMC13116479; doi:10.3390/genes17040432)
Supplement: Supplementary file 1 [file genes-17-00432-s001.zip › Table S1. Primer sequences used for quantitative real-time PCR (qRT-PCR) analysis.xlsx]

## Sheet: Sheet1
Primer sequences used for quantitative real-time PCR (qRT-PCR) analysis
Name	sequences (5'-3')	Name	sequences (5'-3')
Glyma.01G164300-F	TATGCGTCACTTCCTC	Glyma.01G164300-R	TAGTCGGGTTGGTTTA
Glyma.02G190000-F	GGAAGTCCCATCGTAT	Glyma.02G190000-R	AAGTCCTGGACAAAGT
Glyma.02G222400-F	TGATGAGTCAACAGGGAC	Glyma.02G222400-R	TGAAGAACACCAGGAGC
Glyma.02G259000-F	CATTATGTAGGACCCTT	Glyma.02G259000-R	AGATGCGAGACTTCTG
Glyma.03G216300-F	TGGCAAGGCTAGACAG	Glyma.03G216300-R	AACCAGCTACTACGACAA
Glyma.04G086900-F	GAGTCGCCCTTCTACC	Glyma.04G086900-R	TCTTGTCCTGCTCCCT
Glyma.05G000700-F	CCGAAGACGAAGATAG	Glyma.05G000700-R	GAGATTGTTGAGGGTTT
Glyma.05G151100-F	CATCTTTAGTGGGACTT	Glyma.05G151100-R	TCTGGCTCAGTATAACC
Glyma.05G180100-F	TGGAGCATTGAGATTC	Glyma.05G180100-R	CAAACCGCTTATTTACT
Glyma.05G237000-F	GAGGAGGACACCCAGAC	Glyma.05G237000-R	GAAGCAGCACCAAACTCTGG
Glyma.06G050700-F	CTGAGGAAAGGTGGTG	Glyma.06G050700-R	TTAGGAACTCCCTTGTA
Glyma.06G088600-F	TGGCATTGGTGTTGTA	Glyma.06G088600-R	AGAAGGGTGACTCTGG
Glyma.07G015100-F	TCAGTGAAGTTGTGGGTC	Glyma.07G015100-R	GCTCAATGATAATACTTTCG
Glyma.07G180100-F	GCGGAAGTTGGAGATA	Glyma.07G180100-R	GAACACTGCCGATTGA
Glyma.08G102900-F	CGAAGCGTGGATGTTA	Glyma.08G102900-R	CAGAGCCAGATGATGC
Glyma.09G073600-F	CGCAACAAACCAATAA	Glyma.09G073600-R	CCTTCCTCCTGTCTCC
Glyma.10G147800-F	ACTACGGGCAAGGGAA	Glyma.10G147800-R	GAGCCATTTGAAACCATC
Glyma.11G017900-F	TTTGGGCACGACATAC	Glyma.11G017900-R	TTCTTGGCAGCATCAC
Glyma.11G247600-F	AGGCTGCTGCTCACTT	Glyma.11G247600-R	GCTCTGGCTTGTACTCC
Glyma.15G182600-F	ACTGGTGGACAGGTTG	Glyma.15G182600-R	CATCAGGGAGAAGACG
Glyma.16G217200-F	TTGTGGTTGTTGGAGGAT	Glyma.16G217200-R	GTTGCGATAGCGGTCA
Glyma.17G230700-F	TTGATGATTGGCACTG	Glyma.17G230700-R	GCTCATTCTTTATCCCT
Glyma.18G219100-F	TTCCAAAGGGTAAGAC	Glyma.18G219100-R	ACACCTCGCTCACTAA
Glyma.18G221700-F	GGGGCTGAAGGTGTTA	Glyma.18G221700-R	TTCCCTGGTGGAGTTG
Glyma.18G287900-F	TTTGGGCACGACATAC	Glyma.18G287900-R	TTCTTGGCAGCATCAC
Glyma.19G263300-F	ACCATCGAAGGGTTTG	Glyma.19G263300-R	GGTGTATCACCAGGTAAATA
Glyma.20G060300-F	AAACTATGAATGGGAAACC	Glyma.20G060300-R	CCTGAAGGGCAATGAG
Glyma.20G121200-F	TTTCAGGGACAGGGAG	Glyma.20G121200-R	ACTATGAGAAGCAGCAAT
GmActin4-F	CTCATGCCATCCTCCGTCTT	GmActin4-R	GCCAGCTTTTCCTTTACATCCC
