# Supplementary material for: Integrated Transcriptomic, Proteomic, and Metabolomic Analysis of a Chromosome Segment Substitution Line Reveals the Regulatory Mechanism Governing Fatty Acids and Storage Proteins in Soybean Seeds
Source: Genes (Basel). 2026 Apr 8;17(4):432. doi: 10.3390/genes17040432 (PMC13116479; doi:10.3390/genes17040432)
Supplement: Supplementary file 1 [file genes-17-00432-s001.zip › Table S10. All differentially expressed metabolites between annotated SN14 and R19.xlsx]

## Sheet: Sheet2
Table S10. All differentially expressed metabolites between annotated SN14 and R19
Index	Formula	Abbreviation	Compounds	Class I	Class II	CAS	Level	SN14-1	SN14-2	SN14-3	R19-1	R19-2	R19-3	VIP	p_value	FDR	Fold_Change	Log2FC	Type
Rfmb318	C7H14NO2+	D-PB	D-Proline betaine	Amino acids and derivatives	Amino acids and derivatives	1195-94-4	3	147670	147980	44211	308560	141140	234190	1.3812	0.13364	0.914748	2.01226	1.00882	up
pme3351	C6H11NO3	Allysine	Allysine(6-Oxo DL-Norleucine)	Amino acids and derivatives	Amino acids and derivatives	1962-83-0	3	269070	164890	223090	24071	77686	64662	1.88645	0.0166055	0.914748	0.253282	-1.98118	down
pme0256	C5H4N4O2	Xan	Xanthine	Nucleotides and derivatives	Nucleotides and derivatives	69-89-6	2	32243	13605	8953.8	4976.9	13733	3403.1	1.39025	0.263778	0.914748	0.403509	-1.30933	down
ML10176345	C7H8O5	DHS	3-Dehydroshikimic acid	Organic acids	Organic acids	2922-42-1	2	11807	6019.6	6815	6423	1967.2	2921.5	1.5928	0.126553	0.914748	0.459049	-1.12328	down
pme1021	C6H10O6	GDL	D-Glucono-1,5-lactone	Others	Saccharides and Alcohols	90-80-2	3	4154.8	8723.8	2373.5	11290	10096	19656	1.70612	0.0848138	0.914748	2.69091	1.42809	up
mws0474	C12H22O4	DC12	Dodecanedioic aicd	Lipids	Free fatty acids	693-23-2	2	679.94	1434.7	1004.2	9	9	9	2.12263	0.0421638	0.914748	0.00865706	-6.85191	down
Lmtn004049	C15H20O4	ABA	Abscisic acid	Organic acids	Organic acids	21293-29-8	3	13242	16873	17374	37749	19740	74725	1.60805	0.2225	0.914748	2.7841	1.47721	up
MWS0994	C10H16N4O10	CA-asp	N-Carbamoyl-L-aspartate	Amino acids and derivatives	Amino acids and derivatives	13184-27-5	3	2802.5	4429	2758.8	6537.8	9816.5	4930.2	1.78796	0.106203	0.914748	2.13052	1.0912	up
pmd0143	C28H58NO7P	LPC	LysoPC 20:0	Lipids	LPC	108341-80-6	3	8030.5	7082.4	7903.6	24308	10363	24355	1.77259	0.122684	0.914748	2.56451	1.35868	up
pmb2922	C15H24N2O17P2	UDP-Glc	Uridine 5'-diphospho-D-glucose	Nucleotides and derivatives	Nucleotides and derivatives	133-89-1	1	13447	17286	5292	35992	11105	28270	1.26043	0.210226	0.914748	2.09207	1.06493	up
