# Supplementary material for: Integrated Transcriptomic, Proteomic, and Metabolomic Analysis of a Chromosome Segment Substitution Line Reveals the Regulatory Mechanism Governing Fatty Acids and Storage Proteins in Soybean Seeds
Source: Genes (Basel). 2026 Apr 8;17(4):432. doi: 10.3390/genes17040432 (PMC13116479; doi:10.3390/genes17040432)
Supplement: Supplementary file 1 [file genes-17-00432-s001.zip › Table S11. The DEGs, DEPs and DEMs involved the seed storage related pathway.xlsx]

## Sheet: Sheet1
Table S11. The DEGs, DEPs and DEMs involved the seed storage related pathway
Pathway	Protein/Metabolite/gene name	Log2FC	Functional annotation
Pyrimidines metabolism
DEP	I1KF11(DHP)	0.313967	Dihydroorotase
DEM	N-Carbamoyl-L-aspartate(CA-asp)	1.0912	Amino acids and derivatives
Starch and sucrose metabolism
DEP	I1K5M9 (PGM)	-0.476012	Phosphoglucomutase (alpha-D-glucose-1,6-bisphosphate-dependent)
DEM	Uridine 5'-diphospho-D-glucose (UDP-Glu)	1.06493	Nucleotides and derivatives
DEG	Glyma.07G015100	1.29478	hexokinase 1
	Glyma.05G237000	2.58113	Phosphoglucomutase/phosphomannomutase family protein
	Glyma.09G073600	1.2669	sucrose synthase 4
	Glyma.15G182600	1.66135	sucrose synthase 4
	Glyma.03G216300	2.25242	sucrose synthase 3
	Glyma.16G217200	1.24641	sucrose synthase 6
Glycolysis/gluconeogenesis
DEG	Glyma.04G086900	1.25692	phosphofructokinase 3
	Glyma.06G088600	2.70396	phosphofructokinase 3
	Glyma.02G222400	1.27981	Aldolase superfamily protein
	Glyma.11G247600	1.93197	glyceraldehyde-3-phosphate dehydrogenase C subunit 1
	Glyma.18G219100	1.86008	Phosphoglycerate mutase, 2,3-bisphosphoglycerate-independent
	Glyma.05G000700	2.25929	Pyruvate kinase family protein
Glycerolipid Metabolism
DEM	LysoPC 20:0* (LPC)	1.35868	Lipids
DEG	Glyma.20G121200	3.77304	phosphatidic acid phosphatase 1
	Glyma.02G190000	1.59285	Patatin-like phospholipase family protein
Fatty Acid Degradation
	Glyma.11G017900	1.72749	AMP-dependent synthetase and ligase family protein
	Glyma.20G060300	3.28129	AMP-dependent synthetase and ligase family protein
	Glyma.05G180100	1.12789	acyl-CoA oxidase 2
	Glyma.07G180100	2.86686	peroxisomal 3-ketoacyl-CoA thiolase 3
Linoleic acid metabolism
DEP	Q9ARI1 (LOX)	0.468379	Lipoxygenase (Fragment)
	A0A0R0KV40 (LOX)	0.281923	Lipoxygenase
DEG	Glyma.08G102900	4.88245	PLAT/LH2 domain-containing lipoxygenase family protein
	Glyma.19G263300	5.96089	lipoxygenase 3
Aminoacids Biosynthesis
DEM	3-Dehydroshikimic acid（DHS）	-1.12328	Organic acids
DEG	Glyma.05G151100	3.28834	aspartate kinase-homoserine dehydrogenase ii
	Glyma.18G221700	1.12797	dihydrodipicolinate synthase
	Glyma.01G164300	1.50744	3-dehydroquinate synthase, putative
	Glyma.02G259000	1.19071	Aldolase-type TIM barrel family protein
Protein translocation, processing, and transport
DEP	C6TCJ7（SRP）	-0.400299	signal recognition particle 19 kDa protein, putative / SRP19, putative
DEG	Glyma.18G287900	2.61332	heat shock protein 70
	Glyma.10G147800	2.04966	secretion-associated RAS super family 2
	Glyma.06G050700	1.04305	gamma vacuolar processing enzyme
	Glyma.17G230700	1.11573	gamma vacuolar processing enzyme
The DEGs highlighted in red are located within the R19 introgression region
