# Supplementary material for: Integrated Transcriptomic, Proteomic, and Metabolomic Analysis of a Chromosome Segment Substitution Line Reveals the Regulatory Mechanism Governing Fatty Acids and Storage Proteins in Soybean Seeds
Source: Genes (Basel). 2026 Apr 8;17(4):432. doi: 10.3390/genes17040432 (PMC13116479; doi:10.3390/genes17040432)
Supplement: Supplementary file 1 [file genes-17-00432-s001.zip › Table S2. Mapping statistic of RNA-Seq raw data of SN14 and R19.xlsx]

## Sheet: Sheet1
Table S2. Mapping statistic of RNA-Seq raw data of SN14 and R19
	SN14_1	SN14_2	SN14_3	R19_1	R19_2	R19_3
QC-passed reads in total	55332524	44673987	50125102	50875363	48347957	52326544
Mapped reads	52777818	424892429	47478496	48485907	46069726	49479980
Mapping rate	0.95383	0.9511	0.9472	0.953033	0.952878	0.9456
Paired reads in sequencing	50383148	42422066	46627144	45865410	41077106	49332906
Read1	24357274	20663733	22206452	21987805	20137853	24414653
Read2	24357274	20663733	22206452	21987805	20137853	24414653
Properly paired	45796602	38358032	41726631	41571634	36674334	44310816
Paired mapping rate	0.908967	0.9042	0.8949	0.906383	0.892817	0.8982
