# Supplementary material for: Integrated Transcriptomic, Proteomic, and Metabolomic Analysis of a Chromosome Segment Substitution Line Reveals the Regulatory Mechanism Governing Fatty Acids and Storage Proteins in Soybean Seeds
Source: Genes (Basel). 2026 Apr 8;17(4):432. doi: 10.3390/genes17040432 (PMC13116479; doi:10.3390/genes17040432)
Supplement: Supplementary file 1 [file genes-17-00432-s001.zip › Table S3. All expressed genes annotated from SN14 and R19.xlsx]

## Sheet: Sheet2
Table S3. All expressed genes annotated from SN14 and R19
RealAnnotatedGenes	ReadCount.R19_1	ReadCount.R19_2	ReadCount.R19_3	ReadCount.SN14_1	ReadCount.SN14_2	ReadCount.SN14_3	CuffID	Chromosome	Strand	Start_AssambledTU	End_AssambledTU	MaxIsoformLength	CuffAssignedIDlist	OverlappedAnnotatedGene	AntisenceTranscriptGene	UnannotatedGeneOrIntergenicTU	X.pacId	transcriptName	peptideName	Pfam	Panther	KOG	KEGG.ec	KO	GO	Best.hit.arabi.name	arabi.symbol	arabi.defline	NormalizedFPKM_R19_1	NormalizedFPKM_R19_2	NormalizedFPKM_R19_3	NormalizedFPKM_SN14_1	NormalizedFPKM_SN14_2	NormalizedFPKM_SN14_3	Log2Foldchange_R19_1_VS_SN14_1	Pvalue_R19_1_VS_SN14_1	adjPvalue_R19_1_VS_SN14_1
Glyma.01G000300	186.719	107.922	225.153	275.483	272.267	136.197	XLOC_001277	Chr01	1	22096	69294	3271	Glyma.01G000100|Glyma.01G000100.1.Wm82.a2.v1,Glyma.01G000200|Glyma.01G000200.1.Wm82.a2.v1	Glyma.01G000300.Wm82.a2.v1	.	.	30545121	Glyma.01G000300.1	Glyma.01G000300.1.p										3.92811	2.49116	4.53567	5.6469	5.70225	2.39562	-0.404461	0.286935	0.875117
Glyma.01G000500	154.118	133.18	109.36	100.837	122.113	120.631	XLOC_001278	Chr01	1	89871	95968	2748	Glyma.01G000400|Glyma.01G000400.1.Wm82.a2.v1	Glyma.01G000500.Wm82.a2.v1	.	.	30543768	Glyma.01G000500.1	Glyma.01G000500.1.p										3.85931	3.65928	2.62232	2.46037	3.04423	2.52566	0.19796	0.553329	0.954256
Glyma.01G000600	688.59	478.376	290.401	261.969	285.836	215.969	XLOC_000003	Chr01	1	116087	138257	10325	Glyma.01G000600|Glyma.01G000600.1.Wm82.a2.v1,Glyma.01G000600|Glyma.01G000600.2.Wm82.a2.v1	Glyma.01G000600.Wm82.a2.v1	.	.	30544253	Glyma.01G000600.1	Glyma.01G000600.1.p	PF04434,PF10551,PF03101	PTHR31669,PTHR31669:SF54				GO:0008270,GO:0006355	AT4G38180.1	FRS5	FAR1-related sequence 5	4.58928	3.49827	1.85333	1.7012	1.89652	1.20346	0.922809	0.00643604	0.256093
Glyma.01G000700	94.8416	135.476	89.142	102.916	87.7407	72.9625	XLOC_000004	Chr01	1	143435	193562	3335	Glyma.01G000900|Glyma.01G000900.1.Wm82.a2.v1,Glyma.01G000700|Glyma.01G000700.1.Wm82.a2.v1	Glyma.01G000700.Wm82.a2.v1;Glyma.01G000900.Wm82.a2.v1;Glyma.01G000800.Wm82.a2.v1	.	.	30542002	Glyma.01G000700.1	Glyma.01G000700.1.p		PTHR31515,PTHR31515:SF3					AT5G58100.1			1.95694	3.06719	1.76129	2.06911	1.80234	1.25874	0.275538	0.455952	0.929816
Glyma.01G001000	1016.58	699.577	769.195	738.087	950.675	1087.63	XLOC_000006	Chr01	1	196256	202025	3645	Glyma.01G001000|Glyma.01G001000.1.Wm82.a2.v1,Glyma.01G001000|Glyma.01G001000.2.Wm82.a2.v1,Glyma.01G001000|Glyma.01G001000.3.Wm82.a2.v1,Glyma.01G001000|Glyma.01G001000.4.Wm82.a2.v1	Glyma.01G001000.Wm82.a2.v1	.	.	30544788	Glyma.01G001000.1	Glyma.01G001000.1.p	PF09229	PTHR13009,PTHR13009:SF5				GO:0051087,GO:0001671	AT5G58110.1		chaperone binding;ATPase activators	19.192	14.4915	13.9054	13.5771	17.8676	17.1678	-0.170512	0.539937	0.951966
Glyma.01G001100	56.3122	46.6895	27.5697	38.4637	29.8499	16.5382	XLOC_001279	Chr01	1	221421	226249	4249	Glyma.01G001200|Glyma.01G001200.1.Wm82.a2.v1	Glyma.01G001100.Wm82.a2.v1	Glyma.01G001200.Wm82.a2.v1	.	30544973	Glyma.01G001100.1	Glyma.01G001100.1.p	PF03040	PTHR33650,PTHR33650:SF1				GO:0016021	AT4G31040.1		CemA-like proton extrusion protein-related	0.911991	0.829672	0.427553	0.60696	0.481269	0.22394	0.616457	0.252917	0.854816
Glyma.01G001300	245.007	393.417	351.973	328.501	279.504	263.638	XLOC_000007	Chr01	1	205262	228104	5207	Glyma.01G001100|Glyma.01G001100.3.Wm82.a2.v1,Glyma.01G001100|Glyma.01G001100.4.Wm82.a2.v1,Glyma.01G001100|Glyma.01G001100.1.Wm82.a2.v1,Glyma.01G001100|Glyma.01G001100.2.Wm82.a2.v1	.	Glyma.01G001300.Wm82.a2.v1;Glyma.01G001200.Wm82.a2.v1	.	30544327	Glyma.01G001300.1	Glyma.01G001300.1.p	PF00432	PTHR11764,PTHR11764:SF15		5.4.99.8	K01853	GO:0003824	AT2G07050.1	CAS1	cycloartenol synthase 1	3.23792	5.70478	4.45417	4.23004	3.67732	2.91308	0.181168	0.547296	0.953938
Glyma.01G001700	174.864	161.5	136.93	144.499	176.386	181.92	XLOC_000010	Chr01	1	269071	274045	1715	Glyma.01G001700|Glyma.01G001700.2.Wm82.a2.v1,Glyma.01G001700|Glyma.01G001700.1.Wm82.a2.v1	Glyma.01G001700.Wm82.a2.v1	.	.	30545170	Glyma.01G001700.1	Glyma.01G001700.1.p		PTHR36361					AT3G10572.1		3-phosphoinositide-dependent protein kinase-1, putative	7.01635	7.1102	5.26111	5.64931	7.04581	6.10306	-0.095927	0.757925	0.983069
Glyma.01G001800	109.661	16.8388	11.9469	11.4352	18.9954	19.4567	XLOC_000011	Chr01	1	274576	278431	3558	Glyma.01G001800|Glyma.01G001800.1.Wm82.a2.v1	Glyma.01G001800.Wm82.a2.v1	.	.	30543883	Glyma.01G001800.1	Glyma.01G001800.1.p	PF08263,PF13855,PF00069	PTHR27008,PTHR27008:SF31	KOG1187	2.7.11.1		GO:0005515,GO:0006468,GO:0005524,GO:0004672	AT5G35390.1		Leucine-rich repeat protein kinase family protein	2.1209	0.357339	0.221255	0.215492	0.365741	0.314626	1.4466	0.0538532	0.580547
Glyma.01G001900	3.95173	0	0	0	0	0.972834	XLOC_000012	Chr01	1	280963	285491	3103	Glyma.01G001900|Glyma.01G001900.2.Wm82.a2.v1,Glyma.01G001900|Glyma.01G001900.1.Wm82.a2.v1	Glyma.01G001900.Wm82.a2.v1	.	.	30544579	Glyma.01G001900.1	Glyma.01G001900.1.p	PF00582,PF00069	PTHR27003,PTHR27003:SF107	KOG1187	2.7.11.1		GO:0006950,GO:0006468,GO:0005524,GO:0004672	AT2G24370.1		Protein kinase protein with adenine nucleotide alpha hydrolases-like domain	0.0876356	0	0	0	0	0.018038	1.88441	0.582794	NA
Glyma.01G002000	0	0	2.75697	0	0	0	XLOC_000013	Chr01	1	285907	288571	914	Glyma.01G002000|Glyma.01G002000.1.Wm82.a2.v1	Glyma.01G002000.Wm82.a2.v1	.	.	30541957	Glyma.01G002000.1	Glyma.01G002000.1.p	PF04570	PTHR33059,PTHR33059:SF23					AT5G20700.1		Protein of unknown function (DUF581)	0	0	0.198761	0	0	0	2.35366	0.555454	NA
Glyma.01G002100	42.4811	114.81	55.1394	60.2945	51.559	28.2122	XLOC_001282	Chr01	1	291228	297375	4229	Glyma.01G002100|Glyma.01G002100.1.Wm82.a2.v1,Glyma.01G002100|Glyma.01G002100.2.Wm82.a2.v1	.	Glyma.01G002100.Wm82.a2.v1	.	30542072	Glyma.01G002100.1	Glyma.01G002100.1.p	PF02309,PF02362,PF06507	PTHR31384,PTHR31384:SF9				GO:0006355,GO:0005634,GO:0003677,GO:0009725	AT5G20730.2	ARF7,BIP,IAA21,IAA23,IAA25,MSG1,NPH4,TIR5	Transcriptional factor B3 family protein / auxin-responsive factor AUX/IAA-related	0.691247	2.04983	0.85915	0.95595	0.835213	0.383823	0.606142	0.227287	0.839924
Glyma.01G002200	208.454	173.746	276.616	298.354	283.122	379.405	XLOC_001283	Chr01	1	303442	308001	3164	Glyma.01G002200|Glyma.01G002200.1.Wm82.a2.v1	.	Glyma.01G002200.Wm82.a2.v1	.	30543769	Glyma.01G002200.1	Glyma.01G002200.1.p	PF01429,PF07496	PTHR12396				GO:0005634,GO:0003677,GO:0008270	AT5G35330.3	ATMBD2,MBD02,MBD2	methyl-CPG-binding domain protein 02	4.53365	4.14622	5.76084	6.32252	6.13011	6.8992	-0.554327	0.0720771	0.641265
Glyma.01G002600	28.6501	8.41942	4.59495	1.03956	4.52272	10.7012	XLOC_000016	Chr01	1	335051	337046	1996	Glyma.01G002600|Glyma.01G002600.1.Wm82.a2.v1	Glyma.01G002600.Wm82.a2.v1	.	.	30543303	Glyma.01G002600.1	Glyma.01G002600.1.p	PF01663	PTHR10151	KOG2645	3.6.1.9		GO:0003824	AT4G29680.1		Alkaline-phosphatase-like family protein	0.987733	0.31849	0.151693	0.0349208	0.155228	0.308463	1.32714	0.201824	0.819009
Glyma.01G002700	50.3846	29.0853	33.0836	31.1868	39.7999	75.8811	XLOC_000017	Chr01	1	339779	343224	1077	Glyma.01G002700|Glyma.01G002700.1.Wm82.a2.v1	Glyma.01G002700.Wm82.a2.v1	.	.	30545151	Glyma.01G002700.1	Glyma.01G002700.1.p	PF00085	PTHR10438,PTHR10438:SF227	KOG0907	5.3.4.1		GO:0045454,GO:0015035,GO:0006662	AT4G29670.1	ACHT2	atypical CYS HIS rich thioredoxin 2	3.21926	2.03907	2.02415	1.94156	2.53161	4.05368	-0.401283	0.434932	0.924842
Glyma.01G002800	0	2.29621	0	0	5.42726	0	XLOC_000018	Chr01	1	343880	344482	603	Glyma.01G002800|Glyma.01G002800.1.Wm82.a2.v1	Glyma.01G002800.Wm82.a2.v1	.	.	30544146	Glyma.01G002800.1	Glyma.01G002800.1.p	PF03208	PTHR19317,PTHR19317:SF2	KOG3142				AT1G55190.1	PRA1.F2,PRA7	PRA1 (Prenylated rab acceptor) family protein	0	0.28752	0	0	0.616587	0	-1.19932	0.67488	NA
Glyma.01G002900	1.97587	3.82701	1.83798	0	1.80909	1.94567	XLOC_000019	Chr01	1	346352	349873	777	Glyma.01G002900|Glyma.01G002900.1.Wm82.a2.v1	Glyma.01G002900.Wm82.a2.v1	.	.	30544339	Glyma.01G002900.1	Glyma.01G002900.1.p	PF08241	PTHR10108,PTHR10108:SF871		2.1.1.163		GO:0008168,GO:0008152	AT4G29590.1		S-adenosyl-L-methionine-dependent methyltransferases superfamily protein	0.174989	0.371888	0.155871	0	0.159503	0.144072	1.01412	0.591388	NA
Glyma.01G003000	22.7225	19.9004	20.2178	23.9099	18.9954	6.80984	XLOC_001285	Chr01	1	363183	365184	1269	Glyma.01G003000|Glyma.01G003000.1.Wm82.a2.v1	.	Glyma.01G003000.Wm82.a2.v1	.	30541645	Glyma.01G003000.1	Glyma.01G003000.1.p	PF00249	PTHR12374,PTHR12374:SF19					AT5G56840.1		myb-like transcription factor family protein	1.23216	1.18406	1.04982	1.26331	1.02546	0.30875	0.333845	0.622165	0.966639
Glyma.01G003300	1.97587	0	0	0	0	0.972834	XLOC_000021	Chr01	1	376938	378710	669	Glyma.01G003300|Glyma.01G003300.1.Wm82.a2.v1	Glyma.01G003300.Wm82.a2.v1	.	.	30544096	Glyma.01G003300.1	Glyma.01G003300.1.p		PTHR35133,PTHR35133:SF1					AT5G56780.1	ATET2,ET2	effector of transcription2	0.203239	0	0	0	0	0.0836651	0.879694	0.827105	NA
Glyma.01G003500	51.3725	12.2464	8.27091	14.5538	11.7591	18.4838	XLOC_000022	Chr01	1	379817	387293	2866	Glyma.01G003500|Glyma.01G003500.1.Wm82.a2.v1,Glyma.01G003400|Glyma.01G003400.1.Wm82.a2.v1	Glyma.01G003500.Wm82.a2.v1;Glyma.01G003400.Wm82.a2.v1	.	.	30544087	Glyma.01G003500.1	Glyma.01G003500.1.p	PF03096	PTHR11034,PTHR11034:SF23	KOG2931				AT5G56750.1	NDL1	N-MYC downregulated-like 1	1.23347	0.322632	0.190161	0.340484	0.281078	0.371063	0.658511	0.389391	0.913531
Glyma.01G003600	535.46	394.947	582.64	600.865	687.453	718.924	XLOC_001287	Chr01	1	384068	400433	2343	Glyma.01G003600|Glyma.01G003600.1.Wm82.a2.v1,Glyma.01G003800|Glyma.01G003800.3.Wm82.a2.v1,Glyma.01G003800|Glyma.01G003800.2.Wm82.a2.v1,Glyma.01G003800|Glyma.01G003800.1.Wm82.a2.v1	.	Glyma.01G003600.Wm82.a2.v1;Glyma.01G003800.Wm82.a2.v1	.	30542416	Glyma.01G003600.1	Glyma.01G003600.1.p		PTHR35505,PTHR35505:SF2					AT5G11780.1			15.7264	12.7274	16.386	17.1949	20.1003	17.654	-0.417442	0.124414	0.742299
Glyma.01G004000	0	13.7772	2.75697	0	5.42726	0	XLOC_000025	Chr01	1	415193	417507	789	Glyma.01G004000|Glyma.01G004000.1.Wm82.a2.v1	Glyma.01G004000.Wm82.a2.v1	.	.	30545018	Glyma.01G004000.1	Glyma.01G004000.1.p		PTHR11716,PTHR11716:SF47		3.1.1.4		GO:0016042,GO:0005509,GO:0004623	AT4G29460.1		Phospholipase A2 family protein	0	1.31844	0.23025	0	0.471232	0	1.61117	0.382933	NA
Glyma.01G004100	174.864	345.962	174.608	141.38	96.7861	132.305	XLOC_000026	Chr01	1	418636	423958	4221	Glyma.01G004100|Glyma.01G004100.1.Wm82.a2.v1,Glyma.01G004100|Glyma.01G004100.2.Wm82.a2.v1	Glyma.01G004100.Wm82.a2.v1	.	.	30543122	Glyma.01G004100.1	Glyma.01G004100.1.p	PF03398	PTHR12161,PTHR12161:SF13	KOG2027				AT2G19710.1		Regulator of Vps4 activity in the MVB pathway protein	2.85076	6.18852	2.7258	2.24579	1.57083	1.80341	0.907075	0.0145845	0.365795
Glyma.01G004200	1354.46	1673.17	487.065	634.131	521.921	808.425	XLOC_000027	Chr01	1	425398	427700	1283	Glyma.01G004200|Glyma.01G004200.2.Wm82.a2.v1,Glyma.01G004200|Glyma.01G004200.1.Wm82.a2.v1,Glyma.01G004200|Glyma.01G004200.3.Wm82.a2.v1,Glyma.01G004200|Glyma.01G004200.4.Wm82.a2.v1	Glyma.01G004200.Wm82.a2.v1	.	.	30544363	Glyma.01G004200.1	Glyma.01G004200.1.p	PF13578	PTHR10509,PTHR10509:SF29	KOG1663		K00588	GO:0008171	AT4G26220.1		S-adenosyl-L-methionine-dependent methyltransferases superfamily protein	72.6462	98.4661	25.0152	33.1397	27.8682	36.2531	0.831556	0.0307956	0.487093
Glyma.01G004300	264.766	323	180.122	130.985	196.286	186.784	XLOC_001288	Chr01	1	429353	433423	3860	Glyma.01G004400|Glyma.01G004400.1.Wm82.a2.v1	Glyma.01G004300.Wm82.a2.v1	.	.	30544760	Glyma.01G004300.1	Glyma.01G004300.1.p	PF01198	PTHR10956	KOG0893		K02910	GO:0006412,GO:0005840,GO:0005622,GO:0003735	AT2G19740.1		Ribosomal protein L31e family protein	4.72008	6.31813	3.07485	2.27524	3.48364	2.7841	0.572599	0.0890045	0.679518
Glyma.01G004500	523.605	588.594	364.839	398.151	385.335	427.074	XLOC_000029	Chr01	1	434344	437413	1668	Glyma.01G004500|Glyma.01G004500.1.Wm82.a2.v1,Glyma.01G004500|Glyma.01G004500.2.Wm82.a2.v1	Glyma.01G004500.Wm82.a2.v1	.	.	30541947	Glyma.01G004500.1	Glyma.01G004500.1.p	PF03357	PTHR22761,PTHR22761:SF8	KOG1656		K12194	GO:0007034	AT4G29160.1	SNF7.1	SNF7 family protein	21.6014	26.6436	14.4129	16.0047	15.8261	14.7312	0.280365	0.326788	0.888993
Glyma.01G004600	13.8311	2.29621	0	0	2.71363	1.94567	XLOC_001289	Chr01	1	438340	439522	1048	Glyma.01G004600|Glyma.01G004600.1.Wm82.a2.v1	.	Glyma.01G004600.Wm82.a2.v1	.	30542786	Glyma.01G004600.1	Glyma.01G004600.1.p	PF06376	PTHR33374,PTHR33374:SF3					AT3G61640.1	AGP20,AtAGP20	arabinogalactan protein 20	0.908174	0.165433	0	0	0.177386	0.106817	1.74915	0.315075	NA
Glyma.01G004700	35.5656	56.6397	27.5697	39.5033	32.5636	39.8862	XLOC_001290	Chr01	1	439595	445066	1675	Glyma.01G004700|Glyma.01G004700.1.Wm82.a2.v1	.	Glyma.01G004700.Wm82.a2.v1	.	30542846	Glyma.01G004700.1	Glyma.01G004700.1.p	PF03962	PTHR31398,PTHR31398:SF0	KOG3433				AT4G29170.1	ATMND1	Mnd1 family protein	1.46113	2.55317	1.08458	1.5813	1.33183	1.37006	0.0978481	0.844832	0.989003
Glyma.01G004800	1.97587	16.0734	0	0	0	0	XLOC_000030	Chr01	1	446825	452825	3614	Glyma.01G004800|Glyma.01G004800.1.Wm82.a2.v1,Glyma.01G004800|Glyma.01G004800.2.Wm82.a2.v1	Glyma.01G004800.Wm82.a2.v1	.	.	30545143	Glyma.01G004800.1	Glyma.01G004800.1.p	PF13855,PF07714,PF12819	PTHR27003	KOG1187	2.7.11.1,2.7.10.1		GO:0005515,GO:0006468,GO:0004672	AT4G29180.2	RHS16	root hair specific 16	0.0376222	0.335811	0	0	0	0	5.0876	0.0211906	NA
Glyma.01G004900	8.8914	1.5308	0	0	0	0	XLOC_001291	Chr01	1	457480	459034	992	Glyma.01G004900|Glyma.01G004900.1.Wm82.a2.v1	.	Glyma.01G004900.Wm82.a2.v1	.	30542481	Glyma.01G004900.1	Glyma.01G004900.1.p	PF00249	PTHR10641,PTHR10641:SF603	KOG0048		K09422		AT5G65790.1	ATMYB68,MYB68	myb domain protein 68	0.616784	0.116515	0	0	0	0	4.25653	0.0996028	NA
Glyma.01G005000	2307.81	1871.41	2994.99	3589.6	2642.17	3123.77	XLOC_001292	Chr01	1	464509	466549	2041	Glyma.01G005000|Glyma.01G005000.1.Wm82.a2.v1	.	Glyma.01G005000.Wm82.a2.v1	.	30544277	Glyma.01G005000.1	Glyma.01G005000.1.p	PF00642	PTHR14493	KOG1595			GO:0046872	AT2G19810.1		CCCH-type zinc finger family protein	77.8094	69.2308	96.6934	117.923	88.6847	88.0578	-0.391444	0.14979	0.770938
Glyma.01G005200	134.359	299.272	134.173	126.826	72.3634	93.3921	XLOC_000032	Chr01	1	512330	517720	3453	Glyma.01G005200|Glyma.01G005200.1.Wm82.a2.v1	Glyma.01G005200.Wm82.a2.v1	.	.	30542455	Glyma.01G005200.1	Glyma.01G005200.1.p	PF01019	PTHR11686,PTHR11686:SF29		2.3.2.15,3.4.19.13,2.3.2.2	K18592	GO:0006749,GO:0003840	AT4G29210.1	GGT3,GGT4	gamma-glutamyl transpeptidase 4	2.67759	6.544	2.56042	2.46268	1.43567	1.55613	0.95715	0.0193013	0.411039
Glyma.01G005300	70.1433	45.9241	28.4887	41.5824	52.4635	35.022	XLOC_001293	Chr01	1	518598	520667	905	Glyma.01G005300|Glyma.01G005300.1.Wm82.a2.v1,Glyma.01G005300|Glyma.01G005300.2.Wm82.a2.v1,Glyma.01G005300|Glyma.01G005300.3.Wm82.a2.v1	.	Glyma.01G005300.Wm82.a2.v1	.	30545174	Glyma.01G005300.1	Glyma.01G005300.1.p	PF01217	PTHR11753	KOG0934		K12403	GO:0015031,GO:0008565	AT2G19790.1		SNARE-like superfamily protein	5.3335	3.83148	2.07429	3.08075	3.97136	2.22651	0.151655	0.757136	0.983069
Glyma.01G005400	277.609	390.355	408.032	588.391	381.717	281.149	XLOC_001294	Chr01	1	524166	529397	2505	Glyma.01G005400|Glyma.01G005400.2.Wm82.a2.v1,Glyma.01G005400|Glyma.01G005400.1.Wm82.a2.v1	.	Glyma.01G005400.Wm82.a2.v1	.	30543742	Glyma.01G005400.1	Glyma.01G005400.1.p	PF00365	PTHR13697,PTHR13697:SF7		2.7.1.11	K00850	GO:0006096,GO:0003872	AT4G26270.1	PFK3	phosphofructokinase 3	7.62607	11.7659	10.7332	15.749	10.4391	6.45744	-0.220703	0.506983	0.94353
Glyma.01G005500	25.6863	24.4929	40.4356	39.5033	43.4181	40.859	XLOC_000033	Chr01	1	544871	550997	2865	Glyma.01G005500|Glyma.01G005500.2.Wm82.a2.v1,Glyma.01G005500|Glyma.01G005500.3.Wm82.a2.v1,Glyma.01G005500|Glyma.01G005500.1.Wm82.a2.v1,Glyma.01G005500|Glyma.01G005500.4.Wm82.a2.v1,Glyma.01G005500|Glyma.01G005500.5.Wm82.a2.v1	Glyma.01G005500.Wm82.a2.v1	.	.	30544076	Glyma.01G005500.1	Glyma.01G005500.1.p	PF02365	PTHR31079,PTHR31079:SF3				GO:0006355,GO:0003677	AT4G29230.1	anac075,NAC075	NAC domain containing protein 75	0.616951	0.645489	0.930001	0.924493	1.03819	0.820531	-0.459008	0.354841	0.903408
Glyma.01G006000	2029.22	1267.51	661.673	743.285	626.848	815.235	XLOC_000036	Chr01	1	585820	589192	1275	Glyma.01G006000|Glyma.01G006000.1.Wm82.a2.v1	Glyma.01G006000.Wm82.a2.v1	Glyma.01G006100.Wm82.a2.v1	.	30543896	Glyma.01G006000.1	Glyma.01G006000.1.p		PTHR33172,PTHR33172:SF2					AT5G56550.1	ATOXS3,OXS3	oxidative stress 3	109.52	75.0609	34.1962	39.0878	33.6809	36.7878	0.845214	0.0175728	0.393763
Glyma.01G006100	598.688	358.208	251.803	227.664	234.277	233.48	XLOC_001297	Chr01	1	588388	598820	3232	Glyma.01G006100|Glyma.01G006100.2.Wm82.a2.v1,Glyma.01G006100|Glyma.01G006100.1.Wm82.a2.v1	.	Glyma.01G006100.Wm82.a2.v1	.	30543902	Glyma.01G006100.1	Glyma.01G006100.1.p	PF03485,PF05746,PF00750	PTHR11956,PTHR11956:SF5		6.1.1.19	K01887	GO:0006420,GO:0005737,GO:0005524,GO:0004814,GO:0000166	AT4G26300.1	emb1027	Arginyl-tRNA synthetase, class Ic	12.7469	8.36831	5.13375	4.723	4.96579	4.15633	0.786021	0.0208546	0.423422
Glyma.01G006400	191.659	310.753	440.196	392.954	430.562	337.573	XLOC_000039	Chr01	1	604446	613008	2700	Glyma.01G006400|Glyma.01G006400.3.Wm82.a2.v1,Glyma.01G006400|Glyma.01G006400.1.Wm82.a2.v1,Glyma.01G006400|Glyma.01G006400.2.Wm82.a2.v1	Glyma.01G006400.Wm82.a2.v1	.	.	30543996	Glyma.01G006400.1	Glyma.01G006400.1.p	PF03485,PF05746,PF00750	PTHR11956,PTHR11956:SF5		6.1.1.19	K01887	GO:0006420,GO:0005737,GO:0005524,GO:0004814,GO:0000166	AT4G26300.1	emb1027	Arginyl-tRNA synthetase, class Ic	4.88473	8.69012	10.743	9.75827	10.9245	7.19343	-0.3044	0.364684	0.907236
Glyma.01G006500	393.198	412.552	480.632	582.153	523.73	377.46	XLOC_000040	Chr01	1	614283	642408	5168	Glyma.01G006500|Glyma.01G006500.8.Wm82.a2.v1,Glyma.01G006500|Glyma.01G006500.4.Wm82.a2.v1,Glyma.01G006500|Glyma.01G006500.5.Wm82.a2.v1,Glyma.01G006500|Glyma.01G006500.6.Wm82.a2.v1,Glyma.01G006500|Glyma.01G006500.7.Wm82.a2.v1,Glyma.01G006500|Glyma.01G006500.2.Wm82.a2.v1,Glyma.01G006500|Glyma.01G006500.3.Wm82.a2.v1,Glyma.01G006500|Glyma.01G006500.1.Wm82.a2.v1,Glyma.01G006500|Glyma.01G006500.9.Wm82.…	Glyma.01G006500.Wm82.a2.v1	.	.	30543171	Glyma.01G006500.1	Glyma.01G006500.1.p	PF04567,PF04566,PF04565,PF04561,PF04560,PF04563,PF00562	PTHR20856,PTHR20856:SF8		2.7.7.6	K03021	GO:0006351,GO:0003899,GO:0003677,GO:0032549	AT5G45140.1	NRPC2	nuclear RNA polymerase C2	5.23556	6.0274	6.12822	7.55284	6.94251	4.20223	-0.210944	0.454547	0.929356
Glyma.01G006600	450.498	443.933	455.819	399.191	416.09	404.699	XLOC_000041	Chr01	1	643566	651361	5576	Glyma.01G006600|Glyma.01G006600.1.Wm82.a2.v1,Glyma.01G006600|Glyma.01G006600.2.Wm82.a2.v1	Glyma.01G006600.Wm82.a2.v1	.	.	30544660	Glyma.01G006600.1	Glyma.01G006600.1.p	PF02985,PF00400,PF00069	PTHR17583		2.7.11.1	K08333	GO:0005515,GO:0006468,GO:0005524,GO:0004672	AT4G29380.1		protein kinase family protein / WD-40 repeat family protein	5.55961	6.0113	5.3866	4.80013	5.11205	4.17581	0.139046	0.584086	0.961252
Glyma.01G006700	40.5053	16.8388	11.9469	16.633	18.0909	10.7012	XLOC_001298	Chr01	1	652561	658576	3596	Glyma.01G006700|Glyma.01G006700.1.Wm82.a2.v1,Glyma.01G006700|Glyma.01G006700.2.Wm82.a2.v1,Glyma.01G006700|Glyma.01G006700.3.Wm82.a2.v1,Glyma.01G006700|Glyma.01G006700.4.Wm82.a2.v1,Glyma.01G006700|Glyma.01G006700.5.Wm82.a2.v1	.	Glyma.01G006700.Wm82.a2.v1	.	30543032	Glyma.01G006700.1	Glyma.01G006700.1.p	PF02225,PF04389,PF04253	PTHR10404,PTHR10404:SF45		3.4.17.11	K01301		AT5G19740.1		Peptidase M28 family protein	0.775115	0.353563	0.218917	0.310131	0.344644	0.171216	0.592077	0.395515	0.913531
Glyma.01G006800	21.7345	0	0.91899	0	0	3.89134	XLOC_000043	Chr01	1	660386	668838	2730	Glyma.01G006800|Glyma.01G006800.3.Wm82.a2.v1,Glyma.01G006800|Glyma.01G006800.1.Wm82.a2.v1,Glyma.01G006800|Glyma.01G006800.2.Wm82.a2.v1	Glyma.01G006800.Wm82.a2.v1	.	.	30543199	Glyma.01G006800.1	Glyma.01G006800.1.p	PF01095	PTHR31321,PTHR31321:SF17		3.1.1.11	K01051	GO:0042545,GO:0030599,GO:0005618	AT5G19730.1		Pectin lyase-like superfamily protein	0.547851	0	0.0221816	0	0	0.0820102	2.50127	0.180783	NA
Glyma.01G006900	484.087	662.838	571.612	521.859	570.767	606.076	XLOC_000044	Chr01	1	670869	674564	1805	Glyma.01G006900|Glyma.01G006900.1.Wm82.a2.v1,Glyma.01G006900|Glyma.01G006900.2.Wm82.a2.v1	Glyma.01G006900.Wm82.a2.v1	.	.	30542361	Glyma.01G006900.1	Glyma.01G006900.1.p		PTHR34566,PTHR34566:SF2					AT3G51100.1			18.4553	27.7271	20.8674	19.3852	21.6627	19.3188	0.0112854	0.966167	0.996421
Glyma.01G007100	5.9276	5.35781	11.9469	16.633	11.7591	22.3752	XLOC_001300	Chr01	1	707570	708601	1032	Glyma.01G007100|Glyma.01G007100.1.Wm82.a2.v1	.	Glyma.01G007100.Wm82.a2.v1	.	30541759	Glyma.01G007100.1	Glyma.01G007100.1.p	PF01554	PTHR11206,PTHR11206:SF76			K03327	GO:0055085,GO:0016020,GO:0015297,GO:0015238,GO:0006855	AT4G29140.1		MATE efflux family protein	0.395252	0.391996	0.762815	1.08065	0.780592	1.24744	-1.13981	0.152582	0.775111
Glyma.01G007200	8759.02	3592.8	5623.3	5652.09	7277.05	9323.64	XLOC_000045	Chr01	1	730042	735381	2212	Glyma.01G007200|Glyma.01G007200.1.Wm82.a2.v1,Glyma.01G007200|Glyma.01G007200.3.Wm82.a2.v1,Glyma.01G007200|Glyma.01G007200.2.Wm82.a2.v1	Glyma.01G007200.Wm82.a2.v1	.	.	30541623	Glyma.01G007200.1	Glyma.01G007200.1.p	PF00349,PF03727	PTHR19443,PTHR19443:SF26		2.7.1.1	K00844	GO:0016773,GO:0005975,GO:0005524,GO:0046835,GO:0005536,GO:0004396,GO:0001678	AT2G19860.1	ATHXK2,HXK2	hexokinase 2	272.486	122.637	167.514	171.324	225.373	242.511	-0.321497	0.3317	0.890221
Glyma.01G007300	964.223	306.926	508.201	333.699	416.994	526.303	XLOC_000046	Chr01	1	736361	740960	2189	Glyma.01G007300|Glyma.01G007300.1.Wm82.a2.v1	Glyma.01G007300.Wm82.a2.v1	.	.	30543096	Glyma.01G007300.1	Glyma.01G007300.1.p	PF00349,PF03727	PTHR19443,PTHR19443:SF26		2.7.1.1	K00844	GO:0016773,GO:0005975,GO:0005524,GO:0046835,GO:0005536,GO:0004396,GO:0001678	AT2G19860.1	ATHXK2,HXK2	hexokinase 2	30.3114	10.5867	15.298	10.2213	13.0501	13.8332	0.462947	0.221577	0.83474
Glyma.01G007500	295.392	199.004	22.0558	13.5143	40.7044	23.348	XLOC_001301	Chr01	1	741434	751264	4988	Glyma.01G007500|Glyma.01G007500.1.Wm82.a2.v1,Glyma.01G007400|Glyma.01G007400.1.Wm82.a2.v1	.	Glyma.01G007500.Wm82.a2.v1;Glyma.01G007400.Wm82.a2.v1	.	30542973	Glyma.01G007500.1	Glyma.01G007500.1.p	PF00560,PF08263,PF00069	PTHR27000,PTHR27000:SF111	KOG1187	2.7.11.1		GO:0005515,GO:0006468,GO:0005524,GO:0004672	AT5G25930.1		Protein kinase family protein with leucine-rich repeat domain	4.07518	3.01238	0.291367	0.181661	0.559045	0.269312	2.72134	2.07368e-05	0.00927214
Glyma.01G007600	0.987933	0.765402	0	0	0	0	XLOC_000048	Chr01	1	752482	756771	597	Glyma.01G007600|Glyma.01G007600.1.Wm82.a2.v1	Glyma.01G007600.Wm82.a2.v1	.	.	30544298	Glyma.01G007600.1	Glyma.01G007600.1.p										0.113875	0.0968031	0	0	0	0	1.70126	0.673659	NA
Glyma.01G007700	146.214	189.054	229.748	259.89	217.09	198.458	XLOC_001302	Chr01	1	759038	761566	2517	Glyma.01G007700|Glyma.01G007700.1.Wm82.a2.v1	.	Glyma.01G007700.Wm82.a2.v1	.	30542957	Glyma.01G007700.1	Glyma.01G007700.1.p	PF02466	PTHR10485,PTHR10485:SF0	KOG1652		K17795	GO:0015450,GO:0006886,GO:0005744	AT2G37410.1	ATTIM17-2,TIM17,TIM17-2	translocase inner membrane subunit 17-2	3.99743	5.67123	6.01468	6.92312	5.90865	4.53646	-0.26194	0.405347	0.917036
Glyma.01G007800	0.987933	3.82701	2.75697	2.07912	0.904543	0	XLOC_000049	Chr01	1	763291	771911	2938	Glyma.01G007800|Glyma.01G007800.1.Wm82.a2.v1	Glyma.01G007800.Wm82.a2.v1	.	.	30542254	Glyma.01G007800.1	Glyma.01G007800.1.p	PF01426,PF00385,PF00145	PTHR10629,PTHR10629:SF28		2.1.1.37	K00558	GO:0003682	AT1G69770.1	CMT3	chromomethylase 3	0.0231393	0.0983516	0.0618337	0.0474486	0.0210916	0	1.36613	0.49492	NA
Glyma.01G008100	0	0	0	0	2.71363	0	XLOC_000051	Chr01	1	787097	791147	1501	Glyma.01G008100|Glyma.01G008100.1.Wm82.a2.v1	Glyma.01G008100.Wm82.a2.v1	.	.	30544449	Glyma.01G008100.1	Glyma.01G008100.1.p	PF06911	PTHR21068,PTHR21068:SF5					AT4G15450.1		Senescence/dehydration-associated protein-related	0	0	0	0	0.123851	0	-2.48103	0.535191	NA
Glyma.01G008300	3.95173	7.65402	5.51394	1.03956	2.71363	12.6468	XLOC_001304	Chr01	1	813496	815748	792	Glyma.01G008300|Glyma.01G008300.1.Wm82.a2.v1	.	Glyma.01G008300.Wm82.a2.v1	.	30543864	Glyma.01G008300.1	Glyma.01G008300.1.p		PTHR28242,PTHR28242:SF4	KOG4747		K14490		AT3G16360.2	AHP4	HPT phosphotransmitter 4	0.34335	0.72969	0.458756	0.0880075	0.234723	0.918731	0.0555348	0.963138	0.996396
Glyma.01G008400	263.778	548.028	255.479	140.341	169.15	230.562	XLOC_000053	Chr01	1	817965	823231	1615	Glyma.01G008400|Glyma.01G008400.1.Wm82.a2.v1,Glyma.01G008400|Glyma.01G008400.2.Wm82.a2.v1	Glyma.01G008400.Wm82.a2.v1	.	.	30541730	Glyma.01G008400.1	Glyma.01G008400.1.p	PF03171,PF14226	PTHR10209,PTHR10209:SF146	KOG0143	1.14.17.4		GO:0055114,GO:0016491	AT1G35190.1		2-oxoglutarate (2OG) and Fe(II)-dependent oxygenase superfamily protein	11.2393	25.6215	10.4238	5.82648	7.17512	8.21384	0.979085	0.0083218	0.287139
Glyma.01G008500	0.987933	18.3696	7.35192	3.11868	1.80909	0	XLOC_001305	Chr01	1	826850	832098	2635	Glyma.01G008500|Glyma.01G008500.1.Wm82.a2.v1,Glyma.01G008500|Glyma.01G008500.2.Wm82.a2.v1	.	Glyma.01G008500.Wm82.a2.v1	.	30544964	Glyma.01G008500.1	Glyma.01G008500.1.p	PF00390,PF03949	PTHR23406,PTHR23406:SF26		1.1.1.40	K00029	GO:0055114,GO:0004471,GO:0051287	AT1G79750.1	ATNADP-ME4,NADP-ME4	NADP-malic enzyme 4	0.0258001	0.526374	0.183851	0.079357	0.0470338	0	2.46327	0.0827032	0.669081
Glyma.01G008600	2208.03	1716.8	2120.11	1817.15	1716.82	2351.34	XLOC_001306	Chr01	1	836020	840149	2440	Glyma.01G008600|Glyma.01G008600.1.Wm82.a2.v1	.	Glyma.01G008600.Wm82.a2.v1	.	30542999	Glyma.01G008600.1	Glyma.01G008600.1.p	PF02731	PTHR12096			K06063	GO:0005681,GO:0000398	AT1G77180.2	SKIP	chromatin protein family	62.2716	53.1255	57.255	49.934	48.2022	55.4443	0.0286233	0.911618	0.993075
Glyma.01G008700	2.9638	2.29621	1.83798	3.11868	1.80909	0.972834	XLOC_001307	Chr01	1	841903	854296	3104	Glyma.01G008700|Glyma.01G008700.1.Wm82.a2.v1,Glyma.01G008700|Glyma.01G008700.2.Wm82.a2.v1,Glyma.01G008700|Glyma.01G008700.3.Wm82.a2.v1	.	Glyma.01G008700.Wm82.a2.v1	.	30543146	Glyma.01G008700.1	Glyma.01G008700.1.p	PF05183	PTHR23079,PTHR23079:SF13	KOG0988	2.7.7.48	K11699	GO:0003968	AT2G19930.1		RNA-dependent RNA polymerase family protein	0.0657055	0.0558551	0.0390179	0.0673666	0.0399272	0.0180322	0.263088	0.874917	NA
Glyma.01G008800	49.3967	137.007	113.955	88.3626	133.872	133.278	XLOC_000054	Chr01	1	861997	865541	1015	Glyma.01G008800|Glyma.01G008800.1.Wm82.a2.v1,Glyma.01G008800|Glyma.01G008800.2.Wm82.a2.v1	Glyma.01G008800.Wm82.a2.v1	Glyma.01G008900.Wm82.a2.v1	.	30542841	Glyma.01G008800.1	Glyma.01G008800.1.p	PF01250	PTHR21011,PTHR21011:SF5	KOG4708		K02990	GO:0019843,GO:0006412,GO:0005840,GO:0003735	AT3G18760.1		Translation elongation factor EF1B/ribosomal protein S6 family protein	3.34893	10.1918	7.39794	5.83711	9.03558	7.55483	-0.24367	0.564426	0.957167
Glyma.01G008900	120.528	214.313	103.846	163.211	138.395	91.4464	XLOC_001308	Chr01	1	865050	873784	3042	Glyma.01G008900|Glyma.01G008900.1.Wm82.a2.v1,Glyma.01G008900|Glyma.01G008900.2.Wm82.a2.v1	.	Glyma.01G008900.Wm82.a2.v1	.	30544267	Glyma.01G008900.1	Glyma.01G008900.1.p		PTHR13815,PTHR13815:SF5	KOG4677				AT2G19950.2	GC1	golgin candidate 1	2.72648	5.31939	2.24944	3.59737	3.11668	1.72957	0.158904	0.683409	0.973456
Glyma.01G009000	0	0	0	0	0	0.972834	XLOC_001309	Chr01	1	882738	883553	816	Glyma.01G009000|Glyma.01G009000.1.Wm82.a2.v1	.	Glyma.01G009000.Wm82.a2.v1	.	30542081	Glyma.01G009000.1	Glyma.01G009000.1.p	PF05553	PTHR33265,PTHR33265:SF8					AT4G29110.1			0	0	0	0	0	0.0685931	-1.1013	0.787242	NA
Glyma.01G009100	3.95173	1.5308	0	1.03956	0	0	XLOC_000055	Chr01	1	897628	900082	2319	Glyma.01G009100|Glyma.01G009100.1.Wm82.a2.v1	Glyma.01G009100.Wm82.a2.v1	.	.	30542475	Glyma.01G009100.1	Glyma.01G009100.1.p	PF05699,PF14291	PTHR11697,PTHR11697:SF107				GO:0046983	AT1G19260.1		TTF-type zinc finger protein with HAT dimerisation domain	0.117263	0.0498417	0	0.0300569	0	0	2.37373	0.400552	NA
Glyma.01G009300	116.576	342.9	317.052	307.71	172.768	88.5279	XLOC_000057	Chr01	1	908475	917390	2948	Glyma.01G009300|Glyma.01G009300.1.Wm82.a2.v1	Glyma.01G009300.Wm82.a2.v1	.	.	30543088	Glyma.01G009300.1	Glyma.01G009300.1.p	PF02516	PTHR13872,PTHR13872:SF1		2.4.99.18	K07151	GO:0016020,GO:0006486,GO:0004576	AT5G19690.1	STT3A	staurosporin and temperature sensitive 3-like A	2.72118	8.78241	7.08675	6.99857	4.01482	1.72776	0.450571	0.328298	0.889443
Glyma.01G009400	453.461	407.959	641.455	519.78	517.399	447.504	XLOC_001310	Chr01	1	919729	926129	4019	Glyma.01G009400|Glyma.01G009400.1.Wm82.a2.v1,Glyma.01G009400|Glyma.01G009400.2.Wm82.a2.v1	.	Glyma.01G009400.Wm82.a2.v1	.	30543527	Glyma.01G009400.1	Glyma.01G009400.1.p	PF05664	PTHR31280,PTHR31280:SF7					AT2G25800.1		Protein of unknown function (DUF810)	7.7642	7.6643	10.517	8.67155	8.81939	6.40634	0.0103193	0.970894	0.997257
Glyma.01G009500	0	2.29621	0	1.03956	3.61817	1.94567	XLOC_000058	Chr01	1	934715	936944	1023	Glyma.01G009500|Glyma.01G009500.1.Wm82.a2.v1	Glyma.01G009500.Wm82.a2.v1	.	.	30544436	Glyma.01G009500.1	Glyma.01G009500.1.p	PF05368	PTHR10366,PTHR10366:SF397		1.23.1.3,1.23.1.4			AT1G32100.1	ATPRR1,PRR1	pinoresinol reductase 1	0	0.169476	0	0.0681348	0.242295	0.109427	-1.46778	0.519361	NA
Glyma.01G009600	0	1.5308	1.83798	0	0	0	XLOC_001311	Chr01	1	937652	940822	1476	Glyma.01G009600|Glyma.01G009600.1.Wm82.a2.v1	.	Glyma.01G009600.Wm82.a2.v1	.	30544817	Glyma.01G009600.1	Glyma.01G009600.1.p	PF00249,PF14379	PTHR31499,PTHR31499:SF5					AT5G45580.1		Homeodomain-like superfamily protein	0	0.0783082	0.0820539	0	0	0	2.658	0.491502	NA
Glyma.01G009700	6.91553	4.59241	7.35192	14.5538	10.8545	4.86417	XLOC_000059	Chr01	1	952611	956924	2593	Glyma.01G009700|Glyma.01G009700.1.Wm82.a2.v1	Glyma.01G009700.Wm82.a2.v1	.	.	30543305	Glyma.01G009700.1	Glyma.01G009700.1.p		PTHR37891,PTHR37891:SF1								0.183526	0.133725	0.186828	0.376331	0.286774	0.107929	-0.692549	0.461338	0.930699
Glyma.01G009800	70.1433	84.1942	116.712	101.877	143.822	170.246	XLOC_000060	Chr01	1	959608	963707	1944	Glyma.01G009800|Glyma.01G009800.1.Wm82.a2.v1	Glyma.01G009800.Wm82.a2.v1	.	.	30541700	Glyma.01G009800.1	Glyma.01G009800.1.p	PF01632	PTHR36400				GO:0006412,GO:0005840,GO:0005622,GO:0003735	AT5G45590.1		Ribosomal protein L35	2.48293	3.27009	3.95606	3.51378	5.06829	5.03863	-0.625541	0.0931856	0.686634
Glyma.01G009900	18.7707	33.6777	7.35192	10.3956	4.52272	3.89134	XLOC_001312	Chr01	1	967283	971604	1815	Glyma.01G009900|Glyma.01G009900.1.Wm82.a2.v1	.	Glyma.01G009900.Wm82.a2.v1	.	30543646	Glyma.01G009900.1	Glyma.01G009900.1.p	PF04172	PTHR30249,PTHR30249:SF0					AT1G32080.1		membrane protein, putative	0.711671	1.401	0.266912	0.384033	0.170708	0.123354	1.67957	0.05095	0.572758
Glyma.01G010000	166.961	212.016	238.937	252.613	204.427	104.093	XLOC_001313	Chr01	1	973257	978687	2308	Glyma.01G010000|Glyma.01G010000.1.Wm82.a2.v1	.	Glyma.01G010000.Wm82.a2.v1	.	30543513	Glyma.01G010000.1	Glyma.01G010000.1.p	PF13193,PF00501	PTHR24096,PTHR24096:SF253			K01904	GO:0008152,GO:0003824	AT4G19010.1		AMP-dependent synthetase and ligase family protein	4.97798	6.93597	6.82171	7.33864	6.06782	2.59489	0.136431	0.709847	0.976844
Glyma.01G010100	22.7225	23.7275	43.1925	43.6615	41.609	27.2394	XLOC_001314	Chr01	1	980614	987665	2905	Glyma.01G010100|Glyma.01G010100.3.Wm82.a2.v1,Glyma.01G010100|Glyma.01G010100.1.Wm82.a2.v1,Glyma.01G010100|Glyma.01G010100.2.Wm82.a2.v1	.	Glyma.01G010100.Wm82.a2.v1	.	30545319	Glyma.01G010100.1	Glyma.01G010100.1.p	PF14703,PF13967,PF02714	PTHR13018,PTHR13018:SF47				GO:0016020	AT1G32090.1		early-responsive to dehydration stress protein (ERD4)	0.53825	0.616707	0.979732	1.00774	0.981233	0.539489	-0.334002	0.528968	0.948921
Glyma.01G010200	11.8552	6.88862	1.83798	1.03956	8.14089	0	XLOC_001315	Chr01	1	993024	997480	1827	Glyma.01G010200|Glyma.01G010200.1.Wm82.a2.v1	.	Glyma.01G010200.Wm82.a2.v1	.	30544961	Glyma.01G010200.1	Glyma.01G010200.1.p	PF00485	PTHR10285,PTHR10285:SF74	KOG4203	2.7.1.19	K00855	GO:0016301,GO:0008152,GO:0005524	AT1G32060.1	PRK	phosphoribulokinase	0.446524	0.284687	0.0662898	0.038151	0.305256	0	1.1421	0.416907	NA
Glyma.01G010400	1589.58	1259.09	1770.89	1441.87	1210.28	1580.86	XLOC_000062	Chr01	1	1009131	1013846	2098	Glyma.01G010400|Glyma.01G010400.1.Wm82.a2.v1	Glyma.01G010400.Wm82.a2.v1	.	.	30542227	Glyma.01G010400.1	Glyma.01G010400.1.p	PF00271,PF00270	PTHR24031,PTHR24031:SF320		3.6.4.13	K14811	GO:0005524,GO:0003676	AT1G31970.1	STRS1	DEA(D/H)-box RNA helicase family protein	52.1378	45.3131	55.6201	46.0804	39.5195	43.3529	0.116726	0.654032	0.971001
Glyma.01G010500	14.819	9.18482	2.75697	0	0	6.80984	XLOC_000063	Chr01	1	1018533	1021955	3423	Glyma.01G010500|Glyma.01G010500.1.Wm82.a2.v1	Glyma.01G010500.Wm82.a2.v1	.	.	30541786	Glyma.01G010500.1	Glyma.01G010500.1.p	PF00931	PTHR23155,PTHR23155:SF633	KOG4658		K13457	GO:0043531	AT3G07040.1	RPM1,RPS3	NB-ARC domain-containing disease resistance protein	0.297911	0.202599	0.0530725	0	0	0.114462	1.95286	0.172356	0.793155
Glyma.01G010600	495.943	411.021	410.789	346.173	374.481	528.249	XLOC_000064	Chr01	1	1023381	1026895	969	Glyma.01G010600|Glyma.01G010600.1.Wm82.a2.v1	Glyma.01G010600.Wm82.a2.v1	.	.	30542885	Glyma.01G010600.1	Glyma.01G010600.1.p		PTHR37191					AT1G33810.1			35.2194	32.0268	27.9344	23.9533	26.4751	31.3651	0.0670974	0.815241	0.987419
Glyma.01G010700	49.3967	6.12321	7.35192	2.07912	4.52272	2.9185	XLOC_000065	Chr01	1	1029283	1033928	3417	Glyma.01G010700|Glyma.01G010700.1.Wm82.a2.v1	Glyma.01G010700.Wm82.a2.v1	.	.	30544388	Glyma.01G010700.1	Glyma.01G010700.1.p	PF00931	PTHR23155,PTHR23155:SF633	KOG4658		K13457	GO:0043531	AT3G07040.1	RPM1,RPS3	NB-ARC domain-containing disease resistance protein	0.99478	0.135303	0.141775	0.0407972	0.0906745	0.0491413	2.68971	0.0084009	0.287879
Glyma.01G010800	503.846	449.291	669.944	677.793	653.985	734.49	XLOC_001317	Chr01	1	1036293	1043841	5066	Glyma.01G010800|Glyma.01G010800.1.Wm82.a2.v1,Glyma.01G010800|Glyma.01G010800.2.Wm82.a2.v1	.	Glyma.01G010800.Wm82.a2.v1	.	30544820	Glyma.01G010800.1	Glyma.01G010800.1.p		PTHR35761					AT5G45610.1	SUV2	protein dimerizations	6.84396	6.69632	8.714	8.97072	8.84369	8.34165	-0.356648	0.188069	0.805591
Glyma.01G010900	66.1915	71.1824	66.1673	45.7406	49.7499	71.9897	XLOC_000066	Chr01	1	1047531	1051476	1005	Glyma.01G010900|Glyma.01G010900.1.Wm82.a2.v1,Glyma.01G010900|Glyma.01G010900.2.Wm82.a2.v1	Glyma.01G010900.Wm82.a2.v1	.	.	30543050	Glyma.01G010900.1	Glyma.01G010900.1.p		PTHR34196					AT1G31940.1			4.53222	5.34786	4.33832	3.05163	3.39123	4.12132	0.273259	0.505487	0.94353
Glyma.01G011000	0	5.35781	2.75697	1.03956	0	0	XLOC_001319	Chr01	1	1053128	1053792	665	Glyma.01G011000|Glyma.01G011000.1.Wm82.a2.v1	.	Glyma.01G011000.Wm82.a2.v1	.	30542594	Glyma.01G011000.1	Glyma.01G011000.1.p										0	0.608331	0.273184	0.104815	0	0	2.97231	0.235262	NA
Glyma.01G011100	917.79	695.75	654.321	625.815	673.885	870.686	XLOC_000067	Chr01	1	1057125	1061956	2965	Glyma.01G011100|Glyma.01G011100.1.Wm82.a2.v1	Glyma.01G011100.Wm82.a2.v1	.	.	30541634	Glyma.01G011100.1	Glyma.01G011100.1.p	PF01399	PTHR10539	KOG2908		K03039	GO:0005515	AT5G45620.1		Proteasome component (PCI) domain protein	21.3007	17.7175	14.5416	14.152	15.5701	16.8954	0.0528904	0.847808	0.989127
Glyma.01G011200	302.308	892.459	328.079	273.404	180.909	266.557	XLOC_001320	Chr01	1	1066465	1073656	3530	Glyma.01G011200|Glyma.01G011200.1.Wm82.a2.v1,Glyma.01G011200|Glyma.01G011200.3.Wm82.a2.v1,Glyma.01G011200|Glyma.01G011200.2.Wm82.a2.v1,Glyma.01G011200|Glyma.01G011200.4.Wm82.a2.v1	.	Glyma.01G011200.Wm82.a2.v1	.	30542647	Glyma.01G011200.1	Glyma.01G011200.1.p	PF00503	PTHR10218,PTHR10218:SF192	KOG0082			GO:0031683,GO:0019001,GO:0007186,GO:0004871,GO:0003924	AT1G31930.3	XLG3	extra-large GTP-binding protein 3	5.89317	19.0892	6.12419	5.19309	3.51088	4.34456	1.07809	0.00782674	0.280355
Glyma.01G011300	18.7707	11.481	4.59495	0	0	5.837	XLOC_000068	Chr01	1	1084424	1087061	2638	Glyma.01G011300|Glyma.01G011300.1.Wm82.a2.v1	Glyma.01G011300.Wm82.a2.v1	.	.	30541866	Glyma.01G011300.1	Glyma.01G011300.1.p	PF14432,PF01535,PF13041	PTHR24015,PTHR24015:SF552					AT1G31920.1		Tetratricopeptide repeat (TPR)-like superfamily protein	0.489645	0.328609	0.114776	0	0	0.127305	2.55743	0.053882	0.580547
Glyma.01G011400	47.4208	49.7511	36.7596	42.6219	50.6544	42.8047	XLOC_000069	Chr01	1	1087724	1092481	2053	Glyma.01G011400|Glyma.01G011400.1.Wm82.a2.v1	Glyma.01G011400.Wm82.a2.v1	Glyma.01G011500.Wm82.a2.v1	.	30543579	Glyma.01G011400.1	Glyma.01G011400.1.p	PF05871	PTHR13149,PTHR13149:SF0	KOG4068		K12189		AT4G19003.2	VPS25	E2F/DP family winged-helix DNA-binding domain	1.58948	1.82973	1.17985	1.392	1.69028	1.19959	-0.0292688	0.9477	0.9957
Glyma.01G011600	0	5.35781	0	0	0	0	XLOC_001322	Chr01	1	1122016	1126673	1989	Glyma.01G011600|Glyma.01G011600.1.Wm82.a2.v1	.	Glyma.01G011600.Wm82.a2.v1	.	30544593	Glyma.01G011600.1	Glyma.01G011600.1.p	PF01764	PTHR21493,PTHR21493:SF2				GO:0006629	AT4G16070.1		Mono-/di-acylglycerol lipase, N-terminal;Lipase, class 3	0	0.203389	0	0	0	0	3.34123	0.347718	NA
Glyma.01G011900	0	0.765402	0	0	0	0	XLOC_001324	Chr01	1	1140332	1146805	2656	Glyma.01G011900|Glyma.01G011900.1.Wm82.a2.v1	.	Glyma.01G011900.Wm82.a2.v1	.	30544415	Glyma.01G011900.1	Glyma.01G011900.1.p	PF13961,PF12796,PF13962	PTHR24177,PTHR24177:SF42					AT3G18670.1		Ankyrin repeat family protein	0	0.0217588	0	0	0	0	0.822258	0.840299	NA
Glyma.01G012100	4.93967	1.5308	0	0	0	0	XLOC_001325	Chr01	1	1162070	1167484	2215	Glyma.01G012100|Glyma.01G012100.1.Wm82.a2.v1,Glyma.01G012100|Glyma.01G012100.2.Wm82.a2.v1	.	Glyma.01G012100.Wm82.a2.v1	.	30542366	Glyma.01G012100.1	Glyma.01G012100.1.p	PF01764	PTHR21493,PTHR21493:SF2	KOG2088			GO:0006629	AT4G16070.1		Mono-/di-acylglycerol lipase, N-terminal;Lipase, class 3	0.153461	0.0521819	0	0	0	0	3.57334	0.23733	NA
Glyma.01G012300	5.9276	1.5308	5.51394	5.1978	0	3.89134	XLOC_000072	Chr01	1	1191644	1194856	2964	-	.	Glyma.01G012300.Wm82.a2.v1	.	30545281	Glyma.01G012300.1	Glyma.01G012300.1.p	PF01883	PTHR12377	KOG3381				AT1G68310.2		Protein of unknown function (DUF59)	0.137618	0.0389956	0.122583	0.117581	0	0.0755357	0.50046	0.734805	NA
Glyma.01G012400	89.9019	112.514	156.228	122.668	100.404	93.3921	XLOC_000073	Chr01	1	1197820	1201968	2217	Glyma.01G012400|Glyma.01G012400.1.Wm82.a2.v1	Glyma.01G012400.Wm82.a2.v1	.	.	30542307	Glyma.01G012400.1	Glyma.01G012400.1.p	PF05542	PTHR31808,PTHR31808:SF6					AT1G32160.1		Protein of unknown function (DUF760)	2.79047	3.83191	4.64343	3.70989	3.10254	2.42368	0.175972	0.627012	0.967917
Glyma.01G012500	1820.76	1517.79	1606.39	1349.35	1260.03	1834.76	XLOC_000074	Chr01	1	1204024	1208621	2116	Glyma.01G012500|Glyma.01G012500.1.Wm82.a2.v1	Glyma.01G012500.Wm82.a2.v1	.	.	30542285	Glyma.01G012500.1	Glyma.01G012500.1.p	PF08711	PTHR22908	KOG1793		K17498	GO:0006351,GO:0005634,GO:0003677	AT1G32130.1	ATIWS1,IWS1	Transcription elongation factor (TFIIS) family protein	59.2123	54.159	50.0243	42.7567	40.794	49.888	0.144106	0.581979	0.960628
Glyma.01G012700	283.537	324.53	431.006	356.569	331.967	406.645	XLOC_000075	Chr01	1	1211152	1217410	5161	Glyma.01G012700|Glyma.01G012700.1.Wm82.a2.v1	Glyma.01G012700.Wm82.a2.v1	.	.	30543445	Glyma.01G012700.1	Glyma.01G012700.1.p	PF00225	PTHR24115,PTHR24115:SF413		3.6.4.5		GO:0008017,GO:0007018,GO:0005524,GO:0003777,GO:0005871	AT3G23670.1	KINESIN-12B,PAKRP1L	phragmoplast-associated kinesin-related protein, putative	3.78051	4.74783	5.50294	4.63239	4.40649	4.53328	-0.0829001	0.775062	0.983677
Glyma.01G013600	16.7949	16.0734	22.0558	21.8308	25.3272	34.0492	XLOC_000079	Chr01	1	1302205	1305250	2962	-	.	Glyma.01G013600.Wm82.a2.v1	.	30543267	Glyma.01G013600.1	Glyma.01G013600.1.p	PF00170,PF07777,PF16596	PTHR22952,PTHR22952:SF47			K09060	GO:0043565,GO:0006355,GO:0003700	AT2G35530.1	AtbZIP16,bZIP16	basic region/leucine zipper transcription factor 16	0.390181	0.40973	0.490661	0.494173	0.585778	0.661383	-0.574545	0.330468	0.890221
Glyma.01G013700	31.6139	38.2701	67.0863	40.5428	39.7999	37.9405	XLOC_000081	Chr01	1	1307183	1311123	3912	Glyma.01G013700|Glyma.01G013700.1.Wm82.a2.v1	Glyma.01G013700.Wm82.a2.v1	Glyma.01G013600.Wm82.a2.v1	.	30542929	Glyma.01G013700.1	Glyma.01G013700.1.p										0.556101	0.738643	1.13	0.694881	0.69697	0.558002	0.205516	0.672661	0.972979
Glyma.01G013800	48.4087	33.6777	81.7901	71.7296	41.609	65.1799	XLOC_000082	Chr01	1	1313819	1318729	4634	Glyma.01G013800|Glyma.01G013800.1.Wm82.a2.v1	Glyma.01G013800.Wm82.a2.v1	.	.	30541760	Glyma.01G013800.1	Glyma.01G013800.1.p	PF00226,PF11926	PTHR24078,PTHR24078:SF193					AT2G35540.1		DNAJ heat shock N-terminal domain-containing protein	0.718857	0.548732	1.16303	1.03786	0.615123	0.809262	-0.133789	0.777289	0.983677
Glyma.01G013900	0.987933	0	0.91899	0	0	0	XLOC_000083	Chr01	1	1327885	1331315	1428	Glyma.01G013900|Glyma.01G013900.1.Wm82.a2.v1,Glyma.01G013900|Glyma.01G013900.2.Wm82.a2.v1	Glyma.01G013900.Wm82.a2.v1	.	.	30542935	Glyma.01G013900.1	Glyma.01G013900.1.p	PF06955,PF00722	PTHR31062,PTHR31062:SF16		2.4.1.207	K08235	GO:0048046,GO:0016762,GO:0006073,GO:0005618,GO:0005975,GO:0004553	AT1G32170.1	XTH30,XTR4	xyloglucan endotransglucosylase/hydrolase 30	0.0476073	0	0.042406	0	0	0	1.80444	0.654389	NA
Glyma.01G014000	125.468	137.772	100.17	118.51	95.8816	127.441	XLOC_001336	Chr01	1	1335694	1342783	4334	Glyma.01G014000|Glyma.01G014000.4.Wm82.a2.v1,Glyma.01G014000|Glyma.01G014000.2.Wm82.a2.v1,Glyma.01G014000|Glyma.01G014000.3.Wm82.a2.v1,Glyma.01G014000|Glyma.01G014000.1.Wm82.a2.v1	.	Glyma.01G014000.Wm82.a2.v1	.	30542063	Glyma.01G014000.1	Glyma.01G014000.1.p	PF14570,PF03552	PTHR13301,PTHR13301:SF65		2.4.1.12,2.4.2.24		GO:0030244,GO:0016760,GO:0016020	AT3G03050.1	ATCSLD3,CSLD3,KJK	cellulose synthase-like D3	1.99213	2.4002	1.52298	1.83342	1.51557	1.69181	0.0822133	0.809991	0.986724
Glyma.01G014100	4.93967	0	0	0	2.71363	0	XLOC_001337	Chr01	1	1352031	1357445	2094	Glyma.01G014100|Glyma.01G014100.1.Wm82.a2.v1,Glyma.01G014100|Glyma.01G014100.2.Wm82.a2.v1,Glyma.01G014100|Glyma.01G014100.3.Wm82.a2.v1,Glyma.01G014100|Glyma.01G014100.4.Wm82.a2.v1,Glyma.01G014100|Glyma.01G014100.5.Wm82.a2.v1,Glyma.01G014100|Glyma.01G014100.6.Wm82.a2.v1,Glyma.01G014100|Glyma.01G014100.7.Wm82.a2.v1,Glyma.01G014100|Glyma.01G014100.8.Wm82.a2.v1	.	Glyma.01G014100.Wm82.a2.v1	.	30542118	Glyma.01G014100.1	Glyma.01G014100.1.p	PF12695	PTHR12277,PTHR12277:SF45	KOG1552				AT1G32190.1		alpha/beta-Hydrolases superfamily protein	0.162329	0	0	0	0.0887779	0	0.817437	0.777139	NA
Glyma.01G014200	449.51	1002.68	1050.41	929.366	1024.85	714.06	XLOC_001338	Chr01	1	1370133	1382247	4991	Glyma.01G014200|Glyma.01G014200.1.Wm82.a2.v1,Glyma.01G014200|Glyma.01G014200.2.Wm82.a2.v1	.	Glyma.01G014200.Wm82.a2.v1	.	30543354	Glyma.01G014200.1	Glyma.01G014200.1.p	PF01553,PF14829	PTHR35695,PTHR35695:SF1		2.3.1.15	K00630	GO:0016746,GO:0008152,GO:0004366	AT1G32200.2	ACT1,ATS1	phospholipid/glycerol acyltransferase family protein	6.19764	15.1687	13.868	12.4852	14.067	8.2315	-0.0942123	0.780404	0.983677
Glyma.01G014400	75.0829	74.244	76.2762	87.323	111.259	100.202	XLOC_000084	Chr01	1	1389107	1393444	1520	Glyma.01G014400|Glyma.01G014400.1.Wm82.a2.v1,Glyma.01G014400|Glyma.01G014400.2.Wm82.a2.v1	Glyma.01G014400.Wm82.a2.v1	.	.	30544420	Glyma.01G014400.1	Glyma.01G014400.1.p	PF01370	PTHR12126,PTHR12126:SF5	KOG4288			GO:0050662,GO:0003824	AT1G32220.1		NAD(P)-binding Rossmann-fold superfamily protein	3.39916	3.68801	3.30666	3.85195	5.01443	3.79284	-0.413237	0.245467	0.848058
Glyma.01G014500	52.3605	52.0473	72.6002	104.996	108.545	100.202	XLOC_001340	Chr01	1	1394486	1397925	1736	Glyma.01G014500|Glyma.01G014500.1.Wm82.a2.v1,Glyma.01G014500|Glyma.01G014500.2.Wm82.a2.v1,Glyma.01G014500|Glyma.01G014500.3.Wm82.a2.v1	.	Glyma.01G014500.Wm82.a2.v1	.	30544245	Glyma.01G014500.1	Glyma.01G014500.1.p		PTHR39267,PTHR39267:SF1								2.07553	2.26372	2.75571	4.05524	4.28343	3.32092	-0.833424	0.0249145	0.450919
Glyma.01G014600	3.95173	0	3.67596	0	1.80909	0	XLOC_000085	Chr01	1	1404289	1411232	3182	Glyma.01G014600|Glyma.01G014600.2.Wm82.a2.v1,Glyma.01G014600|Glyma.01G014600.1.Wm82.a2.v1,Glyma.01G014600|Glyma.01G014600.3.Wm82.a2.v1,Glyma.01G014600|Glyma.01G014600.4.Wm82.a2.v1,Glyma.01G014600|Glyma.01G014600.5.Wm82.a2.v1,Glyma.01G014600|Glyma.01G014600.6.Wm82.a2.v1	Glyma.01G014600.Wm82.a2.v1	.	.	30543378	Glyma.01G014600.1	Glyma.01G014600.1.p	PF00046,PF01852	PTHR24326,PTHR24326:SF267				GO:0003677,GO:0008289	AT5G46880.1	HB-7,HDG5	homeobox-7	0.0854598	0	0.0761229	0	0.0389484	0	2.02657	0.410326	NA
Glyma.01G014700	341.825	554.916	160.823	177.765	152.868	133.278	XLOC_000086	Chr01	1	1427792	1434522	3946	Glyma.01G014700|Glyma.01G014700.2.Wm82.a2.v1,Glyma.01G014700|Glyma.01G014700.3.Wm82.a2.v1,Glyma.01G014700|Glyma.01G014700.1.Wm82.a2.v1,Glyma.01G014700|Glyma.01G014700.4.Wm82.a2.v1	Glyma.01G014700.Wm82.a2.v1	.	.	30543783	Glyma.01G014700.1	Glyma.01G014700.1.p	PF02928,PF02375,PF02373	PTHR10694,PTHR10694:SF33		1.14.11.27			AT5G46910.1		Transcription factor jumonji (jmj) family protein / zinc finger (C5HC2 type) family protein	5.96103	10.618	2.68557	3.02054	2.65393	1.94327	1.18638	0.00311267	0.18158
Glyma.01G014800	26.6742	32.1469	36.7596	29.1077	28.0408	15.5653	XLOC_000087	Chr01	1	1459545	1465035	1905	Glyma.01G014800|Glyma.01G014800.1.Wm82.a2.v1	Glyma.01G014800.Wm82.a2.v1	.	.	30545120	Glyma.01G014800.1	Glyma.01G014800.1.p	PF00249	PTHR31496,PTHR31496:SF10					AT1G32240.1	KAN2	Homeodomain-like superfamily protein	0.963543	1.27414	1.27151	1.02449	1.00839	0.470106	0.391275	0.47881	0.935996
Glyma.01G014900	178.816	179.869	181.96	204.793	180.004	201.377	XLOC_000088	Chr01	1	1479683	1484527	2393	Glyma.01G014900|Glyma.01G014900.1.Wm82.a2.v1	Glyma.01G014900.Wm82.a2.v1	.	.	30542948	Glyma.01G014900.1	Glyma.01G014900.1.p	PF01202	PTHR21087,PTHR21087:SF0					AT2G35500.1	SKL2	shikimate kinase like 2	5.14207	5.6753	5.01046	5.7381	5.15313	4.8417	-0.123732	0.671634	0.97284
Glyma.01G015000	0	1.5308	2.75697	0	0	0	XLOC_001341	Chr01	1	1485058	1491792	6611	Glyma.01G015000|Glyma.01G015000.1.Wm82.a2.v1	.	Glyma.01G015000.Wm82.a2.v1	.	30541954	Glyma.01G015000.1	Glyma.01G015000.1.p	PF12174	PTHR32263,PTHR32263:SF4		2.4.2.30			AT1G32230.1	ATP8,CEO,CEO1,RCD1	WWE protein-protein interaction domain protein family	0	0.0174834	0.0274795	0	0	0	3.00282	0.392133	NA
Glyma.01G015300	171.9	198.239	357.487	325.382	338.299	446.531	XLOC_001343	Chr01	1	1500380	1508864	7930	Glyma.01G015200|Glyma.01G015200.1.Wm82.a2.v1,Glyma.01G015300|Glyma.01G015300.2.Wm82.a2.v1,Glyma.01G015300|Glyma.01G015300.1.Wm82.a2.v1	.	Glyma.01G015300.Wm82.a2.v1;Glyma.01G015200.Wm82.a2.v1	.	30542477	Glyma.01G015300.1	Glyma.01G015300.1.p		PTHR35998,PTHR35998:SF1					AT1G32260.1			1.49169	1.88751	2.97052	2.75116	2.92253	3.23974	-0.617338	0.0711307	0.638028
Glyma.01G015400	6.91553	22.1967	18.3798	6.23736	17.1863	13.6197	XLOC_000091	Chr01	1	1510354	1511790	1331	Glyma.01G015400|Glyma.01G015400.1.Wm82.a2.v1	Glyma.01G015400.Wm82.a2.v1	.	.	30544886	Glyma.01G015400.1	Glyma.01G015400.1.p		PTHR35297,PTHR35297:SF2					AT2G35470.1			0.357538	1.25917	0.909929	0.314209	0.884577	0.588736	0.358256	0.647779	0.970553
Glyma.01G015500	1189.47	1171.06	1138.63	1071.79	1098.12	1592.53	XLOC_001344	Chr01	1	1516447	1519998	1291	Glyma.01G015500|Glyma.01G015500.1.Wm82.a2.v1	.	Glyma.01G015500.Wm82.a2.v1	.	30544106	Glyma.01G015500.1	Glyma.01G015500.1.p	PF00076					GO:0003676	AT4G17720.1		RNA-binding (RRM/RBD/RNP motifs) family protein	63.4019	68.4902	58.1166	55.6644	58.271	70.9729	-0.113726	0.668762	0.972811
Glyma.01G015600	21.7345	79.6018	26.6507	34.3055	30.7545	11.674	XLOC_000092	Chr01	1	1522027	1527320	1606	Glyma.01G015600|Glyma.01G015600.1.Wm82.a2.v1	Glyma.01G015600.Wm82.a2.v1	.	.	30544242	Glyma.01G015600.1	Glyma.01G015600.1.p	PF05739,PF14523	PTHR19957,PTHR19957:SF120	KOG0811		K08488	GO:0005515	AT5G46860.1	ATSYP22,ATVAM3,SGR3,SYP22,VAM3	Syntaxin/t-SNARE family protein	0.931278	3.74241	1.09347	1.43223	1.31188	0.418221	0.747491	0.240146	0.845467
Glyma.01G015700	22.7225	51.2819	18.3798	16.633	35.2772	19.4567	XLOC_000093	Chr01	1	1528792	1532634	2796	Glyma.01G015700|Glyma.01G015700.2.Wm82.a2.v1,Glyma.01G015700|Glyma.01G015700.3.Wm82.a2.v1,Glyma.01G015700|Glyma.01G015700.1.Wm82.a2.v1,Glyma.01G015700|Glyma.01G015700.4.Wm82.a2.v1,Glyma.01G015700|Glyma.01G015700.5.Wm82.a2.v1,Glyma.01G015700|Glyma.01G015700.6.Wm82.a2.v1,Glyma.01G015700|Glyma.01G015700.7.Wm82.a2.v1	Glyma.01G015700.Wm82.a2.v1	.	.	30544705	Glyma.01G015700.1	Glyma.01G015700.1.p		PTHR37387,PTHR37387:SF1					AT1G32310.1			0.559233	1.38484	0.43316	0.398867	0.864346	0.400372	0.374403	0.546731	0.953938
Glyma.01G015800	3.95173	3.06161	0	2.07912	9.04543	3.89134	XLOC_001345	Chr01	1	1533147	1534160	1014	Glyma.01G015800|Glyma.01G015800.1.Wm82.a2.v1	.	Glyma.01G015800.Wm82.a2.v1	.	30543327	Glyma.01G015800.1	Glyma.01G015800.1.p	PF14531	PTHR24361,PTHR24361:SF301	KOG0581	2.7.12.2	K04368		AT1G32320.1	ATMKK10,MKK10	MAP kinase kinase 10	0.268179	0.227974	0	0.137479	0.611114	0.220797	-1.11041	0.451971	NA
Glyma.01G016000	57.3001	71.9478	75.3572	60.2945	66.0316	37.9405	XLOC_001347	Chr01	1	1544190	1552028	4884	Glyma.01G016100|Glyma.01G016100.1.Wm82.a2.v1,Glyma.01G016000|Glyma.01G016000.1.Wm82.a2.v1	.	Glyma.01G016000.Wm82.a2.v1;Glyma.01G016100.Wm82.a2.v1	.	30543714	Glyma.01G016000.1	Glyma.01G016000.1.p										0.807336	1.11228	1.0167	0.827746	0.926206	0.44695	0.313209	0.456562	0.930113
Glyma.01G016300	23.7104	28.3199	29.4077	19.7516	28.9454	43.7775	XLOC_001348	Chr01	1	1553067	1556242	1903	Glyma.01G016200|Glyma.01G016200.1.Wm82.a2.v1,Glyma.01G016300|Glyma.01G016300.1.Wm82.a2.v1	.	Glyma.01G016300.Wm82.a2.v1;Glyma.01G016200.Wm82.a2.v1	.	30544423	Glyma.01G016300.1	Glyma.01G016300.1.p	PF05773	PTHR11685,PTHR11685:SF121				GO:0005515,GO:0016567,GO:0004842	AT1G32340.1	NHL8	NDR1/HIN1-like 8	0.857383	1.12364	1.01828	0.695921	1.04201	1.32356	-0.191784	0.728959	0.97999
Glyma.01G016400	176.84	125.526	162.661	194.398	203.522	214.023	XLOC_000095	Chr01	1	1560672	1565985	2941	Glyma.01G016400|Glyma.01G016400.1.Wm82.a2.v1,Glyma.01G016400|Glyma.01G016400.2.Wm82.a2.v1	Glyma.01G016400.Wm82.a2.v1	.	.	30543143	Glyma.01G016400.1	Glyma.01G016400.1.p	PF08660	PTHR12154,PTHR12154:SF4	KOG3339		K07441		AT4G18230.1			4.13771	3.22264	3.64446	4.43192	4.74076	4.18695	-0.406996	0.183025	0.800797
Glyma.01G016500	1.97587	0	0	0	1.80909	0	XLOC_000096	Chr01	1	1573790	1583422	4472	Glyma.01G016500|Glyma.01G016500.1.Wm82.a2.v1,Glyma.01G016500|Glyma.01G016500.2.Wm82.a2.v1	Glyma.01G016500.Wm82.a2.v1	.	.	30542641	Glyma.01G016500.1	Glyma.01G016500.1.p	PF00005,PF00664	PTHR24221,PTHR24221:SF138		3.6.3.44	K05658	GO:0016887,GO:0005524,GO:0055085,GO:0042626,GO:0016021,GO:0006810	AT4G25960.1	PGP2	P-glycoprotein 2	0.030404	0	0	0	0.0277133	0	0.0766683	0.983834	NA
Glyma.01G016800	256.863	303.099	123.145	122.668	119.4	134.251	XLOC_000098	Chr01	1	1609124	1612598	1686	Glyma.01G016800|Glyma.01G016800.1.Wm82.a2.v1	Glyma.01G016800.Wm82.a2.v1	.	.	30544698	Glyma.01G016800.1	Glyma.01G016800.1.p	PF09335	PTHR12677,PTHR12677:SF29	KOG3140				AT4G17790.1		SNARE associated Golgi protein family	10.4838	13.5738	4.81285	4.87831	4.85151	4.58133	0.85418	0.0214872	0.42985
Glyma.01G016900	1416.7	760.809	725.083	731.85	724.539	995.209	XLOC_001350	Chr01	1	1614600	1619559	2202	Glyma.01G016900|Glyma.01G016900.1.Wm82.a2.v1	.	Glyma.01G016900.Wm82.a2.v1	.	30544592	Glyma.01G016900.1	Glyma.01G016900.1.p	PF14259,PF00076	PTHR24012,PTHR24012:SF476	KOG0131		K14837	GO:0003676	AT5G46840.1		RNA-binding (RRM/RBD/RNP motifs) family protein	44.2725	26.0875	21.6978	22.2844	22.5411	26.0033	0.230685	0.467267	0.932687
Glyma.01G017000	249.947	283.964	97.4129	61.334	101.309	40.859	XLOC_001351	Chr01	1	1622886	1624635	1555	Glyma.01G017000|Glyma.01G017000.1.Wm82.a2.v1	.	Glyma.01G017000.Wm82.a2.v1	.	30543934	Glyma.01G017000.1	Glyma.01G017000.1.p		PTHR26312,PTHR26312:SF53					AT4G17940.1		Tetratricopeptide repeat (TPR)-like superfamily protein	11.0609	13.7882	4.12792	2.64464	4.46322	1.51178	1.62827	0.000295547	0.0502861
Glyma.01G017100	37.5415	78.071	24.8127	34.3055	39.7999	31.1307	XLOC_000099	Chr01	1	1634013	1637550	1417	Glyma.01G017100|Glyma.01G017100.1.Wm82.a2.v1	Glyma.01G017100.Wm82.a2.v1	.	.	30544250	Glyma.01G017100.1	Glyma.01G017100.1.p	PF01073	PTHR10366,PTHR10366:SF428	KOG1502	1.2.1.44		GO:0055114,GO:0016616,GO:0006694,GO:0003854	AT2G23910.1		NAD(P)-binding Rossmann-fold superfamily protein	1.82312	4.16	1.15385	1.62326	1.92417	1.26401	0.418946	0.434401	0.924546
Glyma.01G017300	67.1795	3.82701	2.75697	2.07912	1.80909	7.78267	XLOC_001352	Chr01	1	1648449	1650121	1567	Glyma.01G017300|Glyma.01G017300.1.Wm82.a2.v1,Glyma.01G017300|Glyma.01G017300.2.Wm82.a2.v1	.	Glyma.01G017300.Wm82.a2.v1	.	30542465	Glyma.01G017300.1	Glyma.01G017300.1.p	PF13639	PTHR14155,PTHR14155:SF87				GO:0008270,GO:0005515	AT5G17600.1		RING/U-box superfamily protein	2.95014	0.184401	0.115933	0.0889623	0.07909	0.285753	2.62834	0.0188865	0.407774
Glyma.01G017400	757.745	746.267	885.906	904.417	946.152	1210.21	XLOC_001353	Chr01	1	1652088	1657197	2850	Glyma.01G017400|Glyma.01G017400.1.Wm82.a2.v1	.	Glyma.01G017400.Wm82.a2.v1	.	30542460	Glyma.01G017400.1	Glyma.01G017400.1.p	PF00076	PTHR24012	KOG0106,KOG0146,KOG0110,KOG0131,KOG0144			GO:0003676	AT2G35410.1		RNA-binding (RRM/RBD/RNP motifs) family protein	18.2959	19.7708	20.4827	21.2774	22.743	24.4313	-0.365406	0.15936	0.780508
Glyma.01G017700	3034.93	2931.49	4557.27	5029.39	4488.34	7911.09	XLOC_001354	Chr01	1	1689030	1692179	1939	Glyma.01G017700|Glyma.01G017700.1.Wm82.a2.v1	.	Glyma.01G017700.Wm82.a2.v1	.	30545017	Glyma.01G017700.1	Glyma.01G017700.1.p	PF04640	PTHR31065,PTHR31065:SF2					AT4G17900.1		PLATZ transcription factor family protein	107.707	114.152	154.872	173.913	158.577	234.742	-0.737475	0.0151006	0.372307
Glyma.01G017800	43.4691	101.033	73.5192	113.312	75.0771	47.6689	XLOC_000104	Chr01	1	1722255	1723759	1394	Glyma.01G017800|Glyma.01G017800.2.Wm82.a2.v1,Glyma.01G017800|Glyma.01G017800.1.Wm82.a2.v1	Glyma.01G017800.Wm82.a2.v1	.	.	30543945	Glyma.01G017800.1	Glyma.01G017800.1.p		PTHR34197,PTHR34197:SF2					AT1G32690.1			2.14581	5.47236	3.47522	5.45015	3.68957	1.96745	-0.110964	0.809448	0.986724
Glyma.01G017900	922.73	1101.41	1182.74	1276.58	1952	1231.61	XLOC_001355	Chr01	1	1734633	1737811	1186	Glyma.01G018000|Glyma.01G018000.2.Wm82.a2.v1,Glyma.01G018000|Glyma.01G018000.1.Wm82.a2.v1	Glyma.01G017900.Wm82.a2.v1	.	.	30542376	Glyma.01G017900.1	Glyma.01G017900.1.p	PF06094	PTHR12510,PTHR12510:SF7	KOG4450	2.3.2.4			AT5G46720.1		AIG2-like (avirulence induced gene) family protein	53.5383	70.1196	65.7127	72.1703	112.753	59.7475	-0.480662	0.0845305	0.672169
Glyma.01G018200	100.769	127.822	189.312	254.692	170.959	111.876	XLOC_001356	Chr01	1	1748524	1754236	3813	Glyma.01G018200|Glyma.01G018200.1.Wm82.a2.v1,Glyma.01G018300|Glyma.01G018300.1.Wm82.a2.v1	.	Glyma.01G018200.Wm82.a2.v1;Glyma.01G018300.Wm82.a2.v1	.	30541742	Glyma.01G018200.1	Glyma.01G018200.1.p		PTHR33563								1.81859	2.53112	3.27157	4.47862	3.07153	1.68811	-0.366325	0.345639	0.897137
Glyma.01G018400	407.029	230.386	263.75	348.252	309.354	229.589	XLOC_000107	Chr01	1	1772594	1774869	1929	Glyma.01G018400|Glyma.01G018400.1.Wm82.a2.v1	Glyma.01G018400.Wm82.a2.v1	.	.	30544432	Glyma.01G018400.1	Glyma.01G018400.1.p	PF00010,PF14215	PTHR11514,PTHR11514:SF43				GO:0046983	AT4G17880.1		Basic helix-loop-helix (bHLH) DNA-binding family protein	14.52	9.01774	9.00959	12.1048	10.9864	6.84779	0.0122959	0.969493	0.997053
Glyma.01G018500	0	0	0	1.03956	0	0	XLOC_000108	Chr01	1	1782875	1783916	665	Glyma.01G018500|Glyma.01G018500.1.Wm82.a2.v1	Glyma.01G018500.Wm82.a2.v1	.	.	30542159	Glyma.01G018500.1	Glyma.01G018500.1.p		PTHR36019					AT2G35215.1			0	0	0	0.104815	0	0	-1.1013	0.787242	NA
Glyma.01G018600	0	0	0	1.03956	0.904543	0	XLOC_001357	Chr01	1	1783917	1787272	983	Glyma.01G018600|Glyma.01G018600.1.Wm82.a2.v1,Glyma.01G018600|Glyma.01G018600.2.Wm82.a2.v1	.	Glyma.01G018600.Wm82.a2.v1	.	30542447	Glyma.01G018600.1	Glyma.01G018600.1.p							AT1G32630.1			0	0	0	0.0709074	0.0630386	0	-1.99287	0.621664	NA
Glyma.01G018700	88.914	124.761	122.226	127.866	120.304	117.713	XLOC_000109	Chr01	1	1790011	1793001	2527	Glyma.01G018700|Glyma.01G018700.1.Wm82.a2.v1,Glyma.01G018700|Glyma.01G018700.2.Wm82.a2.v1	Glyma.01G018700.Wm82.a2.v1	.	.	30542582	Glyma.01G018700.1	Glyma.01G018700.1.p	PF05678	PTHR33783,PTHR33783:SF2					AT1G32610.2		hydroxyproline-rich glycoprotein family protein	2.42125	3.72774	3.18715	3.39269	3.26142	2.6801	-0.126871	0.707487	0.976227
Glyma.01G018800	0	0	0.91899	0	2.71363	0	XLOC_001358	Chr01	1	1803842	1805405	1564	Glyma.01G018800|Glyma.01G018800.1.Wm82.a2.v1	.	Glyma.01G018800.Wm82.a2.v1	.	30542913	Glyma.01G018800.1	Glyma.01G018800.1.p	PF10604	PTHR31213,PTHR31213:SF6			K14496		AT5G46790.1	PYL1,RCAR12	PYR1-like 1	0	0	0.0387185	0	0.118862	0	-1.52025	0.691507	NA
Glyma.01G019000	0.987933	1.5308	0	0	0	0	XLOC_001360	Chr01	1	1818232	1821908	1616	Glyma.01G019000|Glyma.01G019000.1.Wm82.a2.v1	.	Glyma.01G019000.Wm82.a2.v1	.	30544194	Glyma.01G019000.1	Glyma.01G019000.1.p	PF00153	PTHR24089,PTHR24089:SF341	KOG0758		K15109		AT5G46800.1	BOU	Mitochondrial substrate carrier family protein	0.0420689	0.071524	0	0	0	0	2.23453	0.576332	NA
Glyma.01G019100	595.724	603.137	595.506	510.424	428.753	376.487	XLOC_001361	Chr01	1	1826798	1836387	2686	Glyma.01G019100|Glyma.01G019100.1.Wm82.a2.v1,Glyma.01G019100|Glyma.01G019100.2.Wm82.a2.v1,Glyma.01G019100|Glyma.01G019100.3.Wm82.a2.v1	.	Glyma.01G019100.Wm82.a2.v1	.	30542720	Glyma.01G019100.1	Glyma.01G019100.1.p	PF08323	PTHR12526,PTHR12526:SF382					AT5G65685.1		UDP-Glycosyltransferase superfamily protein	15.2621	16.9544	14.6091	12.7415	10.9353	8.06446	0.441492	0.0913346	0.683462
Glyma.01G019200	1.97587	10.7156	7.35192	1.03956	4.52272	0	XLOC_001362	Chr01	1	1839153	1846859	2671	Glyma.01G019200|Glyma.01G019200.1.Wm82.a2.v1	.	Glyma.01G019200.Wm82.a2.v1	.	30542295	Glyma.01G019200.1	Glyma.01G019200.1.p	PF01293	PTHR30031,PTHR30031:SF4		4.1.1.49,4.1.1.32	K01610	GO:0006094,GO:0005524,GO:0004612	AT4G37870.1	PCK1,PEPCK	phosphoenolpyruvate carboxykinase 1	0.0509048	0.302913	0.181373	0.0260958	0.116	0	1.84318	0.205034	NA
Glyma.01G019300	5.9276	3.06161	4.59495	2.07912	3.61817	0	XLOC_001363	Chr01	1	1865692	1868540	2689	Glyma.01G019300|Glyma.01G019300.1.Wm82.a2.v1	.	Glyma.01G019300.Wm82.a2.v1	.	30543858	Glyma.01G019300.1	Glyma.01G019300.1.p	PF17123,PF00092	PTHR10579,PTHR10579:SF59					AT2G22680.1		Zinc finger (C3HC4-type RING finger) family protein	0.151692	0.0859672	0.112599	0.0518423	0.0921785	0	1.23616	0.418722	NA
Glyma.01G019400	32.6018	15.308	5.51394	3.11868	17.1863	2.9185	XLOC_001364	Chr01	1	1886628	1890851	1932	Glyma.01G019400|Glyma.01G019400.1.Wm82.a2.v1,Glyma.01G019400|Glyma.01G019400.3.Wm82.a2.v1,Glyma.01G019400|Glyma.01G019400.2.Wm82.a2.v1,Glyma.01G019400|Glyma.01G019400.4.Wm82.a2.v1	.	Glyma.01G019400.Wm82.a2.v1	.	30541837	Glyma.01G019400.1	Glyma.01G019400.1.p	PF02309	PTHR31734,PTHR31734:SF24			K14484	GO:0006355,GO:0005634	AT5G65670.2	IAA9	indole-3-acetic acid inducible 9	1.16121	0.598255	0.188061	0.108233	0.609406	0.086913	1.17969	0.210544	0.826957
Glyma.01G019500	0	0	2.75697	0	0	0	XLOC_000110	Chr01	1	1905829	1906826	799	Glyma.01G019500|Glyma.01G019500.1.Wm82.a2.v1	Glyma.01G019500.Wm82.a2.v1	.	.	30542741	Glyma.01G019500.1	Glyma.01G019500.1.p		PTHR34291,PTHR34291:SF1					AT5G65660.1		hydroxyproline-rich glycoprotein family protein	0	0	0.227368	0	0	0	2.35366	0.555454	NA
Glyma.01G019600	44.457	64.2938	41.3546	51.978	57.8908	40.859	XLOC_000111	Chr01	1	1929870	1932580	2008	Glyma.01G019600|Glyma.01G019600.1.Wm82.a2.v1	Glyma.01G019600.Wm82.a2.v1	.	.	30545247	Glyma.01G019600.1	Glyma.01G019600.1.p		PTHR14000,PTHR14000:SF8					AT3G53440.1		Homeodomain-like superfamily protein	1.52353	2.41757	1.35708	1.73561	1.97504	1.17073	-0.00716885	0.987145	0.998898
Glyma.01G019700	0	3.82701	0	0	0.904543	5.837	XLOC_001365	Chr01	1	1941089	1943035	1586	Glyma.01G019700|Glyma.01G019700.3.Wm82.a2.v1,Glyma.01G019700|Glyma.01G019700.2.Wm82.a2.v1,Glyma.01G019700|Glyma.01G019700.1.Wm82.a2.v1	.	Glyma.01G019700.Wm82.a2.v1	.	30542835	Glyma.01G019700.1	Glyma.01G019700.1.p	PF00010	PTHR31945,PTHR31945:SF15				GO:0046983	AT5G65640.1	bHLH093	beta HLH protein 93	0	0.182192	0	0	0.0390712	0.211748	-0.787786	0.736839	NA
Glyma.01G019800	97.8054	858.015	220.558	137.222	145.631	194.567	XLOC_001366	Chr01	1	1971043	1977113	3215	Glyma.01G019800|Glyma.01G019800.1.Wm82.a2.v1,Glyma.01G019800|Glyma.01G019800.2.Wm82.a2.v1	.	Glyma.01G019800.Wm82.a2.v1	.	30542116	Glyma.01G019800.1	Glyma.01G019800.1.p	PF07173	PTHR34365,PTHR34365:SF2					AT2G22660.2		Protein of unknown function (duplicated DUF1399)	2.09342	20.1506	4.52049	2.86179	3.10317	3.48192	1.30291	0.141978	0.762348
Glyma.01G019900	492.979	502.869	446.629	407.507	404.331	652.772	XLOC_001367	Chr01	1	1979213	1984220	2001	Glyma.01G019900|Glyma.01G019900.1.Wm82.a2.v1,Glyma.01G019900|Glyma.01G019900.2.Wm82.a2.v1,Glyma.01G019900|Glyma.01G019900.3.Wm82.a2.v1	.	Glyma.01G019900.Wm82.a2.v1	.	30542651	Glyma.01G019900.1	Glyma.01G019900.1.p		PTHR31755,PTHR31755:SF2					AT4G37920.1			16.9534	18.975	14.7077	13.6548	13.8427	18.7692	-0.0311743	0.915472	0.99349
Glyma.01G020100	78.0467	31.3815	42.2735	12.4747	58.7953	54.4787	XLOC_000113	Chr01	1	1998265	2009511	8464	Glyma.01G020100|Glyma.01G020100.1.Wm82.a2.v1	Glyma.01G020100.Wm82.a2.v1	.	.	30543597	Glyma.01G020100.1	Glyma.01G020100.1.p	PF08263,PF11721,PF07714	PTHR27003,PTHR27003:SF71	KOG1187	2.7.11.1		GO:0006468,GO:0004672	AT1G67720.1		Leucine-rich repeat protein kinase family protein	0.634532	0.279944	0.329107	0.0988213	0.475881	0.370325	0.250986	0.667866	0.972792
Glyma.01G020200	81.0105	57.4051	56.9774	68.6109	85.027	59.3429	XLOC_001369	Chr01	1	2009293	2011082	1551	Glyma.01G020200|Glyma.01G020200.1.Wm82.a2.v1	.	Glyma.01G020200.Wm82.a2.v1	.	30542340	Glyma.01G020200.1	Glyma.01G020200.1.p		PTHR33668			K05752		AT2G22640.1	ATBRK1,BRK1,HSPC300	BRICK1, putative	3.59422	2.79456	2.42067	2.96604	3.75557	2.20135	-0.135266	0.735023	0.980386
Glyma.01G020300	7506.32	3395.32	6805.12	6403.69	6341.75	7584.21	XLOC_001370	Chr01	1	2011230	2020186	3321	Glyma.01G020300|Glyma.01G020300.1.Wm82.a2.v1	.	Glyma.01G020300.Wm82.a2.v1	.	30544885	Glyma.01G020300.1	Glyma.01G020300.1.p	PF01432	PTHR11804,PTHR11804:SF49		3.4.24.70	K01414	GO:0006508,GO:0004222	AT5G65620.1		Zincin-like metalloproteases family protein	155.537	77.1944	135.024	129.288	130.819	131.393	-0.211073	0.492355	0.939834
Glyma.01G020500	1.97587	2.29621	0	0	0	1.94567	XLOC_001371	Chr01	1	2039275	2056055	1867	Glyma.01G020500|Glyma.01G020500.1.Wm82.a2.v1,Glyma.01G020500|Glyma.01G020500.2.Wm82.a2.v1	.	Glyma.01G020500.Wm82.a2.v1	.	30544523	Glyma.01G020500.1	Glyma.01G020500.1.p	PF01486,PF00319	PTHR11945,PTHR11945:SF228	KOG0014			GO:0006355,GO:0005634,GO:0003700,GO:0046983,GO:0003677	AT4G37940.1	AGL21	AGAMOUS-like 21	0.0728262	0.0928625	0	0	0	0.0599592	1.12294	0.691555	NA
Glyma.01G020600	0	0	0	1.03956	0	0	XLOC_001372	Chr01	1	2067151	2067966	816	Glyma.01G020600|Glyma.01G020600.1.Wm82.a2.v1	.	Glyma.01G020600.Wm82.a2.v1	.	30542026	Glyma.01G020600.1	Glyma.01G020600.1.p	PF00139	PTHR32401,PTHR32401:SF5				GO:0030246	AT5G10530.1		Concanavalin A-like lectin protein kinase family protein	0	0	0	0.085419	0	0	-1.1013	0.787242	NA
Glyma.01G020900	0	0	0	0	0	1.94567	XLOC_001373	Chr01	1	2104937	2109784	1522	Glyma.01G020900|Glyma.01G020900.1.Wm82.a2.v1	.	Glyma.01G020900.Wm82.a2.v1	.	30544842	Glyma.01G020900.1	Glyma.01G020900.1.p	PF00107,PF08240	PTHR11695,PTHR11695:SF588		1.1.1.195	K00083	GO:0055114,GO:0016491,GO:0008270	AT4G37980.1	ATCAD7,CAD7,ELI3,ELI3-1	elicitor-activated gene 3-1	0	0	0	0	0	0.0735505	-2.01142	0.618281	NA
Glyma.01G021000	0	0	0	0	0	0.972834	XLOC_000117	Chr01	1	2122589	2125447	1488	Glyma.01G021000|Glyma.01G021000.1.Wm82.a2.v1	Glyma.01G021000.Wm82.a2.v1	.	.	30542704	Glyma.01G021000.1	Glyma.01G021000.1.p	PF00107,PF08240	PTHR11695,PTHR11695:SF588	KOG0023	1.1.1.195	K00083	GO:0055114,GO:0016491,GO:0008270	AT4G37990.1	ATCAD8,CAD-B2,ELI3,ELI3-2	elicitor-activated gene 3-2	0	0	0	0	0	0.0376156	-1.1013	0.787242	NA
Glyma.01G021100	0	0	0	1.03956	0	0	XLOC_000118	Chr01	1	2140441	2142143	1703	Glyma.01G021100|Glyma.01G021100.1.Wm82.a2.v1	Glyma.01G021100.Wm82.a2.v1	.	.	30544044	Glyma.01G021100.1	Glyma.01G021100.1.p	PF02701	PTHR31992,PTHR31992:SF34				GO:0006355,GO:0003677	AT5G65590.1		Dof-type zinc finger DNA-binding family protein	0	0	0	0.0409289	0	0	-1.1013	0.787242	NA
Glyma.01G021200	0	0	0	2.07912	1.80909	0.972834	XLOC_001374	Chr01	1	2148822	2155157	3566	Glyma.01G021200|Glyma.01G021200.1.Wm82.a2.v1	.	Glyma.01G021200.Wm82.a2.v1	.	30544675	Glyma.01G021200.1	Glyma.01G021200.1.p	PF11721,PF00225	PTHR24115,PTHR24115:SF339		3.6.4.5	K10406	GO:0008017,GO:0007018,GO:0005524,GO:0003777,GO:0005871	AT2G22610.2		Di-glucose binding protein with Kinesin motor domain	0	0	0	0.0390925	0.0347543	0.015696	-3.31862	0.279149	NA
Glyma.01G021300	10.8673	3.06161	8.27091	5.1978	4.52272	14.5925	XLOC_000119	Chr01	1	2159641	2163970	1639	Glyma.01G021300|Glyma.01G021300.1.Wm82.a2.v1	Glyma.01G021300.Wm82.a2.v1	.	.	30543764	Glyma.01G021300.1	Glyma.01G021300.1.p	PF03016	PTHR11062,PTHR11062:SF63	KOG1021	2.4.2.41			AT4G38040.1		Exostosin family protein	0.456264	0.141041	0.332521	0.212636	0.189039	0.512251	-0.157968	0.875274	0.991203
Glyma.01G021400	32.6018	6.88862	11.9469	8.31648	23.5181	14.5925	XLOC_001375	Chr01	1	2171115	2176385	2486	Glyma.01G021400|Glyma.01G021400.1.Wm82.a2.v1,Glyma.01G021400|Glyma.01G021400.2.Wm82.a2.v1,Glyma.01G021400|Glyma.01G021400.3.Wm82.a2.v1	.	Glyma.01G021400.Wm82.a2.v1	.	30543010	Glyma.01G021400.1	Glyma.01G021400.1.p	PF00013	PTHR10288,PTHR10288:SF160	KOG2190			GO:0003723	AT2G22600.1		RNA-binding KH domain-containing protein	0.902433	0.209221	0.316663	0.224302	0.648086	0.337723	0.11999	0.878204	0.991592
Glyma.01G021500	0.987933	0.765402	0	0	0.904543	0	XLOC_000120	Chr01	1	2186117	2186869	753	Glyma.01G021500|Glyma.01G021500.1.Wm82.a2.v1	Glyma.01G021500.Wm82.a2.v1	.	.	30543386	Glyma.01G021500.1	Glyma.01G021500.1.p										0.0902833	0.0767482	0	0	0.0822935	0	0.739514	0.852391	NA
Glyma.01G021600	2085.53	1896.67	2731.24	2485.59	2736.24	2829	XLOC_001376	Chr01	1	2189923	2194446	2193	Glyma.01G021600|Glyma.01G021600.1.Wm82.a2.v1,Glyma.01G021600|Glyma.01G021600.2.Wm82.a2.v1	.	Glyma.01G021600.Wm82.a2.v1	.	30544013	Glyma.01G021600.1	Glyma.01G021600.1.p		PTHR37604					AT5G65540.1			65.4413	65.3019	82.0664	75.9951	85.4766	74.2209	-0.269971	0.287162	0.875117
Glyma.01G021700	77.0588	15.308	58.8154	47.8197	56.0817	33.0764	XLOC_000121	Chr01	1	2197746	2200232	2134	Glyma.01G021700|Glyma.01G021700.1.Wm82.a2.v1	Glyma.01G021700.Wm82.a2.v1	.	.	30544831	Glyma.01G021700.1	Glyma.01G021700.1.p	PF00201	PTHR11926,PTHR11926:SF220	KOG1192	2.4.1.323		GO:0016758,GO:0008152	AT1G22380.1	AtUGT85A3,UGT85A3	UDP-glucosyl transferase 85A3	2.48486	0.541625	1.81611	1.50248	1.80035	0.891774	0.124242	0.82501	0.987954
Glyma.01G022100	4.93967	0.765402	0.91899	0	0	4.86417	XLOC_001377	Chr01	1	2209688	2214556	4178	Glyma.01G022000|Glyma.01G022000.1.Wm82.a2.v1	Glyma.01G022100.Wm82.a2.v1;Glyma.01G022200.Wm82.a2.v1	Glyma.01G022000.Wm82.a2.v1	.	30542352	Glyma.01G022100.1	Glyma.01G022100.1.p	PF00125,PF16211	PTHR23430	KOG1756		K11251	GO:0003677	AT1G51060.1	HTA10	histone H2A 10	0.0813587	0.0138323	0.014494	0	0	0.0669841	0.405644	0.848745	NA
Glyma.01G022300	28.6501	11.481	2.75697	3.11868	14.4727	7.78267	XLOC_000125	Chr01	1	2215078	2218277	2779	Glyma.01G022300|Glyma.01G022300.1.Wm82.a2.v1	Glyma.01G022300.Wm82.a2.v1	.	.	30545301	Glyma.01G022300.1	Glyma.01G022300.1.p	PF00201	PTHR11926,PTHR11926:SF220		2.4.1.323		GO:0016758,GO:0008152	AT1G22380.1	AtUGT85A3,UGT85A3	UDP-glucosyl transferase 85A3	0.709433	0.311936	0.0653715	0.075245	0.356773	0.161128	0.732757	0.445895	0.927349
Glyma.01G022400	341.825	875.62	412.627	372.162	195.381	256.828	XLOC_000126	Chr01	1	2235786	2241294	2350	Glyma.01G022400|Glyma.01G022400.1.Wm82.a2.v1	Glyma.01G022400.Wm82.a2.v1	.	.	30543730	Glyma.01G022400.1	Glyma.01G022400.1.p	PF00069	PTHR27001,PTHR27001:SF105	KOG1187	2.7.11.1		GO:0006468,GO:0005524,GO:0004672	AT5G65530.1		Protein kinase superfamily protein	10.0095	28.1334	11.57	10.6184	5.69569	6.28791	0.982741	0.0107653	0.325328
Glyma.01G022500	342.813	419.44	435.601	495.87	395.285	289.905	XLOC_001378	Chr01	1	2246170	2251811	2422	Glyma.01G022500|Glyma.01G022500.1.Wm82.a2.v1	.	Glyma.01G022500.Wm82.a2.v1	.	30545161	Glyma.01G022500.1	Glyma.01G022500.1.p	PF00847	PTHR32467,PTHR32467:SF33			K09285	GO:0006355,GO:0003700,GO:0007275	AT5G10510.2	AIL6,PLT3	AINTEGUMENTA-like 6	9.73997	13.0758	11.8511	13.7274	11.1807	6.88672	0.0162407	0.956529	0.995933
Glyma.01G022600	13.8311	27.5545	34.0026	30.1472	30.7545	21.4023	XLOC_001379	Chr01	1	2286641	2293361	3467	Glyma.01G022700|Glyma.01G022700.1.Wm82.a2.v1	Glyma.01G022600.Wm82.a2.v1	Glyma.01G022700.Wm82.a2.v1	.	30544898	Glyma.01G022600.1	Glyma.01G022600.1.p	PF04564,PF07714	PTHR27003,PTHR27003:SF81	KOG1187	2.7.11.1		GO:0016567,GO:0004842,GO:0006468,GO:0004672	AT5G65500.1		U-box domain-containing protein kinase family protein	0.274522	0.600084	0.646254	0.583027	0.607695	0.355172	-0.126324	0.828739	0.987954
Glyma.01G022800	86.9381	50.5165	93.737	66.5318	67.8407	67.1255	XLOC_001380	Chr01	1	2298568	2310254	11025	Glyma.01G022900|Glyma.01G022900.1.Wm82.a2.v1	Glyma.01G022800.Wm82.a2.v1	.	.	30543118	Glyma.01G022800.1	Glyma.01G022800.1.p	PF07093	PTHR13060	KOG2406				AT5G65490.1			0.542633	0.345962	0.560244	0.404619	0.421544	0.350301	0.185607	0.645596	0.970553
Glyma.01G023000	72.1191	24.4929	34.0026	34.3055	46.1317	49.6145	XLOC_001381	Chr01	1	2314143	2317541	2290	Glyma.01G023000|Glyma.01G023000.1.Wm82.a2.v1,Glyma.01G023000|Glyma.01G023000.2.Wm82.a2.v1,Glyma.01G023000|Glyma.01G023000.3.Wm82.a2.v1	.	Glyma.01G023000.Wm82.a2.v1	.	30542791	Glyma.01G023000.1	Glyma.01G023000.1.p		PTHR34464,PTHR34464:SF1					AT4G38060.2			2.16715	0.807566	0.978412	1.00444	1.38005	1.24654	-0.0144055	0.977928	0.998145
Glyma.01G023200	923.718	1348.64	1350	1036.44	766.148	702.386	XLOC_000130	Chr01	1	2331638	2339135	3913	Glyma.01G023200|Glyma.01G023200.1.Wm82.a2.v1,Glyma.01G023200|Glyma.01G023200.2.Wm82.a2.v1,Glyma.01G023200|Glyma.01G023200.3.Wm82.a2.v1	Glyma.01G023200.Wm82.a2.v1	.	.	30541755	Glyma.01G023200.1	Glyma.01G023200.1.p	PF00924	PTHR30566,PTHR30566:SF13				GO:0055085,GO:0016020	AT5G10490.1	MSL2	MSCS-like 2	16.2444	26.0231	22.7336	17.7595	13.4132	10.3276	0.527952	0.0632338	0.612007
Glyma.01G023300	509.774	404.132	310.619	387.756	357.295	643.043	XLOC_001382	Chr01	1	2343102	2348080	2864	Glyma.01G023300|Glyma.01G023300.1.Wm82.a2.v1,Glyma.01G023300|Glyma.01G023300.2.Wm82.a2.v1,Glyma.01G023300|Glyma.01G023300.3.Wm82.a2.v1	.	Glyma.01G023300.Wm82.a2.v1	.	30544568	Glyma.01G023300.1	Glyma.01G023300.1.p	PF10250	PTHR31933,PTHR31933:SF3					AT5G65470.1		O-fucosyltransferase family protein	12.2484	10.6543	7.14659	9.0778	8.54642	12.9181	-0.192424	0.554953	0.954414
Glyma.01G023600	208.454	216.609	282.13	257.811	261.413	235.426	XLOC_000132	Chr01	1	2380849	2402680	4347	Glyma.01G023600|Glyma.01G023600.2.Wm82.a2.v1,Glyma.01G023600|Glyma.01G023600.1.Wm82.a2.v1	Glyma.01G023600.Wm82.a2.v1	.	.	30544751	Glyma.01G023600.1	Glyma.01G023600.1.p	PF00225	PTHR24115,PTHR24115:SF469	KOG0239	3.6.4.5		GO:0008017,GO:0007018,GO:0005524,GO:0003777,GO:0005871	AT5G10470.2	KAC1,KCA1	kinesin like protein for actin based chloroplast movement 1	3.29986	3.76236	4.27665	3.97655	4.11973	3.11599	-0.100352	0.729754	0.97999
Glyma.01G023700	314.163	313.049	325.322	327.461	372.672	217.915	XLOC_000133	Chr01	1	2405107	2433075	5729	Glyma.01G023700|Glyma.01G023700.1.Wm82.a2.v1,Glyma.01G023700|Glyma.01G023700.2.Wm82.a2.v1,Glyma.01G023800|Glyma.01G023800.1.Wm82.a2.v1	Glyma.01G023700.Wm82.a2.v1;Glyma.01G023800.Wm82.a2.v1	.	.	30544454	Glyma.01G023700.1	Glyma.01G023700.1.p	PF01663	PTHR23072,PTHR23072:SF0			K05310	GO:0003824	AT2G22530.1		Alkaline-phosphatase-like family protein	3.77355	4.1258	3.74179	3.83245	4.45634	2.18846	0.047647	0.873136	0.99111
Glyma.01G023900	586.832	319.173	414.465	444.932	397.999	509.765	XLOC_001384	Chr01	1	2433567	2442808	3699	Glyma.01G023900|Glyma.01G023900.1.Wm82.a2.v1	.	Glyma.01G023900.Wm82.a2.v1	.	30544549	Glyma.01G023900.1	Glyma.01G023900.1.p	PF01753,PF13423	PTHR24006,PTHR24006:SF503	KOG1865	3.4.19.12			AT5G65450.1	UBP17	ubiquitin-specific protease 17	10.917	6.51501	7.38325	8.065	7.37104	7.92898	-0.0471642	0.876122	0.991331
Glyma.01G024000	19.7587	38.2701	21.1368	27.0286	56.9862	8.75551	XLOC_000134	Chr01	1	2455767	2457198	1432	Glyma.01G024000|Glyma.01G024000.1.Wm82.a2.v1	Glyma.01G024000.Wm82.a2.v1	.	.	30544046	Glyma.01G024000.1	Glyma.01G024000.1.p	PF00153	PTHR24089,PTHR24089:SF392	KOG0759		K15104		AT2G22500.1	ATPUMP5,DIC1,UCP5	uncoupling protein 5	0.949487	2.01786	0.972613	1.26554	2.7262	0.351779	-0.225779	0.736101	0.980386
Glyma.01G024400	0	0	2.75697	0	0	0	XLOC_000138	Chr01	1	2491294	2493664	837	Glyma.01G024400|Glyma.01G024400.1.Wm82.a2.v1	Glyma.01G024400.Wm82.a2.v1	.	.	30541958	Glyma.01G024400.1	Glyma.01G024400.1.p										0	0	0.217046	0	0	0	2.35366	0.555454	NA
Glyma.01G024700	4.93967	19.9004	12.8659	23.9099	19.8999	25.2937	XLOC_000140	Chr01	1	2529244	2531919	1749	Glyma.01G024700|Glyma.01G024700.1.Wm82.a2.v1	Glyma.01G024700.Wm82.a2.v1	.	.	30544498	Glyma.01G024700.1	Glyma.01G024700.1.p	PF02984,PF00134	PTHR10177,PTHR10177:SF234	KOG0656		K18810	GO:0005634	AT5G65420.1	CYCD4;1	CYCLIN D4;1	0.194349	0.859106	0.484723	0.916606	0.779459	0.832059	-0.862388	0.220264	0.834193
Glyma.01G025000	655.988	321.469	1114.73	1297.37	1328.77	1226.74	XLOC_001387	Chr01	1	2557361	2560327	2954	Glyma.01G025000|Glyma.01G025000.1.Wm82.a2.v1	.	Glyma.01G025000.Wm82.a2.v1	.	30543834	Glyma.01G025000.1	Glyma.01G025000.1.p	PF04770	PTHR31948,PTHR31948:SF13					AT4G24660.1	ATHB22,HB22,MEE68	homeobox protein 22	15.2813	8.21679	24.866	29.4475	30.8157	23.8932	-0.890494	0.0155708	0.376511
Glyma.01G025100	55.3243	39.8009	28.4887	22.8703	28.0408	27.2394	XLOC_000142	Chr01	1	2601431	2602687	1257	Glyma.01G025100|Glyma.01G025100.1.Wm82.a2.v1	Glyma.01G025100.Wm82.a2.v1	.	.	30541541	Glyma.01G025100.1	Glyma.01G025100.1.p		PTHR36321,PTHR36321:SF1								3.02869	2.39074	1.49342	1.21992	1.52822	1.24679	0.649349	0.209979	0.82645
Glyma.01G025300	1.97587	6.12321	9.1899	11.4352	5.42726	17.511	XLOC_000144	Chr01	1	2649317	2652292	1848	Glyma.01G025300|Glyma.01G025300.1.Wm82.a2.v1	Glyma.01G025300.Wm82.a2.v1	.	.	30542625	Glyma.01G025300.1	Glyma.01G025300.1.p	PF03000	PTHR32370,PTHR32370:SF9					AT1G67900.1		Phototropic-responsive NPH3 family protein	0.073575	0.250179	0.327683	0.414892	0.201191	0.545181	-0.990072	0.308796	0.883805
Glyma.01G025400	22.7225	13.0118	22.0558	11.4352	13.5681	11.674	XLOC_000145	Chr01	1	2683709	2685295	1582	Glyma.01G025400|Glyma.01G025400.1.Wm82.a2.v1	Glyma.01G025400.Wm82.a2.v1	.	.	30542974	Glyma.01G025400.1	Glyma.01G025400.1.p	PF00847	PTHR31677,PTHR31677:SF9				GO:0006355,GO:0003700	AT1G24590.1	DRN-LIKE,DRNL,ESR2,SOB2	DORNROSCHEN-like	0.988379	0.62102	0.918671	0.484653	0.58755	0.424566	0.640882	0.353103	0.902621
Glyma.01G025500	44.457	15.308	22.9748	11.4352	15.3772	7.78267	XLOC_001388	Chr01	1	2699441	2702187	1886	Glyma.01G025500|Glyma.01G025500.1.Wm82.a2.v1,Glyma.01G025500|Glyma.01G025500.2.Wm82.a2.v1	.	Glyma.01G025500.Wm82.a2.v1	.	30542895	Glyma.01G025500.1	Glyma.01G025500.1.p	PF14226,PF03171	PTHR10209,PTHR10209:SF111	KOG0143	1.14.11.9		GO:0055114,GO:0016491	AT4G10500.1		2-oxoglutarate (2OG) and Fe(II)-dependent oxygenase superfamily protein	1.62208	0.612847	0.802701	0.406533	0.558557	0.237421	1.23875	0.0722788	0.641265
Glyma.01G025600	628.326	1336.39	1413.41	1170.54	924.443	873.605	XLOC_001389	Chr01	1	2702617	2706396	2718	Glyma.01G025600|Glyma.01G025600.1.Wm82.a2.v1	.	Glyma.01G025600.Wm82.a2.v1	.	30542351	Glyma.01G025600.1	Glyma.01G025600.1.p	PF13855	PTHR23155,PTHR23155:SF516	KOG0617			GO:0005515	AT1G12970.1	PIRL3	plant intracellular ras group-related LRR 3	15.9078	37.1243	34.2659	28.8758	23.3003	18.4926	0.183664	0.575718	0.960015
Glyma.01G025700	1402.87	2585.53	2710.1	2598.9	1579.33	1357.1	XLOC_001390	Chr01	1	2712317	2716204	3483	Glyma.01G025700|Glyma.01G025700.1.Wm82.a2.v1,Glyma.01G025800|Glyma.01G025800.1.Wm82.a2.v1	.	Glyma.01G025700.Wm82.a2.v1;Glyma.01G025800.Wm82.a2.v1	.	30542685	Glyma.01G025700.1	Glyma.01G025700.1.p										27.7164	56.0492	51.2716	50.0301	31.0636	22.4177	0.272268	0.41464	0.919633
Glyma.01G026000	108.673	103.329	77.1952	75.8879	64.2226	50.5874	XLOC_001391	Chr01	1	2731088	2740742	4215	Glyma.01G026000|Glyma.01G026000.1.Wm82.a2.v1,Glyma.01G026000|Glyma.01G026000.2.Wm82.a2.v1,Glyma.01G026000|Glyma.01G026000.3.Wm82.a2.v1,Glyma.01G026000|Glyma.01G026000.4.Wm82.a2.v1,Glyma.01G025900|Glyma.01G025900.1.Wm82.a2.v1	.	Glyma.01G026000.Wm82.a2.v1;Glyma.01G025900.Wm82.a2.v1	.	30544169	Glyma.01G026000.1	Glyma.01G026000.1.p	PF00005,PF00664	PTHR24221,PTHR24221:SF220		3.6.3.43		GO:0016887,GO:0005524,GO:0055085,GO:0042626,GO:0016021,GO:0006810	AT1G70610.1	ATTAP1,TAP1	transporter associated with antigen processing protein 1	1.77418	1.85097	1.20681	1.20717	1.04381	0.69052	0.595139	0.121011	0.737845
Glyma.01G026100	497.918	354.381	375.867	325.382	331.063	494.2	XLOC_000146	Chr01	1	2741832	2749005	1849	Glyma.01G026100|Glyma.01G026100.1.Wm82.a2.v1	Glyma.01G026100.Wm82.a2.v1	Glyma.01G026200.Wm82.a2.v1	.	30543881	Glyma.01G026100.1	Glyma.01G026100.1.p	PF00828	PTHR11721,PTHR11721:SF6	KOG1742		K02900		AT1G70600.1		Ribosomal protein L18e/L15 superfamily protein	18.5309	14.4713	13.395	11.7992	12.266	15.3779	0.0824943	0.783485	0.983827
Glyma.01G026200	3.95173	3.06161	1.83798	3.11868	0	0.972834	XLOC_001392	Chr01	1	2747351	2755356	1963	Glyma.01G026200|Glyma.01G026200.1.Wm82.a2.v1	.	Glyma.01G026200.Wm82.a2.v1	.	30541869	Glyma.01G026200.1	Glyma.01G026200.1.p	PF01554	PTHR11206,PTHR11206:SF79	KOG1347		K03327	GO:0055085,GO:0016020,GO:0015297,GO:0015238,GO:0006855	AT3G26590.1		MATE efflux family protein	0.138529	0.117761	0.0616972	0.106524	0	0.0285135	1.12388	0.537736	NA
Glyma.01G026400	61.2519	51.2819	22.0558	55.0967	28.9454	35.022	XLOC_000148	Chr01	1	2765244	2767990	2477	Glyma.01G026400|Glyma.01G026400.1.Wm82.a2.v1	Glyma.01G026400.Wm82.a2.v1	.	.	30542987	Glyma.01G026400.1	Glyma.01G026400.1.p		PTHR23315,PTHR23315:SF102					AT3G26600.1	ARO4	armadillo repeat only 4	1.70164	1.56319	0.586733	1.4914	0.800542	0.81348	0.17078	0.746647	0.982237
Glyma.01G026500	525.581	221.201	252.722	310.828	235.181	370.65	XLOC_001393	Chr01	1	2768571	2771471	1594	Glyma.01G026500|Glyma.01G026500.1.Wm82.a2.v1	.	Glyma.01G026500.Wm82.a2.v1	.	30542317	Glyma.01G026500.1	Glyma.01G026500.1.p	PF12937,PF08238	PTHR11102				GO:0005515	AT1G70590.1		F-box family protein	22.6895	10.4779	10.4472	13.0746	10.1075	13.3785	0.109858	0.763249	0.983216
Glyma.01G026600	0.987933	6.88862	6.43293	0	0	0	XLOC_001394	Chr01	1	2781491	2782600	1110	Glyma.01G026600|Glyma.01G026600.1.Wm82.a2.v1	.	Glyma.01G026600.Wm82.a2.v1	.	30542030	Glyma.01G026600.1	Glyma.01G026600.1.p		PTHR33142,PTHR33142:SF2					AT5G40460.1			0.0612462	0.468579	0.381883	0	0	0	4.7439	0.0255858	NA
Glyma.01G026700	26.6742	61.2321	44.1115	42.6219	43.4181	33.0764	XLOC_001395	Chr01	1	2800909	2808407	2157	Glyma.01G026700|Glyma.01G026700.1.Wm82.a2.v1,Glyma.01G026700|Glyma.01G026700.3.Wm82.a2.v1,Glyma.01G026700|Glyma.01G026700.2.Wm82.a2.v1	.	Glyma.01G026700.Wm82.a2.v1	.	30544826	Glyma.01G026700.1	Glyma.01G026700.1.p	PF00155	PTHR11751,PTHR11751:SF373		2.3.2.2,2.6.1.4,2.6.1.2,2.6.1.44	K14272	GO:0030170,GO:0009058	AT1G70580.1	AOAT2,GGT2	alanine-2-oxoglutarate aminotransferase 2	0.850973	2.1434	1.34756	1.32489	1.37896	0.882265	0.151293	0.760106	0.983069
Glyma.01G026800	108.673	26.0237	31.2457	50.9384	70.5544	164.409	XLOC_000149	Chr01	1	2819064	2823273	1757	Glyma.01G026800|Glyma.01G026800.1.Wm82.a2.v1	Glyma.01G026800.Wm82.a2.v1	.	.	30545107	Glyma.01G026800.1	Glyma.01G026800.1.p	PF13793,PF00156	PTHR10210,PTHR10210:SF45	KOG1448	2.7.6.1		GO:0009116	AT1G10700.1	PRS3	phosphoribosyl pyrophosphate (PRPP) synthase 3	4.25621	1.11833	1.17182	1.94388	2.75095	5.38376	-0.809925	0.15695	0.777294
Glyma.01G026900	0	3.82701	0	3.11868	0	2.9185	XLOC_001396	Chr01	1	2829921	2833313	874	Glyma.01G026900|Glyma.01G026900.1.Wm82.a2.v1	.	Glyma.01G026900.Wm82.a2.v1	.	30545160	Glyma.01G026900.1	Glyma.01G026900.1.p							AT1G24095.1		Putative thiol-disulphide oxidoreductase DCC	0	0.330615	0	0.239252	0	0.192123	-0.616359	0.794017	NA
Glyma.01G027100	0	0	0	0	0	2.9185	XLOC_000150	Chr01	1	2841569	2846006	1860	Glyma.01G027100|Glyma.01G027100.1.Wm82.a2.v1	Glyma.01G027100.Wm82.a2.v1	.	.	30542253	Glyma.01G027100.1	Glyma.01G027100.1.p	PF01476,PF00069	PTHR27001,PTHR27001:SF53	KOG1187	2.7.11.1		GO:0006468,GO:0005524,GO:0004672	AT1G51940.1		protein kinase family protein / peptidoglycan-binding LysM domain-containing protein	0	0	0	0	0	0.0902773	-2.59694	0.515535	NA
Glyma.01G027300	279.585	170.685	242.613	195.437	241.513	240.29	XLOC_000151	Chr01	1	2852073	2856865	1879	Glyma.01G027300|Glyma.01G027300.1.Wm82.a2.v1	Glyma.01G027300.Wm82.a2.v1	.	.	30545127	Glyma.01G027300.1	Glyma.01G027300.1.p	PF01217,PF00928	PTHR10529			K12393		AT1G60780.1	HAP13	Clathrin adaptor complexes medium subunit family protein	10.2391	6.85869	8.5081	6.9739	8.80531	7.35767	0.021134	0.945784	0.9957
Glyma.01G027500	0	3.06161	0	0	0	0	XLOC_001400	Chr01	1	2874408	2877212	1353	Glyma.01G027500|Glyma.01G027500.1.Wm82.a2.v1	.	Glyma.01G027500.Wm82.a2.v1	.	30544929	Glyma.01G027500.1	Glyma.01G027500.1.p		PTHR34043,PTHR34043:SF1		3.1.1.32,3.1.1.3			AT1G10740.4		alpha/beta-Hydrolases superfamily protein	0	0.170854	0	0	0	0	2.53768	0.523917	NA
Glyma.01G027600	0.987933	7.65402	4.59495	1.03956	1.80909	1.94567	XLOC_001401	Chr01	1	2884478	2887943	2496	Glyma.01G027600|Glyma.01G027600.1.Wm82.a2.v1	.	Glyma.01G027600.Wm82.a2.v1	.	30543790	Glyma.01G027600.1	Glyma.01G027600.1.p	PF07534	PTHR23354,PTHR23354:SF76					AT4G39870.2		TLD-domain containing nucleolar protein	0.0272369	0.231536	0.121306	0.0279255	0.049653	0.0448493	1.47146	0.340124	NA
Glyma.01G027700	132.383	123.995	112.117	174.646	171.863	285.04	XLOC_001402	Chr01	1	2889242	2892328	1036	Glyma.01G027700|Glyma.01G027700.1.Wm82.a2.v1	.	Glyma.01G027700.Wm82.a2.v1	.	30543234	Glyma.01G027700.1	Glyma.01G027700.1.p	PF15375	PTHR28096					AT2G44820.2			8.79321	9.03688	7.13108	11.303	11.3646	15.8299	-0.78713	0.0196062	0.413313
Glyma.01G027800	0	0	2.75697	4.15824	3.61817	0	XLOC_001403	Chr01	1	2895690	2900577	1990	Glyma.01G027800|Glyma.01G027800.1.Wm82.a2.v1	.	Glyma.01G027800.Wm82.a2.v1	.	30541713	Glyma.01G027800.1	Glyma.01G027800.1.p	PF14365,PF03080	PTHR31589,PTHR31589:SF19					AT1G70550.2		Protein of Unknown Function (DUF239)	0	0	0.0912901	0.140104	0.124557	0	-1.50733	0.51613	NA
Glyma.01G028100	1.97587	3.82701	2.75697	5.1978	4.52272	2.9185	XLOC_000153	Chr01	1	2929035	2934455	3062	Glyma.01G028100|Glyma.01G028100.1.Wm82.a2.v1,Glyma.01G028100|Glyma.01G028100.2.Wm82.a2.v1,Glyma.01G028100|Glyma.01G028100.3.Wm82.a2.v1,Glyma.01G028100|Glyma.01G028100.4.Wm82.a2.v1	Glyma.01G028100.Wm82.a2.v1	.	.	30542100	Glyma.01G028100.1	Glyma.01G028100.1.p	PF01657,PF07714	PTHR27002,PTHR27002:SF155	KOG1187	2.7.11.1		GO:0006468,GO:0004672	AT1G70520.1	CRK2	cysteine-rich RLK (RECEPTOR-like protein kinase) 2	0.0444045	0.0943688	0.0593296	0.113818	0.101187	0.0548386	-0.554731	0.677657	NA
Glyma.01G028200	0.987933	0.765402	9.1899	3.11868	3.61817	4.86417	XLOC_001405	Chr01	1	2934903	2938421	1067	Glyma.01G028200|Glyma.01G028200.1.Wm82.a2.v1,Glyma.01G028200|Glyma.01G028200.2.Wm82.a2.v1,Glyma.01G028200|Glyma.01G028200.3.Wm82.a2.v1,Glyma.01G028200|Glyma.01G028200.4.Wm82.a2.v1,Glyma.01G028200|Glyma.01G028200.5.Wm82.a2.v1	.	Glyma.01G028200.Wm82.a2.v1	.	30543565	Glyma.01G028200.1	Glyma.01G028200.1.p	PF13847	PTHR10108,PTHR10108:SF711	KOG1540		K03183		AT1G23360.1	MENG	S-adenosyl-L-methionine-dependent methyltransferases superfamily protein	0.0637144	0.0541625	0.567533	0.195975	0.232304	0.262287	-0.0994199	0.944453	NA
Glyma.01G028500	0	0	0.91899	0	0	0	XLOC_000155	Chr01	1	2999967	3001495	894	Glyma.01G028500|Glyma.01G028500.1.Wm82.a2.v1	Glyma.01G028500.Wm82.a2.v1	.	.	30541591	Glyma.01G028500.1	Glyma.01G028500.1.p										0	0	0.0677357	0	0	0	0.822258	0.840299	NA
Glyma.01G028600	3.95173	17.6042	7.35192	18.7121	2.71363	11.674	XLOC_001407	Chr01	1	3002314	3007143	2123	Glyma.01G028600|Glyma.01G028600.1.Wm82.a2.v1	.	Glyma.01G028600.Wm82.a2.v1	.	30542369	Glyma.01G028600.1	Glyma.01G028600.1.p	PF14416,PF13839	PTHR32285,PTHR32285:SF4					AT1G60790.1	TBL2	Plant protein of unknown function (DUF828)	0.128089	0.626096	0.228189	0.590973	0.0875652	0.316375	-0.178778	0.851781	0.989324
Glyma.01G028700	9.87933	15.308	3.67596	8.31648	11.7591	10.7012	XLOC_001408	Chr01	1	3014195	3020497	3488	Glyma.01G028700|Glyma.01G028700.1.Wm82.a2.v1	.	Glyma.01G028700.Wm82.a2.v1	.	30544844	Glyma.01G028700.1	Glyma.01G028700.1.p	PF08263,PF00069	PTHR27001,PTHR27001:SF49	KOG1187	2.7.11.1		GO:0006468,GO:0005524,GO:0004672	AT1G60800.1	NIK3	NSP-interacting kinase 3	0.194906	0.331373	0.0694447	0.159867	0.230955	0.176517	-0.0911611	0.917482	0.993516
Glyma.01G028800	0.987933	1.5308	1.83798	13.5143	10.8545	0	XLOC_001409	Chr01	1	3036169	3038568	2399	Glyma.01G028800|Glyma.01G028800.1.Wm82.a2.v1	.	Glyma.01G028800.Wm82.a2.v1	.	30543606	Glyma.01G028800.1	Glyma.01G028800.1.p	PF00646	PTHR24414,PTHR24414:SF35				GO:0005515	AT1G23390.1		Kelch repeat-containing F-box family protein	0.0283382	0.0481796	0.0504842	0.37771	0.309964	0	-2.47718	0.0905309	NA
Glyma.01G029000	398.137	376.578	446.629	396.072	461.317	591.483	XLOC_000157	Chr01	1	3079661	3082412	1255	Glyma.01G029000|Glyma.01G029000.1.Wm82.a2.v1	Glyma.01G029000.Wm82.a2.v1	.	.	30543252	Glyma.01G029000.1	Glyma.01G029000.1.p	PF00025	PTHR11485,PTHR11485:SF32	KOG0090		K12272	GO:0005525	AT5G05670.2		signal recognition particle binding	21.8305	22.6561	23.4503	21.1605	25.1818	27.1163	-0.255505	0.361364	0.904827
Glyma.01G029100	224.261	332.95	315.214	272.365	284.931	283.095	XLOC_001411	Chr01	1	3084141	3090316	2127	Glyma.01G029100|Glyma.01G029100.1.Wm82.a2.v1	.	Glyma.01G029100.Wm82.a2.v1	.	30542880	Glyma.01G029100.1	Glyma.01G029100.1.p		PTHR12242,PTHR12242:SF10					AT1G10660.4			7.25539	11.8191	9.76522	8.58576	9.17706	7.65766	0.0496766	0.864991	0.990346
Glyma.01G029200	1531.3	1233.83	1154.25	1228.76	1318.82	1418.39	XLOC_000158	Chr01	1	3098613	3102392	3330	Glyma.01G029200|Glyma.01G029200.1.Wm82.a2.v1	Glyma.01G029200.Wm82.a2.v1	.	.	30542787	Glyma.01G029200.1	Glyma.01G029200.1.p	PF11976,PF01599	PTHR10666	KOG0004		K08770,K02977	GO:0006412,GO:0005840,GO:0003735	AT1G23410.1		Ribosomal protein S27a / Ubiquitin family protein	31.6439	27.9759	22.8403	24.741	27.1315	24.5066	-0.0262092	0.916214	0.99349
Glyma.01G029400	311.199	375.047	277.535	295.235	395.285	372.595	XLOC_001412	Chr01	1	3123131	3124963	1705	Glyma.01G029400|Glyma.01G029400.1.Wm82.a2.v1	.	Glyma.01G029400.Wm82.a2.v1	.	30544192	Glyma.01G029400.1	Glyma.01G029400.1.p	PF01194	PTHR23431,PTHR23431:SF2	KOG3497	2.7.7.6	K03007	GO:0006351,GO:0003899,GO:0003677	AT1G61700.1		RNA polymerases N / 8 kDa subunit	12.56	16.6087	10.726	11.6102	15.8824	12.5732	-0.147546	0.606312	0.963871
Glyma.01G029500	91.8778	283.964	109.36	63.4131	95.8816	58.37	XLOC_000160	Chr01	1	3130778	3135499	2560	Glyma.01G029500|Glyma.01G029500.3.Wm82.a2.v1,Glyma.01G029500|Glyma.01G029500.4.Wm82.a2.v1,Glyma.01G029500|Glyma.01G029500.1.Wm82.a2.v1,Glyma.01G029500|Glyma.01G029500.2.Wm82.a2.v1,Glyma.01G029500|Glyma.01G029500.5.Wm82.a2.v1	Glyma.01G029500.Wm82.a2.v1	.	.	30544378	Glyma.01G029500.1	Glyma.01G029500.1.p	PF13920	PTHR10044,PTHR10044:SF108	KOG1100		K19042		AT1G10650.1		SBP (S-ribonuclease binding protein) family protein	2.46971	8.37524	2.8149	1.66087	2.56582	1.31184	1.15845	0.0112851	0.330046
Glyma.01G029600	1923.51	2235.74	2567.66	2764.19	2626.79	2612.06	XLOC_000161	Chr01	1	3137012	3140561	1473	Glyma.01G029600|Glyma.01G029600.1.Wm82.a2.v1	Glyma.01G029600.Wm82.a2.v1	.	.	30542033	Glyma.01G029600.1	Glyma.01G029600.1.p	PF00400	PTHR19877			K03246	GO:0005515	AT2G46290.1		Transducin/WD40 repeat-like superfamily protein	89.8598	114.602	114.863	125.823	122.167	102.026	-0.256861	0.291375	0.875627
Glyma.01G029700	155.106	32.1469	29.4077	14.5538	37.0863	16.5382	XLOC_001413	Chr01	1	3140589	3142762	1792	Glyma.01G029700|Glyma.01G029700.1.Wm82.a2.v1	.	Glyma.01G029700.Wm82.a2.v1	.	30541511	Glyma.01G029700.1	Glyma.01G029700.1.p										5.95613	1.35449	1.08135	0.544546	1.41777	0.530984	1.64583	0.0115223	0.332195
Glyma.01G029800	857.526	1518.56	1077.06	990.7	880.12	863.877	XLOC_000162	Chr01	1	3148701	3151772	1330	Glyma.01G029800|Glyma.01G029800.1.Wm82.a2.v1,Glyma.01G029800|Glyma.01G029800.2.Wm82.a2.v1,Glyma.01G029800|Glyma.01G029800.3.Wm82.a2.v1,Glyma.01G029800|Glyma.01G029800.4.Wm82.a2.v1	Glyma.01G029800.Wm82.a2.v1	.	.	30543389	Glyma.01G029800.1	Glyma.01G029800.1.p	PF09439	PTHR11711,PTHR11711:SF181	KOG0070		K07937,K07977		AT5G14670.1	ARFA1B,ATARFA1B	ADP-ribosylation factor A1B	44.368	86.2092	53.3619	49.9443	45.3337	37.3707	0.333027	0.244168	0.848058
Glyma.01G029900	96.8175	42.8625	25.7317	10.3956	12.6636	27.2394	XLOC_001414	Chr01	1	3152131	3157338	2588	Glyma.01G029900|Glyma.01G029900.2.Wm82.a2.v1,Glyma.01G029900|Glyma.01G029900.3.Wm82.a2.v1,Glyma.01G029900|Glyma.01G029900.1.Wm82.a2.v1	.	Glyma.01G029900.Wm82.a2.v1	.	30543111	Glyma.01G029900.1	Glyma.01G029900.1.p		PTHR36722,PTHR36722:SF1					AT1G60460.1			2.57433	1.25051	0.655163	0.269327	0.335215	0.60557	1.69809	0.00635026	0.255628
Glyma.01G030000	8.8914	3.82701	0.91899	0	0	0.972834	XLOC_000163	Chr01	1	3159945	3161005	1061	Glyma.01G030000|Glyma.01G030000.1.Wm82.a2.v1	Glyma.01G030000.Wm82.a2.v1	.	.	30544395	Glyma.01G030000.1	Glyma.01G030000.1.p		PTHR33429,PTHR33429:SF7					AT1G23530.1			0.576673	0.272344	0.0570742	0	0	0.0527539	3.69061	0.0726994	NA
Glyma.01G030200	1.97587	0	0	0	0	0	XLOC_001415	Chr01	1	3167272	3172978	3101	Glyma.01G030200|Glyma.01G030200.1.Wm82.a2.v1	.	Glyma.01G030200.Wm82.a2.v1	.	30544626	Glyma.01G030200.1	Glyma.01G030200.1.p	PF07714	PTHR27001,PTHR27001:SF36	KOG1187	2.7.11.1		GO:0006468,GO:0004672	AT1G23540.1	AtPERK12,IGI1	Protein kinase superfamily protein	0.043846	0	0	0	0	0	1.84147	0.64752	NA
Glyma.01G030300	295.392	197.474	193.907	284.839	252.368	203.322	XLOC_000165	Chr01	1	3178070	3179802	1469	Glyma.01G030300|Glyma.01G030300.1.Wm82.a2.v1	Glyma.01G030300.Wm82.a2.v1	.	.	30542203	Glyma.01G030300.1	Glyma.01G030300.1.p	PF07816	PTHR33095,PTHR33095:SF3					AT1G70420.1		Protein of unknown function (DUF1645)	13.8373	10.1499	8.69793	13.0009	11.7691	7.96333	-0.118277	0.704931	0.976151
Glyma.01G030400	912.85	613.852	666.268	582.153	636.798	994.236	XLOC_001416	Chr01	1	3182779	3187700	1819	Glyma.01G030400|Glyma.01G030400.1.Wm82.a2.v1,Glyma.01G030400|Glyma.01G030400.2.Wm82.a2.v1,Glyma.01G030400|Glyma.01G030400.3.Wm82.a2.v1	.	Glyma.01G030400.Wm82.a2.v1	.	30542897	Glyma.01G030400.1	Glyma.01G030400.1.p	PF01398	PTHR12947,PTHR12947:SF9		3.4.25.1	K11866	GO:0005515	AT1G10600.1	AMSH2	associated molecule with the SH3 domain of STAM 2	34.5336	25.4803	24.1357	21.4585	23.9828	31.4477	-0.0253247	0.933521	0.994739
Glyma.01G030500	0.987933	6.88862	0	0	1.80909	2.9185	XLOC_000166	Chr01	1	3189212	3200277	1269	Glyma.01G030500|Glyma.01G030500.2.Wm82.a2.v1,Glyma.01G030500|Glyma.01G030500.3.Wm82.a2.v1,Glyma.01G030500|Glyma.01G030500.1.Wm82.a2.v1,Glyma.01G030500|Glyma.01G030500.4.Wm82.a2.v1	Glyma.01G030500.Wm82.a2.v1	.	.	30543015	Glyma.01G030500.1	Glyma.01G030500.1.p	PF00484	PTHR11002,PTHR11002:SF15	KOG1578	4.2.1.1	K01673	GO:0008270,GO:0004089	AT5G14740.1	BETA CA2,CA18,CA2	carbonic anhydrase 2	0.0535723	0.409868	0	0	0.0976627	0.132321	0.747193	0.712954	NA
Glyma.01G030700	145.226	332.184	204.935	242.217	307.545	230.562	XLOC_001417	Chr01	1	3202613	3206095	1030	Glyma.01G030600|Glyma.01G030600.1.Wm82.a2.v1	Glyma.01G030700.Wm82.a2.v1	Glyma.01G030600.Wm82.a2.v1	.	30543430	Glyma.01G030700.1	Glyma.01G030700.1.p										9.70247	24.351	13.1106	15.7675	20.4551	12.879	-0.193742	0.583415	0.961022
Glyma.01G030800	175.852	250.286	197.583	204.793	185.431	192.621	XLOC_000168	Chr01	1	3208229	3215706	1775	Glyma.01G030800|Glyma.01G030800.1.Wm82.a2.v1,Glyma.01G030800|Glyma.01G030800.2.Wm82.a2.v1	Glyma.01G030800.Wm82.a2.v1	.	.	30543367	Glyma.01G030800.1	Glyma.01G030800.1.p		PTHR31472			K07466		AT1G23750.1		Nucleic acid-binding, OB-fold-like protein	6.81748	10.6466	7.33492	7.73593	7.15675	6.24363	0.0940457	0.756778	0.983069
Glyma.01G030900	18.7707	3.82701	16.5418	21.8308	10.8545	16.5382	XLOC_000169	Chr01	1	3234395	3237574	2716	Glyma.01G030900|Glyma.01G030900.1.Wm82.a2.v1,Glyma.01G030900|Glyma.01G030900.2.Wm82.a2.v1	Glyma.01G030900.Wm82.a2.v1	.	.	30542713	Glyma.01G030900.1	Glyma.01G030900.1.p	PF03181	PTHR31458,PTHR31458:SF2					AT1G70370.1	PG2	polygalacturonase 2	0.475583	0.106391	0.401327	0.538933	0.273786	0.35034	-0.352296	0.653888	0.970966
Glyma.01G031200	96.8175	111.749	68.9243	76.9274	98.5952	98.2562	XLOC_000172	Chr01	1	3248437	3252720	1752	Glyma.01G031200|Glyma.01G031200.2.Wm82.a2.v1,Glyma.01G031200|Glyma.01G031200.1.Wm82.a2.v1	Glyma.01G031200.Wm82.a2.v1	.	.	30544716	Glyma.01G031200.1	Glyma.01G031200.1.p		PTHR33156,PTHR33156:SF11					AT1G70350.1			3.80272	4.81595	2.59228	2.94403	3.85525	3.22669	0.0133993	0.971325	0.997336
Glyma.01G031300	0	0	0	0	0	0.972834	XLOC_000173	Chr01	1	3257841	3260562	2189	Glyma.01G031300|Glyma.01G031300.1.Wm82.a2.v1	Glyma.01G031300.Wm82.a2.v1	.	.	30541556	Glyma.01G031300.1	Glyma.01G031300.1.p	PF06075	PTHR31928,PTHR31928:SF6					AT1G70340.1		Plant protein of unknown function (DUF936)	0	0	0	0	0	0.0255696	-1.1013	0.787242	NA
Glyma.01G031400	1338.65	1484.88	2160.55	2695.58	2435.03	1832.82	XLOC_000174	Chr01	1	3264671	3271140	4026	Glyma.01G031400|Glyma.01G031400.1.Wm82.a2.v1,Glyma.01G031400|Glyma.01G031400.2.Wm82.a2.v1,Glyma.01G031400|Glyma.01G031400.3.Wm82.a2.v1,Glyma.01G031400|Glyma.01G031400.4.Wm82.a2.v1	Glyma.01G031400.Wm82.a2.v1	.	.	30544641	Glyma.01G031400.1	Glyma.01G031400.1.p	PF00076,PF01480	PTHR18806,PTHR18806:SF4	KOG2253		K12822	GO:0003676,GO:0006397	AT1G60200.1		splicing factor PWI domain-containing protein / RNA recognition motif (RRM)-containing protein	22.8806	27.8478	35.3618	44.8925	41.4345	26.1925	-0.487767	0.0860804	0.675289
Glyma.01G031700	168.937	128.588	177.365	180.883	227.945	211.105	XLOC_000175	Chr01	1	3298861	3302133	1461	Glyma.01G031700|Glyma.01G031700.1.Wm82.a2.v1	Glyma.01G031700.Wm82.a2.v1	.	.	30541734	Glyma.01G031700.1	Glyma.01G031700.1.p	PF01564	PTHR11558,PTHR11558:SF25	KOG1562	2.5.1.16	K00797		AT1G23820.1	SPDS1	spermidine synthase 1	7.95698	6.64542	7.99949	8.30126	10.6883	8.31342	-0.39476	0.201218	0.817999
Glyma.01G031800	1017.57	287.791	541.285	566.56	587.953	663.473	XLOC_000176	Chr01	1	3327793	3334332	3851	Glyma.01G031800|Glyma.01G031800.1.Wm82.a2.v1,Glyma.01G031800|Glyma.01G031800.2.Wm82.a2.v1	Glyma.01G031800.Wm82.a2.v1	.	.	30544261	Glyma.01G031800.1	Glyma.01G031800.1.p	PF02705	PTHR30540,PTHR30540:SF10			K03549	GO:0071805,GO:0016020,GO:0015079	AT1G70300.1	KUP6	K+ uptake permease 6	18.183	5.64258	9.26184	9.86434	10.4592	9.91245	0.00731671	0.984567	0.998803
Glyma.01G031900	408.017	404.898	385.976	171.527	245.131	318.117	XLOC_000177	Chr01	1	3342338	3347771	4457	Glyma.01G031900|Glyma.01G031900.1.Wm82.a2.v1	Glyma.01G031900.Wm82.a2.v1	.	.	30542335	Glyma.01G031900.1	Glyma.01G031900.1.p	PF02358,PF00982	PTHR10788,PTHR10788:SF14		2.4.1.15,3.1.3.12	K16055	GO:0005992,GO:0003824	AT1G23870.1	ATTPS9,TPS9	trehalose-phosphatase/synthase 9	6.29955	6.85925	5.7064	2.58039	3.76779	4.10653	0.696976	0.023448	0.443575
Glyma.01G032000	3.95173	5.35781	26.6507	6.23736	17.1863	9.72834	XLOC_000178	Chr01	1	3363639	3366996	2254	Glyma.01G032000|Glyma.01G032000.1.Wm82.a2.v1	Glyma.01G032000.Wm82.a2.v1	.	.	30543336	Glyma.01G032000.1	Glyma.01G032000.1.p		PTHR13833,PTHR13833:SF42					AT1G70280.2		NHL domain-containing protein	0.120645	0.179476	0.779111	0.185542	0.522348	0.248323	0.105917	0.90923	0.992952
Glyma.01G032100	194.623	299.272	162.661	182.962	149.25	86.5822	XLOC_000179	Chr01	1	3374218	3387663	3908	Glyma.01G032100|Glyma.01G032100.1.Wm82.a2.v1	Glyma.01G032100.Wm82.a2.v1	.	.	30544723	Glyma.01G032100.1	Glyma.01G032100.1.p	PF02883,PF01602	PTHR22780,PTHR22780:SF27			K12391	GO:0030131,GO:0016192,GO:0006886,GO:0030117	AT1G60070.1		Adaptor protein complex AP-1, gamma subunit	3.427	5.7821	2.74267	3.13908	2.61631	1.27469	0.647725	0.0849394	0.672514
Glyma.01G032200	0.987933	2.29621	10.1089	0	3.61817	0	XLOC_001420	Chr01	1	3392970	3394819	1850	Glyma.01G032200|Glyma.01G032200.1.Wm82.a2.v1	.	Glyma.01G032200.Wm82.a2.v1	.	30541966	Glyma.01G032200.1	Glyma.01G032200.1.p	PF13639	PTHR14155,PTHR14155:SF123	KOG1493			GO:0008270,GO:0005515	AT5G40250.1		RING/U-box superfamily protein	0.0367477	0.0937158	0.360061	0	0.133983	0	1.86062	0.315005	NA
Glyma.01G032300	26.6742	14.5426	18.3798	14.5538	9.94997	5.837	XLOC_001421	Chr01	1	3396704	3399050	1473	Glyma.01G032300|Glyma.01G032300.1.Wm82.a2.v1	.	Glyma.01G032300.Wm82.a2.v1	.	30543705	Glyma.01G032300.1	Glyma.01G032300.1.p										1.24613	0.745443	0.82221	0.662476	0.462754	0.227992	0.964731	0.188455	0.805725
Glyma.01G032500	3530.87	1593.57	2469.33	2271.44	2152.81	3141.28	XLOC_000181	Chr01	1	3415082	3425683	2678	Glyma.01G032500|Glyma.01G032500.1.Wm82.a2.v1	Glyma.01G032500.Wm82.a2.v1	.	.	30542054	Glyma.01G032500.1	Glyma.01G032500.1.p	PF07973,PF02824,PF03129,PF00587	PTHR11451,PTHR11451:SF5		6.1.1.3	K01868	GO:0043039,GO:0016876,GO:0005524,GO:0006418,GO:0004812,GO:0000166	AT5G26830.1		Threonyl-tRNA synthetase	90.729	44.9297	60.7593	56.8703	55.0715	67.4882	-0.00789369	0.980057	0.998487
Glyma.01G032700	206.478	84.1942	150.714	137.222	189.049	109.93	XLOC_001422	Chr01	1	3428092	3431069	1597	Glyma.01G032600|Glyma.01G032600.1.Wm82.a2.v1	Glyma.01G032700.Wm82.a2.v1	.	.	30542868	Glyma.01G032700.1	Glyma.01G032700.1.p										8.897	3.98062	6.21863	5.76121	8.10964	3.96044	0.00393758	0.991954	0.999199
Glyma.01G032900	69.1553	124.761	47.7875	51.978	18.9954	33.0764	XLOC_000184	Chr01	1	3455319	3462465	5688	Glyma.01G032900|Glyma.01G032900.1.Wm82.a2.v1,Glyma.01G033000|Glyma.01G033000.1.Wm82.a2.v1	Glyma.01G032900.Wm82.a2.v1;Glyma.01G033000.Wm82.a2.v1	.	.	30544065	Glyma.01G032900.1	Glyma.01G032900.1.p	PF07725,PF13676,PF00931	PTHR11017,PTHR11017:SF155				GO:0007165,GO:0005515,GO:0043531	AT5G17680.1		disease resistance protein (TIR-NBS-LRR class), putative	0.836644	1.65612	0.553604	0.61271	0.228781	0.334572	1.2188	0.0182364	0.39956
Glyma.01G033200	50.3846	61.2321	9.1899	12.4747	4.52272	12.6468	XLOC_000185	Chr01	1	3487315	3493797	4853	Glyma.01G033200|Glyma.01G033200.1.Wm82.a2.v1	Glyma.01G033200.Wm82.a2.v1	.	.	30542410	Glyma.01G033200.1	Glyma.01G033200.1.p	PF13676,PF00931	PTHR11017,PTHR11017:SF155				GO:0007165,GO:0005515,GO:0043531	AT1G69550.1		disease resistance protein (TIR-NBS-LRR class)	0.714434	0.952671	0.12478	0.172352	0.063844	0.149935	2.02662	0.00633822	0.255628
Glyma.01G033300	87.9261	98.7368	20.2178	9.35604	23.5181	24.3208	XLOC_000186	Chr01	1	3499140	3507724	4705	Glyma.01G033300|Glyma.01G033300.1.Wm82.a2.v1,Glyma.01G033400|Glyma.01G033400.1.Wm82.a2.v1	Glyma.01G033300.Wm82.a2.v1;Glyma.01G033400.Wm82.a2.v1	.	.	30541880	Glyma.01G033300.1	Glyma.01G033300.1.p	PF13676,PF00931	PTHR11017,PTHR11017:SF155	KOG4658			GO:0007165,GO:0005515,GO:0043531	AT5G17680.1		disease resistance protein (TIR-NBS-LRR class), putative	1.28598	1.5845	0.283151	0.13333	0.342432	0.297407	1.84422	0.0027289	0.170129
Glyma.01G034000	0.987933	0	5.51394	0	2.71363	0	XLOC_001424	Chr01	1	3552796	3554812	843	Glyma.01G034000|Glyma.01G034000.1.Wm82.a2.v1	.	Glyma.01G034000.Wm82.a2.v1	.	30543361	Glyma.01G034000.1	Glyma.01G034000.1.p	PF10604	PTHR31907,PTHR31907:SF1					AT1G24020.2	MLP423	MLP-like protein 423	0.0806445	0	0.431002	0	0.220523	0	1.23135	0.62045	NA
Glyma.01G034300	12.8431	47.4549	30.3267	39.5033	56.9862	13.6197	XLOC_001426	Chr01	1	3573047	3579461	2137	Glyma.01G034300|Glyma.01G034300.2.Wm82.a2.v1,Glyma.01G034300|Glyma.01G034300.1.Wm82.a2.v1	.	Glyma.01G034300.Wm82.a2.v1	.	30543966	Glyma.01G034300.1	Glyma.01G034300.1.p	PF14416,PF13839	PTHR32285,PTHR32285:SF57					AT1G70230.1	TBL27	TRICHOME BIREFRINGENCE-LIKE 27	0.413562	1.67668	0.935115	1.23944	1.82682	0.366686	-0.272987	0.669582	0.972811
Glyma.01G034400	0	0	0	1.03956	0	0	XLOC_000193	Chr01	1	3582060	3583811	1152	Glyma.01G034400|Glyma.01G034400.1.Wm82.a2.v1	Glyma.01G034400.Wm82.a2.v1	.	.	30542279	Glyma.01G034400.1	Glyma.01G034400.1.p	PF14416,PF13839	PTHR32285,PTHR32285:SF57					AT1G70230.1	TBL27	TRICHOME BIREFRINGENCE-LIKE 27	0	0	0	0.0605052	0	0	-1.1013	0.787242	NA
Glyma.01G034900	0.987933	0.765402	0	0	3.61817	0.972834	XLOC_001430	Chr01	1	3613545	3615901	1859	Glyma.01G034900|Glyma.01G034900.1.Wm82.a2.v1	.	Glyma.01G034900.Wm82.a2.v1	.	30542463	Glyma.01G034900.1	Glyma.01G034900.1.p	PF14416,PF13839	PTHR32285,PTHR32285:SF6				GO:0016413,GO:0010411,GO:0005794	AT1G70230.1	TBL27	TRICHOME BIREFRINGENCE-LIKE 27	0.0365698	0.0310874	0	0	0.133334	0.0301086	-1.40336	0.596562	NA
Glyma.01G035100	1.97587	2.29621	0	1.03956	3.61817	0.972834	XLOC_000196	Chr01	1	3634033	3639674	1904	Glyma.01G035100|Glyma.01G035100.2.Wm82.a2.v1,Glyma.01G035100|Glyma.01G035100.3.Wm82.a2.v1,Glyma.01G035100|Glyma.01G035100.1.Wm82.a2.v1,Glyma.01G035100|Glyma.01G035100.4.Wm82.a2.v1,Glyma.01G035100|Glyma.01G035100.5.Wm82.a2.v1,Glyma.01G035100|Glyma.01G035100.6.Wm82.a2.v1	Glyma.01G035100.Wm82.a2.v1	.	.	30543280	Glyma.01G035100.1	Glyma.01G035100.1.p	PF04116	PTHR11863,PTHR11863:SF27	KOG0873	1.14.13.72	K14424	GO:0055114,GO:0016491,GO:0006633,GO:0005506	AT1G07420.1	ATSMO2,SMO2-1	sterol 4-alpha-methyl-oxidase 2-1	0.071411	0.0910579	0	0.0366082	0.130183	0.029397	-0.401306	0.843372	NA
Glyma.01G035300	36.5535	11.481	7.35192	2.07912	3.61817	10.7012	XLOC_000198	Chr01	1	3678713	3680543	1104	Glyma.01G035300|Glyma.01G035300.1.Wm82.a2.v1	Glyma.01G035300.Wm82.a2.v1	.	.	30544431	Glyma.01G035300.1	Glyma.01G035300.1.p	PF14009	PTHR33413,PTHR33413:SF4					AT1G60010.1			2.27843	0.78521	0.43881	0.126272	0.224518	0.557691	1.72939	0.0664747	0.622601
Glyma.01G035400	1.97587	1.5308	0	0	1.80909	1.94567	XLOC_000199	Chr01	1	3692399	3696760	3681	Glyma.01G035400|Glyma.01G035400.1.Wm82.a2.v1	Glyma.01G035400.Wm82.a2.v1	.	.	30545067	Glyma.01G035400.1	Glyma.01G035400.1.p	PF00931	PTHR23155,PTHR23155:SF505	KOG4658			GO:0043531	AT3G14470.1		NB-ARC domain-containing disease resistance protein	0.0369374	0.0313999	0	0	0.0336686	0.0304113	-0.117808	0.961346	NA
Glyma.01G035500	6.91553	3.06161	1.83798	4.15824	1.80909	8.75551	XLOC_001431	Chr01	1	3717091	3720581	1730	Glyma.01G035500|Glyma.01G035500.1.Wm82.a2.v1,Glyma.01G035600|Glyma.01G035600.1.Wm82.a2.v1	.	Glyma.01G035500.Wm82.a2.v1;Glyma.01G035600.Wm82.a2.v1	.	30541834	Glyma.01G035500.1	Glyma.01G035500.1.p										0.275077	0.133622	0.0700067	0.161161	0.0716381	0.291184	-0.339796	0.789744	NA
Glyma.01G035700	74.095	71.9478	61.5723	66.5318	61.5089	75.8811	XLOC_000200	Chr01	1	3738152	3741884	1629	Glyma.01G035700|Glyma.01G035700.1.Wm82.a2.v1	Glyma.01G035700.Wm82.a2.v1	.	.	30541772	Glyma.01G035700.1	Glyma.01G035700.1.p		PTHR37200,PTHR37200:SF1					AT1G70200.1		RNA-binding (RRM/RBD/RNP motifs) family protein	3.12999	3.3348	2.49063	2.73844	2.58671	2.68006	0.0182808	0.962106	0.996396
Glyma.01G035800	0	5.35781	0	1.03956	0	0	XLOC_000201	Chr01	1	3755286	3756659	1326	Glyma.01G035800|Glyma.01G035800.1.Wm82.a2.v1	Glyma.01G035800.Wm82.a2.v1	.	.	30542027	Glyma.01G035800.1	Glyma.01G035800.1.p	PF00931	PTHR23155,PTHR23155:SF505				GO:0043531	AT3G14470.1		NB-ARC domain-containing disease resistance protein	0	0.305083	0	0.0525656	0	0	2.38333	0.44231	NA
Glyma.01G035900	0.987933	0.765402	0	0	0	0	XLOC_000202	Chr01	1	3761748	3762981	1173	Glyma.01G035900|Glyma.01G035900.1.Wm82.a2.v1	Glyma.01G035900.Wm82.a2.v1	.	.	30542028	Glyma.01G035900.1	Glyma.01G035900.1.p		PTHR23155,PTHR23155:SF505					AT3G14460.1		LRR and NB-ARC domains-containing disease resistance protein	0.0579568	0.0492681	0	0	0	0	1.70126	0.673659	NA
Glyma.01G036000	166.961	179.869	158.066	241.178	148.345	257.801	XLOC_001432	Chr01	1	3770841	3773102	2073	Glyma.01G036000|Glyma.01G036000.1.Wm82.a2.v1	.	Glyma.01G036000.Wm82.a2.v1	.	30543285	Glyma.01G036000.1	Glyma.01G036000.1.p	PF00201	PTHR11926,PTHR11926:SF214	KOG1192	2.4.1.195	K11820	GO:0016758,GO:0008152	AT1G24100.1	UGT74B1	UDP-glucosyl transferase 74B1	5.54229	6.55137	5.0244	7.8007	4.90236	7.15512	-0.365733	0.26392	0.860531
Glyma.01G036100	52.3605	21.4313	49.6255	23.9099	44.3226	41.8319	XLOC_001434	Chr01	1	3789271	3790606	1039	Glyma.01G036100|Glyma.01G036100.1.Wm82.a2.v1	.	Glyma.01G036100.Wm82.a2.v1	.	30543605	Glyma.01G036100.1	Glyma.01G036100.1.p	PF00931	PTHR23155,PTHR23155:SF505				GO:0043531	AT3G14470.1		NB-ARC domain-containing disease resistance protein	3.46787	1.55742	3.14727	1.54297	2.92241	2.31645	0.146526	0.782898	0.983677
Glyma.01G036200	1146.99	943.74	956.669	1014.61	1213.9	1387.26	XLOC_001435	Chr01	1	3791180	3811591	2487	Glyma.01G036200|Glyma.01G036200.1.Wm82.a2.v1,Glyma.01G036200|Glyma.01G036200.2.Wm82.a2.v1,Glyma.01G036200|Glyma.01G036200.3.Wm82.a2.v1,Glyma.01G036200|Glyma.01G036200.4.Wm82.a2.v1	.	Glyma.01G036200.Wm82.a2.v1	.	30545020	Glyma.01G036200.1	Glyma.01G036200.1.p	PF13516	PTHR24106	KOG4308				AT1G10510.1	emb2004	RNI-like superfamily protein	31.7365	28.6517	25.3472	27.3539	33.4378	32.0933	-0.256152	0.318276	0.887165
Glyma.01G036300	0	1.5308	0	0	0	0	XLOC_000203	Chr01	1	3813757	3814433	677	Glyma.01G036300|Glyma.01G036300.1.Wm82.a2.v1	Glyma.01G036300.Wm82.a2.v1	.	.	30543691	Glyma.01G036300.1	Glyma.01G036300.1.p										0	0.170728	0	0	0	0	1.55017	0.702188	NA
Glyma.01G036400	7.90347	0	0	0	1.80909	0	XLOC_000204	Chr01	1	3817300	3818213	914	Glyma.01G036400|Glyma.01G036400.1.Wm82.a2.v1	Glyma.01G036400.Wm82.a2.v1	.	.	30542126	Glyma.01G036400.1	Glyma.01G036400.1.p										0.59504	0	0	0	0.135595	0	2.0728	0.444278	NA
Glyma.01G036500	875.309	975.122	897.853	899.219	819.516	1165.46	XLOC_001436	Chr01	1	3821377	3825854	2011	Glyma.01G036500|Glyma.01G036500.1.Wm82.a2.v1,Glyma.01G036500|Glyma.01G036500.2.Wm82.a2.v1,Glyma.01G036500|Glyma.01G036500.3.Wm82.a2.v1	.	Glyma.01G036500.Wm82.a2.v1	.	30543411	Glyma.01G036500.1	Glyma.01G036500.1.p	PF00226	PTHR24078,PTHR24078:SF242	KOG0713				AT1G24120.1	ARL1	ARG1-like 1	29.9519	36.6118	29.4197	29.9812	27.9175	33.3438	-0.0775639	0.766926	0.983278
Glyma.01G036600	19.7587	0	0	0	1.80909	1.94567	XLOC_001437	Chr01	1	3860214	3861413	1200	Glyma.01G036600|Glyma.01G036600.1.Wm82.a2.v1	.	Glyma.01G036600.Wm82.a2.v1	.	30543102	Glyma.01G036600.1	Glyma.01G036600.1.p	PF13912						AT1G68360.1		C2H2 and C2HC zinc fingers superfamily protein	1.13305	0	0	0	0.103278	0.0932866	2.3493	0.220408	NA
Glyma.01G036700	734.035	922.309	986.995	1027.08	890.07	1083.74	XLOC_001438	Chr01	1	3865056	3872561	7364	Glyma.01G036700|Glyma.01G036700.1.Wm82.a2.v1,Glyma.01G036700|Glyma.01G036700.2.Wm82.a2.v1,Glyma.01G036700|Glyma.01G036700.3.Wm82.a2.v1	.	Glyma.01G036700.Wm82.a2.v1	.	30542668	Glyma.01G036700.1	Glyma.01G036700.1.p	PF00536	PTHR23509,PTHR23509:SF11				GO:0005515	AT1G70180.2		Sterile alpha motif (SAM) domain-containing protein	6.85926	9.45664	8.83173	9.35165	8.28022	8.46724	-0.189426	0.465569	0.932001
Glyma.01G036800	9.87933	0.765402	0.91899	1.03956	2.71363	0.972834	XLOC_001439	Chr01	1	3916138	3918004	1867	Glyma.01G036800|Glyma.01G036800.1.Wm82.a2.v1	.	Glyma.01G036800.Wm82.a2.v1	.	30542679	Glyma.01G036800.1	Glyma.01G036800.1.p	PF00400	PTHR22844,PTHR22844:SF159	KOG0271,KOG0645,KOG0266			GO:0005515	AT1G24130.1		Transducin/WD40 repeat-like superfamily protein	0.364131	0.0309542	0.0324348	0.0373337	0.099572	0.0299796	1.24945	0.462062	NA
Glyma.01G036900	3.95173	26.0237	0	0	0	0.972834	XLOC_001440	Chr01	1	3922226	3924037	1812	Glyma.01G036900|Glyma.01G036900.1.Wm82.a2.v1	.	Glyma.01G036900.Wm82.a2.v1	.	30543673	Glyma.01G036900.1	Glyma.01G036900.1.p	PF01471,PF00413	PTHR10201,PTHR10201:SF140		3.4.24.7		GO:0031012,GO:0008270,GO:0006508,GO:0004222	AT1G59970.1		Matrixin family protein	0.150073	1.08439	0	0	0	0.0308896	4.85623	0.0101236	0.317635
Glyma.01G037100	0	0	0	0	0	0.972834	XLOC_000206	Chr01	1	3931848	3933221	1374	Glyma.01G037100|Glyma.01G037100.1.Wm82.a2.v1	Glyma.01G037100.Wm82.a2.v1	.	.	30542259	Glyma.01G037100.1	Glyma.01G037100.1.p	PF01471,PF00413	PTHR10201,PTHR10201:SF140		3.4.24.65		GO:0031012,GO:0008270,GO:0006508,GO:0004222	AT1G59970.1		Matrixin family protein	0	0	0	0	0	0.0407365	-1.1013	0.787242	NA
Glyma.01G037200	25.6863	32.1469	12.8659	23.9099	18.0909	11.674	XLOC_001441	Chr01	1	3946315	3948100	1786	Glyma.01G037200|Glyma.01G037200.1.Wm82.a2.v1	.	Glyma.01G037200.Wm82.a2.v1	.	30541732	Glyma.01G037200.1	Glyma.01G037200.1.p	PF01471,PF00413	PTHR10201,PTHR10201:SF140		3.4.24.23		GO:0031012,GO:0008270,GO:0006508,GO:0004222	AT1G24140.1		Matrixin family protein	0.989678	1.35904	0.474681	0.897617	0.693919	0.376071	0.398216	0.541667	0.952697
Glyma.01G037300	75.0829	80.3672	90.98	48.8593	43.4181	69.0712	XLOC_001442	Chr01	1	3957877	3962559	2334	Glyma.01G037300|Glyma.01G037300.1.Wm82.a2.v1	.	Glyma.01G037300.Wm82.a2.v1	.	30543495	Glyma.01G037300.1	Glyma.01G037300.1.p		PTHR31354,PTHR31354:SF2					AT1G70160.1			2.21368	2.59987	2.56856	1.4036	1.27439	1.70266	0.603255	0.133712	0.755625
Glyma.01G037400	105.709	28.3199	32.1647	31.1868	39.7999	77.8267	XLOC_001443	Chr01	1	3971614	3976198	1833	Glyma.01G037400|Glyma.01G037400.1.Wm82.a2.v1	.	Glyma.01G037400.Wm82.a2.v1	.	30543798	Glyma.01G037400.1	Glyma.01G037400.1.p	PF01753	PTHR12197,PTHR12197:SF166					AT1G70150.1		zinc ion binding	3.96847	1.16655	1.15627	1.14078	1.48748	2.44286	0.136024	0.812816	0.987057
Glyma.01G037500	1.97587	1.5308	0	1.03956	0	0	XLOC_000207	Chr01	1	3986684	3988230	1097	Glyma.01G037500|Glyma.01G037500.1.Wm82.a2.v1	Glyma.01G037500.Wm82.a2.v1	.	.	30544588	Glyma.01G037500.1	Glyma.01G037500.1.p	PF00072	PTHR26402,PTHR26402:SF526			K14492	GO:0000160	AT1G59940.1	ARR3	response regulator 3	0.123944	0.105363	0	0.0635387	0	0	1.73935	0.58733	NA
Glyma.01G037600	42.4811	32.1469	6.43293	6.23736	20.8045	16.5382	XLOC_000208	Chr01	1	4002247	4005512	3069	Glyma.01G037600|Glyma.01G037600.1.Wm82.a2.v1	Glyma.01G037600.Wm82.a2.v1	.	.	30544639	Glyma.01G037600.1	Glyma.01G037600.1.p	PF02181	PTHR23213,PTHR23213:SF239					AT1G70140.1	ATFH8,FH8	formin 8	0.952519	0.790889	0.13812	0.13627	0.464399	0.310043	0.880447	0.246656	0.848612
Glyma.01G037700	750.829	636.814	679.134	588.391	573.48	590.51	XLOC_001444	Chr01	1	4005725	4011185	3092	Glyma.01G037700|Glyma.01G037700.7.Wm82.a2.v1,Glyma.01G037700|Glyma.01G037700.6.Wm82.a2.v1,Glyma.01G037700|Glyma.01G037700.1.Wm82.a2.v1,Glyma.01G037700|Glyma.01G037700.4.Wm82.a2.v1,Glyma.01G037700|Glyma.01G037700.5.Wm82.a2.v1,Glyma.01G037700|Glyma.01G037700.3.Wm82.a2.v1,Glyma.01G037700|Glyma.01G037700.2.Wm82.a2.v1	.	Glyma.01G037700.Wm82.a2.v1	.	30544206	Glyma.01G037700.1	Glyma.01G037700.1.p		PTHR31358,PTHR31358:SF6					AT1G70100.3			16.71	15.5506	14.4731	12.7592	12.706	10.988	0.229607	0.353336	0.902621
Glyma.01G037800	0	0	0	0	0	0.972834	XLOC_000209	Chr01	1	4011644	4013152	1509	Glyma.01G037800|Glyma.01G037800.1.Wm82.a2.v1	Glyma.01G037800.Wm82.a2.v1	.	.	30544086	Glyma.01G037800.1	Glyma.01G037800.1.p	PF07883	PTHR31238,PTHR31238:SF5					AT1G10460.1	GLP7	germin-like protein 7	0	0	0	0	0	0.0370921	-1.1013	0.787242	NA
Glyma.01G037900	209.442	169.154	120.388	110.193	139.3	111.876	XLOC_001445	Chr01	1	4014621	4016884	2201	Glyma.01G037900|Glyma.01G037900.1.Wm82.a2.v1	.	Glyma.01G037900.Wm82.a2.v1	.	30544029	Glyma.01G037900.1	Glyma.01G037900.1.p	PF01501	PTHR13778,PTHR13778:SF9		2.4.1.43		GO:0016757	AT1G70090.2	GATL9,LGT8	glucosyl transferase family 8	6.54814	5.80277	3.60418	3.35684	4.33572	2.92448	0.4563	0.182575	0.800797
Glyma.01G038000	0	0	0	1.03956	0	1.94567	XLOC_001446	Chr01	1	4026873	4032291	1101	Glyma.01G038000|Glyma.01G038000.1.Wm82.a2.v1	.	Glyma.01G038000.Wm82.a2.v1	.	30543739	Glyma.01G038000.1	Glyma.01G038000.1.p	PF00676	PTHR11516,PTHR11516:SF40		1.2.4.1		GO:0016624,GO:0008152	AT1G59900.1	AT-E1 ALPHA,E1 ALPHA	pyruvate dehydrogenase complex E1 alpha subunit	0	0	0	0.0633078	0	0.101675	-2.62149	0.51142	NA
Glyma.01G038100	301.32	226.559	210.449	178.804	194.477	157.599	XLOC_001447	Chr01	1	4033780	4041389	3991	Glyma.01G038100|Glyma.01G038100.1.Wm82.a2.v1	.	Glyma.01G038100.Wm82.a2.v1	.	30541530	Glyma.01G038100.1	Glyma.01G038100.1.p	PF00271,PF00270,PF08148	PTHR24031,PTHR24031:SF122		3.6.4.13		GO:0005524,GO:0003676	AT1G70070.1	EMB25,ISE2,PDE317	DEAD/DEAH box helicase, putative	5.19542	4.28621	3.47464	3.00394	3.33824	2.27198	0.466692	0.123425	0.741728
Glyma.01G038300	1486.84	2769.22	2768	2419.06	1939.34	1625.61	XLOC_001448	Chr01	1	4044438	4058132	5180	Glyma.01G038200|Glyma.01G038200.1.Wm82.a2.v1,Glyma.01G038300|Glyma.01G038300.1.Wm82.a2.v1,Glyma.01G038300|Glyma.01G038300.2.Wm82.a2.v1	.	Glyma.01G038300.Wm82.a2.v1;Glyma.01G038200.Wm82.a2.v1	.	30542909	Glyma.01G038300.1	Glyma.01G038300.1.p	PF08295,PF02671,PF16879	PTHR12346,PTHR12346:SF8	KOG4204			GO:0006355	AT1G24190.2	ATSIN3,SIN3,SNL3	SIN3-like 3	19.7519	40.3647	35.2112	31.312	25.6481	18.0558	0.228169	0.45656	0.930113
Glyma.01G038400	100.769	48.2203	34.0026	31.1868	45.2272	81.7181	XLOC_000210	Chr01	1	4092064	4096830	2925	Glyma.01G038400|Glyma.01G038400.1.Wm82.a2.v1	Glyma.01G038400.Wm82.a2.v1	.	.	30541816	Glyma.01G038400.1	Glyma.01G038400.1.p	PF02985	PTHR31355,PTHR31355:SF3				GO:0005515	AT1G27210.1		ARM repeat superfamily protein	2.3707	1.24474	0.766004	0.714892	1.05926	1.6074	0.191995	0.714924	0.978165
Glyma.01G038500	773.552	962.11	1076.14	917.931	872.884	1056.5	XLOC_000211	Chr01	1	4115978	4118535	2452	Glyma.01G038500|Glyma.01G038500.1.Wm82.a2.v1	Glyma.01G038500.Wm82.a2.v1	.	.	30544757	Glyma.01G038500.1	Glyma.01G038500.1.p	PF13704	PTHR21461,PTHR21461:SF16					AT1G27200.1		Domain of unknown function (DUF23)	21.7092	29.6264	28.9196	25.1007	24.3875	24.7902	-0.0247354	0.924694	0.993535
Glyma.01G038600	355.656	287.791	250.884	249.494	209.854	551.597	XLOC_000212	Chr01	1	4130643	4133350	2081	Glyma.01G038600|Glyma.01G038600.1.Wm82.a2.v1	Glyma.01G038600.Wm82.a2.v1	.	.	30543596	Glyma.01G038600.1	Glyma.01G038600.1.p	PF00249	PTHR12374,PTHR12374:SF26					AT1G70000.2		myb-like transcription factor family protein	11.7607	10.4419	7.94412	8.03867	6.90838	15.2504	-0.189697	0.613992	0.965173
Glyma.01G038700	275.633	352.85	473.28	532.255	510.162	390.106	XLOC_000213	Chr01	1	4156739	4160943	3740	Glyma.01G038700|Glyma.01G038700.2.Wm82.a2.v1,Glyma.01G038700|Glyma.01G038700.1.Wm82.a2.v1	Glyma.01G038700.Wm82.a2.v1	.	.	30541977	Glyma.01G038700.1	Glyma.01G038700.1.p		PTHR36336,PTHR36336:SF1					AT1G69980.1			5.07148	7.12349	8.33856	9.54208	9.34475	6.00127	-0.383279	0.204682	0.82135
Glyma.01G038800	383.318	430.156	234.342	247.415	226.136	144.952	XLOC_001449	Chr01	1	4162465	4166786	1794	Glyma.01G038800|Glyma.01G038800.1.Wm82.a2.v1,Glyma.01G038800|Glyma.01G038800.2.Wm82.a2.v1	.	Glyma.01G038800.Wm82.a2.v1	.	30541727	Glyma.01G038800.1	Glyma.01G038800.1.p	PF00149	PTHR11668,PTHR11668:SF257		3.1.3.16	K04382	GO:0016787	AT1G10430.1	PP2A-2	protein phosphatase 2A-2	14.7032	18.1041	8.60742	9.24697	8.63531	4.64873	0.756133	0.0258193	0.456915
Glyma.01G038900	0	0	0	0	0	0.972834	XLOC_001450	Chr01	1	4182744	4185349	1614	Glyma.01G038900|Glyma.01G038900.1.Wm82.a2.v1	.	Glyma.01G038900.Wm82.a2.v1	.	30543254	Glyma.01G038900.1	Glyma.01G038900.1.p		PTHR34277,PTHR34277:SF2					AT1G69970.2	CLE26	CLAVATA3/ESR-RELATED 26	0	0	0	0	0	0.034679	-1.1013	0.787242	NA
Glyma.01G039100	128.431	129.353	108.441	65.4923	92.2634	122.577	XLOC_000215	Chr01	1	4235178	4237648	1355	Glyma.01G039100|Glyma.01G039100.1.Wm82.a2.v1	Glyma.01G039100.Wm82.a2.v1	.	.	30545274	Glyma.01G039100.1	Glyma.01G039100.1.p		PTHR35474,PTHR35474:SF2					AT1G69935.1	SHW1	short hypocotyl in white light1	6.52238	7.20793	5.27349	3.24075	4.66467	5.20477	0.376127	0.306092	0.882619
Glyma.01G039200	0.987933	4.59241	0	1.03956	0	5.837	XLOC_001451	Chr01	1	4239455	4243315	1389	Glyma.01G039200|Glyma.01G039200.1.Wm82.a2.v1,Glyma.01G039200|Glyma.01G039200.2.Wm82.a2.v1	.	Glyma.01G039200.Wm82.a2.v1	.	30544653	Glyma.01G039200.1	Glyma.01G039200.1.p	PF00010	PTHR12565,PTHR12565:SF101				GO:0046983	AT1G59640.1	BPE,BPEp,BPEub,ZCW32	BIG PETAL P	0.0489441	0.249639	0	0.0501814	0	0.241779	-0.285725	0.88967	NA
Glyma.01G039400	2.9638	0	0.91899	3.11868	2.71363	0.972834	XLOC_000216	Chr01	1	4270598	4275060	1503	Glyma.01G039400|Glyma.01G039400.1.Wm82.a2.v1,Glyma.01G039400|Glyma.01G039400.2.Wm82.a2.v1	Glyma.01G039400.Wm82.a2.v1	.	.	30544813	Glyma.01G039400.1	Glyma.01G039400.1.p							AT1G10417.1			0.135695	0	0.0402899	0.139126	0.123687	0.0372401	-0.854047	0.667337	NA
Glyma.01G039500	73.1071	137.007	59.7344	41.5824	38.8954	35.022	XLOC_000217	Chr01	1	4289457	4295951	3231	Glyma.01G039500|Glyma.01G039500.2.Wm82.a2.v1,Glyma.01G039500|Glyma.01G039500.1.Wm82.a2.v1,Glyma.01G039500|Glyma.01G039500.3.Wm82.a2.v1	Glyma.01G039500.Wm82.a2.v1	.	.	30542175	Glyma.01G039500.1	Glyma.01G039500.1.p	PF07059	PTHR31558,PTHR31558:SF3					AT1G59650.1	CW14	Protein of unknown function (DUF1336)	1.55703	3.20169	1.21824	0.862915	0.824692	0.623643	1.22479	0.00680696	0.26192
Glyma.01G039600	0	3.06161	0	0	0	0.972834	XLOC_001453	Chr01	1	4300332	4302844	2513	Glyma.01G039600|Glyma.01G039600.1.Wm82.a2.v1	.	Glyma.01G039600.Wm82.a2.v1	.	30542636	Glyma.01G039600.1	Glyma.01G039600.1.p	PF08263,PF00560,PF13855	PTHR27000,PTHR27000:SF29	KOG0472	2.7.11.1		GO:0005515	AT4G08850.1		Leucine-rich repeat receptor-like protein kinase family protein	0	0.0919879	0	0	0	0.022273	1.5788	0.666043	NA
Glyma.01G039800	993.861	968.233	1173.55	1153.91	1278.12	1176.16	XLOC_000218	Chr01	1	4316038	4325826	5602	Glyma.01G039800|Glyma.01G039800.1.Wm82.a2.v1	Glyma.01G039800.Wm82.a2.v1	Glyma.01G039900.Wm82.a2.v1	.	30541655	Glyma.01G039800.1	Glyma.01G039800.1.p	PF01762,PF00337	PTHR11214,PTHR11214:SF103	KOG2287	2.4.1.134		GO:0016020,GO:0008378,GO:0006486,GO:0030246	AT5G62620.1		Galactosyltransferase family protein	12.2084	13.05	13.8039	13.811	15.63	12.0796	-0.209683	0.389119	0.913531
Glyma.01G039900	24.6983	8.41942	4.59495	5.1978	12.6636	15.5653	XLOC_001455	Chr01	1	4322680	4326527	3848	Glyma.01G039900|Glyma.01G039900.1.Wm82.a2.v1	.	Glyma.01G039900.Wm82.a2.v1	.	30545234	Glyma.01G039900.1	Glyma.01G039900.1.p	PF14380,PF13947	PTHR33355,PTHR33355:SF2				GO:0030247	AT1G10380.1		Putative membrane lipoprotein	0.441679	0.165204	0.0786847	0.090569	0.225452	0.232732	0.147354	0.86738	0.990927
Glyma.01G040000	8.8914	3.82701	3.67596	0	2.71363	5.837	XLOC_000219	Chr01	1	4336374	4338196	1233	Glyma.01G040000|Glyma.01G040000.1.Wm82.a2.v1	Glyma.01G040000.Wm82.a2.v1	.	.	30544714	Glyma.01G040000.1	Glyma.01G040000.1.p	PF00043,PF13417	PTHR11260,PTHR11260:SF193	KOG0406	2.5.1.18	K00799	GO:0005515	AT1G10360.1	ATGSTU18,GST29,GSTU18	glutathione S-transferase TAU 18	0.496228	0.234353	0.19645	0	0.150771	0.27237	0.909978	0.513275	NA
Glyma.01G040100	2.9638	0	0	0	0	0	XLOC_000220	Chr01	1	4341457	4342817	776	Glyma.01G040100|Glyma.01G040100.1.Wm82.a2.v1	Glyma.01G040100.Wm82.a2.v1	.	.	30544477	Glyma.01G040100.1	Glyma.01G040100.1.p		PTHR11260,PTHR11260:SF193		2.5.1.18			AT1G10360.1	ATGSTU18,GST29,GSTU18	glutathione S-transferase TAU 18	0.262822	0	0	0	0	0	2.4317	0.541971	NA
Glyma.01G040300	1796.06	2314.58	2599.82	2931.56	2585.18	2451.54	XLOC_000222	Chr01	1	4353053	4358969	5803	Glyma.01G040300|Glyma.01G040300.2.Wm82.a2.v1,Glyma.01G040300|Glyma.01G040300.1.Wm82.a2.v1	Glyma.01G040300.Wm82.a2.v1	.	.	30543585	Glyma.01G040300.1	Glyma.01G040300.1.p		PTHR16263,PTHR16263:SF4	KOG2610				AT1G27150.1		Tetratricopeptide repeat (TPR)-like superfamily protein	21.2982	30.1157	29.5213	33.872	30.519	24.3063	-0.25327	0.322667	0.888968
Glyma.01G040400	587.82	815.918	823.415	602.945	588.858	654.717	XLOC_000223	Chr01	1	4369831	4380131	2277	Glyma.01G040400|Glyma.01G040400.1.Wm82.a2.v1	Glyma.01G040400.Wm82.a2.v1	.	.	30543609	Glyma.01G040400.1	Glyma.01G040400.1.p	PF04601	PTHR31205,PTHR31205:SF2					AT1G27100.1		Actin cross-linking protein	17.7646	27.0556	23.8287	17.7546	17.7165	16.5433	0.264836	0.321752	0.888951
Glyma.01G040500	37.5415	15.308	2.75697	4.15824	18.9954	5.837	XLOC_000224	Chr01	1	4380912	4383743	2791	Glyma.01G040500|Glyma.01G040500.1.Wm82.a2.v1	Glyma.01G040500.Wm82.a2.v1	.	.	30543985	Glyma.01G040500.1	Glyma.01G040500.1.p	PF06695	PTHR36007,PTHR36007:SF1					AT2G02590.1			0.925606	0.414127	0.0650904	0.0998953	0.466251	0.120327	0.917594	0.327224	0.888993
Glyma.01G040600	5.9276	3.82701	0.91899	3.11868	2.71363	6.80984	XLOC_000225	Chr01	1	4389420	4392093	1613	Glyma.01G040600|Glyma.01G040600.1.Wm82.a2.v1	Glyma.01G040600.Wm82.a2.v1	.	.	30545152	Glyma.01G040600.1	Glyma.01G040600.1.p	PF00226,PF01556	PTHR24078,PTHR24078:SF317	KOG0712		K09510		AT1G10350.1		DNAJ heat shock family protein	0.252883	0.179143	0.0375423	0.129638	0.115252	0.242904	-0.260295	0.845673	NA
Glyma.01G040700	1.97587	0	0	0	0	0	XLOC_001456	Chr01	1	4392159	4393458	883	Glyma.01G040700|Glyma.01G040700.1.Wm82.a2.v1	.	Glyma.01G040700.Wm82.a2.v1	.	30544090	Glyma.01G040700.1	Glyma.01G040700.1.p	PF00085	PTHR10438,PTHR10438:SF278	KOG0907	1.6.5.4	K03671	GO:0045454,GO:0015035,GO:0006662	AT5G39950.1	ATH2,ATTRX2,ATTRXH2,TRX2,TRXH2	thioredoxin 2	0.153983	0	0	0	0	0	1.84147	0.64752	NA
Glyma.01G040800	0	0	0	0	0	8.75551	XLOC_000226	Chr01	1	4395069	4395257	189	Glyma.01G040800|Glyma.01G040800.1.Wm82.a2.v1	Glyma.01G040800.Wm82.a2.v1	.	.	30544794	Glyma.01G040800.1	Glyma.01G040800.1.p										0	0	0	0	0	2.66533	-4.18235	0.161222	NA
Glyma.01G041300	2039.09	1845.38	2646.69	2518.85	2289.4	2072.14	XLOC_001460	Chr01	1	4427928	4434814	2590	Glyma.01G041300|Glyma.01G041300.1.Wm82.a2.v1	.	Glyma.01G041300.Wm82.a2.v1	.	30543647	Glyma.01G041300.1	Glyma.01G041300.1.p		PTHR37736,PTHR37736:SF1					AT1G27090.1		glycine-rich protein	54.1766	53.7973	67.3361	65.2076	60.5554	46.031	-0.0822572	0.747347	0.98231
Glyma.01G041400	40.5053	151.55	17.4608	15.5934	22.6136	22.3752	XLOC_001461	Chr01	1	4457128	4461765	2386	Glyma.01G041400|Glyma.01G041400.1.Wm82.a2.v1	.	Glyma.01G041400.Wm82.a2.v1	.	30543857	Glyma.01G041400.1	Glyma.01G041400.1.p	PF00854	PTHR11654,PTHR11654:SF20				GO:0016020,GO:0006810,GO:0005215	AT1G69870.1	NRT1.7	nitrate transporter 1.7	1.1682	4.79577	0.482213	0.438193	0.649277	0.539545	1.79338	0.00692683	0.264284
Glyma.01G041500	114.6	81.1326	65.2483	114.352	94.0725	124.523	XLOC_000228	Chr01	1	4485002	4491302	3759	Glyma.01G041500|Glyma.01G041500.2.Wm82.a2.v1,Glyma.01G041500|Glyma.01G041500.1.Wm82.a2.v1	Glyma.01G041500.Wm82.a2.v1	.	.	30543345	Glyma.01G041500.1	Glyma.01G041500.1.p	PF16561	PTHR10343,PTHR10343:SF47					AT1G27070.1		5\'-AMP-activated protein kinase-related	2.09791	1.62966	1.14378	2.03969	1.71444	1.90593	-0.362656	0.329175	0.889734
Glyma.01G041700	1150.94	819.745	1274.64	1236.04	1182.24	1289.01	XLOC_001463	Chr01	1	4530106	4532944	2029	Glyma.01G041700|Glyma.01G041700.1.Wm82.a2.v1,Glyma.01G041700|Glyma.01G041700.2.Wm82.a2.v1	.	Glyma.01G041700.Wm82.a2.v1	.	30541678	Glyma.01G041700.1	Glyma.01G041700.1.p	PF00046,PF02183	PTHR24326,PTHR24326:SF190	KOG0483		K09338	GO:0003677,GO:0043565,GO:0006355,GO:0003700	AT3G01470.1	ATHB-1,ATHB1,HAT5,HB-1,HD-ZIP-1	homeobox 1	39.0343	30.505	41.3952	40.8455	39.9166	36.5514	-0.201402	0.445743	0.927349
Glyma.01G042100	640.181	853.423	995.266	785.907	698.307	889.17	XLOC_001465	Chr01	1	4608811	4618432	5498	Glyma.01G042200|Glyma.01G042200.1.Wm82.a2.v1,Glyma.01G042300|Glyma.01G042300.1.Wm82.a2.v1,Glyma.01G042300|Glyma.01G042300.2.Wm82.a2.v1,Glyma.01G042300|Glyma.01G042300.3.Wm82.a2.v1,Glyma.01G042300|Glyma.01G042300.4.Wm82.a2.v1,Glyma.01G042300|Glyma.01G042300.5.Wm82.a2.v1,Glyma.01G042300|Glyma.01G042300.6.Wm82.a2.v1	Glyma.01G042100.Wm82.a2.v1	.	.	30541641	Glyma.01G042100.1	Glyma.01G042100.1.p	PF00854	PTHR11654,PTHR11654:SF98			K14638	GO:0016020,GO:0006810,GO:0005215	AT1G69850.1	ATNRT1:2,NRT1:2,NTL1	nitrate transporter 1:2	8.01258	11.7202	11.9283	9.58433	8.70107	9.3049	0.0622115	0.822181	0.987954
Glyma.01G042400	311.199	660.542	419.059	411.666	386.24	312.28	XLOC_000232	Chr01	1	4639124	4643461	2361	Glyma.01G042400|Glyma.01G042400.2.Wm82.a2.v1,Glyma.01G042400|Glyma.01G042400.3.Wm82.a2.v1,Glyma.01G042400|Glyma.01G042400.4.Wm82.a2.v1,Glyma.01G042400|Glyma.01G042400.1.Wm82.a2.v1,Glyma.01G042400|Glyma.01G042400.5.Wm82.a2.v1	Glyma.01G042400.Wm82.a2.v1	.	.	30542348	Glyma.01G042400.1	Glyma.01G042400.1.p	PF07714	PTHR27001,PTHR27001:SF40	KOG1187	2.7.11.1		GO:0006468,GO:0004672	AT5G15080.1		Protein kinase superfamily protein	9.0702	21.1241	11.6956	11.6908	11.2071	7.60991	0.323925	0.323973	0.888968
Glyma.01G042600	0	2.29621	0	0	0	0	XLOC_000233	Chr01	1	4650283	4652980	1147	Glyma.01G042600|Glyma.01G042600.1.Wm82.a2.v1	Glyma.01G042600.Wm82.a2.v1	.	.	30544659	Glyma.01G042600.1	Glyma.01G042600.1.p	PF01145	PTHR10264,PTHR10264:SF93	KOG2620			GO:0016020	AT5G62740.1	ATHIR1,HIR1	SPFH/Band 7/PHB domain-containing membrane-associated protein family	0	0.151155	0	0	0	0	2.12704	0.595462	NA
Glyma.01G042700	0.987933	0	0	0	0	0	XLOC_000234	Chr01	1	4664908	4668011	1728	Glyma.01G042700|Glyma.01G042700.1.Wm82.a2.v1	Glyma.01G042700.Wm82.a2.v1	.	.	30545277	Glyma.01G042700.1	Glyma.01G042700.1.p	PF04431,PF00544	PTHR31683,PTHR31683:SF14		4.2.2.2	K01728	GO:0030570	AT1G14420.1	AT59	Pectate lyase family protein	0.0393422	0	0	0	0	0	0.822258	0.840299	NA
Glyma.01G042800	4973.26	4321.46	5471.67	5445.21	6308.28	8791.5	XLOC_001467	Chr01	1	4669883	4677541	7554	Glyma.01G042800|Glyma.01G042800.2.Wm82.a2.v1,Glyma.01G042800|Glyma.01G042800.3.Wm82.a2.v1,Glyma.01G042800|Glyma.01G042800.1.Wm82.a2.v1	.	Glyma.01G042800.Wm82.a2.v1	.	30543314	Glyma.01G042800.1	Glyma.01G042800.1.p	PF07889	PTHR31903,PTHR31903:SF3					AT1G27000.1		Protein of unknown function (DUF1664)	45.3042	43.1944	47.7295	48.3318	57.2091	66.9603	-0.486099	0.0712839	0.638188
Glyma.01G042900	38.5294	11.481	12.8659	16.633	12.6636	19.4567	XLOC_001468	Chr01	1	4680672	4682282	1611	Glyma.01G042900|Glyma.01G042900.1.Wm82.a2.v1	.	Glyma.01G042900.Wm82.a2.v1	.	30543548	Glyma.01G042900.1	Glyma.01G042900.1.p		PTHR11618,PTHR11618:SF23	KOG1598		K15196	GO:0008270,GO:0006355,GO:0006352	AT4G35540.1		zinc ion binding;transcription regulators	1.64578	0.538095	0.526245	0.69226	0.538509	0.694872	0.345134	0.625886	0.967386
Glyma.01G043000	10.8673	12.2464	11.0279	14.5538	15.3772	5.837	XLOC_000235	Chr01	1	4683289	4688026	1258	Glyma.01G043000|Glyma.01G043000.2.Wm82.a2.v1,Glyma.01G043000|Glyma.01G043000.1.Wm82.a2.v1	Glyma.01G043000.Wm82.a2.v1	.	.	30541551	Glyma.01G043000.1	Glyma.01G043000.1.p	PF08536	PTHR31745,PTHR31745:SF2					AT1G14410.1	ATWHY1,PTAC1,WHY1	ssDNA-binding transcriptional regulator	0.594449	0.735026	0.577638	0.775697	0.837392	0.266957	-0.0699392	0.930136	0.994421
Glyma.01G043100	10.8673	1.5308	0	1.03956	2.71363	0	XLOC_000236	Chr01	1	4693739	4694964	987	Glyma.01G043100|Glyma.01G043100.1.Wm82.a2.v1	Glyma.01G043100.Wm82.a2.v1	.	.	30542602	Glyma.01G043100.1	Glyma.01G043100.1.p	PF07714	PTHR24361,PTHR24361:SF334	KOG0198	2.7.11.25		GO:0006468,GO:0004672	AT4G36950.1	MAPKKK21	mitogen-activated protein kinase kinase kinase 21	0.757666	0.117105	0	0.07062	0.188349	0	1.68848	0.379448	NA
Glyma.01G043600	5.9276	0	5.51394	5.1978	1.80909	18.4838	XLOC_000240	Chr01	1	4751167	4754842	1109	Glyma.01G043600|Glyma.01G043600.2.Wm82.a2.v1,Glyma.01G043600|Glyma.01G043600.1.Wm82.a2.v1,Glyma.01G043600|Glyma.01G043600.3.Wm82.a2.v1	Glyma.01G043600.Wm82.a2.v1	.	.	30542097	Glyma.01G043600.1	Glyma.01G043600.1.p	PF00179	PTHR24067,PTHR24067:SF120	KOG0419	6.3.2.19	K10573		AT2G02760.1	ATUBC2,UBC2	ubiquiting-conjugating enzyme 2	0.367809	0	0.327624	0.314256	0.111753	0.958942	-1.19496	0.35815	0.903967
Glyma.01G043800	496.931	519.708	589.992	676.753	635.894	687.794	XLOC_000241	Chr01	1	4771957	4778118	3763	Glyma.01G043800|Glyma.01G043800.2.Wm82.a2.v1,Glyma.01G043800|Glyma.01G043800.1.Wm82.a2.v1,Glyma.01G043800|Glyma.01G043800.3.Wm82.a2.v1	Glyma.01G043800.Wm82.a2.v1	.	.	30544500	Glyma.01G043800.1	Glyma.01G043800.1.p	PF00612,PF13178	PTHR32295,PTHR32295:SF14				GO:0005515	AT1G14380.3	IQD28	IQ-domain 28	9.08732	10.428	10.3313	12.0585	11.5766	10.5161	-0.323394	0.198995	0.816168
Glyma.01G043900	0.987933	1.5308	4.59495	2.07912	2.71363	5.837	XLOC_001471	Chr01	1	4789684	4789977	294	Glyma.01G043900|Glyma.01G043900.1.Wm82.a2.v1	.	Glyma.01G043900.Wm82.a2.v1	.	30543721	Glyma.01G043900.1	Glyma.01G043900.1.p										0.231236	0.393139	1.02986	0.474163	0.632316	1.14228	-0.591312	0.693499	NA
Glyma.01G044000	1.97587	3.06161	3.67596	0	1.80909	18.4838	XLOC_001472	Chr01	1	4828066	4829670	1077	Glyma.01G044000|Glyma.01G044000.1.Wm82.a2.v1	.	Glyma.01G044000.Wm82.a2.v1	.	30542557	Glyma.01G044000.1	Glyma.01G044000.1.p	PF04832	PTHR11220,PTHR11220:SF25					AT1G17100.1		SOUL heme-binding family protein	0.126246	0.214639	0.224905	0	0.115073	0.987434	-1.23241	0.393747	NA
Glyma.01G044100	391.222	854.188	389.652	404.389	368.149	292.823	XLOC_001473	Chr01	1	4843984	4848720	2165	Glyma.01G044100|Glyma.01G044100.2.Wm82.a2.v1,Glyma.01G044100|Glyma.01G044100.3.Wm82.a2.v1,Glyma.01G044100|Glyma.01G044100.1.Wm82.a2.v1	.	Glyma.01G044100.Wm82.a2.v1	.	30543004	Glyma.01G044100.1	Glyma.01G044100.1.p	PF07714	PTHR27001,PTHR27001:SF160	KOG1187	2.7.11.1	K04733	GO:0006468,GO:0004672	AT2G02800.1	APK2B	protein kinase 2B	12.4348	29.7899	11.8594	12.5238	11.6492	7.78178	0.617183	0.0789029	0.657107
Glyma.01G044200	72.1191	155.377	153.471	81.0857	71.4589	45.7232	XLOC_000242	Chr01	1	4872620	4876635	1685	Glyma.01G044200|Glyma.01G044200.1.Wm82.a2.v1	Glyma.01G044200.Wm82.a2.v1	.	.	30545147	Glyma.01G044200.1	Glyma.01G044200.1.p	PF08449	PTHR10778,PTHR10778:SF10	KOG1581		K15275	GO:0055085	AT1G14360.1	ATUTR3,UTR3	UDP-galactose transporter 3	2.94527	6.96241	6.00167	3.22656	2.90528	1.56124	0.94264	0.0250202	0.451331
Glyma.01G044400	0	3.06161	0.91899	1.03956	1.80909	0	XLOC_001474	Chr01	1	4877269	4885185	3062	Glyma.01G044300|Glyma.01G044300.1.Wm82.a2.v1,Glyma.01G044300|Glyma.01G044300.2.Wm82.a2.v1,Glyma.01G044300|Glyma.01G044300.3.Wm82.a2.v1,Glyma.01G044300|Glyma.01G044300.4.Wm82.a2.v1,Glyma.01G044300|Glyma.01G044300.5.Wm82.a2.v1	Glyma.01G044400.Wm82.a2.v1	.	.	30544084	Glyma.01G044400.1	Glyma.01G044400.1.p										0	0.075495	0.0197765	0.0227635	0.0404748	0	0.507467	0.840952	NA
Glyma.01G044500	0	0	0	3.11868	0	0	XLOC_001475	Chr01	1	4914070	4915216	1147	Glyma.01G044500|Glyma.01G044500.1.Wm82.a2.v1	.	Glyma.01G044500.Wm82.a2.v1	.	30542916	Glyma.01G044500.1	Glyma.01G044500.1.p	PF03703	PTHR35688,PTHR35688:SF2					AT1G14345.1		NAD(P)-linked oxidoreductase superfamily protein	0	0	0	0.182307	0	0	-2.66959	0.503405	NA
Glyma.01G044900	10.8673	52.0473	12.8659	14.5538	9.94997	4.86417	XLOC_001478	Chr01	1	5023163	5032196	2900	Glyma.01G044900|Glyma.01G044900.1.Wm82.a2.v1	.	Glyma.01G044900.Wm82.a2.v1	.	30544150	Glyma.01G044900.1	Glyma.01G044900.1.p	PF00160	PTHR11071,PTHR11071:SF17	KOG0881,KOG0880,KOG0884	5.2.1.8		GO:0006457,GO:0003755,GO:0000413	AT1G26940.1		Cyclophilin-like peptidyl-prolyl cis-trans isomerase family protein	0.257868	1.35511	0.292338	0.336492	0.235047	0.0965033	1.38214	0.0864863	0.675522
Glyma.01G045000	0	3.06161	0	1.03956	0	0	XLOC_000245	Chr01	1	5041216	5041816	601	Glyma.01G045000|Glyma.01G045000.1.Wm82.a2.v1	Glyma.01G045000.Wm82.a2.v1	.	.	30541754	Glyma.01G045000.1	Glyma.01G045000.1.p										0	0.384635	0	0.115977	0	0	1.57899	0.664425	NA
Glyma.01G045100	196.599	667.43	328.079	355.529	286.74	225.697	XLOC_000246	Chr01	1	5059854	5065100	3881	Glyma.01G045100|Glyma.01G045100.1.Wm82.a2.v1,Glyma.01G045100|Glyma.01G045100.2.Wm82.a2.v1	Glyma.01G045100.Wm82.a2.v1	.	.	30542232	Glyma.01G045100.1	Glyma.01G045100.1.p	PF01344	PTHR24413,PTHR24413:SF138				GO:0005515	AT2G02870.3		Galactose oxidase/kelch repeat superfamily protein	3.48587	12.9848	5.57032	6.14225	5.06146	3.34591	0.459482	0.253395	0.854816
Glyma.01G045200	6.91553	20.6658	5.51394	16.633	2.71363	8.75551	XLOC_000247	Chr01	1	5106053	5107135	1083	Glyma.01G045200|Glyma.01G045200.1.Wm82.a2.v1	Glyma.01G045200.Wm82.a2.v1	.	.	30543481	Glyma.01G045200.1	Glyma.01G045200.1.p							AT1G26920.1			0.439412	1.44078	0.335489	1.02976	0.171654	0.465141	0.25185	0.791569	0.984402
Glyma.01G045300	24.6983	0.765402	0	4.15824	0	0.972834	XLOC_000248	Chr01	1	5132440	5136169	2226	Glyma.01G045300|Glyma.01G045300.1.Wm82.a2.v1,Glyma.01G045300|Glyma.01G045300.2.Wm82.a2.v1	Glyma.01G045300.Wm82.a2.v1	.	.	30544330	Glyma.01G045300.1	Glyma.01G045300.1.p		PTHR35476,PTHR35476:SF2					AT2G02880.1		mucin-related	0.763514	0.025962	0	0.125251	0	0.0251446	2.30033	0.175501	NA
Glyma.01G045700	844.683	690.392	706.703	599.826	716.398	1146.97	XLOC_001483	Chr01	1	5264651	5271387	3211	Glyma.01G045700|Glyma.01G045700.1.Wm82.a2.v1	.	Glyma.01G045700.Wm82.a2.v1	.	30544963	Glyma.01G045700.1	Glyma.01G045700.1.p	PF04603	PTHR15837,PTHR15837:SF0	KOG3329				AT1G69680.1		Mog1/PsbP/DUF1795-like photosystem II reaction center PsbP family protein	18.1021	16.2342	14.5025	12.5251	15.2843	20.5515	-0.146931	0.627665	0.967936
Glyma.01G045800	37.5415	146.957	60.6533	38.4637	54.2726	37.9405	XLOC_001484	Chr01	1	5276968	5281719	2718	Glyma.01G045800|Glyma.01G045800.2.Wm82.a2.v1,Glyma.01G045800|Glyma.01G045800.1.Wm82.a2.v1	.	Glyma.01G045800.Wm82.a2.v1	.	30544917	Glyma.01G045800.1	Glyma.01G045800.1.p	PF00153	PTHR24089,PTHR24089:SF282	KOG0769				AT3G05290.1	PNC1	peroxisomal adenine nucleotide carrier 1	0.950465	4.0824	1.47045	0.948849	1.36792	0.803129	0.911813	0.0793161	0.65821
Glyma.01G046000	2.9638	2.29621	2.75697	0	0	0	XLOC_000249	Chr01	1	5317206	5321170	3178	Glyma.01G046000|Glyma.01G046000.2.Wm82.a2.v1,Glyma.01G046000|Glyma.01G046000.1.Wm82.a2.v1	Glyma.01G046000.Wm82.a2.v1	.	.	30544552	Glyma.01G046000.1	Glyma.01G046000.1.p	PF00173,PF00487	PTHR19353,PTHR19353:SF28	KOG4232	1.14.19.4	K13076	GO:0006629	AT2G46210.1		Fatty acid/sphingolipid desaturase	0.0641755	0.0545545	0.057164	0	0	0	3.89383	0.122158	NA
Glyma.01G046200	58.2881	26.0237	35.8406	30.1472	48.8453	48.6417	XLOC_001487	Chr01	1	5327037	5330677	1222	Glyma.01G046200|Glyma.01G046200.1.Wm82.a2.v1,Glyma.01G046200|Glyma.01G046200.2.Wm82.a2.v1,Glyma.01G046200|Glyma.01G046200.3.Wm82.a2.v1	.	Glyma.01G046200.Wm82.a2.v1	.	30543679	Glyma.01G046200.1	Glyma.01G046200.1.p	PF13419	PTHR12725,PTHR12725:SF55	KOG3085				AT1G14310.1		Haloacid dehalogenase-like hydrolase (HAD) superfamily protein	3.28234	1.60794	1.93263	1.65414	2.73831	2.29018	-0.105986	0.833638	0.987954
Glyma.01G046300	2.9638	0	0.91899	0	0	0	XLOC_001488	Chr01	1	5337434	5338915	1482	Glyma.01G046300|Glyma.01G046300.1.Wm82.a2.v1	.	Glyma.01G046300.Wm82.a2.v1	.	30543717	Glyma.01G046300.1	Glyma.01G046300.1.p	PF00201	PTHR11926,PTHR11926:SF384	KOG1192	2.4.1.272		GO:0016758,GO:0008152	AT2G15480.2	UGT73B5	UDP-glucosyl transferase 73B5	0.137618	0	0.0408608	0	0	0	2.82867	0.444415	NA
Glyma.01G046400	0	0.765402	2.75697	3.11868	1.80909	3.89134	XLOC_000250	Chr01	1	5353518	5356554	986	Glyma.01G046400|Glyma.01G046400.1.Wm82.a2.v1	Glyma.01G046400.Wm82.a2.v1	.	.	30543676	Glyma.01G046400.1	Glyma.01G046400.1.p	PF05460	PTHR13394,PTHR13394:SF0	KOG4557		K02608	GO:0006260,GO:0005664,GO:0003677	AT1G26840.1	ATORC6,ORC6	origin recognition complex protein 6	0	0.058612	0.184247	0.212075	0.125694	0.227067	-1.32631	0.474546	NA
Glyma.01G046500	113.612	153.08	116.712	139.301	153.772	142.034	XLOC_000251	Chr01	1	5361968	5365733	2002	Glyma.01G046500|Glyma.01G046500.1.Wm82.a2.v1	Glyma.01G046500.Wm82.a2.v1	.	.	30544754	Glyma.01G046500.1	Glyma.01G046500.1.p	PF04116	PTHR11863,PTHR11863:SF52	KOG0874	1.14.13.169	K04713	GO:0055114,GO:0016491,GO:0006633,GO:0005506	AT1G14290.1	SBH2	sphingoid base hydroxylase 2	3.90513	5.77337	3.84145	4.66536	5.26193	4.08187	-0.186369	0.565848	0.957167
Glyma.01G046600	6.91553	0	1.83798	0	0	0.972834	XLOC_001489	Chr01	1	5379316	5382027	2628	Glyma.01G046600|Glyma.01G046600.1.Wm82.a2.v1,Glyma.01G046600|Glyma.01G046600.2.Wm82.a2.v1	.	Glyma.01G046600.Wm82.a2.v1	.	30544469	Glyma.01G046600.1	Glyma.01G046600.1.p		PTHR33781,PTHR33781:SF4					AT2G02950.1	PKS1	phytochrome kinase substrate 1	0.181082	0	0.0460851	0	0	0.0212983	3.03789	0.224235	NA
Glyma.01G046700	50.3846	34.4431	78.1142	54.0571	56.0817	56.4244	XLOC_001490	Chr01	1	5385793	5391055	2897	Glyma.01G046700|Glyma.01G046700.1.Wm82.a2.v1,Glyma.01G046700|Glyma.01G046700.2.Wm82.a2.v1	.	Glyma.01G046700.Wm82.a2.v1	.	30543257	Glyma.01G046700.1	Glyma.01G046700.1.p	PF03141	PTHR10108,PTHR10108:SF776				GO:0008168	AT1G26850.1		S-adenosyl-L-methionine-dependent methyltransferases superfamily protein	1.19681	0.897692	1.77675	1.25112	1.32618	1.1206	-0.0433162	0.92358	0.993535
Glyma.01G046900	69.1553	84.9596	92.818	80.0461	44.3226	43.7775	XLOC_001491	Chr01	1	5465258	5470151	4214	Glyma.01G046900|Glyma.01G046900.1.Wm82.a2.v1	.	Glyma.01G046900.Wm82.a2.v1	.	30542080	Glyma.01G046900.1	Glyma.01G046900.1.p	PF13676,PF00931	PTHR11017,PTHR11017:SF155	KOG4658			GO:0007165,GO:0005515,GO:0043531	AT5G36930.2		Disease resistance protein (TIR-NBS-LRR class) family	1.12929	1.52227	1.45138	1.27362	0.720546	0.597707	0.552458	0.188212	0.805591
Glyma.01G047000	820.973	508.227	406.194	511.463	614.185	698.495	XLOC_001492	Chr01	1	5484488	5486622	909	Glyma.01G047000|Glyma.01G047000.1.Wm82.a2.v1	.	Glyma.01G047000.Wm82.a2.v1	.	30544144	Glyma.01G047000.1	Glyma.01G047000.1.p	PF01199	PTHR10759,PTHR10759:SF13	KOG1790		K02915	GO:0006412,GO:0005840,GO:0005622,GO:0003735	AT1G26880.1		Ribosomal protein L34e superfamily protein	62.1497	42.2151	29.4452	37.7265	46.2878	44.2111	-0.083747	0.789967	0.98422
Glyma.01G047100	1694.31	1825.48	1611.91	1415.88	1429.18	1511.78	XLOC_000253	Chr01	1	5503481	5511806	2407	Glyma.01G047100|Glyma.01G047100.1.Wm82.a2.v1	Glyma.01G047100.Wm82.a2.v1	.	.	30543471	Glyma.01G047100.1	Glyma.01G047100.1.p	PF01150	PTHR11782,PTHR11782:SF42	KOG1386	3.6.1.5	K01510	GO:0016787	AT2G02970.1		GDA1/CD39 nucleoside phosphatase family protein	48.4385	57.2632	44.1275	39.4408	40.6763	36.1364	0.229081	0.330739	0.890221
Glyma.01G047300	1564.89	1860.69	1791.11	1619.63	1610.99	1859.09	XLOC_000254	Chr01	1	5514127	5554412	6994	Glyma.01G047400|Glyma.01G047400.1.Wm82.a2.v1,Glyma.01G047700|Glyma.01G047700.1.Wm82.a2.v1,Glyma.01G047300|Glyma.01G047300.1.Wm82.a2.v1	Glyma.01G047300.Wm82.a2.v1;Glyma.01G047400.Wm82.a2.v1;Glyma.01G047700.Wm82.a2.v1;Glyma.01G047600.Wm82.a2.v1	.	.	30544222	Glyma.01G047300.1	Glyma.01G047300.1.p	PF00067	PTHR37736,PTHR37736:SF1		1.14.13.109		GO:0055114,GO:0020037,GO:0016705,GO:0005506	AT1G27090.1		glycine-rich protein	15.3968	20.0874	16.8749	15.527	15.7797	15.2934	0.0287281	0.905667	0.992952
Glyma.01G047400	0	0	0	0	0	0.972834	XLOC_001495	Chr01	1	5519617	5526179	6428	-	Glyma.01G047400.Wm82.a2.v1	.	.	30543095	Glyma.01G047400.1	Glyma.01G047400.1.p		PTHR15856,PTHR15856:SF15					AT5G22260.1	MS1	RING/FYVE/PHD zinc finger superfamily protein	0	0	0	0	0	0.00870752	-1.1013	0.787242	NA
Glyma.01G047500	0	0.765402	2.75697	0	0	2.9185	XLOC_001496	Chr01	1	5528742	5532260	1569	Glyma.01G047500|Glyma.01G047500.1.Wm82.a2.v1	.	Glyma.01G047500.Wm82.a2.v1	.	30544651	Glyma.01G047500.1	Glyma.01G047500.1.p	PF05699,PF14372	PTHR23272,PTHR23272:SF0	KOG1121			GO:0046983,GO:0003677	AT3G42170.1		BED zinc finger ;hAT family dimerisation domain	0	0.0368333	0.115785	0	0	0.107021	0.258605	0.926333	NA
Glyma.01G047600	0	0.765402	0	0	0	0	XLOC_000255	Chr01	1	5545562	5545978	312	Glyma.01G047600|Glyma.01G047600.1.Wm82.a2.v1	Glyma.01G047600.Wm82.a2.v1	.	.	30543578	Glyma.01G047600.1	Glyma.01G047600.1.p										0	0.185229	0	0	0	0	0.822258	0.840299	NA
Glyma.01G047800	14.819	2.29621	4.59495	1.03956	4.52272	1.94567	XLOC_000256	Chr01	1	5558548	5560362	1815	Glyma.01G047800|Glyma.01G047800.1.Wm82.a2.v1	Glyma.01G047800.Wm82.a2.v1	.	.	30542727	Glyma.01G047800.1	Glyma.01G047800.1.p		PTHR36726,PTHR36726:SF1					AT1G69588.1	CLE45	CLAVATA3/ESR-RELATED 45	0.561845	0.095523	0.16682	0.0384033	0.170708	0.0616771	1.49401	0.249557	NA
Glyma.01G047900	64.2157	55.1089	82.7091	86.2834	57.8908	48.6417	XLOC_000257	Chr01	1	5585129	5587746	1674	Glyma.01G047900|Glyma.01G047900.1.Wm82.a2.v1	Glyma.01G047900.Wm82.a2.v1	.	.	30542815	Glyma.01G047900.1	Glyma.01G047900.1.p	PF04770	PTHR31948,PTHR31948:SF8					AT4G24660.1	ATHB22,HB22,MEE68	homeobox protein 22	2.63973	2.48565	3.25569	3.45595	2.36911	1.6718	0.060989	0.884539	0.991741
Glyma.01G048000	0	0	0	0	1.80909	0	XLOC_000258	Chr01	1	5589570	5601987	4327	Glyma.01G048000|Glyma.01G048000.1.Wm82.a2.v1,Glyma.01G048000|Glyma.01G048000.2.Wm82.a2.v1	Glyma.01G048000.Wm82.a2.v1	.	.	30543402	Glyma.01G048000.1	Glyma.01G048000.1.p	PF07891	PTHR10759,PTHR10759:SF9				GO:0006412,GO:0005840,GO:0005622,GO:0003735	AT5G39785.1		Protein of unknown function (DUF1666)	0	0	0	0	0.028642	0	-1.90062	0.638601	NA
Glyma.01G048100	45.4449	30.6161	22.9748	31.1868	17.1863	16.5382	XLOC_000259	Chr01	1	5605267	5607452	2148	Glyma.01G048100|Glyma.01G048100.1.Wm82.a2.v1	Glyma.01G048100.Wm82.a2.v1	.	.	30541553	Glyma.01G048100.1	Glyma.01G048100.1.p	PF14432,PF01535,PF13041	PTHR24015,PTHR24015:SF44					AT2G02980.1	OTP85	Pentatricopeptide repeat (PPR) superfamily protein	1.45588	1.07619	0.704792	0.973491	0.548125	0.442981	0.602202	0.299464	0.878629
Glyma.01G048500	401.101	534.25	232.504	314.987	273.172	301.579	XLOC_000262	Chr01	1	5659543	5665952	3189	Glyma.01G048500|Glyma.01G048500.2.Wm82.a2.v1,Glyma.01G048500|Glyma.01G048500.1.Wm82.a2.v1,Glyma.01G048500|Glyma.01G048500.3.Wm82.a2.v1,Glyma.01G048500|Glyma.01G048500.4.Wm82.a2.v1	Glyma.01G048500.Wm82.a2.v1	.	.	30543027	Glyma.01G048500.1	Glyma.01G048500.1.p	PF01762,PF00337	PTHR11214,PTHR11214:SF129	KOG2287	2.4.1.134	K14413	GO:0016020,GO:0008378,GO:0006486,GO:0030246	AT1G26810.1	GALT1	galactosyltransferase1	8.65513	12.6492	4.8042	6.62267	5.86831	5.44099	0.387433	0.247532	0.849187
Glyma.01G048600	4.93967	0.765402	3.67596	12.4747	8.14089	5.837	XLOC_001498	Chr01	1	5668640	5670354	1012	Glyma.01G048600|Glyma.01G048600.1.Wm82.a2.v1	.	Glyma.01G048600.Wm82.a2.v1	.	30541781	Glyma.01G048600.1	Glyma.01G048600.1.p		PTHR12899,PTHR12899:SF8								0.335886	0.0571062	0.239351	0.826505	0.55109	0.331849	-1.52868	0.17854	0.79846
Glyma.01G048700	63.2277	20.6658	4.59495	13.5143	17.1863	22.3752	XLOC_001499	Chr01	1	5680744	5684998	4038	Glyma.01G048800|Glyma.01G048800.1.Wm82.a2.v1	Glyma.01G048700.Wm82.a2.v1	.	.	30542157	Glyma.01G048700.1	Glyma.01G048700.1.p	PF13639	PTHR22763,PTHR22763:SF77		6.3.2.19		GO:0008270,GO:0005515	AT1G26800.1		RING/U-box superfamily protein	1.0775	0.386421	0.0749824	0.2244	0.291573	0.31881	0.715357	0.355014	0.903408
Glyma.01G049100	3.95173	2.29621	4.59495	5.1978	5.42726	0	XLOC_001502	Chr01	1	5717569	5719993	1737	Glyma.01G049100|Glyma.01G049100.2.Wm82.a2.v1,Glyma.01G049100|Glyma.01G049100.1.Wm82.a2.v1	.	Glyma.01G049100.Wm82.a2.v1	.	30541549	Glyma.01G049100.1	Glyma.01G049100.1.p	PF00249,PF14379	PTHR31499,PTHR31499:SF11					AT1G69580.1		Homeodomain-like superfamily protein	0.156553	0.0998125	0.174311	0.200639	0.214048	0	0.0196817	0.989286	NA
Glyma.01G049400	0.987933	0	0	0	0	0	XLOC_000265	Chr01	1	5763611	5767687	2172	Glyma.01G049400|Glyma.01G049400.1.Wm82.a2.v1	Glyma.01G049400.Wm82.a2.v1	.	.	30541651	Glyma.01G049400.1	Glyma.01G049400.1.p	PF02701	PTHR31089,PTHR31089:SF4				GO:0006355,GO:0003677	AT3G47500.1	CDF3	cycling DOF factor 3	0.0312999	0	0	0	0	0	0.822258	0.840299	NA
Glyma.01G049700	8.8914	0	0	0	0	0.972834	XLOC_000267	Chr01	1	5828540	5829148	609	Glyma.01G049700|Glyma.01G049700.1.Wm82.a2.v1	Glyma.01G049700.Wm82.a2.v1	.	.	30542892	Glyma.01G049700.1	Glyma.01G049700.1.p	PF00332	PTHR32227,PTHR32227:SF120		3.2.1.39		GO:0005975,GO:0004553	AT1G11820.2		O-Glycosyl hydrolases family 17 protein	1.00468	0	0	0	0	0.0919079	3.05723	0.262859	NA
Glyma.01G049900	102.745	84.1942	89.142	100.837	116.686	111.876	XLOC_001505	Chr01	1	5861566	5864074	2267	Glyma.01G049900|Glyma.01G049900.1.Wm82.a2.v1	.	Glyma.01G049900.Wm82.a2.v1	.	30543649	Glyma.01G049900.1	Glyma.01G049900.1.p	PF02536	PTHR13068,PTHR13068:SF36			K15032	GO:0006355,GO:0005739,GO:0003690	AT2G03050.1	EMB93,SOLDAT10	Mitochondrial transcription termination factor family protein	3.11877	2.80417	2.59105	2.98239	3.52613	2.83934	-0.264625	0.438217	0.925744
Glyma.01G050400	69.1553	104.86	75.3572	114.352	96.7861	81.7181	XLOC_001508	Chr01	1	5961251	5970745	3812	Glyma.01G050400|Glyma.01G050400.1.Wm82.a2.v1,Glyma.01G050400|Glyma.01G050400.2.Wm82.a2.v1,Glyma.01G050400|Glyma.01G050400.3.Wm82.a2.v1	.	Glyma.01G050400.Wm82.a2.v1	.	30543317	Glyma.01G050400.1	Glyma.01G050400.1.p		PTHR31150,PTHR31150:SF7					AT1G14180.1		RING/U-box superfamily protein	1.24838	2.07697	1.30262	2.01134	1.73937	1.23338	-0.232686	0.534246	0.950233
Glyma.01G050500	698.469	590.125	748.058	635.171	685.644	1045.8	XLOC_001509	Chr01	1	5992740	5997069	1322	Glyma.01G050500|Glyma.01G050500.1.Wm82.a2.v1	.	Glyma.01G050500.Wm82.a2.v1	.	30543868	Glyma.01G050500.1	Glyma.01G050500.1.p	PF04667	PTHR10358,PTHR10358:SF8					AT5G64130.1		cAMP-regulated phosphoprotein 19-related protein	36.3572	33.7044	37.2862	32.2147	35.5302	45.5142	-0.226929	0.431782	0.92445
Glyma.01G050900	0.987933	6.88862	0.91899	0	0	0	XLOC_001510	Chr01	1	6028164	6030169	936	Glyma.01G050900|Glyma.01G050900.1.Wm82.a2.v1	.	Glyma.01G050900.Wm82.a2.v1	.	30543530	Glyma.01G050900.1	Glyma.01G050900.1.p	PF05757	PTHR33399,PTHR33399:SF5			K08901	GO:0019898,GO:0015979,GO:0009654,GO:0009523,GO:0005509	AT1G14150.1	PQL1,PQL2	PsbQ-like 2	0.0726317	0.555687	0.0646963	0	0	0	4.05052	0.109178	NA
Glyma.01G051000	0	0	0	0	0.904543	0	XLOC_001511	Chr01	1	6037670	6039017	324	Glyma.01G051000|Glyma.01G051000.1.Wm82.a2.v1	.	Glyma.01G051000.Wm82.a2.v1	.	30543787	Glyma.01G051000.1	Glyma.01G051000.1.p	PF08672						AT2G04660.1	APC2	anaphase-promoting complex/cyclosome 2	0	0	0	0	0.191256	0	-1.1013	0.787242	NA
Glyma.01G051300	19.7587	49.7511	33.0836	11.4352	19.8999	6.80984	XLOC_001513	Chr01	1	6060295	6062256	1739	Glyma.01G051300|Glyma.01G051300.1.Wm82.a2.v1	.	Glyma.01G051300.Wm82.a2.v1	.	30542645	Glyma.01G051300.1	Glyma.01G051300.1.p	PF02365	PTHR31719,PTHR31719:SF40				GO:0006355,GO:0003677	AT1G69490.1	ANAC029,ATNAP,NAP	NAC-like, activated by AP3/PI	0.781867	2.16012	1.2536	0.440898	0.783941	0.225304	1.42721	0.0303221	0.483936
Glyma.01G051400	2915.39	2705.7	3877.22	3609.35	3717.67	3973.05	XLOC_000275	Chr01	1	6084443	6094775	5051	Glyma.01G051400|Glyma.01G051400.1.Wm82.a2.v1	Glyma.01G051400.Wm82.a2.v1	.	.	30543508	Glyma.01G051400.1	Glyma.01G051400.1.p	PF14443	PTHR14304,PTHR14304:SF11	KOG4246			GO:0006355	AT2G03150.1	emb1579	ATP/GTP-binding protein family	39.7186	40.446	50.581	47.9123	50.4225	45.2563	-0.258404	0.304261	0.882328
Glyma.01G051500	0.987933	0	1.83798	0	0	0.972834	XLOC_001514	Chr01	1	6104538	6105839	1149	Glyma.01G051500|Glyma.01G051500.1.Wm82.a2.v1	.	Glyma.01G051500.Wm82.a2.v1	.	30542236	Glyma.01G051500.1	Glyma.01G051500.1.p	PF03372	PTHR23227,PTHR23227:SF41								0.0591674	0	0.105406	0	0	0.0487136	1.41568	0.681397	NA
Glyma.01G052300	10.8673	13.0118	0.91899	0	10.8545	8.75551	XLOC_000282	Chr01	1	6337006	6343767	6556	Glyma.01G052300|Glyma.01G052300.1.Wm82.a2.v1	Glyma.01G052300.Wm82.a2.v1	.	.	30542785	Glyma.01G052300.1	Glyma.01G052300.1.p		PTHR35279,PTHR35279:SF1					AT1G26761.1		Arabinanase/levansucrase/invertase	0.114066	0.149856	0.00923669	0	0.113423	0.0768376	0.328304	0.789592	0.98422
Glyma.01G052400	561.146	561.805	819.739	741.206	692.88	747.137	XLOC_001517	Chr01	1	6366733	6370627	2071	Glyma.01G052400|Glyma.01G052400.1.Wm82.a2.v1	.	Glyma.01G052400.Wm82.a2.v1	.	30545308	Glyma.01G052400.1	Glyma.01G052400.1.p	PF10159	PTHR14580,PTHR14580:SF0	KOG4520				AT3G52220.1			18.6453	20.4823	26.082	23.9969	22.9197	20.7564	-0.174448	0.520591	0.946781
Glyma.01G052500	18.7707	23.7275	14.7038	17.6725	21.709	24.3208	XLOC_001518	Chr01	1	6371370	6378261	2755	Glyma.01G052500|Glyma.01G052500.5.Wm82.a2.v1,Glyma.01G052500|Glyma.01G052500.3.Wm82.a2.v1,Glyma.01G052500|Glyma.01G052500.4.Wm82.a2.v1,Glyma.01G052500|Glyma.01G052500.1.Wm82.a2.v1,Glyma.01G052500|Glyma.01G052500.2.Wm82.a2.v1	.	Glyma.01G052500.Wm82.a2.v1	.	30542441	Glyma.01G052500.1	Glyma.01G052500.1.p	PF10250	PTHR31741,PTHR31741:SF3					AT1G14020.1		O-fucosyltransferase family protein	0.46885	0.650285	0.351685	0.430103	0.539821	0.507912	-0.159319	0.796332	0.984994
Glyma.01G052700	333.922	148.488	221.477	146.578	158.295	228.616	XLOC_001519	Chr01	1	6429086	6444364	2832	Glyma.01G052600|Glyma.01G052600.5.Wm82.a2.v1,Glyma.01G052600|Glyma.01G052600.6.Wm82.a2.v1,Glyma.01G052600|Glyma.01G052600.7.Wm82.a2.v1,Glyma.01G052600|Glyma.01G052600.8.Wm82.a2.v1,Glyma.01G052600|Glyma.01G052600.1.Wm82.a2.v1,Glyma.01G052600|Glyma.01G052600.2.Wm82.a2.v1,Glyma.01G052600|Glyma.01G052600.3.Wm82.a2.v1,Glyma.01G052600|Glyma.01G052600.4.Wm82.a2.v1,Glyma.01G052700|Glyma.01G052700.1.Wm82.…	.	Glyma.01G052700.Wm82.a2.v1;Glyma.01G052600.Wm82.a2.v1	.	30542778	Glyma.01G052700.1	Glyma.01G052700.1.p	PF11360	PTHR37178,PTHR37178:SF1					AT1G13990.1			8.11383	3.95888	5.15323	3.47033	3.82917	4.64456	0.384845	0.289598	0.875396
Glyma.01G052800	59.276	88.7866	44.1115	61.334	60.6044	64.207	XLOC_001520	Chr01	1	6451820	6456624	1271	Glyma.01G052800|Glyma.01G052800.2.Wm82.a2.v1,Glyma.01G052800|Glyma.01G052800.1.Wm82.a2.v1	.	Glyma.01G052800.Wm82.a2.v1	.	30542109	Glyma.01G052800.1	Glyma.01G052800.1.p	PF12352,PF05008	PTHR21230,PTHR21230:SF32	KOG1666		K08493	GO:0016020,GO:0006886	AT1G26670.1	ATVTI12,VTI12,VTI1B	Vesicle transport v-SNARE family protein	3.20928	5.27443	2.28692	3.23557	3.26655	2.90649	0.0444642	0.916913	0.993516
Glyma.01G053200	51.3725	55.1089	81.7901	111.233	82.3134	91.4464	XLOC_001521	Chr01	1	6632442	6638117	1618	Glyma.01G053200|Glyma.01G053200.1.Wm82.a2.v1	.	Glyma.01G053200.Wm82.a2.v1	.	30545196	Glyma.01G053200.1	Glyma.01G053200.1.p	PF02996	PTHR13345,PTHR13345:SF4	KOG3047				AT1G26660.1		Prefoldin chaperone subunit family protein	2.18488	2.57168	3.33094	4.60946	3.48516	3.25177	-0.604339	0.121661	0.73839
Glyma.01G053300	47.4208	88.7866	37.6786	40.5428	75.0771	50.5874	XLOC_001522	Chr01	1	6710590	6717720	3117	Glyma.01G053300|Glyma.01G053300.1.Wm82.a2.v1	.	Glyma.01G053300.Wm82.a2.v1	.	30543682	Glyma.01G053300.1	Glyma.01G053300.1.p	PF01529	PTHR22883,PTHR22883:SF96	KOG1311	2.3.1.225		GO:0008270	AT1G69420.1		DHHC-type zinc finger family protein	1.0469	2.15072	0.796531	0.872113	1.65007	0.933764	0.064982	0.892427	0.992353
Glyma.01G053400	22.7225	55.1089	40.4356	28.0681	19.8999	28.2122	XLOC_000286	Chr01	1	6750345	6758391	2628	Glyma.01G053400|Glyma.01G053400.1.Wm82.a2.v1	Glyma.01G053400.Wm82.a2.v1	.	.	30544829	Glyma.01G053400.1	Glyma.01G053400.1.p	PF07714	PTHR23257,PTHR23257:SF485		2.7.11.1		GO:0006468,GO:0004672	AT1G67890.1		PAS domain-containing protein tyrosine kinase family protein	0.594983	1.58333	1.01387	0.716116	0.518749	0.617651	0.637594	0.245383	0.848058
Glyma.01G053700	0	8.41942	10.1089	12.4747	5.42726	3.89134	XLOC_000288	Chr01	1	6798695	6804489	1509	Glyma.01G053700|Glyma.01G053700.1.Wm82.a2.v1,Glyma.01G053700|Glyma.01G053700.2.Wm82.a2.v1	Glyma.01G053700.Wm82.a2.v1	.	.	30542707	Glyma.01G053700.1	Glyma.01G053700.1.p	PF15985	PTHR21321	KOG1004		K03681	GO:0003723,GO:0000178	AT4G32175.1		PNAS-3 related	0	0.421276	0.441427	0.55429	0.24639	0.148368	-0.219345	0.853696	0.989599
Glyma.01G053800	8.8914	76.5402	34.9216	28.0681	27.1363	40.859	XLOC_001524	Chr01	1	6809704	6816226	2035	Glyma.01G053800|Glyma.01G053800.1.Wm82.a2.v1,Glyma.01G053800|Glyma.01G053800.2.Wm82.a2.v1	.	Glyma.01G053800.Wm82.a2.v1	.	30542209	Glyma.01G053800.1	Glyma.01G053800.1.p	PF03106	PTHR31221,PTHR31221:SF22				GO:0043565,GO:0006355,GO:0003700	AT2G03340.1	WRKY3	WRKY DNA-binding protein 3	0.300663	2.83987	1.13077	0.924792	0.913518	1.15519	0.332385	0.610722	0.964623
Glyma.01G054000	2.9638	0	0	3.11868	0	0	XLOC_001526	Chr01	1	6955912	6957783	1261	Glyma.01G054000|Glyma.01G054000.1.Wm82.a2.v1,Glyma.01G054000|Glyma.01G054000.2.Wm82.a2.v1,Glyma.01G054000|Glyma.01G054000.3.Wm82.a2.v1	.	Glyma.01G054000.Wm82.a2.v1	.	30544274	Glyma.01G054000.1	Glyma.01G054000.1.p	PF01287	PTHR11673,PTHR11673:SF8	KOG3271		K03263	GO:0045905,GO:0045901,GO:0043022,GO:0006452,GO:0003746,GO:0003723	AT1G13950.1	ATELF5A-1,EIF-5A,EIF5A,ELF5A-1	eukaryotic elongation factor 5A-1	0.161737	0	0	0.165825	0	0	-0.100361	0.974467	NA
Glyma.01G054100	0	3.06161	0	0	0	0	XLOC_001527	Chr01	1	6959413	6966690	1443	Glyma.01G054100|Glyma.01G054100.1.Wm82.a2.v1,Glyma.01G054100|Glyma.01G054100.2.Wm82.a2.v1,Glyma.01G054100|Glyma.01G054100.3.Wm82.a2.v1,Glyma.01G054100|Glyma.01G054100.4.Wm82.a2.v1,Glyma.01G054100|Glyma.01G054100.5.Wm82.a2.v1,Glyma.01G054100|Glyma.01G054100.6.Wm82.a2.v1,Glyma.01G054100|Glyma.01G054100.7.Wm82.a2.v1,Glyma.01G054100|Glyma.01G054100.8.Wm82.a2.v1	.	Glyma.01G054100.Wm82.a2.v1	.	30543070	Glyma.01G054100.1	Glyma.01G054100.1.p		PTHR10971,PTHR10971:SF17	KOG1036		K02180		AT1G69400.1		Transducin/WD40 repeat-like superfamily protein	0	0.160198	0	0	0	0	2.53768	0.523917	NA
Glyma.01G054200	45.4449	35.2085	38.5976	44.7011	53.368	54.4787	XLOC_001528	Chr01	1	6973761	6977364	1891	Glyma.01G054200|Glyma.01G054200.1.Wm82.a2.v1	.	Glyma.01G054200.Wm82.a2.v1	.	30542691	Glyma.01G054200.1	Glyma.01G054200.1.p	PF03776	PTHR33404,PTHR33404:SF2				GO:0051301,GO:0032955	AT1G69390.1	ARC12,ATMINE1,MINE1	homologue of bacterial MinE 1	1.65374	1.40582	1.34497	1.58497	1.9334	1.65755	-0.36684	0.407828	0.918265
Glyma.01G054300	176.84	202.066	238.937	186.081	168.245	279.203	XLOC_000289	Chr01	1	6997052	7002499	2142	Glyma.01G054300|Glyma.01G054300.1.Wm82.a2.v1,Glyma.01G054300|Glyma.01G054300.2.Wm82.a2.v1,Glyma.01G054300|Glyma.01G054300.3.Wm82.a2.v1	Glyma.01G054300.Wm82.a2.v1	Glyma.01G054400.Wm82.a2.v1	.	30542310	Glyma.01G054300.1	Glyma.01G054300.1.p	PF02582	PTHR16255,PTHR16255:SF9	KOG2861				AT1G69380.1		Protein of unknown function (DUF155)	5.68114	7.12275	7.35037	5.82477	5.38089	7.49951	-0.044292	0.892135	0.992353
Glyma.01G054400	8.8914	12.2464	7.35192	6.23736	9.94997	11.674	XLOC_001529	Chr01	1	7001907	7004940	1247	Glyma.01G054400|Glyma.01G054400.1.Wm82.a2.v1	.	Glyma.01G054400.Wm82.a2.v1	.	30544962	Glyma.01G054400.1	Glyma.01G054400.1.p	PF04398	PTHR31676,PTHR31676:SF5					AT2G03350.1		Protein of unknown function, DUF538	0.490657	0.74151	0.388489	0.335374	0.546621	0.538623	0.0278289	0.974274	0.997767
Glyma.01G054500	95.8295	120.933	156.228	211.031	180.909	198.458	XLOC_001530	Chr01	1	7017265	7022863	3918	Glyma.01G054500|Glyma.01G054500.10.Wm82.a2.v1,Glyma.01G054500|Glyma.01G054500.1.Wm82.a2.v1,Glyma.01G054500|Glyma.01G054500.3.Wm82.a2.v1,Glyma.01G054500|Glyma.01G054500.4.Wm82.a2.v1,Glyma.01G054500|Glyma.01G054500.5.Wm82.a2.v1,Glyma.01G054500|Glyma.01G054500.6.Wm82.a2.v1,Glyma.01G054500|Glyma.01G054500.7.Wm82.a2.v1,Glyma.01G054500|Glyma.01G054500.8.Wm82.a2.v1,Glyma.01G054500|Glyma.01G054500.9.Wm82…	.	Glyma.01G054500.Wm82.a2.v1	.	30544848	Glyma.01G054500.1	Glyma.01G054500.1.p		PTHR21145,PTHR21145:SF0	KOG0795	5.4.99.5	K01850	GO:0009073,GO:0004106	AT1G69370.1	cm-3,CM3	chorismate mutase 3	1.6831	2.33054	2.62748	3.61141	3.16319	2.91431	-0.667849	0.0411345	0.533184
Glyma.01G054600	0	0	0.91899	0	0	0	XLOC_000290	Chr01	1	7023096	7025153	766	Glyma.01G054600|Glyma.01G054600.1.Wm82.a2.v1	Glyma.01G054600.Wm82.a2.v1	.	.	30545213	Glyma.01G054600.1	Glyma.01G054600.1.p										0	0	0.0790545	0	0	0	0.822258	0.840299	NA
Glyma.01G054800	192.647	182.931	91.899	86.2834	113.972	73.9354	XLOC_000293	Chr01	1	7093897	7097857	3290	Glyma.01G054800|Glyma.01G054800.1.Wm82.a2.v1	Glyma.01G054800.Wm82.a2.v1	.	.	30542767	Glyma.01G054800.1	Glyma.01G054800.1.p	PF05904	PTHR33167,PTHR33167:SF3					AT1G69360.1		Plant protein of unknown function (DUF863)	4.0294	4.19822	1.8406	1.75844	2.3732	1.29297	0.762666	0.0486153	0.565738
Glyma.01G054900	48.4087	11.481	13.7849	30.1472	11.7591	13.6197	XLOC_001531	Chr01	1	7107918	7110747	2659	Glyma.01G054900|Glyma.01G054900.1.Wm82.a2.v1	.	Glyma.01G054900.Wm82.a2.v1	.	30544713	Glyma.01G054900.1	Glyma.01G054900.1.p	PF13041,PF01535	PTHR24015,PTHR24015:SF843					AT1G69350.1		Tetratricopeptide repeat (TPR)-like superfamily protein	1.25279	0.326014	0.341608	0.760194	0.30296	0.2947	0.390232	0.592311	0.961732
Glyma.01G055000	5.9276	5.35781	0.91899	9.35604	3.61817	3.89134	XLOC_001532	Chr01	1	7113117	7115770	936	Glyma.01G055000|Glyma.01G055000.1.Wm82.a2.v1	.	Glyma.01G055000.Wm82.a2.v1	.	30541992	Glyma.01G055000.1	Glyma.01G055000.1.p	PF02151,PF08755	PTHR31350				GO:0005515,GO:0003677	AT2G03390.1		uvrB/uvrC motif-containing protein	0.43579	0.432201	0.0646963	0.670211	0.264816	0.239196	-0.466444	0.704426	NA
Glyma.01G055200	14.819	16.8388	20.2178	3.11868	21.709	6.80984	XLOC_001533	Chr01	1	7147570	7149603	2034	Glyma.01G055200|Glyma.01G055200.1.Wm82.a2.v1	.	Glyma.01G055200.Wm82.a2.v1	.	30542615	Glyma.01G055200.1	Glyma.01G055200.1.p	PF00704	PTHR11177,PTHR11177:SF175		3.2.1.14,3.2.1.17	K01183	GO:0005975,GO:0004553	AT5G24090.1	ATCHIA,CHIA	chitinase A	0.501352	0.625079	0.654979	0.102805	0.731174	0.192627	0.700262	0.394609	0.913531
Glyma.01G055300	2.9638	18.3696	20.2178	17.6725	10.8545	10.7012	XLOC_000295	Chr01	1	7150830	7154994	3869	-	.	Glyma.01G055300.Wm82.a2.v1	.	30545051	Glyma.01G055300.1	Glyma.01G055300.1.p	PF01661,PF13716	PTHR11106,PTHR11106:SF65	KOG2633				AT1G69340.1		appr-1-p processing enzyme family protein	0.0527138	0.358489	0.344334	0.306263	0.192195	0.159134	0.0917261	0.91202	0.993195
Glyma.01G055400	29.638	22.9621	6.43293	17.6725	23.5181	30.1579	XLOC_001535	Chr01	1	7165678	7167174	1216	Glyma.01G055400|Glyma.01G055400.1.Wm82.a2.v1,Glyma.01G055400|Glyma.01G055400.2.Wm82.a2.v1,Glyma.01G055400|Glyma.01G055400.3.Wm82.a2.v1	.	Glyma.01G055400.Wm82.a2.v1	.	30544034	Glyma.01G055400.1	Glyma.01G055400.1.p		PTHR36730					AT2G03420.1			1.67722	1.42578	0.348594	0.974451	1.32495	1.42692	-0.285307	0.673412	0.97315
Glyma.01G055500	147.202	167.623	214.125	193.358	204.427	214.023	XLOC_001536	Chr01	1	7168367	7171732	1352	Glyma.01G055500|Glyma.01G055500.1.Wm82.a2.v1,Glyma.01G055500|Glyma.01G055500.2.Wm82.a2.v1,Glyma.01G055500|Glyma.01G055500.3.Wm82.a2.v1	.	Glyma.01G055500.Wm82.a2.v1	.	30543082	Glyma.01G055500.1	Glyma.01G055500.1.p	PF12796	PTHR24198	KOG4412		K06694		AT2G03430.1		Ankyrin repeat family protein	7.49224	9.36119	10.436	9.58917	10.3584	9.10786	-0.216606	0.480507	0.936159
Glyma.01G055800	30.6259	42.0971	35.8406	49.8989	37.0863	43.7775	XLOC_001539	Chr01	1	7221416	7222744	612	Glyma.01G055800|Glyma.01G055800.1.Wm82.a2.v1	.	Glyma.01G055800.Wm82.a2.v1	.	30542865	Glyma.01G055800.1	Glyma.01G055800.1.p	PF14901			3.6.4.13,3.6.1.15,2.7.7.48			AT5G49580.1		Chaperone DnaJ-domain superfamily protein	3.4436	5.19367	3.85895	5.46682	4.15138	4.11558	-0.26999	0.565577	0.957167
Glyma.01G056100	4.93967	3.82701	7.35192	4.15824	9.94997	6.80984	XLOC_001540	Chr01	1	7231924	7238343	3407	Glyma.01G056100|Glyma.01G056100.1.Wm82.a2.v1,Glyma.01G056000|Glyma.01G056000.2.Wm82.a2.v1,Glyma.01G056000|Glyma.01G056000.1.Wm82.a2.v1	.	Glyma.01G056100.Wm82.a2.v1;Glyma.01G056000.Wm82.a2.v1	.	30542433	Glyma.01G056100.1	Glyma.01G056100.1.p	PF14226,PF03171	PTHR10209,PTHR10209:SF168	KOG0143	1.14.11.32		GO:0055114,GO:0016491	AT1G17020.1	ATSRG1,SRG1	senescence-related gene 1	0.09977	0.0848128	0.142191	0.0818338	0.200069	0.115	-0.392158	0.708772	0.976517
Glyma.01G056200	20.7466	8.41942	0.91899	1.03956	2.71363	6.80984	XLOC_000297	Chr01	1	7266212	7268434	1844	Glyma.01G056200|Glyma.01G056200.1.Wm82.a2.v1	Glyma.01G056200.Wm82.a2.v1	.	.	30543800	Glyma.01G056200.1	Glyma.01G056200.1.p	PF01535,PF13041	PTHR24015,PTHR24015:SF827					AT2G20540.1	MEF21	mitochondrial editing factor 21	0.774213	0.344743	0.0328393	0.0377993	0.100814	0.212475	1.48368	0.224925	0.838413
Glyma.01G056300	41.4932	25.2583	16.5418	14.5538	23.5181	21.4023	XLOC_001541	Chr01	1	7269225	7273880	1809	Glyma.01G056300|Glyma.01G056300.1.Wm82.a2.v1	.	Glyma.01G056300.Wm82.a2.v1	.	30542220	Glyma.01G056300.1	Glyma.01G056300.1.p	PF00560,PF13855	PTHR27000,PTHR27000:SF120		2.7.11.1		GO:0005515	AT5G61240.1		Leucine-rich repeat (LRR) family protein	1.57838	1.05424	0.602545	0.539429	0.890625	0.680698	0.470024	0.442823	0.926659
Glyma.01G056400	4.93967	0.765402	0	0	0	0.972834	XLOC_001542	Chr01	1	7300791	7302992	1696	Glyma.01G056400|Glyma.01G056400.1.Wm82.a2.v1	.	Glyma.01G056400.Wm82.a2.v1	.	30544985	Glyma.01G056400.1	Glyma.01G056400.1.p		PTHR34359,PTHR34359:SF3					AT1G26600.1	CLE9	CLAVATA3/ESR-RELATED 9	0.200422	0.0340751	0	0	0	0.0330023	2.42198	0.393207	NA
Glyma.01G056800	10.8673	0.765402	2.75697	0	0.904543	1.94567	XLOC_000299	Chr01	1	7371198	7379188	1734	Glyma.01G056800|Glyma.01G056800.6.Wm82.a2.v1,Glyma.01G056800|Glyma.01G056800.1.Wm82.a2.v1,Glyma.01G056800|Glyma.01G056800.3.Wm82.a2.v1,Glyma.01G056800|Glyma.01G056800.5.Wm82.a2.v1,Glyma.01G056800|Glyma.01G056800.4.Wm82.a2.v1,Glyma.01G056800|Glyma.01G056800.2.Wm82.a2.v1	Glyma.01G056800.Wm82.a2.v1	.	.	30542675	Glyma.01G056800.1	Glyma.01G056800.1.p	PF03106	PTHR31221,PTHR31221:SF8				GO:0043565,GO:0006355,GO:0003700	AT1G69310.2	ATWRKY57,WRKY57	WRKY DNA-binding protein 57	0.431267	0.0333284	0.104768	0	0.0357364	0.0645582	2.29128	0.196613	NA
Glyma.01G056900	21.7345	5.35781	10.1089	28.0681	12.6636	7.78267	XLOC_001545	Chr01	1	7384273	7388755	2465	Glyma.01G056900|Glyma.01G056900.1.Wm82.a2.v1	.	Glyma.01G056900.Wm82.a2.v1	.	30543207	Glyma.01G056900.1	Glyma.01G056900.1.p	PF13912	PTHR26374,PTHR26374:SF175					AT1G26610.1		C2H2-like zinc finger protein	0.606747	0.164114	0.270229	0.76347	0.351942	0.181653	-0.401678	0.623253	0.967173
Glyma.01G057100	30.6259	103.329	17.4608	41.5824	27.1363	30.1579	XLOC_001546	Chr01	1	7507611	7510385	2165	Glyma.01G057100|Glyma.01G057100.1.Wm82.a2.v1	.	Glyma.01G057100.Wm82.a2.v1	.	30543041	Glyma.01G057100.1	Glyma.01G057100.1.p	PF00984,PF03720,PF03721	PTHR11374,PTHR11374:SF28		1.1.1.22	K00012	GO:0055114,GO:0051287,GO:0016616	AT3G29360.1		UDP-glucose 6-dehydrogenase family protein	0.973433	3.60362	0.531436	1.2878	0.858665	0.801446	0.62252	0.316226	0.88614
Glyma.01G057400	211.418	350.554	226.991	201.675	264.127	267.529	XLOC_000301	Chr01	1	7574367	7578581	1437	Glyma.01G057400|Glyma.01G057400.3.Wm82.a2.v1,Glyma.01G057400|Glyma.01G057400.1.Wm82.a2.v1,Glyma.01G057400|Glyma.01G057400.2.Wm82.a2.v1	Glyma.01G057400.Wm82.a2.v1	.	.	30543044	Glyma.01G057400.1	Glyma.01G057400.1.p	PF07683,PF02492	PTHR13748,PTHR13748:SF31	KOG2743				AT1G26520.1		Cobalamin biosynthesis CobW-like protein	10.1242	18.4193	10.4087	9.41	12.5918	10.7114	0.101753	0.751201	0.983069
Glyma.01G057500	3.95173	13.7772	5.51394	9.35604	9.94997	7.78267	XLOC_000302	Chr01	1	7590282	7603155	2540	Glyma.01G057500|Glyma.01G057500.1.Wm82.a2.v1	Glyma.01G057500.Wm82.a2.v1	.	.	30541923	Glyma.01G057500.1	Glyma.01G057500.1.p	PF03141	PTHR10108,PTHR10108:SF817		2.1.1.157		GO:0008168	AT1G13860.4	QUL1	QUASIMODO2 LIKE 1	0.10706	0.409546	0.143045	0.246975	0.268361	0.17629	-0.207276	0.825232	0.987954
Glyma.01G057700	0	0.765402	0	1.03956	0	0	XLOC_000303	Chr01	1	7604407	7609488	1529	Glyma.01G057700|Glyma.01G057700.1.Wm82.a2.v1	Glyma.01G057700.Wm82.a2.v1	.	.	30543377	Glyma.01G057700.1	Glyma.01G057700.1.p		PTHR23273,PTHR23273:SF8								0	0.0377969	0	0.0455866	0	0	-0.139515	0.972725	NA
Glyma.01G058000	51.3725	65.8246	33.0836	29.1077	11.7591	13.6197	XLOC_000305	Chr01	1	7642485	7647320	2379	Glyma.01G058000|Glyma.01G058000.1.Wm82.a2.v1	Glyma.01G058000.Wm82.a2.v1	.	.	30542937	Glyma.01G058000.1	Glyma.01G058000.1.p	PF00244	PTHR18860,PTHR18860:SF12	KOG0841		K06630	GO:0019904	AT1G26480.1	GF14 IOTA,GRF12	general regulatory factor 12	1.48597	2.08914	0.916354	0.820368	0.338617	0.329385	1.46707	0.00973228	0.31109
Glyma.01G058200	430.739	329.123	623.075	684.03	679.312	753.946	XLOC_001551	Chr01	1	7648573	7655905	4462	Glyma.01G058200|Glyma.01G058200.1.Wm82.a2.v1,Glyma.01G058100|Glyma.01G058100.1.Wm82.a2.v1	.	Glyma.01G058200.Wm82.a2.v1;Glyma.01G058100.Wm82.a2.v1	.	30541778	Glyma.01G058200.1	Glyma.01G058200.1.p	PF01535,PF13812	PTHR24015,PTHR24015:SF813					AT1G26460.1		Tetratricopeptide repeat (TPR)-like superfamily protein	6.64292	5.56932	9.20144	10.2788	10.4297	9.72171	-0.623673	0.0361208	0.510771
Glyma.01G058300	262.79	215.843	289.482	349.292	178.195	110.903	XLOC_000306	Chr01	1	7673748	7676332	1770	Glyma.01G058300|Glyma.01G058300.1.Wm82.a2.v1	Glyma.01G058300.Wm82.a2.v1	.	.	30545102	Glyma.01G058300.1	Glyma.01G058300.1.p	PF07983	PTHR32227,PTHR32227:SF56					AT1G18650.1	PDCB3	plasmodesmata callose-binding protein 3	10.2167	9.20745	10.7769	13.2316	6.89689	3.60497	0.261556	0.504042	0.942856
Glyma.01G058400	0.987933	4.59241	0.91899	3.11868	0	0	XLOC_001552	Chr01	1	7685939	7692724	1475	Glyma.01G058400|Glyma.01G058400.1.Wm82.a2.v1,Glyma.01G058400|Glyma.01G058400.2.Wm82.a2.v1,Glyma.01G058400|Glyma.01G058400.3.Wm82.a2.v1,Glyma.01G058400|Glyma.01G058400.4.Wm82.a2.v1,Glyma.01G058400|Glyma.01G058400.5.Wm82.a2.v1,Glyma.01G058400|Glyma.01G058400.6.Wm82.a2.v1	.	Glyma.01G058400.Wm82.a2.v1	.	30545053	Glyma.01G058400.1	Glyma.01G058400.1.p	PF12697	PTHR10992,PTHR10992:SF801	KOG1454	3.7.1.14			AT1G13820.1		alpha/beta-Hydrolases superfamily protein	0.0460904	0.235084	0.0410548	0.141767	0	0	1.09985	0.625364	NA
Glyma.01G058600	44.457	37.5047	32.1647	28.0681	70.5544	85.6094	XLOC_001554	Chr01	1	7754927	7755389	463	Glyma.01G058600|Glyma.01G058600.1.Wm82.a2.v1	.	Glyma.01G058600.Wm82.a2.v1	.	30544688	Glyma.01G058600.1	Glyma.01G058600.1.p	PF00033	PTHR19271,PTHR19271:SF8			K02704,K02635	GO:0022904,GO:0016020	ATCG00720.1		photosynthetic electron transfer B	6.60745	6.11616	4.57765	4.06469	10.4394	10.6383	-0.703514	0.160938	0.782167
Glyma.01G058700	1.97587	3.82701	0	3.11868	6.3318	3.89134	XLOC_001555	Chr01	1	7774549	7777396	2359	Glyma.01G058700|Glyma.01G058700.1.Wm82.a2.v1,Glyma.01G058700|Glyma.01G058700.2.Wm82.a2.v1	.	Glyma.01G058700.Wm82.a2.v1	.	30541715	Glyma.01G058700.1	Glyma.01G058700.1.p	PF13041	PTHR24015,PTHR24015:SF884					AT1G12700.1		ATP binding;nucleic acid binding;helicases	0.0576374	0.122491	0	0.0886417	0.183878	0.0949079	-1.18603	0.439388	NA
Glyma.01G059000	0	1.5308	0	0	0.904543	1.94567	XLOC_001557	Chr01	1	7790857	7792847	1991	Glyma.01G059000|Glyma.01G059000.1.Wm82.a2.v1	.	Glyma.01G059000.Wm82.a2.v1	.	30542194	Glyma.01G059000.1	Glyma.01G059000.1.p	PF13041	PTHR24015,PTHR24015:SF884					AT1G12700.1		ATP binding;nucleic acid binding;helicases	0	0.0580527	0	0	0.0311235	0.056225	-0.858039	0.7916	NA
Glyma.01G059100	161.033	157.673	128.659	139.301	147.441	192.621	XLOC_000308	Chr01	1	7805819	7809596	2797	Glyma.01G059100|Glyma.01G059100.2.Wm82.a2.v1,Glyma.01G059100|Glyma.01G059100.3.Wm82.a2.v1,Glyma.01G059100|Glyma.01G059100.1.Wm82.a2.v1	Glyma.01G059100.Wm82.a2.v1	.	.	30543204	Glyma.01G059100.1	Glyma.01G059100.1.p	PF13041	PTHR24015,PTHR24015:SF606					AT5G50280.1	EMB1006	Pentatricopeptide repeat (PPR) superfamily protein	3.96184	4.25636	3.03104	3.33931	3.61123	3.96226	-0.108186	0.736674	0.980386
Glyma.01G059200	21.7345	64.2938	3.67596	22.8703	19.8999	19.4567	XLOC_001558	Chr01	1	7809596	7815321	2196	Glyma.01G059200|Glyma.01G059200.1.Wm82.a2.v1,Glyma.01G059200|Glyma.01G059200.4.Wm82.a2.v1,Glyma.01G059200|Glyma.01G059200.3.Wm82.a2.v1,Glyma.01G059200|Glyma.01G059200.2.Wm82.a2.v1,Glyma.01G059200|Glyma.01G059200.5.Wm82.a2.v1	.	Glyma.01G059200.Wm82.a2.v1	.	30544333	Glyma.01G059200.1	Glyma.01G059200.1.p	PF04884	PTHR12770,PTHR12770:SF22	KOG4249				AT1G13770.1	RUS3	Protein of unknown function, DUF647	0.681071	2.2106	0.110302	0.698289	0.620799	0.509763	0.535117	0.488049	0.938852
Glyma.01G059900	20.7466	26.7891	12.8659	31.1868	25.3272	15.5653	XLOC_000311	Chr01	1	7995614	8000555	3512	Glyma.01G059900|Glyma.01G059900.1.Wm82.a2.v1	Glyma.01G059900.Wm82.a2.v1	.	.	30544382	Glyma.01G059900.1	Glyma.01G059900.1.p	PF13041	PTHR24015,PTHR24015:SF884					AT1G12700.1		ATP binding;nucleic acid binding;helicases	0.406506	0.57594	0.241395	0.595404	0.494042	0.254997	-0.253841	0.683998	0.973456
Glyma.01G060100	0	0	0.91899	0	0	0	XLOC_000313	Chr01	1	8107761	8108300	438	Glyma.01G060100|Glyma.01G060100.1.Wm82.a2.v1	Glyma.01G060100.Wm82.a2.v1	.	.	30544155	Glyma.01G060100.1	Glyma.01G060100.1.p	PF02721	PTHR23273,PTHR23273:SF8					AT2G05642.1		Nucleic acid-binding, OB-fold-like protein	0	0	0.138255	0	0	0	0.822258	0.840299	NA
Glyma.01G060300	256.863	760.044	266.507	208.951	158.295	76.8539	XLOC_000315	Chr01	1	8127582	8132640	2078	Glyma.01G060300|Glyma.01G060300.1.Wm82.a2.v1	Glyma.01G060300.Wm82.a2.v1	.	.	30542509	Glyma.01G060300.1	Glyma.01G060300.1.p	PF16135,PF07897,PF16136	PTHR31413,PTHR31413:SF6				GO:0007165	AT3G29575.3	AFP3	ABI five binding protein 3	8.50609	27.6164	8.451	6.7421	5.21859	2.1279	1.53398	0.00065806	0.0820516
Glyma.01G060900	2327.57	1965.55	3007.85	2964.82	2839.36	3398.11	XLOC_000316	Chr01	1	8369863	8396420	5187	Glyma.01G060800|Glyma.01G060800.1.Wm82.a2.v1,Glyma.01G060700|Glyma.01G060700.1.Wm82.a2.v1,Glyma.01G060900|Glyma.01G060900.4.Wm82.a2.v1,Glyma.01G060900|Glyma.01G060900.1.Wm82.a2.v1,Glyma.01G060900|Glyma.01G060900.2.Wm82.a2.v1,Glyma.01G060900|Glyma.01G060900.3.Wm82.a2.v1	Glyma.01G060900.Wm82.a2.v1;Glyma.01G060800.Wm82.a2.v1;Glyma.01G060700.Wm82.a2.v1	.	.	30544693	Glyma.01G060900.1	Glyma.01G060900.1.p		PTHR33403,PTHR33403:SF5					AT1G26355.1	SP1L1	SPIRAL1-like1	30.8789	28.6116	38.2107	38.3246	37.5004	37.6923	-0.342606	0.188982	0.806172
Glyma.01G061000	5.9276	0	0	0	1.80909	0.972834	XLOC_000317	Chr01	1	8397419	8398861	1443	Glyma.01G061000|Glyma.01G061000.1.Wm82.a2.v1	Glyma.01G061000.Wm82.a2.v1	.	.	30544032	Glyma.01G061000.1	Glyma.01G061000.1.p										0.282675	0	0	0	0.0858863	0.0387886	1.04034	0.683714	NA
Glyma.01G061100	466.305	85.725	582.64	540.571	436.894	648.88	XLOC_000318	Chr01	1	8436335	8438675	2042	Glyma.01G061100|Glyma.01G061100.1.Wm82.a2.v1	Glyma.01G061100.Wm82.a2.v1	.	.	30544028	Glyma.01G061100.1	Glyma.01G061100.1.p	PF00067	PTHR24298,PTHR24298:SF112	KOG0156	1.14.13.21		GO:0055114,GO:0020037,GO:0016705,GO:0005506	AT1G13710.1	CYP78A5,KLU	cytochrome P450, family 78, subfamily A, polypeptide 5	15.7141	3.16975	18.8013	17.7498	14.6572	18.2827	-0.534021	0.258434	0.857364
Glyma.01G061500	1689.37	1318.02	2026.37	1843.14	1921.25	2254.06	XLOC_000320	Chr01	1	8475106	8507255	3166	Glyma.01G061500|Glyma.01G061500.1.Wm82.a2.v1	Glyma.01G061500.Wm82.a2.v1	Glyma.01G061600.Wm82.a2.v1	.	30541657	Glyma.01G061500.1	Glyma.01G061500.1.p	PF00069	PTHR24361,PTHR24361:SF268	KOG0576	2.7.11.1	K08838	GO:0006468,GO:0005524,GO:0004672	AT1G69220.1	SIK1	Protein kinase superfamily protein	36.7187	31.433	42.1748	39.034	41.5723	40.9624	-0.266979	0.311017	0.884431
Glyma.01G061700	797.262	847.3	1555.85	1526.07	1159.62	832.746	XLOC_000321	Chr01	1	8519069	8527956	4414	Glyma.01G061700|Glyma.01G061700.1.Wm82.a2.v1	Glyma.01G061700.Wm82.a2.v1	.	.	30541683	Glyma.01G061700.1	Glyma.01G061700.1.p		PTHR23172,PTHR23172:SF33	KOG0431				AT1G75310.1	AUL1	auxin-like 1 protein	12.4292	14.4937	23.2263	23.1813	17.9977	10.8545	-0.141764	0.670235	0.972811
Glyma.01G061800	250.935	81.1326	125.902	155.934	109.45	137.17	XLOC_001570	Chr01	1	8532373	8535077	2705	Glyma.01G061800|Glyma.01G061800.1.Wm82.a2.v1	.	Glyma.01G061800.Wm82.a2.v1	.	30544370	Glyma.01G061800.1	Glyma.01G061800.1.p	PF11443	PTHR31373,PTHR31373:SF0					AT5G13210.1		Uncharacterised conserved protein UCP015417, vWA	6.38364	2.26465	3.06696	3.86517	2.77191	2.91758	0.170132	0.681253	0.973456
Glyma.01G062000	282.549	313.049	242.613	166.33	197.19	274.339	XLOC_000323	Chr01	1	8618076	8623564	2668	Glyma.01G062000|Glyma.01G062000.1.Wm82.a2.v1,Glyma.01G062000|Glyma.01G062000.2.Wm82.a2.v1	Glyma.01G062000.Wm82.a2.v1	.	.	30544176	Glyma.01G062000.1	Glyma.01G062000.1.p	PF01182	PTHR11054,PTHR11054:SF2	KOG3147	3.1.1.31	K01057	GO:0005975	AT1G13700.1	PGL1	6-phosphogluconolactonase 1	7.28756	8.85933	5.99202	4.18003	5.06327	5.91607	0.385865	0.218131	0.831701
Glyma.01G062200	76.0709	79.6018	128.659	96.679	107.641	94.3649	XLOC_001571	Chr01	1	8627176	8635690	2263	Glyma.01G062100|Glyma.01G062100.1.Wm82.a2.v1	Glyma.01G062200.Wm82.a2.v1	Glyma.01G062100.Wm82.a2.v1	.	30542332	Glyma.01G062200.1	Glyma.01G062200.1.p	PF01288,PF00809	PTHR20941,PTHR20941:SF1		2.7.6.3		GO:0009396,GO:0003848,GO:0042558	AT4G30000.1		Dihydropterin pyrophosphokinase / Dihydropteroate synthase	2.31317	2.6559	3.74627	2.86446	3.25854	2.39915	-0.0782895	0.833296	0.987954
Glyma.01G062300	156.093	137.772	162.661	171.527	170.054	156.626	XLOC_001572	Chr01	1	8637287	8642374	4018	Glyma.01G062300|Glyma.01G062300.1.Wm82.a2.v1,Glyma.01G062300|Glyma.01G062300.2.Wm82.a2.v1	.	Glyma.01G062300.Wm82.a2.v1	.	30544769	Glyma.01G062300.1	Glyma.01G062300.1.p	PF00076	PTHR11071,PTHR11071:SF274		5.2.1.8	K09564	GO:0003676,GO:0006457,GO:0003755	AT1G13690.1	ATE1	ATPase E1	2.67331	2.58896	2.66759	2.86232	2.8994	2.24278	-0.134177	0.658083	0.971311
Glyma.01G062600	0.987933	0	0	0	0.904543	0	XLOC_000326	Chr01	1	8790495	8791774	1280	Glyma.01G062600|Glyma.01G062600.1.Wm82.a2.v1	Glyma.01G062600.Wm82.a2.v1	.	.	30544338	Glyma.01G062600.1	Glyma.01G062600.1.p										0.0531119	0	0	0	0.0484117	0	-0.139515	0.972725	NA
Glyma.01G062700	0	0	0.91899	0	0	0	XLOC_001574	Chr01	1	8835683	8836129	363	Glyma.01G062700|Glyma.01G062700.1.Wm82.a2.v1	.	Glyma.01G062700.Wm82.a2.v1	.	30545059	Glyma.01G062700.1	Glyma.01G062700.1.p	PF08660	PTHR12154,PTHR12154:SF4					AT4G18230.1			0	0	0.16682	0	0	0	0.822258	0.840299	NA
Glyma.01G063000	32.6018	36.7393	33.0836	38.4637	28.0408	25.2937	XLOC_000329	Chr01	1	8921298	8924933	2151	Glyma.01G063000|Glyma.01G063000.1.Wm82.a2.v1	Glyma.01G063000.Wm82.a2.v1	.	.	30541545	Glyma.01G063000.1	Glyma.01G063000.1.p	PF03214	PTHR31682,PTHR31682:SF3		5.4.99.30	K13379	GO:0030244,GO:0016866	AT3G08900.1	RGP,RGP3	reversibly glycosylated polypeptide 3	1.04298	1.28963	1.01349	1.19896	0.893062	0.676555	0.15516	0.759764	0.983069
Glyma.01G063100	7.90347	6.12321	2.75697	7.27692	3.61817	1.94567	XLOC_001575	Chr01	1	8957074	8960268	1884	Glyma.01G063100|Glyma.01G063100.1.Wm82.a2.v1	.	Glyma.01G063100.Wm82.a2.v1	.	30542561	Glyma.01G063100.1	Glyma.01G063100.1.p	PF03492	PTHR31009,PTHR31009:SF9		2.1.1.159		GO:0008168	AT4G36470.1		S-adenosyl-L-methionine-dependent methyltransferases superfamily protein	0.288676	0.245399	0.0964264	0.258977	0.131565	0.0594182	0.384494	0.747047	NA
Glyma.01G063200	52.3605	39.0355	37.6786	38.4637	44.3226	54.4787	XLOC_000330	Chr01	1	8997412	8998597	1186	Glyma.01G063200|Glyma.01G063200.1.Wm82.a2.v1	Glyma.01G063200.Wm82.a2.v1	.	.	30542207	Glyma.01G063200.1	Glyma.01G063200.1.p	PF05701	PTHR32054,PTHR32054:SF3					AT5G55860.1		Plant protein of unknown function (DUF827)	3.03804	2.48513	2.09341	2.17451	2.56019	2.64286	-0.101066	0.824359	0.987954
Glyma.01G063500	3.95173	0	1.83798	0	0	0	XLOC_000332	Chr01	1	9065973	9068258	881	Glyma.01G063500|Glyma.01G063500.1.Wm82.a2.v1	Glyma.01G063500.Wm82.a2.v1	.	.	30544341	Glyma.01G063500.1	Glyma.01G063500.1.p	PF09011	PTHR31675,PTHR31675:SF1				GO:0007275	AT1G69180.1	CRC	Plant-specific transcription factor YABBY family protein	0.308664	0	0.137471	0	0	0	3.40747	0.279737	NA
Glyma.01G063600	248.959	314.58	462.252	418.943	377.194	355.084	XLOC_001577	Chr01	1	9070227	9090635	5356	Glyma.01G063600|Glyma.01G063600.3.Wm82.a2.v1,Glyma.01G063600|Glyma.01G063600.1.Wm82.a2.v1,Glyma.01G063600|Glyma.01G063600.2.Wm82.a2.v1	.	Glyma.01G063600.Wm82.a2.v1	.	30545148	Glyma.01G063600.1	Glyma.01G063600.1.p	PF08620,PF08621	PTHR21483,PTHR21483:SF18					AT4G38440.1			3.19862	4.4347	5.687	5.24456	4.82454	3.81437	-0.171765	0.577967	0.960228
Glyma.01G063700	19.7587	26.0237	14.7038	15.5934	13.5681	12.6468	XLOC_001578	Chr01	1	9099429	9105345	2467	Glyma.01G063700|Glyma.01G063700.10.Wm82.a2.v1,Glyma.01G063700|Glyma.01G063700.9.Wm82.a2.v1,Glyma.01G063700|Glyma.01G063700.1.Wm82.a2.v1,Glyma.01G063700|Glyma.01G063700.5.Wm82.a2.v1,Glyma.01G063700|Glyma.01G063700.6.Wm82.a2.v1,Glyma.01G063700|Glyma.01G063700.7.Wm82.a2.v1,Glyma.01G063700|Glyma.01G063700.8.Wm82.a2.v1,Glyma.01G063700|Glyma.01G063700.2.Wm82.a2.v1,Glyma.01G063700|Glyma.01G063700.3.Wm82…	.	Glyma.01G063700.Wm82.a2.v1	.	30544120	Glyma.01G063700.1	Glyma.01G063700.1.p	PF03110	PTHR31251,PTHR31251:SF16				GO:0005634,GO:0003677	AT5G50670.1		Squamosa promoter-binding protein-like (SBP domain) transcription factor family protein	0.551141	0.796477	0.392741	0.423806	0.376775	0.294947	0.532	0.424404	0.92202
Glyma.01G064400	355.656	495.98	448.467	345.134	330.158	309.361	XLOC_001580	Chr01	1	9622212	9631602	2672	Glyma.01G064400|Glyma.01G064400.1.Wm82.a2.v1,Glyma.01G064400|Glyma.01G064400.2.Wm82.a2.v1	.	Glyma.01G064400.Wm82.a2.v1	.	30541658	Glyma.01G064400.1	Glyma.01G064400.1.p		PTHR36335,PTHR36335:SF1					AT1G69060.1		Chaperone DnaJ-domain superfamily protein	9.15943	14.0153	11.0596	8.66057	8.4648	6.66133	0.39652	0.15129	0.773402
Glyma.01G064600	74.095	79.6018	34.9216	38.4637	28.0408	27.2394	XLOC_001582	Chr01	1	9691823	9696093	2275	Glyma.01G064600|Glyma.01G064600.2.Wm82.a2.v1,Glyma.01G064600|Glyma.01G064600.1.Wm82.a2.v1	.	Glyma.01G064600.Wm82.a2.v1	.	30544103	Glyma.01G064600.1	Glyma.01G064600.1.p	PF01842	PTHR31096,PTHR31096:SF13		2.7.7.59		GO:0016597,GO:0008152	AT1G69040.2	ACR4	ACT domain repeat 4	2.24121	2.64189	1.01148	1.13361	0.844385	0.688885	1.00527	0.0404853	0.530521
Glyma.01G064900	158.069	175.277	235.261	244.297	136.586	164.409	XLOC_000340	Chr01	1	9962820	9968600	2990	Glyma.01G064900|Glyma.01G064900.2.Wm82.a2.v1,Glyma.01G064900|Glyma.01G064900.3.Wm82.a2.v1,Glyma.01G064900|Glyma.01G064900.4.Wm82.a2.v1,Glyma.01G064900|Glyma.01G064900.1.Wm82.a2.v1,Glyma.01G064900|Glyma.01G064900.6.Wm82.a2.v1,Glyma.01G064900|Glyma.01G064900.5.Wm82.a2.v1,Glyma.01G064900|Glyma.01G064900.7.Wm82.a2.v1,Glyma.01G064900|Glyma.01G064900.8.Wm82.a2.v1	Glyma.01G064900.Wm82.a2.v1	.	.	30544356	Glyma.01G064900.1	Glyma.01G064900.1.p		PTHR33914,PTHR33914:SF2					AT2G03810.3		18S pre-ribosomal assembly protein gar2-related	3.6379	4.42617	5.18471	5.47825	3.12944	3.16363	0.0550339	0.872501	0.99111
Glyma.01G065000	7.90347	0	0	0	0.904543	0	XLOC_000341	Chr01	1	9996063	9998252	862	Glyma.01G065000|Glyma.01G065000.1.Wm82.a2.v1	Glyma.01G065000.Wm82.a2.v1	.	.	30544311	Glyma.01G065000.1	Glyma.01G065000.1.p										0.630935	0	0	0	0.0718874	0	2.88699	0.307178	NA
Glyma.01G065100	351.704	326.061	428.249	436.615	328.349	408.59	XLOC_000342	Chr01	1	10028909	10034668	1591	Glyma.01G065100|Glyma.01G065100.1.Wm82.a2.v1	Glyma.01G065100.Wm82.a2.v1	.	.	30542177	Glyma.01G065100.1	Glyma.01G065100.1.p	PF03909	PTHR31923,PTHR31923:SF7					AT1G26300.1		BSD domain-containing protein	15.2118	15.474	17.7366	18.4003	14.1383	14.7757	-0.0934742	0.738474	0.980532
Glyma.01G065200	0	0	0.91899	0	0	0	XLOC_001583	Chr01	1	10049643	10051324	1590	Glyma.01G065200|Glyma.01G065200.1.Wm82.a2.v1	.	Glyma.01G065200.Wm82.a2.v1	.	30542368	Glyma.01G065200.1	Glyma.01G065200.1.p	PF05970	PTHR10492,PTHR10492:SF26	KOG0987	3.6.4.12	K15255	GO:0006281,GO:0003678,GO:0000723	AT3G51690.1		PIF1 helicase	0	0	0.0380854	0	0	0	0.822258	0.840299	NA
Glyma.01G065800	0.987933	29.0853	7.35192	3.11868	1.80909	3.89134	XLOC_000345	Chr01	1	10135231	10140529	4357	Glyma.01G065800|Glyma.01G065800.1.Wm82.a2.v1	Glyma.01G065800.Wm82.a2.v1	.	.	30543982	Glyma.01G065800.1	Glyma.01G065800.1.p	PF00931	PTHR23155,PTHR23155:SF505	KOG4658			GO:0043531	AT3G14470.1		NB-ARC domain-containing disease resistance protein	0.0156032	0.504034	0.111188	0.0479931	0.0284448	0.0513858	2.10293	0.0772165	0.652068
Glyma.01G066600	136.335	133.945	144.281	136.182	121.209	118.686	XLOC_001593	Chr01	1	10623940	10629557	1570	Glyma.01G066600|Glyma.01G066600.1.Wm82.a2.v1,Glyma.01G066600|Glyma.01G066600.4.Wm82.a2.v1,Glyma.01G066600|Glyma.01G066600.2.Wm82.a2.v1,Glyma.01G066600|Glyma.01G066600.3.Wm82.a2.v1	.	Glyma.01G066600.Wm82.a2.v1	.	30543213	Glyma.01G066600.1	Glyma.01G066600.1.p	PF00010	PTHR12565,PTHR12565:SF123				GO:0046983	AT1G69010.1	BIM2	BES1-interacting Myc-like protein 2	5.9756	6.44172	6.05558	5.81589	5.2889	4.34941	0.133782	0.672051	0.97284
Glyma.01G067000	741.938	433.217	523.824	505.226	425.135	321.035	XLOC_000348	Chr01	1	10810387	10815035	3126	Glyma.01G067000|Glyma.01G067000.1.Wm82.a2.v1	Glyma.01G067000.Wm82.a2.v1	.	.	30543587	Glyma.01G067000.1	Glyma.01G067000.1.p	PF00454	PTHR15245,PTHR15245:SF11	KOG2381	2.7.1.67		GO:0016773	AT2G03890.1	ATPI4K GAMMA 7,PI4K GAMMA 7,UBDK GAMMA 7	phosphoinositide 4-kinase gamma 7	16.3325	10.4638	11.0418	10.8366	9.31685	5.90875	0.431664	0.158068	0.778594
Glyma.01G067100	0	0	0	3.11868	0	0	XLOC_000349	Chr01	1	10917507	10920690	2279	Glyma.01G067100|Glyma.01G067100.1.Wm82.a2.v1,Glyma.01G067100|Glyma.01G067100.2.Wm82.a2.v1	Glyma.01G067100.Wm82.a2.v1	.	.	30543933	Glyma.01G067100.1	Glyma.01G067100.1.p	PF00201	PTHR11926,PTHR11926:SF379				GO:0016758,GO:0008152	AT5G03490.1		UDP-Glycosyltransferase superfamily protein	0	0	0	0.0917533	0	0	-2.66959	0.503405	NA
Glyma.01G067200	0	0	0	0	0	0.972834	XLOC_001597	Chr01	1	10956610	10960136	1490	Glyma.01G067200|Glyma.01G067200.1.Wm82.a2.v1	.	Glyma.01G067200.Wm82.a2.v1	.	30542250	Glyma.01G067200.1	Glyma.01G067200.1.p	PF00657	PTHR22835,PTHR22835:SF116		3.1.1.3		GO:0016788	AT2G03980.1		GDSL-like Lipase/Acylhydrolase superfamily protein	0	0	0	0	0	0.0375651	-1.1013	0.787242	NA
Glyma.01G067300	0	3.82701	0	0	0	0	XLOC_000350	Chr01	1	10970241	10973414	1070	Glyma.01G067300|Glyma.01G067300.1.Wm82.a2.v1,Glyma.01G067300|Glyma.01G067300.2.Wm82.a2.v1	Glyma.01G067300.Wm82.a2.v1	.	.	30541787	Glyma.01G067300.1	Glyma.01G067300.1.p	PF04997	PTHR19376,PTHR19376:SF37		2.7.7.6		GO:0006351,GO:0003899,GO:0003677	AT4G35800.1	NRPB1,RNA_POL_II_LS,RNA_POL_II_LSRNA_POL_II_LS,RPB1	RNA polymerase II large subunit	0	0.270053	0	0	0	0	2.85685	0.471434	NA
Glyma.01G067600	6.91553	12.2464	8.27091	7.27692	25.3272	13.6197	XLOC_001598	Chr01	1	11026341	11029542	1971	Glyma.01G067600|Glyma.01G067600.1.Wm82.a2.v1	.	Glyma.01G067600.Wm82.a2.v1	.	30544932	Glyma.01G067600.1	Glyma.01G067600.1.p	PF07690	PTHR23500,PTHR23500:SF144	KOG0254			GO:0055085,GO:0016021	AT1G11260.1	ATSTP1,STP1	sugar transporter 1	0.241442	0.469134	0.27651	0.247546	0.880302	0.397568	-0.753433	0.354975	0.903408
Glyma.01G067900	95.8295	59.7013	77.1952	47.8197	65.1271	80.7452	XLOC_001600	Chr01	1	11249519	11256952	1808	Glyma.01G067900|Glyma.01G067900.1.Wm82.a2.v1	.	Glyma.01G067900.Wm82.a2.v1	.	30545278	Glyma.01G067900.1	Glyma.01G067900.1.p	PF00400	PTHR10971,PTHR10971:SF16			K14298	GO:0005515	AT1G80670.1		Transducin/WD40 repeat-like superfamily protein	3.64733	2.49321	2.81343	1.77339	2.46771	2.56951	0.250514	0.540861	0.95245
Glyma.01G068000	2171.48	1766.55	1921.61	1875.37	2046.08	2152.88	XLOC_000354	Chr01	1	11288737	11297869	2917	Glyma.01G068000|Glyma.01G068000.1.Wm82.a2.v1	Glyma.01G068000.Wm82.a2.v1	.	.	30541508	Glyma.01G068000.1	Glyma.01G068000.1.p	PF02518,PF00183	PTHR11528,PTHR11528:SF41			K09487	GO:0051082,GO:0006950,GO:0006457,GO:0005524	AT2G04030.1	AtHsp90.5,CR88,EMB1956,Hsp88.1,HSP90.5	Chaperone protein htpG family protein	51.2264	45.726	43.4083	43.1067	48.0526	42.4635	-0.0607735	0.799059	0.985381
Glyma.01G068600	2468.85	1197.85	2598.9	2527.17	2627.7	3421.46	XLOC_001603	Chr01	1	11500784	11505722	4924	Glyma.01G068600|Glyma.01G068600.1.Wm82.a2.v1,Glyma.01G068700|Glyma.01G068700.1.Wm82.a2.v1	.	Glyma.01G068600.Wm82.a2.v1;Glyma.01G068700.Wm82.a2.v1	.	30542731	Glyma.01G068600.1	Glyma.01G068600.1.p	PF00010	PTHR12565,PTHR12565:SF121				GO:0046983	AT1G68920.3		basic helix-loop-helix (bHLH) DNA-binding superfamily protein	34.5025	18.3679	34.779	34.4121	36.5585	39.9783	-0.464728	0.141703	0.762348
Glyma.01G068800	0	16.0734	0.91899	2.07912	5.42726	4.86417	XLOC_000358	Chr01	1	11533257	11539608	3237	Glyma.01G068800|Glyma.01G068800.2.Wm82.a2.v1,Glyma.01G068800|Glyma.01G068800.1.Wm82.a2.v1,Glyma.01G068800|Glyma.01G068800.3.Wm82.a2.v1	Glyma.01G068800.Wm82.a2.v1	.	.	30541614	Glyma.01G068800.1	Glyma.01G068800.1.p		PTHR35705,PTHR35705:SF2	KOG1850,KOG1003				AT1G68910.1	WIT2	WPP domain-interacting protein 2	0	0.374921	0.0187074	0.0430658	0.11486	0.0864565	0.479271	0.741877	NA
Glyma.01G068900	126.455	134.711	69.8432	72.7692	105.832	106.039	XLOC_000359	Chr01	1	11565177	11572569	3706	Glyma.01G068900|Glyma.01G068900.2.Wm82.a2.v1,Glyma.01G068900|Glyma.01G068900.1.Wm82.a2.v1	Glyma.01G068900.Wm82.a2.v1	.	.	30544847	Glyma.01G068900.1	Glyma.01G068900.1.p										2.34805	2.74455	1.24183	1.31655	1.95632	1.64623	0.210265	0.588764	0.961252
Glyma.01G069500	210.43	289.322	257.317	249.494	310.258	303.524	XLOC_000363	Chr01	1	11732152	11738483	2891	Glyma.01G069500|Glyma.01G069500.1.Wm82.a2.v1,Glyma.01G069500|Glyma.01G069500.2.Wm82.a2.v1,Glyma.01G069500|Glyma.01G069500.3.Wm82.a2.v1	Glyma.01G069500.Wm82.a2.v1	.	.	30541672	Glyma.01G069500.1	Glyma.01G069500.1.p	PF00118	PTHR11353,PTHR11353:SF81			K04077	GO:0005524	AT1G26230.1		TCP-1/cpn60 chaperonin family protein	5.0088	7.55626	5.86496	5.78639	7.35201	6.04056	-0.194424	0.505215	0.943442
Glyma.01G069600	37.5415	20.6658	15.6228	29.1077	17.1863	21.4023	XLOC_000364	Chr01	1	11739805	11741454	987	Glyma.01G069600|Glyma.01G069600.1.Wm82.a2.v1	Glyma.01G069600.Wm82.a2.v1	.	.	30541691	Glyma.01G069600.1	Glyma.01G069600.1.p										2.61739	1.58092	1.04301	1.97736	1.19288	1.2476	0.112692	0.8542	0.989599
Glyma.01G070200	264.766	112.514	136.93	116.431	113.068	122.577	XLOC_000367	Chr01	1	12014856	12021707	3536	Glyma.01G070200|Glyma.01G070200.1.Wm82.a2.v1	Glyma.01G070200.Wm82.a2.v1	.	.	30543746	Glyma.01G070200.1	Glyma.01G070200.1.p	PF00141	PTHR31388,PTHR31388:SF9		1.11.1.7	K00430	GO:0055114,GO:0020037,GO:0006979,GO:0004601	AT1G68850.1		Peroxidase superfamily protein	5.15258	2.40253	2.5517	2.20775	2.19057	1.99448	0.53182	0.160087	0.781572
Glyma.01G070300	1199.35	978.949	1168.04	1005.25	1133.39	1269.55	XLOC_000368	Chr01	1	12044170	12055829	2648	Glyma.01G070300|Glyma.01G070300.3.Wm82.a2.v1,Glyma.01G070300|Glyma.01G070300.2.Wm82.a2.v1,Glyma.01G070300|Glyma.01G070300.1.Wm82.a2.v1,Glyma.01G070300|Glyma.01G070300.4.Wm82.a2.v1	Glyma.01G070300.Wm82.a2.v1	.	.	30543503	Glyma.01G070300.1	Glyma.01G070300.1.p	PF01928,PF00485	PTHR10285,PTHR10285:SF76	KOG4203	2.7.1.48		GO:0016301,GO:0008152,GO:0005524	AT1G26190.1		Phosphoribulokinase / Uridine kinase family	31.1676	27.9136	29.0658	25.4538	29.322	27.5844	-0.0356086	0.886855	0.99181
Glyma.01G070500	18.7707	17.6042	37.6786	14.5538	18.0909	10.7012	XLOC_000369	Chr01	1	12565349	12574713	3975	Glyma.01G070400|Glyma.01G070400.1.Wm82.a2.v1	Glyma.01G070500.Wm82.a2.v1;Glyma.01G070400.Wm82.a2.v1	.	.	30543667	Glyma.01G070500.1	Glyma.01G070500.1.p										0.324952	0.334391	0.6246	0.245491	0.311784	0.154891	0.763692	0.246864	0.848704
Glyma.01G070700	1023.5	1066.97	1140.47	1274.5	1276.31	1476.76	XLOC_001609	Chr01	1	12610320	12627106	3647	Glyma.01G070700|Glyma.01G070700.1.Wm82.a2.v1	.	Glyma.01G070700.Wm82.a2.v1	.	30544969	Glyma.01G070700.1	Glyma.01G070700.1.p	PF02775	PTHR18968,PTHR18968:SF112		2.2.1.6	K01652	GO:0030976,GO:0003824	AT3G48560.1	AHAS,ALS,CSR1,IMR1,TZP5	chlorsulfuron/imidazolinone resistant 1	19.312	22.0897	20.6059	23.4315	23.9746	23.2973	-0.325558	0.178186	0.797996
Glyma.01G071400	4052.5	4700.33	4222.76	4438.92	3780.09	4062.55	XLOC_000375	Chr01	1	12899259	12902300	1938	Glyma.01G071300|Glyma.01G071300.1.Wm82.a2.v1,Glyma.01G071400|Glyma.01G071400.1.Wm82.a2.v1	Glyma.01G071400.Wm82.a2.v1;Glyma.01G071300.Wm82.a2.v1	.	.	30543428	Glyma.01G071400.1	Glyma.01G071400.1.p	PF08132	PTHR35727,PTHR35727:SF1					AT3G02468.1	CPuORF9	conserved peptide upstream open reading frame 9	143.894	183.125	143.578	153.574	133.622	120.608	0.0727755	0.757263	0.983069
Glyma.01G072000	347.753	380.405	518.31	552.006	502.926	610.94	XLOC_001616	Chr01	1	13102494	13106314	3666	Glyma.01G072000|Glyma.01G072000.1.Wm82.a2.v1,Glyma.01G072000|Glyma.01G072000.2.Wm82.a2.v1,Glyma.01G072000|Glyma.01G072000.3.Wm82.a2.v1,Glyma.01G072000|Glyma.01G072000.4.Wm82.a2.v1	.	Glyma.01G072000.Wm82.a2.v1	.	30543487	Glyma.01G072000.1	Glyma.01G072000.1.p	PF07723,PF08387	PTHR32212,PTHR32212:SF132					AT1G13570.1		F-box/RNI-like superfamily protein	6.52758	7.83479	9.31627	10.0959	9.39816	9.58821	-0.425724	0.129189	0.748551
Glyma.01G072400	0	0.765402	0	0	1.80909	0	XLOC_001620	Chr01	1	13345158	13358044	5737	Glyma.01G072400|Glyma.01G072400.1.Wm82.a2.v1	.	Glyma.01G072400.Wm82.a2.v1	.	30543921	Glyma.01G072400.1	Glyma.01G072400.1.p	PF01637,PF13855	PTHR23155,PTHR23155:SF590				GO:0005524,GO:0005515	AT4G27220.1		NB-ARC domain-containing disease resistance protein	0	0.0100735	0	0	0.0216026	0	-0.938839	0.816543	NA
Glyma.01G072900	465.317	206.658	380.462	461.564	471.267	560.352	XLOC_000381	Chr01	1	13455614	13467635	4816	Glyma.01G072900|Glyma.01G072900.1.Wm82.a2.v1,Glyma.01G073000|Glyma.01G073000.1.Wm82.a2.v1	Glyma.01G072900.Wm82.a2.v1;Glyma.01G073000.Wm82.a2.v1	Glyma.01G073100.Wm82.a2.v1	.	30543526	Glyma.01G072900.1	Glyma.01G072900.1.p		PTHR37179					AT1G48490.1		Protein kinase superfamily protein	6.6487	3.23997	5.20558	6.42601	6.70365	6.69432	-0.518008	0.112808	0.722939
Glyma.01G073000	22.7225	26.0237	60.6533	55.0967	55.1771	23.348	XLOC_001621	Chr01	1	13459150	13467424	7875	Glyma.01G073100|Glyma.01G073100.1.Wm82.a2.v1	Glyma.01G073000.Wm82.a2.v1	Glyma.01G073100.Wm82.a2.v1	.	30544012	Glyma.01G073000.1	Glyma.01G073000.1.p				1.1.99.39			AT4G36400.2		FAD-linked oxidases family protein	0.198554	0.249512	0.507515	0.469105	0.479998	0.170581	-0.293142	0.600653	0.963189
Glyma.01G073400	1406.82	495.215	1157.01	1128.96	1226.56	1615.88	XLOC_001623	Chr01	1	14046255	14097862	3621	Glyma.01G073400|Glyma.01G073400.2.Wm82.a2.v1,Glyma.01G073400|Glyma.01G073400.1.Wm82.a2.v1,Glyma.01G073400|Glyma.01G073400.6.Wm82.a2.v1,Glyma.01G073400|Glyma.01G073400.7.Wm82.a2.v1,Glyma.01G073400|Glyma.01G073400.3.Wm82.a2.v1,Glyma.01G073400|Glyma.01G073400.4.Wm82.a2.v1,Glyma.01G073400|Glyma.01G073400.5.Wm82.a2.v1	.	Glyma.01G073400.Wm82.a2.v1	.	30541719	Glyma.01G073400.1	Glyma.01G073400.1.p	PF00271,PF00176	PTHR10799		3.6.4.12		GO:0005524	AT2G44980.2		SNF2 domain-containing protein / helicase domain-containing protein	26.7352	10.3262	21.0549	20.9048	23.2055	25.6751	-0.39043	0.267293	0.862927
Glyma.01G073500	24.6983	55.8743	30.3267	14.5538	41.609	26.2665	XLOC_000383	Chr01	1	14194920	14208211	3296	Glyma.01G073500|Glyma.01G073500.1.Wm82.a2.v1	Glyma.01G073500.Wm82.a2.v1	.	.	30543590	Glyma.01G073500.1	Glyma.01G073500.1.p	PF01535,PF13041	PTHR24015,PTHR24015:SF863					AT1G02060.1		Tetratricopeptide repeat (TPR)-like superfamily protein	0.51565	1.27997	0.606292	0.296064	0.86483	0.458508	0.426977	0.466072	0.932001
Glyma.01G073600	0.987933	0	0	0	0	0	XLOC_001624	Chr01	1	14209442	14211569	1432	Glyma.01G073600|Glyma.01G073600.1.Wm82.a2.v1	.	Glyma.01G073600.Wm82.a2.v1	.	30542152	Glyma.01G073600.1	Glyma.01G073600.1.p	PF00195	PTHR11877,PTHR11877:SF25					AT1G02050.1	LAP6	Chalcone and stilbene synthase family protein	0.0474744	0	0	0	0	0	0.822258	0.840299	NA
Glyma.01G074000	1929.43	1849.21	2217.52	2080.16	2164.57	2347.45	XLOC_000385	Chr01	1	14637966	14679460	5933	Glyma.01G074000|Glyma.01G074000.1.Wm82.a2.v1,Glyma.01G074000|Glyma.01G074000.2.Wm82.a2.v1,Glyma.01G074000|Glyma.01G074000.3.Wm82.a2.v1,Glyma.01G074000|Glyma.01G074000.4.Wm82.a2.v1	Glyma.01G074000.Wm82.a2.v1	.	.	30542403	Glyma.01G074000.1	Glyma.01G074000.1.p	PF13920	PTHR23163,PTHR23163:SF3	KOG0978	6.3.2.19	K10696		AT2G44950.1	HUB1,RDO4	histone mono-ubiquitination 1	22.3785	23.5335	24.6285	23.5081	24.9936	22.7642	-0.144559	0.543795	0.953049
Glyma.01G074100	4.93967	0	2.75697	0	3.61817	0.972834	XLOC_000386	Chr01	1	14755613	14761748	2923	-	.	Glyma.01G074100.Wm82.a2.v1	.	30544663	Glyma.01G074100.1	Glyma.01G074100.1.p										0.11629	0	0.062151	0	0.0847992	0.0191488	0.702717	0.730273	NA
Glyma.01G074200	2.9638	0	0	1.03956	0.904543	1.94567	XLOC_001630	Chr01	1	14771874	14772968	1095	Glyma.01G074200|Glyma.01G074200.1.Wm82.a2.v1	.	Glyma.01G074200.Wm82.a2.v1	.	30541489	Glyma.01G074200.1	Glyma.01G074200.1.p	PF00847	PTHR31985,PTHR31985:SF42				GO:0006355,GO:0003700	AT2G44940.1		Integrase-type DNA-binding superfamily protein	0.186256	0	0	0.0636547	0.0565908	0.102232	-0.446483	0.860593	NA
Glyma.01G074400	19.7587	24.4929	19.2988	31.1868	12.6636	31.1307	XLOC_001631	Chr01	1	15364384	15376461	7565	Glyma.01G074500|Glyma.01G074500.2.Wm82.a2.v1,Glyma.01G074500|Glyma.01G074500.5.Wm82.a2.v1,Glyma.01G074500|Glyma.01G074500.1.Wm82.a2.v1,Glyma.01G074500|Glyma.01G074500.3.Wm82.a2.v1,Glyma.01G074500|Glyma.01G074500.4.Wm82.a2.v1	Glyma.01G074400.Wm82.a2.v1	.	.	30544938	Glyma.01G074400.1	Glyma.01G074400.1.p		PTHR37744,PTHR37744:SF1					AT3G60480.1			0.179731	0.244458	0.168099	0.276412	0.114678	0.236762	-0.240862	0.695527	0.975328
Glyma.01G074600	34.5777	39.0355	8.27091	13.5143	13.5681	14.5925	XLOC_000389	Chr01	1	15587071	15589568	1762	Glyma.01G074600|Glyma.01G074600.1.Wm82.a2.v1,Glyma.01G074600|Glyma.01G074600.2.Wm82.a2.v1	Glyma.01G074600.Wm82.a2.v1	.	.	30542831	Glyma.01G074600.1	Glyma.01G074600.1.p	PF00201	PTHR11926,PTHR11926:SF381		2.4.1.218	K08237	GO:0016758,GO:0008152	AT4G01070.1	GT72B1,UGT72B1	UDP-Glycosyltransferase superfamily protein	1.35041	1.67274	0.309309	0.514259	0.527528	0.476492	0.969898	0.166054	0.788833
Glyma.01G074700	232.164	91.0828	136.011	134.103	185.431	148.844	XLOC_000390	Chr01	1	16519941	16549691	3888	Glyma.01G074700|Glyma.01G074700.1.Wm82.a2.v1	Glyma.01G074700.Wm82.a2.v1	.	.	30543925	Glyma.01G074700.1	Glyma.01G074700.1.p	PF05064	PTHR12084,PTHR12084:SF0	KOG2196		K14306	GO:0017056,GO:0005643	AT1G10390.2		Nucleoporin autopeptidase	4.10907	1.76882	2.30511	2.31264	3.26729	2.2026	-0.0433316	0.909767	0.992952
Glyma.01G074800	13.8311	18.3696	17.4608	12.4747	18.0909	28.2122	XLOC_001632	Chr01	1	16555204	16559087	1271	Glyma.01G074800|Glyma.01G074800.1.Wm82.a2.v1	.	Glyma.01G074800.Wm82.a2.v1	.	30541891	Glyma.01G074800.1	Glyma.01G074800.1.p		PTHR33625,PTHR33625:SF2					AT4G25170.1		Uncharacterised conserved protein (UCP012943)	0.748833	1.09126	0.90524	0.658083	0.97509	1.27709	-0.249926	0.706157	0.976151
Glyma.01G075400	1253.69	913.89	1521.85	1374.3	1227.46	1234.53	XLOC_000392	Chr01	1	16817172	16890682	3072	Glyma.01G075400|Glyma.01G075400.1.Wm82.a2.v1,Glyma.01G075300|Glyma.01G075300.1.Wm82.a2.v1,Glyma.01G075100|Glyma.01G075100.1.Wm82.a2.v1	Glyma.01G075400.Wm82.a2.v1;Glyma.01G075300.Wm82.a2.v1;Glyma.01G075200.Wm82.a2.v1;Glyma.01G075100.Wm82.a2.v1	.	.	30542644	Glyma.01G075400.1	Glyma.01G075400.1.p	PF03144,PF00679,PF14492,PF03764	PTHR23115,PTHR23115:SF162				GO:0005525	AT1G45332.1		Translation elongation factor EFG/EF2 protein	28.0829	22.4619	32.6433	29.9954	27.3728	23.1212	-0.0650033	0.81029	0.986724
Glyma.01G075800	7.90347	3.06161	5.51394	1.03956	0.904543	0	XLOC_000397	Chr01	1	17042790	17049781	1757	Glyma.01G075800|Glyma.01G075800.1.Wm82.a2.v1	Glyma.01G075800.Wm82.a2.v1	.	.	30542709	Glyma.01G075800.1	Glyma.01G075800.1.p	PF03110	PTHR31251,PTHR31251:SF15				GO:0005634,GO:0003677	AT1G27370.2	SPL10	squamosa promoter binding protein-like 10	0.309543	0.131568	0.206793	0.039671	0.0352686	0	3.07209	0.0757392	NA
Glyma.01G075900	9.87933	0	6.43293	1.03956	2.71363	10.7012	XLOC_001634	Chr01	1	17154343	17157309	1460	Glyma.01G075900|Glyma.01G075900.1.Wm82.a2.v1	.	Glyma.01G075900.Wm82.a2.v1	.	30542732	Glyma.01G075900.1	Glyma.01G075900.1.p	PF03110	PTHR31251,PTHR31251:SF4				GO:0005634,GO:0003677	AT1G02065.1	SPL8	squamosa promoter binding protein-like 8	0.465639	0	0.290336	0.0477411	0.127329	0.421706	0.13717	0.922232	0.993535
Glyma.01G076000	0	0	0	1.03956	1.80909	2.9185	XLOC_000398	Chr01	1	17212055	17212292	238	Glyma.01G076000|Glyma.01G076000.1.Wm82.a2.v1	Glyma.01G076000.Wm82.a2.v1	.	.	30541894	Glyma.01G076000.1	Glyma.01G076000.1.p	PF00623	PTHR19376		2.7.7.6	K03043,K03046	GO:0006351,GO:0003899,GO:0003677	ATCG00180.1		DNA-directed RNA polymerase family protein	0	0	0	0.292865	0.520731	0.705529	-3.57179	0.213599	NA
Glyma.01G076100	29.638	19.9004	21.1368	32.2263	35.2772	22.3752	XLOC_000399	Chr01	1	17473346	17483446	2720	Glyma.01G076100|Glyma.01G076100.4.Wm82.a2.v1,Glyma.01G076100|Glyma.01G076100.1.Wm82.a2.v1,Glyma.01G076100|Glyma.01G076100.2.Wm82.a2.v1,Glyma.01G076100|Glyma.01G076100.3.Wm82.a2.v1	Glyma.01G076100.Wm82.a2.v1	.	.	30544060	Glyma.01G076100.1	Glyma.01G076100.1.p	PF04755	PTHR31906,PTHR31906:SF3					AT4G00030.1		Plastid-lipid associated protein PAP / fibrillin family protein	0.749816	0.552418	0.512052	0.794397	0.888497	0.473292	-0.35857	0.518007	0.946541
Glyma.01G076200	9.87933	5.35781	7.35192	9.35604	5.42726	10.7012	XLOC_000401	Chr01	1	17776330	17777629	960	Glyma.01G076200|Glyma.01G076200.1.Wm82.a2.v1	Glyma.01G076200.Wm82.a2.v1	.	.	30542316	Glyma.01G076200.1	Glyma.01G076200.1.p		PTHR33779,PTHR33779:SF2					AT3G60520.1			0.708159	0.421396	0.504631	0.653456	0.387294	0.641345	-0.189424	0.838421	0.98819
Glyma.01G076700	0	0	0	0	0	0.972834	XLOC_000403	Chr01	1	18145866	18146859	799	Glyma.01G076700|Glyma.01G076700.1.Wm82.a2.v1	Glyma.01G076700.Wm82.a2.v1	.	.	30543612	Glyma.01G076700.1	Glyma.01G076700.1.p		PTHR34115,PTHR34115:SF2								0	0	0	0	0	0.0700525	-1.1013	0.787242	NA
Glyma.01G076900	0.987933	0	1.83798	0	0	1.94567	XLOC_000404	Chr01	1	18297565	18303581	1995	Glyma.01G076900|Glyma.01G076900.1.Wm82.a2.v1	Glyma.01G076900.Wm82.a2.v1	.	.	30541903	Glyma.01G076900.1	Glyma.01G076900.1.p	PF00010	PTHR12565,PTHR12565:SF173				GO:0046983	AT4G00050.1	UNE10	basic helix-loop-helix (bHLH) DNA-binding superfamily protein	0.0340768	0	0.0607075	0	0	0.0561122	0.504996	0.872813	NA
Glyma.01G077200	5606.52	2567.92	4784.26	5103.2	4746.14	4631.66	XLOC_000406	Chr01	1	18744874	18756686	5584	Glyma.01G077200|Glyma.01G077200.3.Wm82.a2.v1,Glyma.01G077200|Glyma.01G077200.1.Wm82.a2.v1,Glyma.01G077200|Glyma.01G077200.2.Wm82.a2.v1	Glyma.01G077200.Wm82.a2.v1	.	.	30543976	Glyma.01G077200.1	Glyma.01G077200.1.p	PF00867,PF00752	PTHR11081,PTHR11081:SF1		3.1.11.1	K10846	GO:0004518,GO:0006281,GO:0006289,GO:0005634,GO:0004519,GO:0003697	AT3G28030.1	UVH3,UVR1	5\'-3\' exonuclease family protein	69.0912	34.7225	56.4565	61.2763	58.2272	47.7225	-0.171174	0.568208	0.957655
Glyma.01G077300	345.777	414.848	366.677	357.609	388.049	310.334	XLOC_000408	Chr01	1	18838383	18856938	3019	Glyma.01G077300|Glyma.01G077300.3.Wm82.a2.v1,Glyma.01G077300|Glyma.01G077300.2.Wm82.a2.v1,Glyma.01G077300|Glyma.01G077300.1.Wm82.a2.v1	Glyma.01G077300.Wm82.a2.v1	.	.	30541527	Glyma.01G077300.1	Glyma.01G077300.1.p		PTHR10072,PTHR10072:SF43					AT5G03900.2		Iron-sulphur cluster biosynthesis family protein	7.88147	10.3753	8.00323	7.94219	8.80551	5.91423	0.0891901	0.741976	0.981334
Glyma.01G077400	109.661	55.1089	38.5976	34.3055	66.9362	20.4295	XLOC_001641	Chr01	1	18981690	18988028	5892	Glyma.01G077500|Glyma.01G077500.1.Wm82.a2.v1	.	Glyma.01G077400.Wm82.a2.v1;Glyma.01G077500.Wm82.a2.v1	.	30544305	Glyma.01G077400.1	Glyma.01G077400.1.p	PF04987	PTHR12250			K05285	GO:0016740,GO:0006506,GO:0005789	AT3G01380.1		transferases;sulfuric ester hydrolases;catalytics;transferases	1.28074	0.706209	0.43166	0.390388	0.778268	0.199493	0.727792	0.180594	0.800598
Glyma.01G077600	1054.12	779.179	849.147	771.353	897.307	1062.33	XLOC_000410	Chr01	1	19217954	19225083	3451	Glyma.01G077600|Glyma.01G077600.1.Wm82.a2.v1	Glyma.01G077600.Wm82.a2.v1	.	.	30542462	Glyma.01G077600.1	Glyma.01G077600.1.p	PF13365	PTHR22939,PTHR22939:SF67	KOG1320	3.4.21.107			AT5G40200.1	DegP9	DegP protease 9	21.0195	17.0477	16.2137	14.9866	17.8126	17.7112	-0.0361368	0.89188	0.992353
Glyma.01G077800	13.8311	11.481	11.9469	28.0681	12.6636	24.3208	XLOC_001642	Chr01	1	19662167	19664328	1385	Glyma.01G077900|Glyma.01G077900.1.Wm82.a2.v1	Glyma.01G077800.Wm82.a2.v1	.	.	30542129	Glyma.01G077800.1	Glyma.01G077800.1.p	PF13456						AT5G42905.1		Polynucleotidyl transferase, ribonuclease H-like superfamily protein	0.687196	0.6259	0.568393	1.35881	0.626381	1.01032	-0.812081	0.232628	0.843372
Glyma.01G078000	0	0.765402	0	0	0	1.94567	XLOC_001643	Chr01	1	19734792	19737272	1317	Glyma.01G078000|Glyma.01G078000.1.Wm82.a2.v1,Glyma.01G078000|Glyma.01G078000.2.Wm82.a2.v1	.	Glyma.01G078000.Wm82.a2.v1	.	30544657	Glyma.01G078000.1	Glyma.01G078000.1.p	PF01657	PTHR32080,PTHR32080:SF2					AT3G60720.1	PDLP8	plasmodesmata-located protein 8	0	0.0438811	0	0	0	0.0849991	-1.04964	0.794843	NA
Glyma.01G078200	0.987933	2.29621	7.35192	3.11868	2.71363	11.674	XLOC_001645	Chr01	1	19949543	19950725	1183	Glyma.01G078200|Glyma.01G078200.1.Wm82.a2.v1	.	Glyma.01G078200.Wm82.a2.v1	.	30541847	Glyma.01G078200.1	Glyma.01G078200.1.p	PF02519	PTHR31374,PTHR31374:SF56			K14488	GO:0009733	AT3G60690.1		SAUR-like auxin-responsive protein family	0.0574669	0.146555	0.409506	0.176759	0.157144	0.567763	-0.72976	0.573767	NA
Glyma.01G078400	213.394	177.573	188.393	253.653	240.608	144.952	XLOC_001646	Chr01	1	20103954	20107621	3602	Glyma.01G078400|Glyma.01G078400.1.Wm82.a2.v1	.	Glyma.01G078400.Wm82.a2.v1	.	30543777	Glyma.01G078400.1	Glyma.01G078400.1.p	PF04859	PTHR31161,PTHR31161:SF3					AT3G60680.1		Plant protein of unknown function (DUF641)	4.07673	3.72227	3.4464	4.72162	4.57613	2.31533	-0.148636	0.645778	0.970553
Glyma.01G078600	2.9638	1.5308	0	0	1.80909	1.94567	XLOC_000414	Chr01	1	20387325	20390125	1990	Glyma.01G078600|Glyma.01G078600.2.Wm82.a2.v1,Glyma.01G078600|Glyma.01G078600.1.Wm82.a2.v1	Glyma.01G078600.Wm82.a2.v1	.	.	30542844	Glyma.01G078600.1	Glyma.01G078600.1.p	PF04640	PTHR31065,PTHR31065:SF1					AT3G60670.1		PLATZ transcription factor family protein	0.102487	0.0580818	0	0	0.0622784	0.0562532	0.231352	0.920511	NA
Glyma.01G079100	57.3001	55.1089	43.1925	56.1362	39.7999	63.2342	XLOC_001650	Chr01	1	20632928	20640379	5499	Glyma.01G079100|Glyma.01G079100.1.Wm82.a2.v1,Glyma.01G079100|Glyma.01G079100.2.Wm82.a2.v1,Glyma.01G079100|Glyma.01G079100.3.Wm82.a2.v1,Glyma.01G079100|Glyma.01G079100.4.Wm82.a2.v1,Glyma.01G079100|Glyma.01G079100.5.Wm82.a2.v1	.	Glyma.01G079100.Wm82.a2.v1	.	30541765	Glyma.01G079100.1	Glyma.01G079100.1.p	PF03109	PTHR10566,PTHR10566:SF85	KOG1235	3.6.3.46			AT1G79600.1		Protein kinase superfamily protein	0.717045	0.75668	0.517571	0.684471	0.495826	0.661607	-0.0399327	0.926947	0.993736
Glyma.01G079200	98.7933	65.8246	84.5471	101.877	92.2634	88.5279	XLOC_001651	Chr01	1	20644345	20647073	2352	Glyma.01G079200|Glyma.01G079200.1.Wm82.a2.v1,Glyma.01G079200|Glyma.01G079200.2.Wm82.a2.v1,Glyma.01G079200|Glyma.01G079200.3.Wm82.a2.v1,Glyma.01G079200|Glyma.01G079200.4.Wm82.a2.v1,Glyma.01G079200|Glyma.01G079200.5.Wm82.a2.v1	.	Glyma.01G079200.Wm82.a2.v1	.	30543908	Glyma.01G079200.1	Glyma.01G079200.1.p		PTHR31773,PTHR31773:SF4					AT1G02170.1	AMC1,ATMC1,ATMCPB1,LOL3,MCP1B	metacaspase 1	2.89045	2.11312	2.36868	2.90425	2.68734	2.16558	-0.193164	0.595001	0.962347
Glyma.01G079300	171.9	216.609	265.588	212.07	208.045	198.458	XLOC_001652	Chr01	1	20705810	20713758	2813	Glyma.01G079300|Glyma.01G079300.8.Wm82.a2.v1,Glyma.01G079300|Glyma.01G079300.7.Wm82.a2.v1,Glyma.01G079300|Glyma.01G079300.1.Wm82.a2.v1,Glyma.01G079300|Glyma.01G079300.6.Wm82.a2.v1,Glyma.01G079300|Glyma.01G079300.5.Wm82.a2.v1,Glyma.01G079300|Glyma.01G079300.4.Wm82.a2.v1,Glyma.01G079300|Glyma.01G079300.3.Wm82.a2.v1,Glyma.01G079300|Glyma.01G079300.2.Wm82.a2.v1	.	Glyma.01G079300.Wm82.a2.v1	.	30545034	Glyma.01G079300.1	Glyma.01G079300.1.p	PF09749	PTHR13522	KOG3102			GO:0034477,GO:0004518	AT5G51170.1			4.20515	5.81407	6.22133	5.05482	5.06662	4.05911	0.0752713	0.80529	0.986724
Glyma.01G079500	109.661	128.588	95.575	80.0461	67.8407	60.3157	XLOC_001653	Chr01	1	20973574	20977739	3724	Glyma.01G079500|Glyma.01G079500.1.Wm82.a2.v1	.	Glyma.01G079500.Wm82.a2.v1	.	30543400	Glyma.01G079500.1	Glyma.01G079500.1.p	PF03514	PTHR31636,PTHR31636:SF11					AT4G00150.1	ATHAM3,HAM3	GRAS family transcription factor	2.02635	2.60713	1.69114	1.44121	1.24799	0.931864	0.677255	0.0625558	0.611139
Glyma.01G079700	72.1191	48.9857	104.765	81.0857	63.318	69.0712	XLOC_001654	Chr01	1	21208066	21213573	1313	Glyma.01G079600|Glyma.01G079600.1.Wm82.a2.v1,Glyma.01G079700|Glyma.01G079700.1.Wm82.a2.v1	.	Glyma.01G079700.Wm82.a2.v1;Glyma.01G079600.Wm82.a2.v1	.	30543523	Glyma.01G079700.1	Glyma.01G079700.1.p	PF13414	PTHR22904,PTHR22904:SF355					AT1G62740.1		stress-inducible protein, putative	3.77973	2.81695	5.2577	4.14071	3.30365	3.02666	0.0712051	0.864341	0.990191
Glyma.01G079900	0	0	0.91899	0	0.904543	0	XLOC_000420	Chr01	1	21711573	21713010	1438	Glyma.01G079900|Glyma.01G079900.1.Wm82.a2.v1	Glyma.01G079900.Wm82.a2.v1	.	.	30542883	Glyma.01G079900.1	Glyma.01G079900.1.p	PF13912	PTHR26374,PTHR26374:SF175					AT3G60580.1		C2H2-like zinc finger protein	0	0	0.0421111	0	0.0430925	0	-0.139515	0.972725	NA
Glyma.01G080200	565.098	450.822	397.923	435.575	538.203	796.751	XLOC_001656	Chr01	1	21841493	21845071	1361	Glyma.01G080200|Glyma.01G080200.1.Wm82.a2.v1	.	Glyma.01G080200.Wm82.a2.v1	.	30542280	Glyma.01G080200.1	Glyma.01G080200.1.p	PF01849	PTHR10351	KOG2240		K01527		AT1G17880.1	ATBTF3,BTF3	basic transcription factor 3	28.572	25.0104	19.2657	21.4586	27.0906	33.6819	-0.33566	0.27624	0.86964
Glyma.01G080300	0	1.5308	0.91899	0	0	0	XLOC_001657	Chr01	1	21959743	21961925	1127	Glyma.01G080300|Glyma.01G080300.1.Wm82.a2.v1	.	Glyma.01G080300.Wm82.a2.v1	.	30544130	Glyma.01G080300.1	Glyma.01G080300.1.p	PF00025	PTHR24073,PTHR24073:SF578	KOG0087		K07904	GO:0005525	AT3G12160.1	ATRABA4D,RABA4D	RAB GTPase homolog A4D	0	0.102558	0.0537318	0	0	0	2.20586	0.581408	NA
Glyma.01G080400	0	0	5.51394	0	6.3318	0	XLOC_000423	Chr01	1	22123621	22126726	855	Glyma.01G080400|Glyma.01G080400.1.Wm82.a2.v1	Glyma.01G080400.Wm82.a2.v1	.	.	30543688	Glyma.01G080400.1	Glyma.01G080400.1.p	PF13279	PTHR31793,PTHR31793:SF5					AT1G68260.1		Thioesterase superfamily protein	0	0	0.424953	0	0.507332	0	-0.21222	0.931526	NA
Glyma.01G080500	25.6863	17.6042	22.9748	11.4352	9.94997	11.674	XLOC_000424	Chr01	1	22445853	22447409	1557	Glyma.01G080500|Glyma.01G080500.1.Wm82.a2.v1	Glyma.01G080500.Wm82.a2.v1	.	.	30544548	Glyma.01G080500.1	Glyma.01G080500.1.p		PTHR36715,PTHR36715:SF1					AT1G68440.1			1.13524	0.853695	0.972315	0.492435	0.437789	0.431383	0.9921	0.140156	0.76078
Glyma.01G080600	205.49	175.277	224.234	245.336	229.754	243.208	XLOC_000425	Chr01	1	22689415	22699223	3449	Glyma.01G080600|Glyma.01G080600.1.Wm82.a2.v1	Glyma.01G080600.Wm82.a2.v1	.	.	30543546	Glyma.01G080600.1	Glyma.01G080600.1.p	PF12695	PTHR11614,PTHR11614:SF94	KOG1455	2.3.1.22			AT1G77420.1		alpha/beta-Hydrolases superfamily protein	4.09989	3.83712	4.28403	4.7694	4.56353	4.05711	-0.256365	0.373365	0.909111
Glyma.01G080700	71.1312	46.6895	28.4887	34.3055	60.6044	51.5602	XLOC_000426	Chr01	1	22855139	22871639	3738	Glyma.01G080700|Glyma.01G080700.4.Wm82.a2.v1,Glyma.01G080700|Glyma.01G080700.1.Wm82.a2.v1,Glyma.01G080700|Glyma.01G080700.2.Wm82.a2.v1,Glyma.01G080700|Glyma.01G080700.5.Wm82.a2.v1,Glyma.01G080700|Glyma.01G080700.3.Wm82.a2.v1,Glyma.01G080700|Glyma.01G080700.6.Wm82.a2.v1	Glyma.01G080700.Wm82.a2.v1	.	.	30544114	Glyma.01G080700.1	Glyma.01G080700.1.p	PF01370	PTHR10366,PTHR10366:SF307	KOG1502			GO:0050662,GO:0003824	AT1G68540.1		NAD(P)-binding Rossmann-fold superfamily protein	1.30947	0.943092	0.502201	0.615346	1.1107	0.79361	-0.015387	0.974979	0.997788
Glyma.01G080900	0	7.65402	6.43293	3.11868	2.71363	13.6197	XLOC_001658	Chr01	1	23042832	23046704	1024	Glyma.01G080900|Glyma.01G080900.1.Wm82.a2.v1	.	Glyma.01G080900.Wm82.a2.v1	.	30544422	Glyma.01G080900.1	Glyma.01G080900.1.p	PF06749	PTHR31769,PTHR31769:SF5					AT1G13380.1		Protein of unknown function (DUF1218)	0	0.564369	0.413955	0.204205	0.181544	0.765241	-0.457469	0.724696	0.979457
Glyma.01G081100	18.7707	8.41942	22.0558	2.07912	1.80909	5.837	XLOC_000428	Chr01	1	23302752	23305428	2175	Glyma.01G081100|Glyma.01G081100.2.Wm82.a2.v1,Glyma.01G081100|Glyma.01G081100.1.Wm82.a2.v1	Glyma.01G081100.Wm82.a2.v1	.	.	30543211	Glyma.01G081100.1	Glyma.01G081100.1.p	PF00847	PTHR31190,PTHR31190:SF17				GO:0006355,GO:0003700	AT1G68550.2		Integrase-type DNA-binding superfamily protein	0.593877	0.292278	0.668201	0.0640937	0.0569811	0.154405	2.32379	0.0159497	0.379485
Glyma.01G081300	4.93967	35.9739	20.2178	23.9099	12.6636	8.75551	XLOC_001661	Chr01	1	23397689	23402901	2992	Glyma.01G081300|Glyma.01G081300.1.Wm82.a2.v1	.	Glyma.01G081300.Wm82.a2.v1	.	30545305	Glyma.01G081300.1	Glyma.01G081300.1.p	PF16863,PF01055	PTHR22762,PTHR22762:SF56		3.2.1.177,3.2.1.55,3.2.1.37	K15925	GO:0005975,GO:0004553	AT1G68560.1	ATXYL1,TRG1,XYL1	alpha-xylosidase 1	0.113608	0.90782	0.445263	0.53581	0.289952	0.168365	0.44587	0.57142	0.95906
Glyma.01G081500	1648.86	1792.57	1852.68	2013.63	1935.72	2527.42	XLOC_000430	Chr01	1	23600436	23609894	1616	Glyma.01G081500|Glyma.01G081500.1.Wm82.a2.v1	Glyma.01G081500.Wm82.a2.v1	.	.	30544367	Glyma.01G081500.1	Glyma.01G081500.1.p	PF00240,PF09280,PF00627	PTHR10621,PTHR10621:SF12	KOG0011		K10839	GO:0005515,GO:0043161,GO:0006289,GO:0003684	AT3G02540.3	RAD23-3,RAD23C	Rad23 UV excision repair protein family	70.2129	83.7547	75.5448	83.5474	82.0602	89.9846	-0.298747	0.227653	0.840441
Glyma.01G081600	838.755	708.762	854.661	524.978	454.081	401.78	XLOC_000431	Chr01	1	23675972	23681805	2491	Glyma.01G081600|Glyma.01G081600.1.Wm82.a2.v1	Glyma.01G081600.Wm82.a2.v1	.	.	30543278	Glyma.01G081600.1	Glyma.01G081600.1.p	PF00854	PTHR11654,PTHR11654:SF178				GO:0016020,GO:0006810,GO:0005215	AT1G68570.1		Major facilitator superfamily protein	23.1705	21.4833	22.6081	14.1307	12.4879	9.27997	0.791336	0.00228998	0.159168
Glyma.01G081900	0	0	2.75697	0	0	0	XLOC_000433	Chr01	1	23798254	23813425	1966	Glyma.01G081900|Glyma.01G081900.1.Wm82.a2.v1	Glyma.01G081900.Wm82.a2.v1	.	.	30543231	Glyma.01G081900.1	Glyma.01G081900.1.p	PF02817,PF00364,PF00198	PTHR23151,PTHR23151:SF61	KOG0557	2.3.1.12	K00627	GO:0016746,GO:0008152	AT3G25860.1	LTA2,PLE2	2-oxoacid dehydrogenases acyltransferase family protein	0	0	0.0924045	0	0	0	2.35366	0.555454	NA
Glyma.01G082200	488.039	625.333	404.356	353.45	397.999	444.585	XLOC_000434	Chr01	1	23956081	23965439	2853	Glyma.01G082200|Glyma.01G082200.2.Wm82.a2.v1,Glyma.01G082200|Glyma.01G082200.1.Wm82.a2.v1	Glyma.01G082200.Wm82.a2.v1	.	.	30542188	Glyma.01G082200.1	Glyma.01G082200.1.p	PF01488,PF08501,PF01487	PTHR21089,PTHR21089:SF1	KOG0692	1.1.1.25,4.2.1.10	K13832	GO:0055114,GO:0004764,GO:0003855	AT3G06350.1	EMB3004,MEE32	dehydroquinate dehydratase, putative / shikimate dehydrogenase, putative	11.7714	16.5495	9.33913	8.30658	9.55677	8.96571	0.337572	0.238102	0.844128
Glyma.01G082400	4996.97	4622.26	5483.61	5755	4632.16	5027.61	XLOC_000435	Chr01	1	24015211	24018718	2611	Glyma.01G082400|Glyma.01G082400.1.Wm82.a2.v1,Glyma.01G082400|Glyma.01G082400.2.Wm82.a2.v1	Glyma.01G082400.Wm82.a2.v1	.	.	30543757	Glyma.01G082400.1	Glyma.01G082400.1.p	PF01426,PF05641	PTHR31917,PTHR31917:SF9				GO:0003682	AT1G68580.2		agenet domain-containing protein / bromo-adjacent homology (BAH) domain-containing protein	131.696	133.666	138.39	147.786	121.537	110.786	-0.0371883	0.875812	0.991235
Glyma.01G082500	32.6018	0.765402	4.59495	0	5.42726	4.86417	XLOC_000436	Chr01	1	24021858	24024864	1924	Glyma.01G082500|Glyma.01G082500.1.Wm82.a2.v1	Glyma.01G082500.Wm82.a2.v1	.	.	30544833	Glyma.01G082500.1	Glyma.01G082500.1.p	PF00403					GO:0046872,GO:0030001	AT1G68585.1			1.16603	0.0300371	0.157369	0	0.193244	0.145457	1.84215	0.15761	0.778339
Glyma.01G082600	12.8431	0	0	0	0	0	XLOC_000437	Chr01	1	24025024	24027098	1374	Glyma.01G082600|Glyma.01G082600.1.Wm82.a2.v1	Glyma.01G082600.Wm82.a2.v1	.	.	30543103	Glyma.01G082600.1	Glyma.01G082600.1.p		PTHR22814,PTHR22814:SF144	KOG1603				AT3G25855.1		Copper transport protein family	0.643219	0	0	0	0	0	4.55208	0.0892387	NA
Glyma.01G082900	507.798	501.338	487.065	599.826	614.185	497.118	XLOC_000438	Chr01	1	24095611	24106989	6810	Glyma.01G082800|Glyma.01G082800.1.Wm82.a2.v1,Glyma.01G082900|Glyma.01G082900.1.Wm82.a2.v1,Glyma.01G082700|Glyma.01G082700.1.Wm82.a2.v1	Glyma.01G082900.Wm82.a2.v1;Glyma.01G082800.Wm82.a2.v1;Glyma.01G082700.Wm82.a2.v1	.	.	30542426	Glyma.01G082900.1	Glyma.01G082900.1.p										5.13119	5.5585	4.71286	5.90573	6.1785	4.19995	-0.200161	0.432079	0.92445
Glyma.01G083000	7.90347	5.35781	0	0	4.52272	2.9185	XLOC_000439	Chr01	1	24167139	24169616	1871	Glyma.01G083000|Glyma.01G083000.1.Wm82.a2.v1	Glyma.01G083000.Wm82.a2.v1	.	.	30545126	Glyma.01G083000.1	Glyma.01G083000.1.p	PF03398	PTHR12161,PTHR12161:SF23	KOG2027				AT1G13340.1		Regulator of Vps4 activity in the MVB pathway protein	0.290682	0.216216	0	0	0.165599	0.0897466	0.811367	0.624804	NA
Glyma.01G083100	0	6.12321	0	1.03956	0	1.94567	XLOC_001666	Chr01	1	24170278	24172336	1127	Glyma.01G083100|Glyma.01G083100.1.Wm82.a2.v1	.	Glyma.01G083100.Wm82.a2.v1	.	30542435	Glyma.01G083100.1	Glyma.01G083100.1.p	PF07106	PTHR15938	KOG4603		K06695		AT1G13330.1	AHP2	Arabidopsis Hop2 homolog	0	0.410232	0	0.0618473	0	0.0993291	1.06503	0.66919	NA
Glyma.01G083400	50.3846	43.6279	47.7875	67.5714	74.1725	52.533	XLOC_000441	Chr01	1	24322799	24328587	2772	Glyma.01G083400|Glyma.01G083400.1.Wm82.a2.v1,Glyma.01G083400|Glyma.01G083400.2.Wm82.a2.v1,Glyma.01G083400|Glyma.01G083400.3.Wm82.a2.v1	Glyma.01G083400.Wm82.a2.v1	.	.	30542075	Glyma.01G083400.1	Glyma.01G083400.1.p										1.25077	1.18835	1.13597	1.63442	1.83308	1.09036	-0.462566	0.264245	0.860682
Glyma.01G083500	55.3243	23.7275	2.75697	9.35604	16.2818	6.80984	XLOC_000442	Chr01	1	24329627	24332613	2987	Glyma.01G083500|Glyma.01G083500.1.Wm82.a2.v1	Glyma.01G083500.Wm82.a2.v1	.	.	30543692	Glyma.01G083500.1	Glyma.01G083500.1.p	PF13650	PTHR33176								1.27454	0.599777	0.0608193	0.210016	0.37342	0.13117	1.31642	0.125118	0.743696
Glyma.01G083600	0.987933	0	0	0	0	0	XLOC_001668	Chr01	1	24360494	24361841	1121	Glyma.01G083600|Glyma.01G083600.1.Wm82.a2.v1	.	Glyma.01G083600.Wm82.a2.v1	.	30545222	Glyma.01G083600.1	Glyma.01G083600.1.p										0.0606452	0	0	0	0	0	0.822258	0.840299	NA
Glyma.01G083700	39.5173	21.4313	39.5166	9.35604	29.8499	13.6197	XLOC_000443	Chr01	1	24494528	24499599	2360	Glyma.01G083700|Glyma.01G083700.1.Wm82.a2.v1	Glyma.01G083700.Wm82.a2.v1	.	.	30542920	Glyma.01G083700.1	Glyma.01G083700.1.p	PF11744	PTHR31086,PTHR31086:SF20	KOG4711			GO:0015743	AT1G25480.1		Aluminium activated malate transporter family protein	1.15226	0.685661	1.10335	0.265812	0.866487	0.332037	0.909297	0.148731	0.769844
Glyma.01G084000	0	0.765402	0	0	0	0	XLOC_000444	Chr01	1	24655588	24657882	882	Glyma.01G084000|Glyma.01G084000.1.Wm82.a2.v1	Glyma.01G084000.Wm82.a2.v1	.	.	30542635	Glyma.01G084000.1	Glyma.01G084000.1.p	PF04749	PTHR15907,PTHR15907:SF43					AT1G58320.1		PLAC8 family protein	0	0.0655232	0	0	0	0	0.822258	0.840299	NA
Glyma.01G084200	0	1.5308	0	0	0	0	XLOC_001672	Chr01	1	24682318	24689210	2092	Glyma.01G084200|Glyma.01G084200.2.Wm82.a2.v1,Glyma.01G084200|Glyma.01G084200.3.Wm82.a2.v1,Glyma.01G084200|Glyma.01G084200.1.Wm82.a2.v1,Glyma.01G084200|Glyma.01G084200.4.Wm82.a2.v1	.	Glyma.01G084200.Wm82.a2.v1	.	30541809	Glyma.01G084200.1	Glyma.01G084200.1.p	PF00170,PF14144	PTHR22952,PTHR22952:SF209			K14431	GO:0043565,GO:0006355,GO:0003700,GO:0006351	AT1G68640.1	PAN	bZIP transcription factor family protein	0	0.0552499	0	0	0	0	1.55017	0.702188	NA
Glyma.01G084400	31.6139	19.9004	18.3798	31.1868	22.6136	31.1307	XLOC_001673	Chr01	1	24809380	24821585	2996	Glyma.01G084400|Glyma.01G084400.1.Wm82.a2.v1,Glyma.01G084300|Glyma.01G084300.1.Wm82.a2.v1	.	Glyma.01G084400.Wm82.a2.v1;Glyma.01G084300.Wm82.a2.v1	.	30542878	Glyma.01G084400.1	Glyma.01G084400.1.p	PF00225	PTHR24115,PTHR24115:SF550				GO:0008017,GO:0007018,GO:0005524,GO:0003777,GO:0005871	AT5G23910.1		ATP binding microtubule motor family protein	0.726123	0.501528	0.404244	0.69795	0.517081	0.597831	-0.294062	0.603651	0.963493
Glyma.01G084500	346.765	316.876	317.971	398.151	365.435	310.334	XLOC_001674	Chr01	1	24832215	24844287	7900	Glyma.01G084500|Glyma.01G084500.1.Wm82.a2.v1,Glyma.01G084500|Glyma.01G084500.2.Wm82.a2.v1,Glyma.01G084500|Glyma.01G084500.3.Wm82.a2.v1,Glyma.01G084500|Glyma.01G084500.4.Wm82.a2.v1,Glyma.01G084500|Glyma.01G084500.5.Wm82.a2.v1,Glyma.01G084500|Glyma.01G084500.6.Wm82.a2.v1,Glyma.01G084500|Glyma.01G084500.7.Wm82.a2.v1,Glyma.01G084500|Glyma.01G084500.8.Wm82.a2.v1,Glyma.01G084500|Glyma.01G084500.9.Wm82.…	.	Glyma.01G084500.Wm82.a2.v1	.	30542542	Glyma.01G084500.1	Glyma.01G084500.1.p	PF04515	PTHR12385,PTHR12385:SF36					AT1G25500.2		Plasma-membrane choline transporter family protein	3.02052	3.02856	2.65219	3.37922	3.16894	2.26013	-0.13673	0.612217	0.964978
Glyma.01G084600	21.7345	11.481	63.4103	39.5033	35.2772	18.4838	XLOC_001675	Chr01	1	24993913	24996242	2330	Glyma.01G084600|Glyma.01G084600.1.Wm82.a2.v1	.	Glyma.01G084600.Wm82.a2.v1	.	30542710	Glyma.01G084600.1	Glyma.01G084600.1.p	PF00026	PTHR13683,PTHR13683:SF274	KOG1339	3.4.23.12		GO:0006508,GO:0004190	AT1G25510.1		Eukaryotic aspartyl protease family protein	0.641902	0.372048	1.79328	1.13677	1.03722	0.456424	0.0418894	0.948951	0.9957
Glyma.01G084700	153.13	155.377	124.064	121.628	187.24	222.779	XLOC_001676	Chr01	1	25047741	25051563	1914	Glyma.01G084700|Glyma.01G084700.1.Wm82.a2.v1	.	Glyma.01G084700.Wm82.a2.v1	.	30545271	Glyma.01G084700.1	Glyma.01G084700.1.p	PF02617	PTHR33473,PTHR33473:SF4			K06891	GO:0030163	AT1G68660.1		Ribosomal protein L12/ ATP-dependent Clp protease adaptor protein ClpS family protein	5.50544	6.12939	4.27117	4.26078	6.70176	6.69675	-0.306383	0.370267	0.908654
Glyma.01G085300	30.6259	46.6895	56.9774	118.51	94.977	64.207	XLOC_000446	Chr01	1	25200836	25203356	2298	Glyma.01G085300|Glyma.01G085300.1.Wm82.a2.v1	Glyma.01G085300.Wm82.a2.v1	.	.	30545273	Glyma.01G085300.1	Glyma.01G085300.1.p				2.7.7.6			AT2G35750.1			0.917094	1.53406	1.63379	3.4578	2.83139	1.60755	-1.04899	0.0152913	0.37332
Glyma.01G085400	1.97587	0	0	0	0	0.972834	XLOC_000447	Chr01	1	25231759	25246128	1197	Glyma.01G085400|Glyma.01G085400.1.Wm82.a2.v1	Glyma.01G085400.Wm82.a2.v1	.	.	30544446	Glyma.01G085400.1	Glyma.01G085400.1.p	PF00201	PTHR11926,PTHR11926:SF400		2.4.1.203		GO:0016758,GO:0008152	AT3G02100.1		UDP-Glycosyltransferase superfamily protein	0.113589	0	0	0	0	0.0467602	0.879694	0.827105	NA
Glyma.01G086000	428.763	290.087	616.642	548.887	554.485	576.891	XLOC_001683	Chr01	1	25494970	25504333	3073	Glyma.01G086000|Glyma.01G086000.1.Wm82.a2.v1	.	Glyma.01G086000.Wm82.a2.v1	.	30543421	Glyma.01G086000.1	Glyma.01G086000.1.p	PF08154,PF00400	PTHR19855	KOG0313		K14863	GO:0005515	AT5G15550.1		Transducin/WD40 repeat-like superfamily protein	9.60129	7.12755	13.2226	11.9761	12.3611	10.801	-0.340852	0.275366	0.869315
Glyma.01G086100	0	1.5308	0	0	0	0	XLOC_001684	Chr01	1	25515521	25517505	1359	Glyma.01G086100|Glyma.01G086100.1.Wm82.a2.v1	.	Glyma.01G086100.Wm82.a2.v1	.	30544520	Glyma.01G086100.1	Glyma.01G086100.1.p	PF05970	PTHR10492	KOG0987	3.6.4.12		GO:0006281,GO:0003678,GO:0000723	AT3G51690.1		PIF1 helicase	0	0.0850499	0	0	0	0	1.55017	0.702188	NA
Glyma.01G086200	65.2036	80.3672	74.4382	85.2439	104.022	51.5602	XLOC_001685	Chr01	1	25526086	25596438	6088	Glyma.01G086200|Glyma.01G086200.1.Wm82.a2.v1	.	Glyma.01G086200.Wm82.a2.v1	.	30541567	Glyma.01G086200.1	Glyma.01G086200.1.p	PF14111,PF00076	PTHR23147,PTHR23147:SF4				GO:0003676	AT1G25540.1	PFT1	phytochrome and flowering time regulatory protein (PFT1)	0.737007	0.996731	0.805686	0.938824	1.17053	0.487272	-0.133794	0.740738	0.98089
Glyma.01G086600	7.90347	1.5308	0	4.15824	8.14089	0	XLOC_001687	Chr01	1	25671880	25706311	2197	Glyma.01G086600|Glyma.01G086600.5.Wm82.a2.v1,Glyma.01G086600|Glyma.01G086600.1.Wm82.a2.v1,Glyma.01G086600|Glyma.01G086600.2.Wm82.a2.v1,Glyma.01G086600|Glyma.01G086600.3.Wm82.a2.v1,Glyma.01G086600|Glyma.01G086600.4.Wm82.a2.v1,Glyma.01G086600|Glyma.01G086600.6.Wm82.a2.v1,Glyma.01G086600|Glyma.01G086600.7.Wm82.a2.v1,Glyma.01G086600|Glyma.01G086600.8.Wm82.a2.v1,Glyma.01G086600|Glyma.01G086600.9.Wm82.…	.	Glyma.01G086600.Wm82.a2.v1	.	30542378	Glyma.01G086600.1	Glyma.01G086600.1.p	PF11265	PTHR12433					AT1G25540.1	PFT1	phytochrome and flowering time regulatory protein (PFT1)	0.24755	0.0526094	0	0.126904	0.253847	0	-0.410865	0.806596	NA
Glyma.01G086700	353.68	298.507	604.695	438.694	348.249	209.159	XLOC_001688	Chr01	1	25842244	25844918	1810	Glyma.01G086700|Glyma.01G086700.1.Wm82.a2.v1	.	Glyma.01G086700.Wm82.a2.v1	.	30541775	Glyma.01G086700.1	Glyma.01G086700.1.p	PF00249	PTHR31003,PTHR31003:SF4					AT1G25550.1		myb-like transcription factor family protein	13.4464	12.4523	22.0142	16.2509	13.1808	6.6486	0.3298	0.359347	0.90422
Glyma.01G086800	4.93967	0	0	0	0	0	XLOC_000454	Chr01	1	26114013	26116018	1151	Glyma.01G086800|Glyma.01G086800.1.Wm82.a2.v1	Glyma.01G086800.Wm82.a2.v1	.	.	30542450	Glyma.01G086800.1	Glyma.01G086800.1.p		PTHR10593,PTHR10593:SF27					AT1G13290.1	DOT5,WIP6	C2H2-like zinc finger protein	0.295323	0	0	0	0	0	3.17209	0.392744	NA
Glyma.01G087100	489.027	370.454	452.143	456.367	475.79	522.412	XLOC_001689	Chr01	1	26202247	26243999	4882	Glyma.01G087000|Glyma.01G087000.1.Wm82.a2.v1,Glyma.01G086900|Glyma.01G086900.1.Wm82.a2.v1,Glyma.01G087100|Glyma.01G087100.1.Wm82.a2.v1	.	Glyma.01G087100.Wm82.a2.v1;Glyma.01G086900.Wm82.a2.v1;Glyma.01G087000.Wm82.a2.v1	.	30542531	Glyma.01G087100.1	Glyma.01G087100.1.p		PTHR10804,PTHR10804:SF68		3.4.11.18			AT1G13270.1	MAP1B,MAP1C	methionine aminopeptidase 1B	6.89302	5.72942	6.10271	6.26775	6.67649	6.15668	-0.159018	0.548082	0.953938
Glyma.01G087200	0	0	0	0	0	0.972834	XLOC_000455	Chr01	1	26272482	26273447	966	Glyma.01G087200|Glyma.01G087200.1.Wm82.a2.v1	Glyma.01G087200.Wm82.a2.v1	.	.	30542901	Glyma.01G087200.1	Glyma.01G087200.1.p		PTHR33054,PTHR33054:SF3								0	0	0	0	0	0.057942	-1.1013	0.787242	NA
Glyma.01G087400	268.718	127.057	401.599	311.868	354.581	306.443	XLOC_001690	Chr01	1	26275704	26300581	4946	Glyma.01G087300|Glyma.01G087300.1.Wm82.a2.v1,Glyma.01G087400|Glyma.01G087400.1.Wm82.a2.v1	.	Glyma.01G087400.Wm82.a2.v1;Glyma.01G087300.Wm82.a2.v1	.	30541927	Glyma.01G087400.1	Glyma.01G087400.1.p							AT1G23780.1		F-box family protein	3.73867	1.93962	5.35036	4.22778	4.91125	3.56473	-0.29772	0.429144	0.923583
Glyma.01G087500	0	0	0	0	0	0.972834	XLOC_001691	Chr01	1	26423047	26424870	1824	Glyma.01G087500|Glyma.01G087500.1.Wm82.a2.v1	.	Glyma.01G087500.Wm82.a2.v1	.	30544471	Glyma.01G087500.1	Glyma.01G087500.1.p	PF00847,PF02362	PTHR31140,PTHR31140:SF3			K09287	GO:0006355,GO:0003700,GO:0003677	AT1G25560.1	EDF1,TEM1	AP2/B3 transcription factor family protein	0	0	0	0	0	0.0306864	-1.1013	0.787242	NA
Glyma.01G087600	0	0	3.67596	0	3.61817	0.972834	XLOC_001692	Chr01	1	26539279	26543106	631	Glyma.01G087600|Glyma.01G087600.1.Wm82.a2.v1	.	Glyma.01G087600.Wm82.a2.v1	.	30542093	Glyma.01G087600.1	Glyma.01G087600.1.p										0	0	0.383872	0	0.392818	0.0887036	-0.340222	0.894261	NA
Glyma.01G087700	48.4087	17.6042	44.1115	35.345	37.0863	26.2665	XLOC_001693	Chr01	1	26564864	26577517	3034	Glyma.01G087700|Glyma.01G087700.1.Wm82.a2.v1	.	Glyma.01G087700.Wm82.a2.v1	.	30543952	Glyma.01G087700.1	Glyma.01G087700.1.p	PF11721	PTHR27003,PTHR27003:SF5		2.7.11.1,2.7.10.1			AT1G25570.1		Di-glucose binding protein with Leucine-rich repeat domain	1.09795	0.438102	0.958034	0.781103	0.837392	0.498102	0.14153	0.795051	0.98486
Glyma.01G087800	2.9638	2.29621	6.43293	0	1.80909	1.94567	XLOC_000457	Chr01	1	26610748	26612779	2032	Glyma.01G087800|Glyma.01G087800.1.Wm82.a2.v1	Glyma.01G087800.Wm82.a2.v1	.	.	30545266	Glyma.01G087800.1	Glyma.01G087800.1.p	PF01501	PTHR13778,PTHR13778:SF4		2.4.1.43		GO:0016757	AT1G13250.1	GATL3	galacturonosyltransferase-like 3	0.100369	0.085322	0.208607	0	0.0609911	0.0550905	1.61135	0.342145	NA
Glyma.01G087900	197.587	452.352	204.016	172.567	156.486	291.85	XLOC_000458	Chr01	1	26648109	26654378	2542	Glyma.01G087900|Glyma.01G087900.1.Wm82.a2.v1,Glyma.01G087900|Glyma.01G087900.2.Wm82.a2.v1,Glyma.01G087900|Glyma.01G087900.3.Wm82.a2.v1	Glyma.01G087900.Wm82.a2.v1	.	.	30543531	Glyma.01G087900.1	Glyma.01G087900.1.p	PF00069	PTHR11584,PTHR11584:SF316	KOG0594	2.7.11.1		GO:0006468,GO:0005524,GO:0004672	AT1G68830.1	STN7	STT7 homolog STN7	5.3488	13.4362	5.2885	4.55174	4.21726	6.60566	0.456185	0.249471	0.851252
Glyma.01G088200	2.9638	3.82701	1.83798	0	0	0	XLOC_001694	Chr01	1	26696074	26702302	1971	Glyma.01G088200|Glyma.01G088200.4.Wm82.a2.v1,Glyma.01G088200|Glyma.01G088200.1.Wm82.a2.v1,Glyma.01G088200|Glyma.01G088200.3.Wm82.a2.v1,Glyma.01G088200|Glyma.01G088200.2.Wm82.a2.v1	.	Glyma.01G088200.Wm82.a2.v1	.	30544741	Glyma.01G088200.1	Glyma.01G088200.1.p	PF02365	PTHR31079,PTHR31079:SF9				GO:0006355,GO:0003677	AT1G25580.1	ANAC008,SOG1	NAC (No Apical Meristem) domain transcriptional regulator superfamily protein	0.103475	0.146604	0.0614467	0	0	0	4.00612	0.103374	NA
Glyma.01G088300	3.95173	0	1.83798	0	0	0	XLOC_001695	Chr01	1	26796552	26800662	1944	Glyma.01G088300|Glyma.01G088300.1.Wm82.a2.v1,Glyma.01G088300|Glyma.01G088300.2.Wm82.a2.v1,Glyma.01G088300|Glyma.01G088300.3.Wm82.a2.v1,Glyma.01G088300|Glyma.01G088300.4.Wm82.a2.v1	.	Glyma.01G088300.Wm82.a2.v1	.	30543947	Glyma.01G088300.1	Glyma.01G088300.1.p	PF00010	PTHR12565,PTHR12565:SF139				GO:0046983	AT1G68810.1		basic helix-loop-helix (bHLH) DNA-binding superfamily protein	0.139883	0	0.0623002	0	0	0	3.40747	0.279737	NA
Glyma.01G089000	40.5053	40.5663	27.5697	38.4637	46.1317	24.3208	XLOC_001701	Chr01	1	26982621	26997108	1969	Glyma.01G089000|Glyma.01G089000.1.Wm82.a2.v1	.	Glyma.01G089000.Wm82.a2.v1	.	30541507	Glyma.01G089000.1	Glyma.01G089000.1.p		PTHR13356	KOG3416				AT5G63690.1		Nucleic acid-binding, OB-fold-like protein	1.4156	1.55558	0.922637	1.30979	1.60504	0.710665	-0.00908555	0.985696	0.998803
Glyma.01G089100	1624.16	1282.05	1379.4	1181.98	1393.9	2199.58	XLOC_000462	Chr01	1	27005714	27010480	1906	Glyma.01G089100|Glyma.01G089100.2.Wm82.a2.v1,Glyma.01G089100|Glyma.01G089100.1.Wm82.a2.v1,Glyma.01G089100|Glyma.01G089100.3.Wm82.a2.v1	Glyma.01G089100.Wm82.a2.v1	.	.	30542764	Glyma.01G089100.1	Glyma.01G089100.1.p	PF04502	PTHR12111,PTHR12111:SF2	KOG2990		K13115		AT1G25682.1		Family of unknown function (DUF572)	58.6383	50.7873	47.6885	41.5798	50.1003	66.3969	-0.16719	0.569386	0.958256
Glyma.01G089200	10.8673	7.65402	1.83798	1.03956	4.52272	0.972834	XLOC_000463	Chr01	1	27011765	27014127	1341	Glyma.01G089200|Glyma.01G089200.1.Wm82.a2.v1	Glyma.01G089200.Wm82.a2.v1	.	.	30545195	Glyma.01G089200.1	Glyma.01G089200.1.p		PTHR10803,PTHR10803:SF2				GO:0016887,GO:0005524	AT1G26090.1		P-loop containing nucleoside triphosphate hydrolases superfamily protein	0.557656	0.430958	0.0903143	0.0519776	0.231048	0.041739	1.61592	0.230333	NA
Glyma.01G089300	170.912	195.177	451.224	601.905	415.185	225.697	XLOC_001702	Chr01	1	27014172	27023799	3912	Glyma.01G089300|Glyma.01G089300.1.Wm82.a2.v1,Glyma.01G089300|Glyma.01G089300.3.Wm82.a2.v1,Glyma.01G089300|Glyma.01G089300.2.Wm82.a2.v1	.	Glyma.01G089300.Wm82.a2.v1	.	30545091	Glyma.01G089300.1	Glyma.01G089300.1.p		PTHR31342,PTHR31342:SF7					AT3G25690.1	CHUP1	Hydroxyproline-rich glycoprotein family protein	3.00642	3.76708	7.60043	10.3163	7.27067	3.3194	-0.608432	0.146735	0.766967
Glyma.01G089500	210.43	228.855	287.644	323.303	257.795	242.236	XLOC_001704	Chr01	1	27059617	27068237	4166	Glyma.01G089500|Glyma.01G089500.1.Wm82.a2.v1,Glyma.01G089500|Glyma.01G089500.2.Wm82.a2.v1,Glyma.01G089500|Glyma.01G089500.3.Wm82.a2.v1,Glyma.01G089500|Glyma.01G089500.4.Wm82.a2.v1,Glyma.01G089500|Glyma.01G089500.5.Wm82.a2.v1,Glyma.01G089500|Glyma.01G089500.6.Wm82.a2.v1,Glyma.01G089500|Glyma.01G089500.7.Wm82.a2.v1	.	Glyma.01G089500.Wm82.a2.v1	.	30542693	Glyma.01G089500.1	Glyma.01G089500.1.p		PTHR33740,PTHR33740:SF1					AT3G25680.1			3.47586	4.14778	4.54968	5.20339	4.23922	3.34542	-0.185412	0.531987	0.949668
Glyma.01G089600	64.2157	94.1444	85.4661	75.8879	97.6907	85.6094	XLOC_001705	Chr01	1	27107580	27108928	1349	Glyma.01G089600|Glyma.01G089600.1.Wm82.a2.v1	.	Glyma.01G089600.Wm82.a2.v1	.	30543869	Glyma.01G089600.1	Glyma.01G089600.1.p										3.2757	5.26934	4.17471	3.77186	4.96103	3.65125	-0.091803	0.806077	0.986724
Glyma.01G089900	432.715	532.72	568.855	607.103	555.389	514.629	XLOC_001707	Chr01	1	27178885	27185709	2698	Glyma.01G089900|Glyma.01G089900.3.Wm82.a2.v1,Glyma.01G089900|Glyma.01G089900.1.Wm82.a2.v1,Glyma.01G089900|Glyma.01G089900.2.Wm82.a2.v1	.	Glyma.01G089900.Wm82.a2.v1	.	30543795	Glyma.01G089900.1	Glyma.01G089900.1.p	PF14438,PF09532	PTHR13586			K18749		AT1G26110.1	DCP5	decapping 5	11.0366	14.9084	13.8933	15.0874	14.1022	10.9745	-0.133712	0.612548	0.965023
Glyma.01G090100	200.55	83.4288	161.742	154.894	142.918	140.088	XLOC_000466	Chr01	1	27237972	27245874	3931	Glyma.01G090100|Glyma.01G090100.1.Wm82.a2.v1	Glyma.01G090100.Wm82.a2.v1	.	.	30545118	Glyma.01G090100.1	Glyma.01G090100.1.p		PTHR31908,PTHR31908:SF4					AT1G67230.1	LINC1	little nuclei1	3.51071	1.60246	2.71122	2.64197	2.49066	2.05036	0.0117095	0.974803	0.997769
Glyma.01G090200	6.91553	0	0	0	0	0	XLOC_000467	Chr01	1	27248650	27251480	1835	Glyma.01G090200|Glyma.01G090200.1.Wm82.a2.v1	Glyma.01G090200.Wm82.a2.v1	.	.	30541611	Glyma.01G090200.1	Glyma.01G090200.1.p	PF13855	PTHR27000,PTHR27000:SF18	KOG0617			GO:0005515	AT3G25670.1		Leucine-rich repeat (LRR) family protein	0.259337	0	0	0	0	0	3.65797	0.264407	NA
Glyma.01G090400	3.95173	3.06161	0	0	0	0	XLOC_000468	Chr01	1	27318224	27319456	1233	Glyma.01G090400|Glyma.01G090400.1.Wm82.a2.v1	Glyma.01G090400.Wm82.a2.v1	.	.	30545243	Glyma.01G090400.1	Glyma.01G090400.1.p		PTHR33599,PTHR33599:SF3					AT1G68765.1	IDA	Putative membrane lipoprotein	0.220546	0.187482	0	0	0	0	3.70087	0.203862	NA
Glyma.01G091000	0.987933	0	2.75697	0	2.71363	0	XLOC_000471	Chr01	1	27462754	27476863	3621	Glyma.01G091000|Glyma.01G091000.1.Wm82.a2.v1	Glyma.01G091000.Wm82.a2.v1	.	.	30543808	Glyma.01G091000.1	Glyma.01G091000.1.p	PF00311	PTHR30523,PTHR30523:SF6		4.1.1.31	K01595	GO:0015977,GO:0008964,GO:0006099	AT1G68750.1	ATPPC4,PPC4	phosphoenolpyruvate carboxylase 4	0.0187747	0	0.0501705	0	0.0513397	0	0.434385	0.876958	NA
Glyma.01G091900	2.9638	0	0	0	4.52272	0.972834	XLOC_001717	Chr01	1	27892705	27894011	391	Glyma.01G091900|Glyma.01G091900.1.Wm82.a2.v1	.	Glyma.01G091900.Wm82.a2.v1	.	30542222	Glyma.01G091900.1	Glyma.01G091900.1.p		PTHR31286,PTHR31286:SF7		2.7.7.6			ATCG00170.1		DNA-directed RNA polymerase family protein	0.521611	0	0	0	0.792417	0.143151	-0.946534	0.710707	NA
Glyma.01G092100	208.454	99.5022	95.575	64.4527	116.686	122.577	XLOC_000476	Chr01	1	27895742	27905525	7543	Glyma.01G092100|Glyma.01G092100.2.Wm82.a2.v1,Glyma.01G092100|Glyma.01G092100.1.Wm82.a2.v1	Glyma.01G092100.Wm82.a2.v1	Glyma.01G092200.Wm82.a2.v1	.	30541901	Glyma.01G092100.1	Glyma.01G092100.1.p	PF05180	PTHR20922,PTHR20922:SF17			K17808	GO:0008270	AT1G68730.1		Zim17-type zinc finger protein	1.90169	0.996008	0.83492	0.572918	1.05976	0.934968	0.394124	0.345155	0.896876
Glyma.01G092300	383.318	616.914	561.503	613.34	530.062	302.551	XLOC_001720	Chr01	1	27944421	27957524	6042	Glyma.01G092400|Glyma.01G092400.1.Wm82.a2.v1,Glyma.01G092400|Glyma.01G092400.2.Wm82.a2.v1,Glyma.01G092300|Glyma.01G092300.1.Wm82.a2.v1	.	Glyma.01G092300.Wm82.a2.v1;Glyma.01G092400.Wm82.a2.v1	.	30542225	Glyma.01G092300.1	Glyma.01G092300.1.p		PTHR36549								4.36569	7.70935	6.12373	6.80638	6.01004	2.88104	0.109182	0.740611	0.98089
Glyma.01G092400	0.987933	4.59241	5.51394	4.15824	1.80909	3.89134	XLOC_002645	Chr01	1	27949728	27950409	682	-	.	Glyma.01G092400.Wm82.a2.v1	.	30543781	Glyma.01G092400.1	Glyma.01G092400.1.p	PF00383	PTHR11079,PTHR11079:SF72	KOG1018	3.5.4.33	K11991	GO:0008270	AT1G68720.1	ATTADA,TADA	tRNA arginine adenosine deaminase	0.0996823	0.508429	0.532749	0.408809	0.181721	0.328281	0.17956	0.897094	NA
Glyma.01G092700	0	0	0.91899	0	0	1.94567	XLOC_000477	Chr01	1	28004265	28005414	268	Glyma.01G092700|Glyma.01G092700.1.Wm82.a2.v1	Glyma.01G092700.Wm82.a2.v1	.	.	30543450	Glyma.01G092700.1	Glyma.01G092700.1.p		PTHR33178,PTHR33178:SF1					AT2G32500.1		Stress responsive alpha-beta barrel domain protein	0	0	0.225954	0	0	0.417701	-1.04964	0.794843	NA
Glyma.01G093000	138.311	124.761	94.656	79.0065	113.972	154.681	XLOC_000480	Chr01	1	28135845	28160873	2800	Glyma.01G093000|Glyma.01G093000.1.Wm82.a2.v1,Glyma.01G093000|Glyma.01G093000.2.Wm82.a2.v1	Glyma.01G093000.Wm82.a2.v1	.	.	30544755	Glyma.01G093000.1	Glyma.01G093000.1.p	PF01985	PTHR31846,PTHR31846:SF3				GO:0003723	AT5G54890.1		RNA-binding CRS1 / YhbY (CRM) domain-containing protein	3.39916	3.36429	2.22759	1.89191	2.78851	3.17841	0.0306601	0.934586	0.994917
Glyma.01G093100	59.276	39.8009	42.2735	36.3846	31.659	69.0712	XLOC_001724	Chr01	1	28169899	28179222	4123	Glyma.01G093100|Glyma.01G093100.1.Wm82.a2.v1	.	Glyma.01G093100.Wm82.a2.v1	.	30544818	Glyma.01G093100.1	Glyma.01G093100.1.p	PF00069	PTHR27001,PTHR27001:SF132	KOG1187	2.7.11.1		GO:0006468,GO:0005524,GO:0004672	AT1G68690.1		Protein kinase superfamily protein	0.989328	0.728876	0.675616	0.591697	0.526035	0.963863	0.0296608	0.951551	0.9957
Glyma.01G093300	58.2881	12.2464	4.59495	16.633	17.1863	17.511	XLOC_000484	Chr01	1	28288292	28293797	3425	Glyma.01G093300|Glyma.01G093300.1.Wm82.a2.v1	Glyma.01G093300.Wm82.a2.v1	.	.	30541813	Glyma.01G093300.1	Glyma.01G093300.1.p	PF00076,PF14111	PTHR23147,PTHR23147:SF4				GO:0003676	AT5G64200.1	ATSC35,SC35	ortholog of human splicing factor SC35	1.1711	0.269975	0.0884026	0.325615	0.343758	0.294159	0.525059	0.51231	0.944052
Glyma.01G093400	0	1.5308	0	0	0	0	XLOC_001726	Chr01	1	28318907	28322594	1919	Glyma.01G093400|Glyma.01G093400.1.Wm82.a2.v1	.	Glyma.01G093400.Wm82.a2.v1	.	30542504	Glyma.01G093400.1	Glyma.01G093400.1.p	PF00010	PTHR11514,PTHR11514:SF61				GO:0046983	AT3G24140.1	FMA	basic helix-loop-helix (bHLH) DNA-binding superfamily protein	0	0.0602308	0	0	0	0	1.55017	0.702188	NA
Glyma.01G093800	3.95173	0	0	0	0	0	XLOC_000489	Chr01	1	28566100	28566866	767	Glyma.01G093800|Glyma.01G093800.1.Wm82.a2.v1	Glyma.01G093800.Wm82.a2.v1	.	.	30542872	Glyma.01G093800.1	Glyma.01G093800.1.p	PF13639	PTHR14155,PTHR14155:SF110				GO:0008270,GO:0005515	AT1G23980.1		RING/U-box superfamily protein	0.354541	0	0	0	0	0	2.84952	0.472607	NA
Glyma.01G093900	401.101	390.355	419.978	449.09	389.858	305.47	XLOC_001728	Chr01	1	28570338	28637285	5018	Glyma.01G093900|Glyma.01G093900.1.Wm82.a2.v1	.	Glyma.01G093900.Wm82.a2.v1	.	30545267	Glyma.01G093900.1	Glyma.01G093900.1.p		PTHR10997,PTHR10997:SF9					AT1G26170.1		ARM repeat superfamily protein	5.50044	5.87358	5.51494	6.00065	5.32239	3.50243	0.0759789	0.782868	0.983677
Glyma.01G094200	1266.53	1382.32	1438.22	1439.79	1379.43	1277.33	XLOC_000491	Chr01	1	28799480	28809799	6195	Glyma.01G094200|Glyma.01G094200.1.Wm82.a2.v1	Glyma.01G094200.Wm82.a2.v1	.	.	30542919	Glyma.01G094200.1	Glyma.01G094200.1.p	PF02847,PF02854	PTHR23253,PTHR23253:SF26	KOG0401		K03260	GO:0005515,GO:0003723	AT3G60240.2	CUM2,EIF4G	eukaryotic translation initiation factor 4G	14.0685	16.8477	15.2978	15.5831	15.2542	11.863	-0.00964684	0.967661	0.996501
Glyma.01G094600	8.8914	10.7156	14.7038	16.633	18.9954	10.7012	XLOC_000493	Chr01	1	29133821	29135708	1627	Glyma.01G094600|Glyma.01G094600.1.Wm82.a2.v1,Glyma.01G094600|Glyma.01G094600.2.Wm82.a2.v1	Glyma.01G094600.Wm82.a2.v1	.	.	30543370	Glyma.01G094600.1	Glyma.01G094600.1.p										0.37606	0.497283	0.595508	0.685452	0.79982	0.378421	-0.437948	0.554117	0.954389
Glyma.01G094800	490.015	399.54	361.163	342.015	427.849	458.205	XLOC_000494	Chr01	1	29243952	29261379	7116	Glyma.01G094800|Glyma.01G094800.5.Wm82.a2.v1,Glyma.01G094800|Glyma.01G094800.4.Wm82.a2.v1,Glyma.01G094800|Glyma.01G094800.3.Wm82.a2.v1,Glyma.01G094800|Glyma.01G094800.1.Wm82.a2.v1,Glyma.01G094800|Glyma.01G094800.2.Wm82.a2.v1	Glyma.01G094800.Wm82.a2.v1	.	.	30544837	Glyma.01G094800.1	Glyma.01G094800.1.p	PF02493	PTHR23084,PTHR23084:SF156		2.7.1.68			AT4G17080.1		Histone H3 K4-specific methyltransferase SET7/9 family protein	4.73858	4.23934	3.34435	3.22259	4.11894	3.70472	0.0167248	0.952204	0.9957
Glyma.01G094900	120.528	153.846	113.036	120.589	95.8816	128.414	XLOC_000495	Chr01	1	29285139	29291887	3450	Glyma.01G094900|Glyma.01G094900.1.Wm82.a2.v1	Glyma.01G094900.Wm82.a2.v1	.	.	30543547	Glyma.01G094900.1	Glyma.01G094900.1.p	PF06943,PF00656	PTHR31773,PTHR31773:SF11	KOG1546			GO:0006508,GO:0004197	AT1G02170.1	AMC1,ATMC1,ATMCPB1,LOL3,MCP1B	metacaspase 1	2.40405	3.36698	2.15894	2.3436	1.90391	2.14154	0.163136	0.632197	0.96855
Glyma.01G095000	1047.21	438.575	1141.39	956.395	1914.01	5873.97	XLOC_000496	Chr01	1	29302459	29303779	1321	Glyma.01G095000|Glyma.01G095000.1.Wm82.a2.v1	Glyma.01G095000.Wm82.a2.v1	.	.	30543683	Glyma.01G095000.1	Glyma.01G095000.1.p	PF00197	PTHR33107,PTHR33107:SF5				GO:0004866	AT1G73260.1	ATKTI1,KTI1	kunitz trypsin inhibitor 1	54.5513	25.0677	56.9343	48.5434	99.2597	255.835	-1.75192	0.0353138	0.50709
Glyma.01G095100	157.081	104.86	83.6281	72.7692	109.45	100.202	XLOC_000497	Chr01	1	29532886	29536711	2395	Glyma.01G095100|Glyma.01G095100.1.Wm82.a2.v1	Glyma.01G095100.Wm82.a2.v1	.	.	30542114	Glyma.01G095100.1	Glyma.01G095100.1.p	PF00642	PTHR12547,PTHR12547:SF18				GO:0046872	AT1G32360.1		Zinc finger (CCCH-type) family protein	4.5133	3.30581	2.30087	2.03722	3.13069	2.40714	0.278694	0.464325	0.93156
Glyma.01G095200	0	0	2.75697	3.11868	0	0.972834	XLOC_000498	Chr01	1	29548055	29548794	740	Glyma.01G095200|Glyma.01G095200.1.Wm82.a2.v1	Glyma.01G095200.Wm82.a2.v1	.	.	30542726	Glyma.01G095200.1	Glyma.01G095200.1.p										0	0	0.245496	0.282575	0	0.0756378	-0.574372	0.834249	NA
Glyma.01G095500	0	0	0	0	0.904543	0	XLOC_000501	Chr01	1	29735304	29737699	1787	Glyma.01G095500|Glyma.01G095500.1.Wm82.a2.v1	Glyma.01G095500.Wm82.a2.v1	.	.	30544092	Glyma.01G095500.1	Glyma.01G095500.1.p	PF00010	PTHR11969,PTHR11969:SF22				GO:0046983	AT1G72210.1		basic helix-loop-helix (bHLH) DNA-binding superfamily protein	0	0	0	0	0.0346765	0	-1.1013	0.787242	NA
Glyma.01G095700	1.97587	3.82701	0	4.15824	0	0	XLOC_000502	Chr01	1	29950570	29953758	1082	Glyma.01G095700|Glyma.01G095700.1.Wm82.a2.v1	Glyma.01G095700.Wm82.a2.v1	.	.	30542390	Glyma.01G095700.1	Glyma.01G095700.1.p	PF00335	PTHR32191,PTHR32191:SF14				GO:0016021	AT5G46700.1	TET1,TRN2	Tetraspanin family protein	0.125662	0.267058	0	0.257678	0	0	0.506595	0.830668	NA
Glyma.01G095900	1.97587	9.95022	10.1089	10.3956	25.3272	24.3208	XLOC_000504	Chr01	1	30191330	30191622	293	Glyma.01G095900|Glyma.01G095900.1.Wm82.a2.v1	Glyma.01G095900.Wm82.a2.v1	.	.	30542933	Glyma.01G095900.1	Glyma.01G095900.1.p	PF01737	PTHR34971,PTHR34971:SF2			K02724	GO:0042549,GO:0015979,GO:0009539,GO:0009523	ATCG00300.1		YCF9	0.46405	2.56412	2.27342	2.37891	5.92176	4.77576	-1.43882	0.0811116	0.664599
Glyma.01G096000	18128.6	8877.9	22630.1	19183	20449.9	34630	XLOC_001734	Chr01	1	30431180	30433742	1504	Glyma.01G096000|Glyma.01G096000.2.Wm82.a2.v1,Glyma.01G096000|Glyma.01G096000.1.Wm82.a2.v1	.	Glyma.01G096000.Wm82.a2.v1	.	30542229	Glyma.01G096000.1	Glyma.01G096000.1.p	PF04640	PTHR31065,PTHR31065:SF2					AT4G17900.1		PLATZ transcription factor family protein	829.45	445.693	991.48	855.193	931.482	1324.76	-0.593773	0.0909722	0.682563
Glyma.01G096200	0	0	0.91899	0	0	0	XLOC_000506	Chr01	1	30592394	30593278	885	Glyma.01G096200|Glyma.01G096200.1.Wm82.a2.v1	Glyma.01G096200.Wm82.a2.v1	.	.	30544505	Glyma.01G096200.1	Glyma.01G096200.1.p	PF00197	PTHR33107,PTHR33107:SF5				GO:0004866	AT1G73260.1	ATKTI1,KTI1	kunitz trypsin inhibitor 1	0	0	0.0684246	0	0	0	0.822258	0.840299	NA
Glyma.01G096300	94.8416	61.9975	89.142	73.8087	67.8407	98.2562	XLOC_001735	Chr01	1	30956347	30965441	6595	Glyma.01G096300|Glyma.01G096300.1.Wm82.a2.v1,Glyma.01G096300|Glyma.01G096300.2.Wm82.a2.v1,Glyma.01G096300|Glyma.01G096300.3.Wm82.a2.v1,Glyma.01G096300|Glyma.01G096300.4.Wm82.a2.v1	.	Glyma.01G096300.Wm82.a2.v1	.	30543417	Glyma.01G096300.1	Glyma.01G096300.1.p	PF01412	PTHR23180,PTHR23180:SF275	KOG0706		K12493	GO:0005096	AT4G17890.1	AGD8	ARF-GAP domain 8	0.989598	0.709796	0.890661	0.750392	0.704704	0.85719	0.023291	0.952019	0.9957
Glyma.01G096600	173.876	49.7511	81.7901	69.6505	109.45	72.9625	XLOC_000509	Chr01	1	31363634	31366527	2894	Glyma.01G096600|Glyma.01G096600.1.Wm82.a2.v1	Glyma.01G096600.Wm82.a2.v1	.	.	30545233	Glyma.01G096600.1	Glyma.01G096600.1.p	PF00010,PF14215	PTHR11514,PTHR11514:SF50			K13422	GO:0046983	AT1G32640.1	ATMYC2,JAI1,JIN1,MYC2,RD22BP1,ZBF1	Basic helix-loop-helix (bHLH) DNA-binding family protein	4.13444	1.29801	1.86229	1.61369	2.59088	1.45055	0.259574	0.57551	0.960015
Glyma.01G096700	0	0.765402	0.91899	0	0	0	XLOC_000510	Chr01	1	31374967	31380201	1110	Glyma.01G096700|Glyma.01G096700.1.Wm82.a2.v1,Glyma.01G096700|Glyma.01G096700.2.Wm82.a2.v1,Glyma.01G096700|Glyma.01G096700.3.Wm82.a2.v1,Glyma.01G096700|Glyma.01G096700.4.Wm82.a2.v1,Glyma.01G096700|Glyma.01G096700.5.Wm82.a2.v1	Glyma.01G096700.Wm82.a2.v1	.	.	30544510	Glyma.01G096700.1	Glyma.01G096700.1.p				2.4.1.242			AT1G32900.1		UDP-Glycosyltransferase superfamily protein	0	0.0520643	0.0545547	0	0	0	1.66145	0.681142	NA
Glyma.01G096800	8.8914	7.65402	11.0279	19.7516	9.94997	0	XLOC_000511	Chr01	1	31515777	31518333	2557	Glyma.01G096800|Glyma.01G096800.1.Wm82.a2.v1	Glyma.01G096800.Wm82.a2.v1	.	.	30543250	Glyma.01G096800.1	Glyma.01G096800.1.p	PF05678	PTHR33783,PTHR33783:SF2					AT2G35230.1	IKU1	VQ motif-containing protein	0.239284	0.226013	0.284188	0.517926	0.266577	0	-0.107773	0.919202	0.993535
Glyma.01G097000	329.97	115.576	242.613	223.505	215.281	409.563	XLOC_001738	Chr01	1	31566092	31567578	1310	Glyma.01G097000|Glyma.01G097000.1.Wm82.a2.v1	.	Glyma.01G097000.Wm82.a2.v1	.	30542953	Glyma.01G097000.1	Glyma.01G097000.1.p	PF10604	PTHR31213,PTHR31213:SF6			K14496		AT4G17870.1	PYR1,RCAR11	Polyketide cyclase/dehydrase and lipid transport superfamily protein	17.3331	6.66145	12.2036	11.4396	11.2581	17.9879	-0.318758	0.426619	0.923201
Glyma.01G097100	21.7345	55.8743	88.223	124.747	76.8862	16.5382	XLOC_001739	Chr01	1	31751464	31755069	1487	Glyma.01G097100|Glyma.01G097100.1.Wm82.a2.v1,Glyma.01G097100|Glyma.01G097100.2.Wm82.a2.v1,Glyma.01G097100|Glyma.01G097100.3.Wm82.a2.v1	.	Glyma.01G097100.Wm82.a2.v1	.	30541687	Glyma.01G097100.1	Glyma.01G097100.1.p	PF00153	PTHR24089,PTHR24089:SF341	KOG0758		K15109		AT5G46800.1	BOU	Mitochondrial substrate carrier family protein	1.00581	2.8371	3.90945	5.6249	3.54216	0.639894	-0.392898	0.527323	0.948371
Glyma.01G097300	0	1.5308	0	0	0	0	XLOC_001740	Chr01	1	32003103	32011240	5866	Glyma.01G097200|Glyma.01G097200.1.Wm82.a2.v1	Glyma.01G097300.Wm82.a2.v1	.	.	30543363	Glyma.01G097300.1	Glyma.01G097300.1.p										0	0.0197039	0	0	0	0	1.55017	0.702188	NA
Glyma.01G097400	3.95173	0.765402	0	0	0.904543	0	XLOC_001741	Chr01	1	32025239	32034226	2528	Glyma.01G097400|Glyma.01G097400.1.Wm82.a2.v1,Glyma.01G097400|Glyma.01G097400.2.Wm82.a2.v1,Glyma.01G097400|Glyma.01G097400.3.Wm82.a2.v1	.	Glyma.01G097400.Wm82.a2.v1	.	30543261	Glyma.01G097400.1	Glyma.01G097400.1.p	PF01293	PTHR30031,PTHR30031:SF4		4.1.1.49,4.1.1.32	K01610	GO:0006094,GO:0005524,GO:0004612	AT4G37870.1	PCK1,PEPCK	phosphoenolpyruvate carboxykinase 1	0.107569	0.0228605	0	0	0.0245123	0	2.14905	0.474349	NA
Glyma.01G097600	274.645	185.993	268.345	301.472	295.786	306.443	XLOC_001742	Chr01	1	32094954	32112009	6157	Glyma.01G097500|Glyma.01G097500.1.Wm82.a2.v1	Glyma.01G097600.Wm82.a2.v1	Glyma.01G097500.Wm82.a2.v1	.	30541804	Glyma.01G097600.1	Glyma.01G097600.1.p		PTHR23227,PTHR23227:SF41								3.06957	2.28087	2.8719	3.28302	3.29108	2.8636	-0.320489	0.270907	0.864731
Glyma.01G097700	296.38	277.841	290.401	299.393	208.949	269.475	XLOC_000516	Chr01	1	32129102	32132714	3334	Glyma.01G097700|Glyma.01G097700.1.Wm82.a2.v1	Glyma.01G097700.Wm82.a2.v1	.	.	30542703	Glyma.01G097700.1	Glyma.01G097700.1.p	PF13445,PF10607	PTHR12170,PTHR12170:SF3	KOG2817				AT4G37880.1		LisH/CRA/RING-U-box domains-containing protein	6.11727	6.29223	5.73954	6.02104	4.29345	4.65034	0.145019	0.613847	0.965173
Glyma.01G098100	215.369	127.057	211.368	245.336	231.563	218.888	XLOC_001744	Chr01	1	32569274	32575445	1771	Glyma.01G098000|Glyma.01G098000.1.Wm82.a2.v1	Glyma.01G098100.Wm82.a2.v1	Glyma.01G098000.Wm82.a2.v1	.	30542104	Glyma.01G098100.1	Glyma.01G098100.1.p										8.36836	5.41693	7.86438	9.28834	8.9574	7.11106	-0.34053	0.284952	0.874063
Glyma.01G098300	0	0	5.51394	0	1.80909	0	XLOC_000521	Chr01	1	32700542	32702711	1156	Glyma.01G098300|Glyma.01G098300.1.Wm82.a2.v1	Glyma.01G098300.Wm82.a2.v1	.	.	30542663	Glyma.01G098300.1	Glyma.01G098300.1.p										0	0	0.314303	0	0.107209	0	1.58239	0.592258	NA
Glyma.01G098400	4.93967	3.06161	1.83798	0	0	0	XLOC_001745	Chr01	1	32703125	32707037	2148	Glyma.01G098400|Glyma.01G098400.1.Wm82.a2.v1,Glyma.01G098400|Glyma.01G098400.2.Wm82.a2.v1,Glyma.01G098400|Glyma.01G098400.3.Wm82.a2.v1,Glyma.01G098400|Glyma.01G098400.4.Wm82.a2.v1	.	Glyma.01G098400.Wm82.a2.v1	.	30545288	Glyma.01G098400.1	Glyma.01G098400.1.p	PF07714	PTHR27001,PTHR27001:SF149	KOG1187	2.7.11.1,2.7.10.2	K04733	GO:0006468,GO:0004672	AT2G28930.3	APK1B,PK1B	protein kinase 1B	0.158248	0.107619	0.0563834	0	0	0	4.1867	0.0755829	NA
Glyma.01G098700	21.7345	37.5047	6.43293	3.11868	1.80909	0.972834	XLOC_001748	Chr01	1	32881080	32884497	1567	Glyma.01G098700|Glyma.01G098700.1.Wm82.a2.v1	.	Glyma.01G098700.Wm82.a2.v1	.	30542527	Glyma.01G098700.1	Glyma.01G098700.1.p	PF13242,PF13419	PTHR12725,PTHR12725:SF72	KOG3109	3.1.3.74			AT5G02230.2		Haloacid dehalogenase-like hydrolase (HAD) superfamily protein	0.954456	1.80713	0.270511	0.133443	0.07909	0.0357192	3.489	0.000683002	0.0836624
Glyma.01G099000	0	0	0	0	0	1.94567	XLOC_000522	Chr01	1	32997702	33003788	2045	Glyma.01G099000|Glyma.01G099000.1.Wm82.a2.v1	Glyma.01G099000.Wm82.a2.v1	.	.	30542422	Glyma.01G099000.1	Glyma.01G099000.1.p	PF02770	PTHR10909,PTHR10909:SF331		1.3.3.6		GO:0055114,GO:0003995	AT3G51840.1	ACX4,ATG6,ATSCX	acyl-CoA oxidase 4	0	0	0	0	0	0.0547403	-2.01142	0.618281	NA
Glyma.01G099100	172.888	113.279	130.497	160.092	152.868	150.789	XLOC_000523	Chr01	1	33017213	33023928	3277	Glyma.01G099100|Glyma.01G099100.1.Wm82.a2.v1	Glyma.01G099100.Wm82.a2.v1	.	.	30541612	Glyma.01G099100.1	Glyma.01G099100.1.p	PF01529	PTHR22883,PTHR22883:SF92	KOG1315	2.3.1.225	K18932	GO:0008270	AT3G09320.1		DHHC-type zinc finger family protein	3.63048	2.61005	2.62402	3.27559	3.19573	2.64744	-0.165647	0.608279	0.964152
Glyma.01G099200	5.9276	37.5047	21.1368	16.633	37.0863	46.696	XLOC_000524	Chr01	1	33031167	33033599	1710	Glyma.01G099200|Glyma.01G099200.1.Wm82.a2.v1	Glyma.01G099200.Wm82.a2.v1	.	.	30543707	Glyma.01G099200.1	Glyma.01G099200.1.p	PF01535	PTHR24015,PTHR24015:SF532					AT5G03800.1	EMB166,EMB175,emb1899	Pentatricopeptide repeat (PPR) superfamily protein	0.238538	1.65601	0.814493	0.652182	1.48576	1.57114	-0.630165	0.35747	0.90374
Glyma.01G099300	2.9638	0.765402	3.67596	0	1.80909	0	XLOC_000525	Chr01	1	33035577	33036077	456	Glyma.01G099300|Glyma.01G099300.1.Wm82.a2.v1	Glyma.01G099300.Wm82.a2.v1	.	.	30541801	Glyma.01G099300.1	Glyma.01G099300.1.p		PTHR31264,PTHR31264:SF13								0.447259	0.126736	0.531191	0	0.271785	0	1.9854	0.387798	NA
Glyma.01G099600	1115.38	982.776	1121.17	1192.37	1156.01	1239.39	XLOC_001752	Chr01	1	33115843	33125784	4383	Glyma.01G099600|Glyma.01G099600.1.Wm82.a2.v1,Glyma.01G099600|Glyma.01G099600.2.Wm82.a2.v1,Glyma.01G099600|Glyma.01G099600.3.Wm82.a2.v1	.	Glyma.01G099600.Wm82.a2.v1	.	30542051	Glyma.01G099600.1	Glyma.01G099600.1.p	PF00069	PTHR24348	KOG0595	2.7.11.1	K08269	GO:0006468,GO:0005524,GO:0004672	AT2G37840.1		Protein kinase superfamily protein	17.5116	16.93	16.8556	18.2405	18.0684	16.2693	-0.164612	0.490073	0.939081
Glyma.01G099700	180.792	277.075	223.315	265.088	220.709	224.725	XLOC_000527	Chr01	1	33208854	33217763	3342	Glyma.01G099700|Glyma.01G099700.1.Wm82.a2.v1,Glyma.01G099700|Glyma.01G099700.2.Wm82.a2.v1,Glyma.01G099700|Glyma.01G099700.3.Wm82.a2.v1	Glyma.01G099700.Wm82.a2.v1	.	.	30544904	Glyma.01G099700.1	Glyma.01G099700.1.p	PF00156	PTHR10285,PTHR10285:SF77	KOG1017	2.4.2.9	K00761	GO:0009116	AT3G53900.2	PYRR,UPP	uracil phosphoribosyltransferase	3.7226	6.25987	4.40307	5.31837	4.52422	3.8688	-0.0638811	0.834334	0.987954
Glyma.01G099800	6.91553	7.65402	9.1899	4.15824	10.8545	10.7012	XLOC_000528	Chr01	1	33261108	33274284	3055	Glyma.01G099800|Glyma.01G099800.1.Wm82.a2.v1,Glyma.01G099800|Glyma.01G099800.2.Wm82.a2.v1,Glyma.01G099800|Glyma.01G099800.3.Wm82.a2.v1,Glyma.01G099800|Glyma.01G099800.4.Wm82.a2.v1,Glyma.01G099800|Glyma.01G099800.5.Wm82.a2.v1	Glyma.01G099800.Wm82.a2.v1	.	.	30543634	Glyma.01G099800.1	Glyma.01G099800.1.p	PF00171,PF00696	PTHR11063,PTHR11063:SF13		1.2.1.41,2.7.2.11	K12657	GO:0055114,GO:0016491,GO:0008152	AT3G55610.1	P5CS2	delta 1-pyrroline-5-carboxylate synthase 2	0.155772	0.18917	0.198219	0.0912628	0.243405	0.201536	-0.125546	0.891938	0.992353
Glyma.01G100100	39.5173	28.3199	24.8127	23.9099	22.6136	51.5602	XLOC_001753	Chr01	1	33329741	33332494	1103	Glyma.01G100100|Glyma.01G100100.2.Wm82.a2.v1,Glyma.01G100100|Glyma.01G100100.1.Wm82.a2.v1	.	Glyma.01G100100.Wm82.a2.v1	.	30541650	Glyma.01G100100.1	Glyma.01G100100.1.p	PF12554	PTHR28520			K18633		AT4G09550.1	ATGIP1,GIP1	AtGCP3 interacting protein 1	2.4654	1.93861	1.48233	1.45344	1.40451	2.68949	-0.0964352	0.862853	0.990186
Glyma.01G100200	217.345	185.227	155.309	126.826	163.722	172.192	XLOC_001754	Chr01	1	33362877	33368808	1766	Glyma.01G100200|Glyma.01G100200.1.Wm82.a2.v1	.	Glyma.01G100200.Wm82.a2.v1	.	30544174	Glyma.01G100200.1	Glyma.01G100200.1.p	PF09783	PTHR14534,PTHR14534:SF4					AT2G37680.1			8.46904	7.91932	5.79497	4.8152	6.35109	5.60987	0.260038	0.413443	0.919194
Glyma.01G100400	0	0.765402	0	0	0	0	XLOC_000532	Chr01	1	33373838	33375128	867	Glyma.01G100400|Glyma.01G100400.1.Wm82.a2.v1	Glyma.01G100400.Wm82.a2.v1	.	.	30544791	Glyma.01G100400.1	Glyma.01G100400.1.p	PF12937	PTHR24006,PTHR24006:SF149				GO:0005515	AT3G48880.2		RNI-like superfamily protein	0	0.0666568	0	0	0	0	0.822258	0.840299	NA
Glyma.01G100600	164.985	96.4406	118.55	128.905	137.491	182.893	XLOC_001755	Chr01	1	33380641	33383532	1608	Glyma.01G100600|Glyma.01G100600.1.Wm82.a2.v1,Glyma.01G100600|Glyma.01G100600.2.Wm82.a2.v1,Glyma.01G100600|Glyma.01G100600.3.Wm82.a2.v1,Glyma.01G100600|Glyma.01G100600.4.Wm82.a2.v1	.	Glyma.01G100600.Wm82.a2.v1	.	30543751	Glyma.01G100600.1	Glyma.01G100600.1.p	PF02910	PTHR11632,PTHR11632:SF54		1.3.5.1		GO:0055114,GO:0016491	AT5G66760.1	SDH1-1	succinate dehydrogenase 1-1	7.06045	4.52843	4.85802	5.37503	5.85758	6.54398	-0.255533	0.465204	0.932001
Glyma.01G100900	1236.89	1040.18	1100.03	1241.23	1013.09	1390.18	XLOC_000535	Chr01	1	33500629	33510983	1934	Glyma.01G100900|Glyma.01G100900.2.Wm82.a2.v1,Glyma.01G100900|Glyma.01G100900.1.Wm82.a2.v1	Glyma.01G100900.Wm82.a2.v1	.	.	30544147	Glyma.01G100900.1	Glyma.01G100900.1.p	PF03690	PTHR11215,PTHR11215:SF3					AT5G41970.1		Metal-dependent protein hydrolase	44.0099	40.6094	37.4794	43.0321	35.8857	41.3567	-0.119325	0.639683	0.969675
Glyma.01G101000	17.7828	35.2085	28.4887	11.4352	25.3272	17.511	XLOC_001757	Chr01	1	33518924	33522026	3103	Glyma.01G101000|Glyma.01G101000.1.Wm82.a2.v1	.	Glyma.01G101000.Wm82.a2.v1	.	30543715	Glyma.01G101000.1	Glyma.01G101000.1.p	PF00069,PF00139	PTHR27007,PTHR27007:SF63	KOG1187	2.7.11.1		GO:0006468,GO:0005524,GO:0004672,GO:0030246	AT3G55550.1		Concanavalin A-like lectin protein kinase family protein	0.39436	0.856721	0.604972	0.24709	0.559161	0.324684	0.582911	0.350297	0.90042
Glyma.01G101100	11.8552	47.4549	10.1089	3.11868	2.71363	3.89134	XLOC_000536	Chr01	1	33585701	33587767	2067	Glyma.01G101100|Glyma.01G101100.1.Wm82.a2.v1	Glyma.01G101100.Wm82.a2.v1	.	.	30541512	Glyma.01G101100.1	Glyma.01G101100.1.p	PF11961,PF05003	PTHR31371,PTHR31371:SF3					AT3G23160.1		Protein of unknown function (DUF668)	0.394678	1.73346	0.322261	0.101164	0.0899376	0.108315	2.84492	0.00225143	0.15915
Glyma.01G101200	0	0	0	0	2.71363	0	XLOC_001758	Chr01	1	33599925	33600461	454	Glyma.01G101200|Glyma.01G101200.1.Wm82.a2.v1	.	Glyma.01G101200.Wm82.a2.v1	.	30541995	Glyma.01G101200.1	Glyma.01G101200.1.p										0	0	0	0	0.409473	0	-2.48103	0.535191	NA
Glyma.01G101600	0	1.5308	0	0	0	1.94567	XLOC_001760	Chr01	1	33858350	33858783	330	Glyma.01G101600|Glyma.01G101600.1.Wm82.a2.v1	.	Glyma.01G101600.Wm82.a2.v1	.	30542358	Glyma.01G101600.1	Glyma.01G101600.1.p	PF00361	PTHR22773,PTHR22773:SF86			K05573		ATCG01250.1		NADH-Ubiquinone/plastoquinone (complex I) protein	0	0.350251	0	0	0	0.339224	-0.319797	0.934327	NA
Glyma.01G101800	0	0	0.91899	0	0	0	XLOC_000540	Chr01	1	33903689	33905364	1676	Glyma.01G101800|Glyma.01G101800.1.Wm82.a2.v1	Glyma.01G101800.Wm82.a2.v1	.	.	30543141	Glyma.01G101800.1	Glyma.01G101800.1.p		PTHR26374,PTHR26374:SF167					AT2G37740.1	ATZFP10,ZFP10	zinc-finger protein 10	0	0	0.0361311	0	0	0	0.822258	0.840299	NA
Glyma.01G102200	0	0	0	0	0	1.94567	XLOC_000542	Chr01	1	34080028	34084637	2262	Glyma.01G102200|Glyma.01G102200.1.Wm82.a2.v1	Glyma.01G102200.Wm82.a2.v1	.	.	30542738	Glyma.01G102200.1	Glyma.01G102200.1.p	PF04578,PF13968	PTHR31325,PTHR31325:SF0					AT5G45540.1		Protein of unknown function (DUF594)	0	0	0	0	0	0.0494889	-2.01142	0.618281	NA
Glyma.01G102300	75.0829	47.4549	93.737	90.4417	66.0316	107.985	XLOC_000543	Chr01	1	34095938	34097446	1509	Glyma.01G102300|Glyma.01G102300.1.Wm82.a2.v1	Glyma.01G102300.Wm82.a2.v1	.	.	30544728	Glyma.01G102300.1	Glyma.01G102300.1.p		PTHR34670,PTHR34670:SF3					AT5G02090.1			3.42394	2.37447	4.09323	4.0186	2.99774	4.11722	-0.302792	0.462835	0.931206
Glyma.01G102400	3.95173	11.481	25.7317	15.5934	24.4227	31.1307	XLOC_001763	Chr01	1	34111444	34115350	1417	Glyma.01G102400|Glyma.01G102400.1.Wm82.a2.v1	.	Glyma.01G102400.Wm82.a2.v1	.	30544901	Glyma.01G102400.1	Glyma.01G102400.1.p	PF04535	PTHR32021,PTHR32021:SF0					AT3G53850.1		Uncharacterised protein family (UPF0497)	0.191908	0.611765	1.19659	0.737847	1.18074	1.26401	-0.794281	0.285975	0.874568
Glyma.01G102500	0	0.765402	0	0	0	0	XLOC_000544	Chr01	1	34132184	34133925	956	Glyma.01G102500|Glyma.01G102500.2.Wm82.a2.v1,Glyma.01G102500|Glyma.01G102500.1.Wm82.a2.v1	Glyma.01G102500.Wm82.a2.v1	.	.	30544197	Glyma.01G102500.1	Glyma.01G102500.1.p	PF00248	PTHR11732,PTHR11732:SF223	KOG1577				AT2G37770.2		NAD(P)-linked oxidoreductase superfamily protein	0	0.0604513	0	0	0	0	0.822258	0.840299	NA
Glyma.01G102600	0	0	0	0	1.80909	0	XLOC_000545	Chr01	1	34164671	34168482	1644	Glyma.01G102600|Glyma.01G102600.1.Wm82.a2.v1	Glyma.01G102600.Wm82.a2.v1	.	.	30541632	Glyma.01G102600.1	Glyma.01G102600.1.p	PF00248	PTHR11732,PTHR11732:SF223	KOG1577				AT2G37770.2		NAD(P)-linked oxidoreductase superfamily protein	0	0	0	0	0.0753856	0	-1.90062	0.638601	NA
Glyma.01G102700	0	1.5308	0.91899	0	0	0.972834	XLOC_001764	Chr01	1	34165060	34169710	3734	-	Glyma.01G102700.Wm82.a2.v1;Glyma.01G102600.Wm82.a2.v1	.	.	30545191	Glyma.01G102700.1	Glyma.01G102700.1.p										0	0.0309542	0.0162174	0	0	0.0149898	1.2467	0.726798	NA
Glyma.01G102800	0.987933	0	0	2.07912	0	0	XLOC_001765	Chr01	1	34323089	34327280	901	Glyma.01G102800|Glyma.01G102800.1.Wm82.a2.v1	.	Glyma.01G102800.Wm82.a2.v1	.	30544494	Glyma.01G102800.1	Glyma.01G102800.1.p										0.0754532	0	0	0.154721	0	0	-1.11918	0.781267	NA
Glyma.01G102900	0	4.59241	0	3.11868	0.904543	0	XLOC_000547	Chr01	1	34338020	34343350	1393	Glyma.01G102900|Glyma.01G102900.1.Wm82.a2.v1,Glyma.01G102900|Glyma.01G102900.2.Wm82.a2.v1,Glyma.01G102900|Glyma.01G102900.3.Wm82.a2.v1,Glyma.01G102900|Glyma.01G102900.4.Wm82.a2.v1,Glyma.01G102900|Glyma.01G102900.5.Wm82.a2.v1,Glyma.01G102900|Glyma.01G102900.6.Wm82.a2.v1	Glyma.01G102900.Wm82.a2.v1	.	.	30542018	Glyma.01G102900.1	Glyma.01G102900.1.p	PF00248	PTHR11732,PTHR11732:SF223	KOG1577	1.1.1.54,1.1.1.210			AT2G37770.2		NAD(P)-linked oxidoreductase superfamily protein	0	0.248922	0	0.150112	0.0444846	0	0.235125	0.925661	NA
Glyma.01G103100	25.6863	25.2583	11.0279	5.1978	36.1817	11.674	XLOC_001766	Chr01	1	34422237	34428213	1689	Glyma.01G103100|Glyma.01G103100.1.Wm82.a2.v1	.	Glyma.01G103100.Wm82.a2.v1	.	30543600	Glyma.01G103100.1	Glyma.01G103100.1.p	PF02780,PF02779	PTHR11624,PTHR11624:SF21		1.2.4.4	K00167	GO:0008152,GO:0003824	AT1G55510.1	BCDH BETA1	branched-chain alpha-keto acid decarboxylase E1 beta subunit	1.04652	1.12914	0.430236	0.206341	1.46754	0.397669	0.21391	0.780689	0.983677
Glyma.01G103300	2587.4	2084.19	3907.55	3298.52	3863.3	3001.19	XLOC_001767	Chr01	1	34456529	34463144	5313	Glyma.01G103200|Glyma.01G103200.1.Wm82.a2.v1	Glyma.01G103300.Wm82.a2.v1	Glyma.01G103200.Wm82.a2.v1	.	30544606	Glyma.01G103300.1	Glyma.01G103300.1.p										33.5118	29.6191	48.4628	41.627	49.8138	32.5002	-0.251529	0.382585	0.911794
Glyma.01G103500	99.7813	121.699	44.1115	33.2659	41.609	29.185	XLOC_001768	Chr01	1	34600792	34605669	3159	Glyma.01G103500|Glyma.01G103500.2.Wm82.a2.v1,Glyma.01G103500|Glyma.01G103500.1.Wm82.a2.v1	.	Glyma.01G103500.Wm82.a2.v1	.	30543085	Glyma.01G103500.1	Glyma.01G103500.1.p	PF02309,PF02362,PF06507	PTHR31384,PTHR31384:SF1			K14486	GO:0006355,GO:0005634,GO:0003677,GO:0009725	AT4G23980.1	ARF9	auxin response factor 9	2.17357	2.90878	0.920125	0.706066	0.902337	0.531547	1.34703	0.00459422	0.21835
Glyma.01G103600	0	3.82701	0	2.07912	0	0	XLOC_001769	Chr01	1	34675926	34678898	1343	Glyma.01G103600|Glyma.01G103600.1.Wm82.a2.v1	.	Glyma.01G103600.Wm82.a2.v1	.	30544352	Glyma.01G103600.1	Glyma.01G103600.1.p		PTHR35117					AT2G37960.2			0	0.215158	0	0.1038	0	0	0.928291	0.769134	NA
Glyma.01G104100	0	0	0	5.1978	0	0	XLOC_001771	Chr01	1	35076719	35085254	1927	Glyma.01G104100|Glyma.01G104100.1.Wm82.a2.v1	.	Glyma.01G104100.Wm82.a2.v1	.	30544598	Glyma.01G104100.1	Glyma.01G104100.1.p	PF00425	PTHR11236,PTHR11236:SF3	KOG1223	5.4.4.2	K02552	GO:0009058,GO:0008909	AT1G18870.1	ATICS2,ICS2	isochorismate synthase 2	0	0	0	0.180856	0	0	-3.4086	0.345714	NA
Glyma.01G104200	134.359	133.945	119.469	96.679	86.8361	73.9354	XLOC_001772	Chr01	1	35104071	35111145	3486	Glyma.01G104200|Glyma.01G104200.1.Wm82.a2.v1	.	Glyma.01G104200.Wm82.a2.v1	.	30543009	Glyma.01G104200.1	Glyma.01G104200.1.p	PF05920,PF07526	PTHR11850,PTHR11850:SF82	KOG0773			GO:0006355,GO:0003677	AT5G02030.1	BLH9,BLR,HB-6,LSN,PNY,RPL,VAN	POX (plant homeobox) family protein	2.65225	2.90118	2.25825	1.85952	1.70649	1.22027	0.585005	0.0844845	0.672169
Glyma.01G104600	0.987933	7.65402	2.75697	2.07912	0.904543	2.9185	XLOC_001775	Chr01	1	35249757	35254451	3095	Glyma.01G104600|Glyma.01G104600.2.Wm82.a2.v1,Glyma.01G104600|Glyma.01G104600.1.Wm82.a2.v1	.	Glyma.01G104600.Wm82.a2.v1	.	30542014	Glyma.01G104600.1	Glyma.01G104600.1.p		PTHR34461,PTHR34461:SF1					AT3G56870.1			0.0219655	0.186725	0.058697	0.0450416	0.0200216	0.0542539	0.968868	0.534225	NA
Glyma.01G104800	81.9985	28.3199	37.6786	32.2263	45.2272	58.37	XLOC_000555	Chr01	1	35324716	35327095	2380	Glyma.01G104800|Glyma.01G104800.1.Wm82.a2.v1	Glyma.01G104800.Wm82.a2.v1	.	.	30543366	Glyma.01G104800.1	Glyma.01G104800.1.p	PF09118,PF07250	PTHR32208,PTHR32208:SF8		1.1.3.9			AT3G53950.1		glyoxal oxidase-related protein	2.37085	0.898438	1.04319	0.907882	1.30183	1.41106	0.103085	0.842638	0.988866
Glyma.01G104900	0	0	0	1.03956	0	2.9185	XLOC_000556	Chr01	1	35327725	35328290	357	Glyma.01G104900|Glyma.01G104900.1.Wm82.a2.v1	Glyma.01G104900.Wm82.a2.v1	.	.	30542992	Glyma.01G104900.1	Glyma.01G104900.1.p	PF16205,PF00366	PTHR10744,PTHR10744:SF10			K02949	GO:0006412,GO:0005840,GO:0005622,GO:0003735	AT3G48930.1	EMB1080	Nucleic acid-binding, OB-fold-like protein	0	0	0	0.195244	0	0.470352	-3.03067	0.404955	NA
Glyma.01G105100	0	0	0.91899	0	2.71363	0	XLOC_000557	Chr01	1	35468186	35469969	1009	Glyma.01G105100|Glyma.01G105100.1.Wm82.a2.v1	Glyma.01G105100.Wm82.a2.v1	.	.	30541532	Glyma.01G105100.1	Glyma.01G105100.1.p										0	0	0.0600156	0	0.184243	0	-1.52025	0.691507	NA
Glyma.01G105300	4.93967	2.29621	1.83798	1.03956	7.23634	4.86417	XLOC_000559	Chr01	1	35568134	35568860	727	Glyma.01G105300|Glyma.01G105300.1.Wm82.a2.v1	Glyma.01G105300.Wm82.a2.v1	.	.	30542672	Glyma.01G105300.1	Glyma.01G105300.1.p		PTHR34558,PTHR34558:SF1					AT3G09280.1			0.46756	0.238479	0.166591	0.0958761	0.681892	0.384951	-0.561379	0.683096	NA
Glyma.01G105400	70.1433	53.5781	66.1673	85.2439	64.2226	54.4787	XLOC_000560	Chr01	1	35602771	35603796	716	Glyma.01G105400|Glyma.01G105400.1.Wm82.a2.v1	Glyma.01G105400.Wm82.a2.v1	.	.	30542869	Glyma.01G105400.1	Glyma.01G105400.1.p		PTHR37078,PTHR37078:SF1								6.74136	5.65	6.08941	7.98262	6.14477	4.37769	-0.11132	0.782591	0.983677
Glyma.01G105500	447.534	401.071	363.001	364.885	407.044	542.841	XLOC_000561	Chr01	1	35645067	35653303	1323	Glyma.01G105500|Glyma.01G105500.1.Wm82.a2.v1,Glyma.01G105500|Glyma.01G105500.2.Wm82.a2.v1,Glyma.01G105500|Glyma.01G105500.3.Wm82.a2.v1	Glyma.01G105500.Wm82.a2.v1	.	.	30542419	Glyma.01G105500.1	Glyma.01G105500.1.p	PF10584,PF00227	PTHR11599,PTHR11599:SF16	KOG0181	3.4.25.1	K02726	GO:0019773,GO:0006511,GO:0004175,GO:0051603,GO:0005839,GO:0004298	AT1G16470.1	PAB1	proteasome subunit PAB1	23.2777	22.8894	18.0798	18.4924	21.0772	23.6072	-0.127467	0.652617	0.970762
Glyma.01G105600	460.377	1850.74	408.951	440.773	672.075	625.532	XLOC_000562	Chr01	1	35687686	35690416	1306	Glyma.01G105600|Glyma.01G105600.2.Wm82.a2.v1,Glyma.01G105600|Glyma.01G105600.1.Wm82.a2.v1,Glyma.01G105600|Glyma.01G105600.3.Wm82.a2.v1	Glyma.01G105600.Wm82.a2.v1	.	.	30544255	Glyma.01G105600.1	Glyma.01G105600.1.p		PTHR33738,PTHR33738:SF3					AT5G02020.2			24.2574	106.998	20.6335	22.6291	35.2538	27.5574	0.646855	0.160118	0.781572
Glyma.01G105700	0	3.06161	0	0	0	0	XLOC_001778	Chr01	1	35692774	35693591	361	Glyma.01G105700|Glyma.01G105700.1.Wm82.a2.v1	.	Glyma.01G105700.Wm82.a2.v1	.	30544068	Glyma.01G105700.1	Glyma.01G105700.1.p		PTHR33122,PTHR33122:SF7					AT3G53980.1		Bifunctional inhibitor/lipid-transfer protein/seed storage 2S albumin superfamily protein	0	0.640348	0	0	0	0	2.53768	0.523917	NA
Glyma.01G106000	16.7949	146.192	6.43293	7.27692	5.42726	4.86417	XLOC_000563	Chr01	1	35856497	35858671	1443	Glyma.01G106000|Glyma.01G106000.1.Wm82.a2.v1	Glyma.01G106000.Wm82.a2.v1	.	.	30542230	Glyma.01G106000.1	Glyma.01G106000.1.p	PF00043,PF13417	PTHR11260,PTHR11260:SF303	KOG0406	2.5.1.18	K00799	GO:0005515	AT3G09270.1	ATGSTU8,GSTU8	glutathione S-transferase TAU 8	0.800912	7.64945	0.293756	0.338124	0.257659	0.193943	3.28184	0.000214472	0.0446266
Glyma.01G106200	36.5535	16.8388	22.9748	4.15824	17.1863	23.348	XLOC_001781	Chr01	1	35918034	35919778	1000	Glyma.01G106200|Glyma.01G106200.1.Wm82.a2.v1	.	Glyma.01G106200.Wm82.a2.v1	.	30543404	Glyma.01G106200.1	Glyma.01G106200.1.p	PF00582	PTHR31964,PTHR31964:SF23				GO:0006950	AT3G53990.1		Adenine nucleotide alpha hydrolases-like superfamily protein	2.51538	1.27141	1.51389	0.278808	1.17737	1.34333	0.750483	0.294795	0.876188
Glyma.01G106300	4.93967	9.95022	17.4608	9.35604	12.6636	13.6197	XLOC_000565	Chr01	1	35961504	35964818	1190	Glyma.01G106300|Glyma.01G106300.1.Wm82.a2.v1	Glyma.01G106300.Wm82.a2.v1	.	.	30543089	Glyma.01G106300.1	Glyma.01G106300.1.p										0.285644	0.631335	0.966857	0.527158	0.729023	0.658493	-0.144124	0.861544	0.99006
Glyma.01G106500	227.225	81.898	282.13	217.268	174.577	122.577	XLOC_000566	Chr01	1	36102934	36105568	1953	Glyma.01G106500|Glyma.01G106500.1.Wm82.a2.v1	Glyma.01G106500.Wm82.a2.v1	.	.	30542257	Glyma.01G106500.1	Glyma.01G106500.1.p		PTHR33356,PTHR33356:SF5					AT3G54000.1			8.00623	3.16625	9.51901	7.45914	6.12372	3.61109	0.19002	0.653644	0.970794
Glyma.01G106600	181.78	263.298	303.267	258.85	322.017	200.404	XLOC_000567	Chr01	1	36200298	36214296	3583	Glyma.01G106600|Glyma.01G106600.1.Wm82.a2.v1	Glyma.01G106600.Wm82.a2.v1	.	.	30542956	Glyma.01G106600.1	Glyma.01G106600.1.p	PF07719,PF13414,PF00254	PTHR10516,PTHR10516:SF268	KOG0543	5.2.1.8		GO:0006457,GO:0048513,GO:0042761,GO:0030154	AT3G54010.1	DEI1,PAS1	FKBP-type peptidyl-prolyl cis-trans isomerase family protein	3.49119	5.54849	5.57728	4.84392	6.15692	3.21804	-0.0655054	0.840402	0.988534
Glyma.01G106700	0	2.29621	0	0	1.80909	0.972834	XLOC_001783	Chr01	1	36295136	36295735	600	Glyma.01G106700|Glyma.01G106700.1.Wm82.a2.v1	.	Glyma.01G106700.Wm82.a2.v1	.	30544981	Glyma.01G106700.1	Glyma.01G106700.1.p	PF04145	PTHR12483,PTHR12483:SF41	KOG3386			GO:0035434,GO:0016021,GO:0005375	AT2G26975.1		Ctr copper transporter family	0	0.288957	0	0	0.206557	0.0932866	-0.245861	0.935842	NA
Glyma.01G106800	1494.74	537.312	870.284	688.188	833.989	832.746	XLOC_001784	Chr01	1	36419656	36422132	871	Glyma.01G106800|Glyma.01G106800.1.Wm82.a2.v1	.	Glyma.01G106800.Wm82.a2.v1	.	30543196	Glyma.01G106800.1	Glyma.01G106800.1.p	PF00011	PTHR11527,PTHR11527:SF153			K13993		AT1G53540.1		HSP20-like chaperones superfamily protein	118.093	46.5782	65.8396	52.9767	65.5954	55.008	0.287988	0.401459	0.914849
Glyma.01G107000	13.8311	6.12321	4.59495	1.03956	1.80909	0	XLOC_000568	Chr01	1	36552374	36557369	3814	Glyma.01G107000|Glyma.01G107000.1.Wm82.a2.v1	Glyma.01G107000.Wm82.a2.v1	.	.	30544158	Glyma.01G107000.1	Glyma.01G107000.1.p	PF12043	PTHR31390,PTHR31390:SF0					AT5G01030.2		Protein of unknown function (DUF3527)	0.249545	0.12122	0.0793862	0.0182753	0.0324945	0	3.07998	0.0356431	NA
Glyma.01G107100	11.8552	26.7891	24.8127	15.5934	19.8999	16.5382	XLOC_001786	Chr01	1	36558399	36560669	1521	Glyma.01G107100|Glyma.01G107100.1.Wm82.a2.v1,Glyma.01G107100|Glyma.01G107100.2.Wm82.a2.v1,Glyma.01G107100|Glyma.01G107100.3.Wm82.a2.v1	.	Glyma.01G107100.Wm82.a2.v1	.	30543414	Glyma.01G107100.1	Glyma.01G107100.1.p	PF02151,PF13474	PTHR34957,PTHR34957:SF1				GO:0005515	AT3G09250.1		Nuclear transport factor 2 (NTF2) family protein	0.536357	1.32985	1.07495	0.687396	0.896301	0.62559	0.287112	0.658327	0.971311
Glyma.01G107500	17.7828	29.0853	11.0279	17.6725	18.9954	24.3208	XLOC_000569	Chr01	1	36692911	36703883	1553	Glyma.01G107500|Glyma.01G107500.1.Wm82.a2.v1	Glyma.01G107500.Wm82.a2.v1	.	.	30544131	Glyma.01G107500.1	Glyma.01G107500.1.p	PF00249	PTHR10641,PTHR10641:SF524	KOG0048		K09422		AT3G09230.1	AtMYB1,MYB1	myb domain protein 1	0.787958	1.41409	0.467913	0.762996	0.837931	0.901029	-0.0741838	0.909372	0.992952
Glyma.01G107600	0	0	0	1.03956	0	0	XLOC_001790	Chr01	1	36786229	36787555	869	Glyma.01G107600|Glyma.01G107600.1.Wm82.a2.v1	.	Glyma.01G107600.Wm82.a2.v1	.	30543866	Glyma.01G107600.1	Glyma.01G107600.1.p	PF14392									0	0	0	0.0802094	0	0	-1.1013	0.787242	NA
Glyma.01G107900	25.6863	33.6777	22.0558	19.7516	28.9454	27.2394	XLOC_001791	Chr01	1	36843009	36848481	1881	Glyma.01G107900|Glyma.01G107900.1.Wm82.a2.v1	.	Glyma.01G107900.Wm82.a2.v1	.	30543826	Glyma.01G107900.1	Glyma.01G107900.1.p	PF07714	PTHR27001,PTHR27001:SF201	KOG1187	2.7.11.1		GO:0006468,GO:0004672	AT5G59010.2		Protein kinase protein with tetratricopeptide repeat domain	0.939695	1.35185	0.772641	0.70406	1.0542	0.833181	0.0959749	0.863347	0.990186
Glyma.01G108000	502.858	217.374	166.337	158.013	195.381	183.866	XLOC_001792	Chr01	1	36876444	36881588	2334	Glyma.01G108000|Glyma.01G108000.1.Wm82.a2.v1	.	Glyma.01G108000.Wm82.a2.v1	.	30543666	Glyma.01G108000.1	Glyma.01G108000.1.p	PF14360	PTHR21290,PTHR21290:SF29	KOG3058				AT3G54020.1	AtIPCS1	Arabidopsis Inositol phosphorylceramide synthase 1	14.8258	7.03203	4.69606	4.53929	5.73473	4.53243	0.708344	0.0722999	0.641265
Glyma.01G108100	0.987933	0	0	2.07912	0	1.94567	XLOC_001793	Chr01	1	36938848	36940524	1140	Glyma.01G108100|Glyma.01G108100.1.Wm82.a2.v1	.	Glyma.01G108100.Wm82.a2.v1	.	30544823	Glyma.01G108100.1	Glyma.01G108100.1.p	PF13041,PF01535	PTHR24015,PTHR24015:SF459					AT4G14850.1	LOI1,MEF11	Pentatricopeptide repeat (PPR) superfamily protein	0.0596345	0	0	0.122284	0	0.0981964	-2.08532	0.500074	NA
Glyma.01G108200	0	0	0.91899	0	0	0	XLOC_001794	Chr01	1	36947944	36957036	1940	Glyma.01G108200|Glyma.01G108200.1.Wm82.a2.v1	.	Glyma.01G108200.Wm82.a2.v1	.	30544666	Glyma.01G108200.1	Glyma.01G108200.1.p	PF00394,PF07732,PF07731	PTHR11709,PTHR11709:SF9		1.10.3.2	K05909	GO:0055114,GO:0016491,GO:0005507	AT3G09220.1	LAC7	laccase 7	0	0	0.0312143	0	0	0	0.822258	0.840299	NA
Glyma.01G108600	0	0	0	0	0	0.972834	XLOC_001798	Chr01	1	37008184	37009649	723	Glyma.01G108600|Glyma.01G108600.1.Wm82.a2.v1,Glyma.01G108600|Glyma.01G108600.2.Wm82.a2.v1	.	Glyma.01G108600.Wm82.a2.v1	.	30541996	Glyma.01G108600.1	Glyma.01G108600.1.p		PTHR21528,PTHR21528:SF0		2.5.1.87			AT1G11755.1	LEW1	Undecaprenyl pyrophosphate synthetase family protein	0	0	0	0	0	0.0774162	-1.1013	0.787242	NA
Glyma.01G108700	0	31.3815	0	0	0	1.94567	XLOC_001799	Chr01	1	37019265	37022017	1120	Glyma.01G108700|Glyma.01G108700.1.Wm82.a2.v1	.	Glyma.01G108700.Wm82.a2.v1	.	30543150	Glyma.01G108700.1	Glyma.01G108700.1.p	PF06521	PTHR33649,PTHR33649:SF4					AT3G54040.1		PAR1 protein	0	2.11558	0	0	0	0.0999499	4.01003	0.29993	0.878642
Glyma.01G108800	2.9638	0	1.83798	7.27692	15.3772	14.5925	XLOC_000572	Chr01	1	37059585	37063616	1604	Glyma.01G108800|Glyma.01G108800.1.Wm82.a2.v1	Glyma.01G108800.Wm82.a2.v1	.	.	30542322	Glyma.01G108800.1	Glyma.01G108800.1.p		PTHR35117					AT2G37960.1			0.127151	0	0.0755059	0.304186	0.656757	0.523428	-3.02446	0.0112047	0.328981
Glyma.01G108900	0	0	2.75697	0	0	0	XLOC_000573	Chr01	1	37085706	37089324	1653	Glyma.01G108900|Glyma.01G108900.1.Wm82.a2.v1	Glyma.01G108900.Wm82.a2.v1	.	.	30544689	Glyma.01G108900.1	Glyma.01G108900.1.p		PTHR35117					AT2G37960.2			0	0	0.109902	0	0	0	2.35366	0.555454	NA
Glyma.01G109100	533.484	439.341	564.26	482.356	407.044	493.227	XLOC_000575	Chr01	1	37198821	37206330	1592	Glyma.01G109100|Glyma.01G109100.1.Wm82.a2.v1,Glyma.01G109100|Glyma.01G109100.2.Wm82.a2.v1	Glyma.01G109100.Wm82.a2.v1	.	.	30543359	Glyma.01G109100.1	Glyma.01G109100.1.p	PF00467,PF02357	PTHR30265,PTHR30265:SF2				GO:0006355	AT3G09210.1	PTAC13	plastid transcriptionally active 13	23.0597	20.8369	23.355	20.3151	17.5158	17.8252	0.14383	0.588338	0.961252
Glyma.01G109200	46.4329	33.6777	16.5418	11.4352	11.7591	21.4023	XLOC_000576	Chr01	1	37229455	37232086	2632	Glyma.01G109200|Glyma.01G109200.1.Wm82.a2.v1	Glyma.01G109200.Wm82.a2.v1	.	.	30543871	Glyma.01G109200.1	Glyma.01G109200.1.p	PF00139	PTHR32401,PTHR32401:SF7		2.7.11.1		GO:0030246	AT5G01090.1		Concanavalin A-like lectin family protein	1.21399	0.966118	0.414135	0.291307	0.306068	0.467851	1.10295	0.0855124	0.67424
Glyma.01G109500	4265.9	1543.82	2314.02	2859.83	3316.96	11088.4	XLOC_000578	Chr01	1	37329078	37330095	1018	Glyma.01G109500|Glyma.01G109500.1.Wm82.a2.v1	Glyma.01G109500.Wm82.a2.v1	.	.	30542592	Glyma.01G109500.1	Glyma.01G109500.1.p	PF04832	PTHR11220					AT2G37970.1	SOUL-1	SOUL heme-binding family protein	288.361	114.504	149.783	188.36	223.215	626.688	-1.10645	0.133679	0.755625
Glyma.01G109600	0	3.06161	0	0	0.904543	2.9185	XLOC_001802	Chr01	1	37330257	37332544	662	Glyma.01G109600|Glyma.01G109600.1.Wm82.a2.v1,Glyma.01G109600|Glyma.01G109600.2.Wm82.a2.v1	.	Glyma.01G109600.Wm82.a2.v1	.	30543106	Glyma.01G109600.1	Glyma.01G109600.1.p	PF08571	PTHR15858,PTHR15858:SF2	KOG4779				AT2G37975.1		Yos1-like protein	0	0.349193	0	0	0.0936057	0.253649	-0.2924	0.914331	NA
Glyma.01G109700	0.987933	0	1.83798	0	0	0.972834	XLOC_001803	Chr01	1	37333971	37339211	4795	-	Glyma.01G109700.Wm82.a2.v1	.	.	30542603	Glyma.01G109700.1	Glyma.01G109700.1.p	PF00294	PTHR10584,PTHR10584:SF175	KOG2855	2.7.1.4			AT3G54090.1	FLN1	fructokinase-like 1	0.014178	0	0.0252579	0	0	0.011673	1.41568	0.681397	NA
Glyma.01G109800	124.48	55.8743	36.7596	38.4637	28.0408	42.8047	XLOC_001804	Chr01	1	37343232	37349115	3084	Glyma.01G109800|Glyma.01G109800.1.Wm82.a2.v1	.	Glyma.01G109800.Wm82.a2.v1	.	30544701	Glyma.01G109800.1	Glyma.01G109800.1.p	PF10250	PTHR31741,PTHR31741:SF4					AT3G54100.1		O-fucosyltransferase family protein	2.77753	1.36796	0.785418	0.836242	0.622885	0.798562	0.974662	0.0584141	0.596335
Glyma.01G110200	1.97587	10.7156	13.7849	18.7121	20.8045	2.9185	XLOC_001808	Chr01	1	37428469	37431278	1900	Glyma.01G110200|Glyma.01G110200.1.Wm82.a2.v1	.	Glyma.01G110200.Wm82.a2.v1	.	30541540	Glyma.01G110200.1	Glyma.01G110200.1.p	PF03151	PTHR11132,PTHR11132:SF136	KOG1444				AT1G76340.1	GONST3	golgi nucleotide sugar transporter 3	0.0715614	0.425832	0.478072	0.660334	0.750127	0.0883767	-0.671662	0.480059	0.936037
Glyma.01G110400	61.2519	92.6136	54.2204	61.334	60.6044	71.9897	XLOC_000582	Chr01	1	37512942	37517508	1975	Glyma.01G110400|Glyma.01G110400.1.Wm82.a2.v1	Glyma.01G110400.Wm82.a2.v1	.	.	30543350	Glyma.01G110400.1	Glyma.01G110400.1.p	PF00153	PTHR24089,PTHR24089:SF268	KOG0753		K15103		AT3G54110.1	ATPUMP1,ATUCP1,PUMP1,UCP,UCP1	plant uncoupling mitochondrial protein 1	2.13416	3.54064	1.80901	2.08224	2.10217	2.09718	0.0994212	0.808606	0.986724
Glyma.01G110500	64.2157	58.9359	86.3851	134.103	48.8453	49.6145	XLOC_001810	Chr01	1	37527378	37530872	2778	Glyma.01G110500|Glyma.01G110500.1.Wm82.a2.v1,Glyma.01G110500|Glyma.01G110500.2.Wm82.a2.v1	.	Glyma.01G110500.Wm82.a2.v1	.	30544914	Glyma.01G110500.1	Glyma.01G110500.1.p	PF02453	PTHR10994,PTHR10994:SF65	KOG1792				AT3G54120.1		Reticulon family protein	1.59068	1.60185	2.04904	3.2367	1.20454	1.02756	-0.154739	0.742829	0.981536
Glyma.01G110600	36.5535	52.8127	42.2735	49.8989	74.1725	62.2614	XLOC_001811	Chr01	1	37577089	37579861	1056	Glyma.01G110600|Glyma.01G110600.1.Wm82.a2.v1	.	Glyma.01G110600.Wm82.a2.v1	.	30544085	Glyma.01G110600.1	Glyma.01G110600.1.p		PTHR36076					AT5G57230.1		Thioredoxin superfamily protein	2.38199	3.77614	2.63785	3.16827	4.81183	3.39224	-0.504405	0.24519	0.848058
Glyma.01G111000	0	0.765402	0	0	0	0	XLOC_001813	Chr01	1	37629646	37637607	549	Glyma.01G111000|Glyma.01G111000.1.Wm82.a2.v1	.	Glyma.01G111000.Wm82.a2.v1	.	30545090	Glyma.01G111000.1	Glyma.01G111000.1.p	PF02338	PTHR13312,PTHR13312:SF2					AT2G38025.1		Cysteine proteinases superfamily protein	0	0.105267	0	0	0	0	0.822258	0.840299	NA
Glyma.01G111200	775.528	787.598	1009.97	921.05	896.402	1026.34	XLOC_000587	Chr01	1	37698234	37719708	4701	Glyma.01G111200|Glyma.01G111200.1.Wm82.a2.v1,Glyma.01G111200|Glyma.01G111200.2.Wm82.a2.v1,Glyma.01G111200|Glyma.01G111200.3.Wm82.a2.v1,Glyma.01G111200|Glyma.01G111200.4.Wm82.a2.v1	Glyma.01G111200.Wm82.a2.v1	.	.	30544893	Glyma.01G111200.1	Glyma.01G111200.1.p	PF00782,PF03919,PF01331	PTHR10367,PTHR10367:SF11	KOG2386	2.1.1.56	K13917	GO:0008138,GO:0006470,GO:0004484,GO:0006397,GO:0006370	AT3G09100.2		mRNA capping enzyme family protein	11.3522	12.6499	14.1567	13.1368	13.063	12.5612	-0.15194	0.552245	0.954228
Glyma.01G111300	872.345	731.724	1290.26	1050.99	1019.42	939.758	XLOC_000588	Chr01	1	37734886	37748022	3379	Glyma.01G111300|Glyma.01G111300.1.Wm82.a2.v1,Glyma.01G111300|Glyma.01G111300.2.Wm82.a2.v1	Glyma.01G111300.Wm82.a2.v1	.	.	30541850	Glyma.01G111300.1	Glyma.01G111300.1.p	PF13517	PTHR21419,PTHR21419:SF23		3.2.1.162			AT3G09090.1	DEX1	defective in exine formation protein (DEX1)	17.7654	16.3506	25.1614	20.8549	20.6679	16.0014	-0.0642416	0.82057	0.987769
Glyma.01G111900	85.9502	29.8507	45.9495	42.6219	47.9408	61.2885	XLOC_000593	Chr01	1	37911898	37915131	2661	Glyma.01G111900|Glyma.01G111900.1.Wm82.a2.v1	Glyma.01G111900.Wm82.a2.v1	.	.	30544263	Glyma.01G111900.1	Glyma.01G111900.1.p	PF05340	PTHR31659,PTHR31659:SF8					AT3G09070.1		Protein of unknown function (DUF740)	2.22268	0.846999	1.13784	1.07395	1.23422	1.32515	0.0715306	0.884017	0.991741
Glyma.01G112200	0	0	0	1.03956	0	0	XLOC_000594	Chr01	1	38052284	38062064	4034	Glyma.01G112200|Glyma.01G112200.3.Wm82.a2.v1,Glyma.01G112200|Glyma.01G112200.1.Wm82.a2.v1,Glyma.01G112200|Glyma.01G112200.2.Wm82.a2.v1	Glyma.01G112200.Wm82.a2.v1	.	.	30542272	Glyma.01G112200.1	Glyma.01G112200.1.p	PF13676,PF00931	PTHR11017,PTHR11017:SF163	KOG4658			GO:0007165,GO:0005515,GO:0043531	AT5G36930.2		Disease resistance protein (TIR-NBS-LRR class) family	0	0	0	0.0172786	0	0	-1.1013	0.787242	NA
Glyma.01G112300	18.7707	3.82701	1.83798	6.23736	9.04543	1.94567	XLOC_000595	Chr01	1	38071568	38079066	4383	Glyma.01G112300|Glyma.01G112300.1.Wm82.a2.v1	Glyma.01G112300.Wm82.a2.v1	.	.	30544884	Glyma.01G112300.1	Glyma.01G112300.1.p	PF13676,PF00931	PTHR11017,PTHR11017:SF163	KOG4658			GO:0007165,GO:0005515,GO:0043531	AT5G36930.2		Disease resistance protein (TIR-NBS-LRR class) family	0.294703	0.0659268	0.0276321	0.0954168	0.14138	0.0255405	0.477752	0.677438	0.973173
Glyma.01G112900	210.43	95.6752	98.3319	211.031	129.35	153.708	XLOC_000599	Chr01	1	38606635	38608976	2342	Glyma.01G112900|Glyma.01G112900.1.Wm82.a2.v1	Glyma.01G112900.Wm82.a2.v1	.	.	30544269	Glyma.01G112900.1	Glyma.01G112900.1.p	PF02458	PTHR31896,PTHR31896:SF5		2.3.1.99,2.3.1.133		GO:0016747	AT5G01210.1		HXXXD-type acyl-transferase family protein	6.18294	3.08451	2.76664	6.04163	3.78364	3.77607	-0.302532	0.439413	0.925866
Glyma.01G113000	163.997	130.884	98.3319	89.4021	92.2634	118.686	XLOC_001821	Chr01	1	38674509	38679984	3204	Glyma.01G113000|Glyma.01G113000.1.Wm82.a2.v1	.	Glyma.01G113000.Wm82.a2.v1	.	30541714	Glyma.01G113000.1	Glyma.01G113000.1.p	PF13579,PF00534	PTHR12526,PTHR12526:SF340	KOG1111		K06119		AT5G01220.1	SQD2	sulfoquinovosyldiacylglycerol 2	3.52223	3.08437	2.02231	1.8709	1.97273	2.13127	0.378212	0.28911	0.875396
Glyma.01G113200	0	0	0	1.03956	2.71363	0	XLOC_001822	Chr01	1	38755065	38758956	1848	Glyma.01G113200|Glyma.01G113200.1.Wm82.a2.v1	.	Glyma.01G113200.Wm82.a2.v1	.	30543962	Glyma.01G113200.1	Glyma.01G113200.1.p	PF01553	PTHR15486,PTHR15486:SF20		2.3.1.198,2.3.1.15	K13508	GO:0016746,GO:0008152	AT2G38110.1	ATGPAT6,GPAT6	glycerol-3-phosphate acyltransferase 6	0	0	0	0.0377175	0.100596	0	-2.94452	0.429641	NA
Glyma.01G114300	11.8552	8.41942	18.3798	12.4747	48.8453	73.9354	XLOC_001828	Chr01	1	39578973	39579644	672	Glyma.01G114300|Glyma.01G114300.1.Wm82.a2.v1	.	Glyma.01G114300.Wm82.a2.v1	.	30543349	Glyma.01G114300.1	Glyma.01G114300.1.p	PF05758	PTHR33163,PTHR33163:SF3					ATMG00370.1		Ycf1 protein	1.21399	0.945991	1.80225	1.24468	4.97949	6.33016	-1.825	0.00709982	0.267183
Glyma.01G114400	39.5173	10.7156	13.7849	16.633	3.61817	18.4838	XLOC_000607	Chr01	1	39584550	39587557	2966	Glyma.01G114400|Glyma.01G114400.1.Wm82.a2.v1	Glyma.01G114400.Wm82.a2.v1	.	.	30543470	Glyma.01G114400.1	Glyma.01G114400.1.p	PF03140	PTHR31549,PTHR31549:SF12					AT3G60470.1		Plant protein of unknown function (DUF247)	0.916835	0.272785	0.30625	0.376005	0.0835698	0.358553	0.705864	0.377995	0.910795
Glyma.01G114500	143.25	127.057	231.585	302.512	90.4543	260.72	XLOC_001829	Chr01	1	39587752	39605072	5454	Glyma.01G114500|Glyma.01G114500.1.Wm82.a2.v1,Glyma.01G114500|Glyma.01G114500.4.Wm82.a2.v1,Glyma.01G114500|Glyma.01G114500.2.Wm82.a2.v1,Glyma.01G114500|Glyma.01G114500.3.Wm82.a2.v1,Glyma.01G114500|Glyma.01G114500.5.Wm82.a2.v1	.	Glyma.01G114500.Wm82.a2.v1	.	30544562	Glyma.01G114500.1	Glyma.01G114500.1.p	PF03151	PTHR11132,PTHR11132:SF112					AT1G61800.1	ATGPT2,GPT2	glucose-6-phosphate/phosphate translocator 2	1.8074	1.75896	2.79796	3.71897	1.13617	2.75036	-0.390436	0.361923	0.90503
Glyma.01G114800	30.6259	6.88862	13.7849	21.8308	27.1363	26.2665	XLOC_000610	Chr01	1	39687455	39688831	1269	Glyma.01G114800|Glyma.01G114800.1.Wm82.a2.v1	Glyma.01G114800.Wm82.a2.v1	.	.	30543653	Glyma.01G114800.1	Glyma.01G114800.1.p	PF17067	PTHR34550,PTHR34550:SF1			K19033		AT2G38140.1	PSRP4	plastid-specific ribosomal protein 4	1.66074	0.409868	0.715789	1.15346	1.46494	1.19089	-0.579374	0.391816	0.913531
Glyma.01G114900	20.7466	2.29621	0	8.31648	7.23634	5.837	XLOC_001831	Chr01	1	39688705	39690564	1858	Glyma.01G114900|Glyma.01G114900.1.Wm82.a2.v1	.	Glyma.01G114900.Wm82.a2.v1	.	30541924	Glyma.01G114900.1	Glyma.01G114900.1.p	PF04488,PF04572	PTHR12042,PTHR12042:SF18	KOG1928		K01988		AT2G38150.1		alpha 1,4-glycosyltransferase family protein	0.76838	0.0933123	0	0.300116	0.266812	0.180749	0.0760926	0.950725	0.9957
Glyma.01G115000	1604.4	893.989	1508.98	1740.22	1021.23	1594.47	XLOC_000611	Chr01	1	39765884	39770366	2704	Glyma.01G115000|Glyma.01G115000.3.Wm82.a2.v1,Glyma.01G115000|Glyma.01G115000.4.Wm82.a2.v1,Glyma.01G115000|Glyma.01G115000.1.Wm82.a2.v1,Glyma.01G115000|Glyma.01G115000.2.Wm82.a2.v1	Glyma.01G115000.Wm82.a2.v1	.	.	30544450	Glyma.01G115000.1	Glyma.01G115000.1.p	PF00686	PTHR10357,PTHR10357:SF149		3.2.1.3		GO:2001070,GO:0003824	AT5G01260.2		Carbohydrate-binding-like fold	40.8302	24.9632	36.7724	43.1513	25.873	33.9268	-0.13169	0.672413	0.972912
Glyma.01G115500	0	1.5308	0	0	0	0	XLOC_001834	Chr01	1	39968564	39970923	1161	Glyma.01G115500|Glyma.01G115500.1.Wm82.a2.v1,Glyma.01G115500|Glyma.01G115500.2.Wm82.a2.v1	.	Glyma.01G115500.Wm82.a2.v1	.	30544067	Glyma.01G115500.1	Glyma.01G115500.1.p										0	0.0995546	0	0	0	0	1.55017	0.702188	NA
Glyma.01G115600	0	0.765402	0	4.15824	7.23634	0	XLOC_001835	Chr01	1	39989695	39991769	2075	Glyma.01G115600|Glyma.01G115600.1.Wm82.a2.v1	.	Glyma.01G115600.Wm82.a2.v1	.	30543309	Glyma.01G115600.1	Glyma.01G115600.1.p	PF03140	PTHR31549,PTHR31549:SF12					AT3G50190.1		Plant protein of unknown function (DUF247)	0	0.0278513	0	0.134365	0.238909	0	-3.58415	0.119647	NA
Glyma.01G115700	3.95173	0	0	0	1.80909	0	XLOC_000614	Chr01	1	40039932	40041886	1807	Glyma.01G115700|Glyma.01G115700.1.Wm82.a2.v1	Glyma.01G115700.Wm82.a2.v1	.	.	30544998	Glyma.01G115700.1	Glyma.01G115700.1.p	PF03140	PTHR31549,PTHR31549:SF12					AT3G50170.1		Plant protein of unknown function (DUF247)	0.150489	0	0	0	0.0685855	0	1.07681	0.738435	NA
Glyma.01G115900	702.421	561.805	556.908	312.907	271.363	514.629	XLOC_001836	Chr01	1	40072016	40074854	1513	Glyma.01G115900|Glyma.01G115900.1.Wm82.a2.v1	.	Glyma.01G115900.Wm82.a2.v1	.	30541543	Glyma.01G115900.1	Glyma.01G115900.1.p	PF00504	PTHR21649,PTHR21649:SF6			K08915	GO:0016020,GO:0009765	AT3G08940.2	LHCB4.2	light harvesting complex photosystem II	31.9472	28.0363	24.2543	13.8667	12.2869	19.5698	0.717482	0.021844	0.43196
Glyma.01G116000	389.246	730.193	530.257	463.644	504.735	633.315	XLOC_000616	Chr01	1	40083115	40086498	1395	Glyma.01G116000|Glyma.01G116000.1.Wm82.a2.v1,Glyma.01G116000|Glyma.01G116000.2.Wm82.a2.v1,Glyma.01G116000|Glyma.01G116000.3.Wm82.a2.v1,Glyma.01G116000|Glyma.01G116000.4.Wm82.a2.v1,Glyma.01G116000|Glyma.01G116000.5.Wm82.a2.v1,Glyma.01G116000|Glyma.01G116000.6.Wm82.a2.v1,Glyma.01G116000|Glyma.01G116000.7.Wm82.a2.v1	Glyma.01G116000.Wm82.a2.v1	.	.	30545184	Glyma.01G116000.1	Glyma.01G116000.1.p	PF00505	PTHR13711,PTHR13711:SF187	KOG0381		K10802	GO:0006355,GO:0005634,GO:0003682,GO:0003677	AT3G51880.2	HMGB1,NFD1	high mobility group B1	19.201	39.5219	25.0471	22.2846	24.7868	26.1202	0.038341	0.901464	0.992939
Glyma.01G116100	44.457	78.8364	83.6281	67.5714	63.318	68.0984	XLOC_001837	Chr01	1	40088344	40093811	1196	Glyma.01G116100|Glyma.01G116100.2.Wm82.a2.v1,Glyma.01G116100|Glyma.01G116100.1.Wm82.a2.v1	.	Glyma.01G116100.Wm82.a2.v1	.	30545223	Glyma.01G116100.1	Glyma.01G116100.1.p	PF07685,PF01174	PTHR31559,PTHR31559:SF0	KOG3210	4.3.3.6	K08681	GO:0009236,GO:0003824,GO:0042823,GO:0042819,GO:0004359	AT5G60540.1	ATPDX2,EMB2407,PDX2	pyridoxine biosynthesis 2	2.5579	4.97702	4.6075	3.78815	3.62683	3.27595	0.0544873	0.895383	0.992582
Glyma.01G116500	7.90347	1.5308	6.43293	21.8308	6.3318	13.6197	XLOC_000619	Chr01	1	40155119	40156835	970	Glyma.01G116500|Glyma.01G116500.1.Wm82.a2.v1	Glyma.01G116500.Wm82.a2.v1	.	.	30543008	Glyma.01G116500.1	Glyma.01G116500.1.p	PF08240	PTHR11695,PTHR11695:SF395		1.1.1.1		GO:0055114,GO:0016491,GO:0008270	AT1G64710.1		GroES-like zinc-binding dehydrogenase family protein	0.560687	0.119158	0.437	1.50901	0.447184	0.807842	-1.42455	0.135448	0.756689
Glyma.01G117200	10.8673	4.59241	8.27091	5.1978	2.71363	9.72834	XLOC_001841	Chr01	1	40497525	40501709	3709	Glyma.01G117200|Glyma.01G117200.1.Wm82.a2.v1	.	Glyma.01G117200.Wm82.a2.v1	.	30542235	Glyma.01G117200.1	Glyma.01G117200.1.p	PF08263,PF13855	PTHR27004,PTHR27004:SF37	KOG0472			GO:0005515	AT1G47890.1	AtRLP7,RLP7	receptor like protein 7	0.201622	0.0934884	0.14694	0.0939633	0.0501216	0.150908	0.408987	0.691341	0.975246
Glyma.01G117600	0	0	0	0	0	0.972834	XLOC_001844	Chr01	1	40583042	40583746	408	Glyma.01G117600|Glyma.01G117600.1.Wm82.a2.v1	.	Glyma.01G117600.Wm82.a2.v1	.	30541770	Glyma.01G117600.1	Glyma.01G117600.1.p		PTHR15454,PTHR15454:SF7					AT1G48540.1		Outer arm dynein light chain 1 protein	0	0	0	0	0	0.137186	-1.1013	0.787242	NA
Glyma.01G117800	95.8295	173.746	177.365	125.787	132.968	110.903	XLOC_000626	Chr01	1	40630034	40635116	3247	Glyma.01G117800|Glyma.01G117800.1.Wm82.a2.v1	Glyma.01G117800.Wm82.a2.v1	.	.	30542866	Glyma.01G117800.1	Glyma.01G117800.1.p	PF16278,PF01661,PF13671,PF11969	PTHR12486,PTHR12486:SF4	KOG0562,KOG2134	3.6.2.1	K10863	GO:0033699,GO:0006281,GO:0003677	AT5G01310.1	APTX	APRATAXIN-like	2.03091	4.04024	3.5994	2.59745	2.8054	1.96514	0.271755	0.446809	0.927349
Glyma.01G117900	0.987933	0	1.83798	0	0	0	XLOC_001845	Chr01	1	40636080	40646114	4216	Glyma.01G117900|Glyma.01G117900.2.Wm82.a2.v1,Glyma.01G117900|Glyma.01G117900.3.Wm82.a2.v1,Glyma.01G117900|Glyma.01G117900.4.Wm82.a2.v1,Glyma.01G117900|Glyma.01G117900.5.Wm82.a2.v1,Glyma.01G117900|Glyma.01G117900.1.Wm82.a2.v1,Glyma.01G117900|Glyma.01G117900.10.Wm82.a2.v1,Glyma.01G117900|Glyma.01G117900.11.Wm82.a2.v1,Glyma.01G117900|Glyma.01G117900.12.Wm82.a2.v1,Glyma.01G117900|Glyma.01G117900.13.W…	.	Glyma.01G117900.Wm82.a2.v1	.	30544527	Glyma.01G117900.1	Glyma.01G117900.1.p	PF08276,PF00954,PF01453,PF07714	PTHR27002,PTHR27002:SF101	KOG1187	2.7.11.1		GO:0048544,GO:0006468,GO:0004672	AT4G21380.1	ARK3,RK3	receptor kinase 3	0.0161251	0	0.0287266	0	0	0	2.38005	0.550876	NA
Glyma.01G118100	0	0.765402	0	0	0	0.972834	XLOC_000627	Chr01	1	40699940	40700495	339	Glyma.01G118100|Glyma.01G118100.1.Wm82.a2.v1	Glyma.01G118100.Wm82.a2.v1	.	.	30544437	Glyma.01G118100.1	Glyma.01G118100.1.p		PTHR13009,PTHR13009:SF8					AT3G12050.1		Aha1 domain-containing protein	0	0.170476	0	0	0	0.165109	-0.139515	0.972725	NA
Glyma.01G118200	21.7345	26.7891	9.1899	13.5143	22.6136	18.4838	XLOC_001847	Chr01	1	40731727	40739098	1505	Glyma.01G118200|Glyma.01G118200.1.Wm82.a2.v1,Glyma.01G118200|Glyma.01G118200.2.Wm82.a2.v1	.	Glyma.01G118200.Wm82.a2.v1	.	30544804	Glyma.01G118200.1	Glyma.01G118200.1.p	PF06694	PTHR14352,PTHR14352:SF2					AT5G17620.1			0.993776	1.34399	0.402364	0.602077	1.02935	0.706623	0.0752917	0.911509	0.993075
Glyma.01G118400	6.91553	4.59241	22.9748	20.7912	24.4227	10.7012	XLOC_001848	Chr01	1	40778689	40782184	3430	-	Glyma.01G118400.Wm82.a2.v1	.	.	30542565	Glyma.01G118400.1	Glyma.01G118400.1.p	PF07714,PF11721	PTHR27006,PTHR27006:SF11	KOG1187	2.7.11.1		GO:0006468,GO:0004672	AT3G14840.2		Leucine-rich repeat transmembrane protein kinase	0.138741	0.101093	0.441369	0.406425	0.487787	0.179502	-0.708817	0.37801	0.910795
Glyma.01G118800	39.5173	56.6397	88.223	123.708	116.686	71.0169	XLOC_000630	Chr01	1	40805498	40845537	3194	Glyma.01G118800|Glyma.01G118800.1.Wm82.a2.v1	Glyma.01G118800.Wm82.a2.v1	.	.	30544426	Glyma.01G118800.1	Glyma.01G118800.1.p	PF00560,PF07714,PF11721	PTHR27006,PTHR27006:SF11	KOG1187	2.7.11.1		GO:0005515,GO:0006468,GO:0004672	AT1G53420.1		Leucine-rich repeat transmembrane protein kinase	0.851388	1.33894	1.82009	2.59691	2.50274	1.27926	-0.75895	0.0756398	0.649093
Glyma.01G118900	148.19	126.291	214.125	235.98	243.322	230.562	XLOC_000628	Chr01	1	40757868	40891062	3361	Glyma.01G118600|Glyma.01G118600.1.Wm82.a2.v1,Glyma.01G118500|Glyma.01G118500.1.Wm82.a2.v1,Glyma.01G118300|Glyma.01G118300.1.Wm82.a2.v1,Glyma.01G118300|Glyma.01G118300.2.Wm82.a2.v1,Glyma.01G118900|Glyma.01G118900.1.Wm82.a2.v1,Glyma.01G118900|Glyma.01G118900.2.Wm82.a2.v1,Glyma.01G118900|Glyma.01G118900.3.Wm82.a2.v1,Glyma.01G118400|Glyma.01G118400.2.Wm82.a2.v1,Glyma.01G118400|Glyma.01G118400.1.Wm82.…	Glyma.01G118900.Wm82.a2.v1;Glyma.01G118700.Wm82.a2.v1;Glyma.01G118400.Wm82.a2.v1;Glyma.01G118300.Wm82.a2.v1;Glyma.01G118800.Wm82.a2.v1;Glyma.01G118500.Wm82.a2.v1;Glyma.01G118600.Wm82.a2.v1	.	.	30544858	Glyma.01G118900.1	Glyma.01G118900.1.p	PF13855,PF07714,PF11721	PTHR27006,PTHR27006:SF11	KOG1187	2.7.11.1		GO:0005515,GO:0006468,GO:0004672	AT3G14840.2		Leucine-rich repeat transmembrane protein kinase	3.03407	2.83713	4.198	4.70763	4.95957	3.94685	-0.547515	0.0849797	0.672514
Glyma.01G119100	12.8431	24.4929	27.5697	25.989	20.8045	9.72834	XLOC_001849	Chr01	1	40902724	40906871	2173	Glyma.01G119000|Glyma.01G119000.1.Wm82.a2.v1,Glyma.01G119100|Glyma.01G119100.1.Wm82.a2.v1	.	Glyma.01G119100.Wm82.a2.v1;Glyma.01G119000.Wm82.a2.v1	.	30542814	Glyma.01G119100.1	Glyma.01G119100.1.p										0.406711	0.851047	0.836021	0.801909	0.655886	0.257579	0.202338	0.760698	0.983088
Glyma.01G119300	0.987933	3.06161	3.67596	2.07912	1.80909	3.89134	XLOC_001851	Chr01	1	40966163	40969411	1216	Glyma.01G119300|Glyma.01G119300.1.Wm82.a2.v1	.	Glyma.01G119300.Wm82.a2.v1	.	30544763	Glyma.01G119300.1	Glyma.01G119300.1.p	PF00638	PTHR23138,PTHR23138:SF93	KOG0864		K15306	GO:0046907	AT5G58590.1	RANBP1	RAN binding protein 1	0.0559073	0.190103	0.199197	0.114641	0.101919	0.184118	-0.00762022	0.996097	NA
Glyma.01G119400	641.169	738.613	600.1	734.969	680.216	686.821	XLOC_001852	Chr01	1	40972234	40977414	1823	Glyma.01G119400|Glyma.01G119400.1.Wm82.a2.v1	.	Glyma.01G119400.Wm82.a2.v1	.	30542533	Glyma.01G119400.1	Glyma.01G119400.1.p	PF00557	PTHR10804,PTHR10804:SF11	KOG2776	3.4.11.18			AT3G51800.3	ATEBP1,ATG2,EBP1	metallopeptidase M24 family protein	24.2025	30.5917	21.6911	27.032	25.5618	21.6765	-0.0924394	0.713306	0.977855
Glyma.01G119500	1365.32	1634.13	1227.77	941.841	822.23	816.208	XLOC_000631	Chr01	1	41160036	41170541	3741	Glyma.01G119500|Glyma.01G119500.1.Wm82.a2.v1,Glyma.01G119500|Glyma.01G119500.2.Wm82.a2.v1,Glyma.01G119500|Glyma.01G119500.3.Wm82.a2.v1	Glyma.01G119500.Wm82.a2.v1	.	.	30542570	Glyma.01G119500.1	Glyma.01G119500.1.p	PF00962	PTHR11359,PTHR11359:SF8		3.5.4.6,3.5.4.17	K01490	GO:0019239,GO:0032264,GO:0003876	AT2G38280.1	ATAMPD,FAC1	AMP deaminase, putative / myoadenylate deaminase, putative	25.1144	32.9817	21.6259	16.8805	15.0569	12.5529	0.706323	0.00526306	0.234666
Glyma.01G119600	9029.71	4031.37	7173.64	9596.17	9405.44	11092.3	XLOC_001853	Chr01	1	41172520	41174242	783	Glyma.01G119600|Glyma.01G119600.1.Wm82.a2.v1	.	Glyma.01G119600.Wm82.a2.v1	.	30544372	Glyma.01G119600.1	Glyma.01G119600.1.p	PF00477	PTHR34671,PTHR34671:SF1					AT2G40170.1	ATEM6,EM6,GEA6	Stress induced protein	793.573	388.745	603.701	821.735	822.902	815.06	-0.584659	0.053615	0.579491
Glyma.01G119900	901.983	300.038	371.272	403.349	598.808	891.116	XLOC_000632	Chr01	1	41240170	41242780	1259	Glyma.01G119900|Glyma.01G119900.1.Wm82.a2.v1	Glyma.01G119900.Wm82.a2.v1	.	.	30543833	Glyma.01G119900.1	Glyma.01G119900.1.p	PF00462	PTHR10293,PTHR10293:SF45	KOG0911	1.8.1.9		GO:0045454,GO:0015035,GO:0009055	AT2G38270.1	ATGRX2,CXIP2	CAX-interacting protein 2	49.3	17.9938	19.4317	21.4808	32.5831	40.723	-0.284048	0.484829	0.937981
Glyma.01G120400	9.87933	3.82701	5.51394	0	0	1.94567	XLOC_000637	Chr01	1	41337574	41341197	2563	Glyma.01G120400|Glyma.01G120400.1.Wm82.a2.v1,Glyma.01G120400|Glyma.01G120400.2.Wm82.a2.v1	Glyma.01G120400.Wm82.a2.v1	.	.	30544752	Glyma.01G120400.1	Glyma.01G120400.1.p	PF00487,PF11960	PTHR32100,PTHR32100:SF17		1.14.99.33	K10257	GO:0006629,GO:0055114,GO:0016717	AT5G05580.1	FAD8	fatty acid desaturase 8	0.265249	0.112742	0.141761	0	0	0.0436769	3.28291	0.0573448	NA
Glyma.01G120800	2.9638	1.5308	0.91899	0	0.904543	0	XLOC_000641	Chr01	1	41380696	41382891	1628	Glyma.01G120800|Glyma.01G120800.1.Wm82.a2.v1	Glyma.01G120800.Wm82.a2.v1	.	.	30544582	Glyma.01G120800.1	Glyma.01G120800.1.p	PF14383	PTHR35499,PTHR35499:SF2					AT5G01370.1	ACI1	ALC-interacting protein 1	0.125276	0.0709968	0.0371964	0	0.0380633	0	2.35988	0.371265	NA
Glyma.01G121100	3.95173	0	0	1.03956	0	0	XLOC_000643	Chr01	1	41546650	41547316	481	Glyma.01G121100|Glyma.01G121100.1.Wm82.a2.v1	Glyma.01G121100.Wm82.a2.v1	.	.	30544986	Glyma.01G121100.1	Glyma.01G121100.1.p	PF04842	PTHR31860					AT3G18350.1		Plant protein of unknown function (DUF639)	0.56535	0	0	0.14491	0	0	1.8843	0.581233	NA
Glyma.01G121200	2.9638	0	6.43293	1.03956	0.904543	0	XLOC_001860	Chr01	1	41625717	41627670	1737	Glyma.01G121200|Glyma.01G121200.1.Wm82.a2.v1	.	Glyma.01G121200.Wm82.a2.v1	.	30542017	Glyma.01G121200.1	Glyma.01G121200.1.p		PTHR33322,PTHR33322:SF4					AT2G46240.1	ATBAG6,BAG6	BCL-2-associated athanogene 6	0.117415	0	0.244036	0.0401278	0.0356747	0	2.25987	0.302982	NA
Glyma.01G121300	25.6863	20.6658	24.8127	15.5934	17.1863	5.837	XLOC_001861	Chr01	1	41795455	41800252	1618	Glyma.01G121300|Glyma.01G121300.1.Wm82.a2.v1	.	Glyma.01G121300.Wm82.a2.v1	.	30544951	Glyma.01G121300.1	Glyma.01G121300.1.p	PF00226,PF01556	PTHR24078,PTHR24078:SF298	KOG0714		K09510		AT3G08910.1		DNAJ heat shock family protein	1.09244	0.964381	1.01051	0.646186	0.727672	0.20756	0.874114	0.196808	0.813209
Glyma.01G121500	680.686	388.824	546.799	583.193	563.53	494.2	XLOC_001862	Chr01	1	41808055	41828635	4705	Glyma.01G121400|Glyma.01G121400.1.Wm82.a2.v1,Glyma.01G121400|Glyma.01G121400.2.Wm82.a2.v1,Glyma.01G121400|Glyma.01G121400.3.Wm82.a2.v1	Glyma.01G121500.Wm82.a2.v1;Glyma.01G121600.Wm82.a2.v1	.	.	30543506	Glyma.01G121500.1	Glyma.01G121500.1.p										9.95547	6.23975	7.65795	8.3109	8.20519	6.0433	-0.0321969	0.910829	0.992952
Glyma.01G121800	2.9638	6.88862	2.75697	2.07912	5.42726	0	XLOC_000647	Chr01	1	41886718	41886915	198	Glyma.01G121800|Glyma.01G121800.1.Wm82.a2.v1	Glyma.01G121800.Wm82.a2.v1	.	.	30544671	Glyma.01G121800.1	Glyma.01G121800.1.p										1.03005	2.62688	0.917511	0.70406	1.87779	0	0.75025	0.622662	NA
Glyma.01G122000	367.511	226.559	233.423	240.138	255.081	233.48	XLOC_001864	Chr01	1	41909666	41918882	2377	Glyma.01G122100|Glyma.01G122100.2.Wm82.a2.v1,Glyma.01G122100|Glyma.01G122100.3.Wm82.a2.v1,Glyma.01G122100|Glyma.01G122100.1.Wm82.a2.v1,Glyma.01G122100|Glyma.01G122100.4.Wm82.a2.v1	Glyma.01G122000.Wm82.a2.v1	.	.	30544581	Glyma.01G122000.1	Glyma.01G122000.1.p	PF00657	PTHR14209,PTHR14209:SF10	KOG3035			GO:0016788	AT3G11210.1		SGNH hydrolase-type esterase superfamily protein	10.6394	7.19658	6.47083	6.77373	7.35157	5.65135	0.172335	0.57342	0.959709
Glyma.01G122300	432.715	453.883	748.058	605.024	680.216	607.048	XLOC_001866	Chr01	1	42014760	42020322	4473	Glyma.01G122300|Glyma.01G122300.1.Wm82.a2.v1	.	Glyma.01G122300.Wm82.a2.v1	.	30542540	Glyma.01G122300.1	Glyma.01G122300.1.p		PTHR24286,PTHR24286:SF83		1.14.13.109			AT1G27090.1		glycine-rich protein	6.65698	7.6616	11.02	9.0692	10.4179	7.80829	-0.217766	0.461386	0.930699
Glyma.01G122700	0	1.5308	0.91899	0	1.80909	0	XLOC_001868	Chr01	1	42067089	42069944	1272	Glyma.01G122700|Glyma.01G122700.1.Wm82.a2.v1	.	Glyma.01G122700.Wm82.a2.v1	.	30541949	Glyma.01G122700.1	Glyma.01G122700.1.p	PF05553	PTHR34059,PTHR34059:SF4					AT4G16790.1		hydroxyproline-rich glycoprotein family protein	0	0.090867	0.0476067	0	0.0974324	0	0.442689	0.892805	NA
Glyma.01G122800	1.97587	0	0	1.03956	0.904543	0	XLOC_001869	Chr01	1	42259238	42263866	1908	Glyma.01G122800|Glyma.01G122800.1.Wm82.a2.v1	.	Glyma.01G122800.Wm82.a2.v1	.	30543811	Glyma.01G122800.1	Glyma.01G122800.1.p	PF01699	PTHR31503,PTHR31503:SF1			K07300	GO:0055085,GO:0016021	AT3G51860.1	ATCAX3,ATHCX1,CAX1-LIKE,CAX3	cation exchanger 3	0.0712613	0	0	0.0365314	0.0324775	0	-0.0180011	0.995817	NA
Glyma.01G123000	0	2.29621	0	2.07912	1.80909	1.94567	XLOC_000653	Chr01	1	42337736	42338272	537	Glyma.01G123000|Glyma.01G123000.1.Wm82.a2.v1	Glyma.01G123000.Wm82.a2.v1	.	.	30544472	Glyma.01G123000.1	Glyma.01G123000.1.p	PF00010	PTHR12565,PTHR12565:SF111				GO:0046983	AT5G01310.1	APTX	APRATAXIN-like	0	0.322857	0	0.259598	0.230789	0.208462	-1.28706	0.580956	NA
Glyma.01G123100	3861.83	4016.06	3766.02	5812.18	4538.09	6542.31	XLOC_000654	Chr01	1	42339353	42344957	1653	Glyma.01G123100|Glyma.01G123100.1.Wm82.a2.v1	Glyma.01G123100.Wm82.a2.v1	.	.	30544503	Glyma.01G123100.1	Glyma.01G123100.1.p	PF01161	PTHR30289			K06910		AT5G01300.1		PEBP (phosphatidylethanolamine-binding protein) family protein	160.766	183.443	150.126	235.755	188.075	227.714	-0.545148	0.0290396	0.477677
Glyma.01G123200	0	0	0	1.03956	0	0	XLOC_000655	Chr01	1	42446730	42447428	612	Glyma.01G123200|Glyma.01G123200.1.Wm82.a2.v1	Glyma.01G123200.Wm82.a2.v1	.	.	30541918	Glyma.01G123200.1	Glyma.01G123200.1.p	PF14111	PTHR31286,PTHR31286:SF5					AT2G01050.1		zinc ion binding;nucleic acid binding	0	0	0	0.113892	0	0	-1.1013	0.787242	NA
Glyma.01G123300	194.623	206.658	134.173	140.341	129.35	120.631	XLOC_000656	Chr01	1	42526284	42535486	1989	Glyma.01G123300|Glyma.01G123300.1.Wm82.a2.v1,Glyma.01G123300|Glyma.01G123300.2.Wm82.a2.v1,Glyma.01G123300|Glyma.01G123300.3.Wm82.a2.v1	Glyma.01G123300.Wm82.a2.v1	.	.	30544317	Glyma.01G123300.1	Glyma.01G123300.1.p	PF00240,PF02179	PTHR12329,PTHR12329:SF15	KOG4361			GO:0005515,GO:0051087	AT3G51780.1	ATBAG4,BAG4	BCL-2-associated athanogene 4	6.73339	7.84499	4.44502	4.7309	4.45514	3.48945	0.450343	0.167766	0.789635
Glyma.01G123400	0	0	0.91899	0	0	0	XLOC_001871	Chr01	1	42536233	42543841	2044	Glyma.01G123400|Glyma.01G123400.1.Wm82.a2.v1	.	Glyma.01G123400.Wm82.a2.v1	.	30543308	Glyma.01G123400.1	Glyma.01G123400.1.p	PF00909	PTHR11730,PTHR11730:SF38	KOG0682		K03320	GO:0016020,GO:0015696,GO:0008519,GO:0072488	AT2G38290.1	AMT2,AMT2;1,ATAMT2	ammonium transporter 2	0	0	0.0296261	0	0	0	0.822258	0.840299	NA
Glyma.01G123900	206.478	114.81	134.173	114.352	106.736	129.387	XLOC_000660	Chr01	1	42831681	42839321	5345	Glyma.01G123900|Glyma.01G123900.1.Wm82.a2.v1,Glyma.01G124000|Glyma.01G124000.1.Wm82.a2.v1	Glyma.01G123900.Wm82.a2.v1;Glyma.01G124000.Wm82.a2.v1	.	.	30543155	Glyma.01G123900.1	Glyma.01G123900.1.p	PF00515,PF13414	PTHR23083,PTHR23083:SF420	KOG0548			GO:0005515	AT3G51770.2	ATEOL1,ETO1	tetratricopeptide repeat (TPR)-containing protein	2.65828	1.62184	1.6541	1.43446	1.36803	1.39275	0.364937	0.297801	0.877553
Glyma.01G124200	141.274	75.7748	161.742	163.211	161.913	189.703	XLOC_000661	Chr01	1	42906934	42914869	3036	Glyma.01G124200|Glyma.01G124200.1.Wm82.a2.v1	Glyma.01G124200.Wm82.a2.v1	.	.	30542944	Glyma.01G124200.1	Glyma.01G124200.1.p	PF14237	PTHR37755					AT5G01590.1			3.20211	1.8845	3.51048	3.60448	3.65352	3.59504	-0.455738	0.20572	0.821914
Glyma.01G124300	1314.94	1702.25	1724.94	1806.75	1769.29	1627.55	XLOC_000662	Chr01	1	42917222	42920150	1202	Glyma.01G124300|Glyma.01G124300.1.Wm82.a2.v1	Glyma.01G124300.Wm82.a2.v1	.	.	30542867	Glyma.01G124300.1	Glyma.01G124300.1.p	PF00467,PF01479,PF08071,PF16121,PF00900	PTHR11581,PTHR11581:SF11	KOG0378		K02987	GO:0003723,GO:0006412,GO:0005840,GO:0005622,GO:0003735	AT5G58420.1		Ribosomal protein S4 (RPS4A) family protein	75.2793	106.929	94.5617	100.784	100.838	77.9044	-0.139302	0.575148	0.960015
Glyma.01G124400	0	0	0	1.03956	0	0	XLOC_000663	Chr01	1	42923559	42924574	547	Glyma.01G124400|Glyma.01G124400.1.Wm82.a2.v1	Glyma.01G124400.Wm82.a2.v1	.	.	30542451	Glyma.01G124400.1	Glyma.01G124400.1.p		PTHR33181,PTHR33181:SF15								0	0	0	0.127426	0	0	-1.1013	0.787242	NA
Glyma.01G124500	5.9276	78.8364	14.7038	2.07912	2.71363	0	XLOC_001875	Chr01	1	42969804	42973300	1181	Glyma.01G124500|Glyma.01G124500.1.Wm82.a2.v1	.	Glyma.01G124500.Wm82.a2.v1	.	30543117	Glyma.01G124500.1	Glyma.01G124500.1.p	PF00210	PTHR11431,PTHR11431:SF44	KOG2332	1.16.3.1	K00522	GO:0008199,GO:0006879,GO:0006826	AT5G01600.1	ATFER1,FER1	ferretin 1	0.345385	5.04023	0.8204	0.118039	0.15741	0	4.38128	7.15539e-05	0.0216437
Glyma.01G124600	109.661	97.206	43.1925	41.5824	54.2726	143.007	XLOC_001876	Chr01	1	42989086	42995528	957	Glyma.01G124600|Glyma.01G124600.1.Wm82.a2.v1	.	Glyma.01G124600.Wm82.a2.v1	.	30543763	Glyma.01G124600.1	Glyma.01G124600.1.p		PTHR31676,PTHR31676:SF0					AT3G08890.1		Protein of unknown function, DUF538	7.88521	7.66929	2.974	2.91335	3.88508	8.59757	0.0529316	0.917987	0.993533
Glyma.01G124700	71.1312	33.6777	19.2988	19.7516	28.9454	20.4295	XLOC_000664	Chr01	1	43008183	43010029	1847	Glyma.01G124700|Glyma.01G124700.1.Wm82.a2.v1	Glyma.01G124700.Wm82.a2.v1	.	.	30543422	Glyma.01G124700.1	Glyma.01G124700.1.p	PF10604	PTHR31213,PTHR31213:SF3			K14496		AT2G38310.1	PYL4,RCAR10	PYR1-like 4	2.65013	1.37673	0.688506	0.71702	1.0736	0.636389	0.827419	0.162765	0.785133
Glyma.01G124800	4.93967	0.765402	5.51394	2.07912	2.71363	9.72834	XLOC_000665	Chr01	1	43072403	43077826	2146	Glyma.01G124800|Glyma.01G124800.1.Wm82.a2.v1	Glyma.01G124800.Wm82.a2.v1	.	.	30541790	Glyma.01G124800.1	Glyma.01G124800.1.p	PF14416,PF13839	PTHR32285,PTHR32285:SF11					AT2G38320.1	TBL34	TRICHOME BIREFRINGENCE-LIKE 34	0.158395	0.0269298	0.169308	0.0649599	0.0866267	0.26082	-0.404642	0.761507	NA
Glyma.01G124900	269.706	453.883	374.029	425.18	419.708	475.716	XLOC_001877	Chr01	1	43077045	43082111	1293	Glyma.01G124900|Glyma.01G124900.1.Wm82.a2.v1,Glyma.01G124900|Glyma.01G124900.3.Wm82.a2.v1,Glyma.01G124900|Glyma.01G124900.2.Wm82.a2.v1	.	Glyma.01G124900.Wm82.a2.v1	.	30545130	Glyma.01G124900.1	Glyma.01G124900.1.p	PF10584,PF00227	PTHR11599,PTHR11599:SF13	KOG0178	3.4.25.1	K02728	GO:0019773,GO:0006511,GO:0004175,GO:0051603,GO:0005839,GO:0004298	AT3G22110.1	PAC1	20S proteasome alpha subunit C1	14.3538	26.5045	19.0612	22.048	22.2372	21.168	-0.270755	0.357627	0.903761
Glyma.01G125000	21.7345	25.2583	29.4077	38.4637	28.9454	26.2665	XLOC_000666	Chr01	1	43107561	43111619	2204	Glyma.01G125000|Glyma.01G125000.1.Wm82.a2.v1	Glyma.01G125000.Wm82.a2.v1	.	.	30542874	Glyma.01G125000.1	Glyma.01G125000.1.p	PF14416,PF13839	PTHR32285,PTHR32285:SF32					AT5G01620.1	TBL35	TRICHOME BIREFRINGENCE-LIKE 35	0.678599	0.865298	0.879212	1.17013	0.899702	0.685682	-0.297544	0.578788	0.960228
Glyma.01G125100	170.912	79.6018	115.793	100.837	135.681	220.833	XLOC_000667	Chr01	1	43218483	43222049	1553	Glyma.01G125100|Glyma.01G125100.1.Wm82.a2.v1,Glyma.01G125100|Glyma.01G125100.2.Wm82.a2.v1	Glyma.01G125100.Wm82.a2.v1	.	.	30544162	Glyma.01G125100.1	Glyma.01G125100.1.p	PF00366	PTHR10744	KOG1740		K02961	GO:0006412,GO:0005840,GO:0005622,GO:0003735	AT3G18880.1		Nucleic acid-binding, OB-fold-like protein	7.57316	3.87013	4.91309	4.35357	5.98522	8.18135	-0.336907	0.405158	0.916917
Glyma.01G125200	5.9276	2.29621	0	1.03956	0	0	XLOC_000668	Chr01	1	43223989	43229838	2869	Glyma.01G125200|Glyma.01G125200.1.Wm82.a2.v1	Glyma.01G125200.Wm82.a2.v1	.	.	30542202	Glyma.01G125200.1	Glyma.01G125200.1.p	PF08263,PF13855,PF00069	PTHR27008,PTHR27008:SF9	KOG1187	2.7.11.1		GO:0005515,GO:0006468,GO:0005524,GO:0004672	AT1G67510.1		Leucine-rich repeat protein kinase family protein	0.142175	0.0604302	0	0.0242949	0	0	2.95917	0.238953	NA
Glyma.01G125600	160.045	107.922	200.34	188.16	214.377	250.991	XLOC_001880	Chr01	1	43432031	43439738	2234	Glyma.01G125600|Glyma.01G125600.1.Wm82.a2.v1,Glyma.01G125600|Glyma.01G125600.2.Wm82.a2.v1	.	Glyma.01G125600.Wm82.a2.v1	.	30543499	Glyma.01G125600.1	Glyma.01G125600.1.p		PTHR31728					AT3G08780.1			4.92985	3.64753	5.9092	5.64729	6.57394	6.46408	-0.492349	0.142094	0.762526
Glyma.01G125800	0.987933	0	0	3.11868	0	0	XLOC_001882	Chr01	1	43453101	43457022	3609	Glyma.01G125800|Glyma.01G125800.1.Wm82.a2.v1,Glyma.01G125800|Glyma.01G125800.2.Wm82.a2.v1	.	Glyma.01G125800.Wm82.a2.v1	.	30541892	Glyma.01G125800.1	Glyma.01G125800.1.p	PF08263,PF00560,PF13855,PF07714	PTHR27008,PTHR27008:SF3	KOG1187	2.7.11.1		GO:0005515,GO:0006468,GO:0004672	AT3G51740.1	IMK2	inflorescence meristem receptor-like kinase 2	0.0188372	0	0	0.0579401	0	0	-1.70615	0.641075	NA
Glyma.01G126000	72.1191	76.5402	60.6533	76.9274	115.782	110.903	XLOC_001884	Chr01	1	43477167	43480661	1895	Glyma.01G126000|Glyma.01G126000.1.Wm82.a2.v1	.	Glyma.01G126000.Wm82.a2.v1	.	30543940	Glyma.01G126000.1	Glyma.01G126000.1.p	PF01187	PTHR11954,PTHR11954:SF20	KOG1759	5.3.2.1,5.3.3.12			AT5G01650.1		Tautomerase/MIF superfamily protein	2.61888	3.04968	2.10907	2.72187	4.18563	3.36718	-0.54398	0.146512	0.766967
Glyma.01G126100	1.97587	0	0	0	1.80909	1.94567	XLOC_000671	Chr01	1	43483773	43484873	1008	Glyma.01G126100|Glyma.01G126100.1.Wm82.a2.v1	Glyma.01G126100.Wm82.a2.v1	.	.	30543052	Glyma.01G126100.1	Glyma.01G126100.1.p	PF12776	PTHR31704,PTHR31704:SF28					AT2G29880.1			0.134887	0	0	0	0.12295	0.111055	-0.989057	0.735339	NA
Glyma.01G127100	0	3.06161	0	0	0	0	XLOC_000676	Chr01	1	43713208	43714081	874	Glyma.01G127100|Glyma.01G127100.1.Wm82.a2.v1,Glyma.01G127100|Glyma.01G127100.2.Wm82.a2.v1	Glyma.01G127100.Wm82.a2.v1	.	.	30542723	Glyma.01G127100.1	Glyma.01G127100.1.p	PF03018	PTHR21495,PTHR21495:SF77					AT5G49040.1		Disease resistance-responsive (dirigent-like protein) family protein	0	0.264492	0	0	0	0	2.53768	0.523917	NA
Glyma.01G127500	57.3001	56.6397	18.3798	22.8703	53.368	58.37	XLOC_000679	Chr01	1	43934357	43937740	2479	Glyma.01G127500|Glyma.01G127500.1.Wm82.a2.v1	Glyma.01G127500.Wm82.a2.v1	.	.	30541828	Glyma.01G127500.1	Glyma.01G127500.1.p	PF03765,PF00650	PTHR23324,PTHR23324:SF57	KOG1471				AT3G51670.1		SEC14 cytosolic factor family protein / phosphoglyceride transfer family protein	1.59057	1.72512	0.48855	0.618573	1.47481	1.35471	-0.0344082	0.950911	0.9957
Glyma.01G127600	9.87933	4.59241	3.67596	1.03956	0.904543	10.7012	XLOC_001891	Chr01	1	43941431	43943767	1140	Glyma.01G127600|Glyma.01G127600.1.Wm82.a2.v1	.	Glyma.01G127600.Wm82.a2.v1	.	30542470	Glyma.01G127600.1	Glyma.01G127600.1.p	PF00481	PTHR13832,PTHR13832:SF199	KOG0698	3.1.3.16		GO:0003824,GO:0006470,GO:0004722	AT5G36250.1		Protein phosphatase 2C family protein	0.596345	0.304165	0.212476	0.0611421	0.054357	0.54008	0.496407	0.700458	0.975586
Glyma.01G127800	0.987933	0.765402	0	0	0	0	XLOC_000680	Chr01	1	43998269	44000087	315	Glyma.01G127800|Glyma.01G127800.1.Wm82.a2.v1,Glyma.01G127800|Glyma.01G127800.2.Wm82.a2.v1	Glyma.01G127800.Wm82.a2.v1	.	.	30543127	Glyma.01G127800.1	Glyma.01G127800.1.p	PF08324				K14018		AT3G18860.1		transducin family protein / WD-40 repeat family protein	0.21582	0.183465	0	0	0	0	1.70126	0.673659	NA
Glyma.01G127900	16.7949	13.0118	5.51394	20.7912	15.3772	4.86417	XLOC_001893	Chr01	1	44005935	44009317	1359	Glyma.01G127900|Glyma.01G127900.1.Wm82.a2.v1	.	Glyma.01G127900.Wm82.a2.v1	.	30544808	Glyma.01G127900.1	Glyma.01G127900.1.p	PF05050	PTHR10108,PTHR10108:SF885					AT5G01710.1		methyltransferases	0.850416	0.722924	0.267354	1.02578	0.775157	0.205931	-0.221078	0.790718	0.984402
Glyma.01G128000	0	1.5308	0	0	0	0	XLOC_000681	Chr01	1	44018677	44020937	998	Glyma.01G128000|Glyma.01G128000.1.Wm82.a2.v1	Glyma.01G128000.Wm82.a2.v1	.	.	30542226	Glyma.01G128000.1	Glyma.01G128000.1.p	PF04535	PTHR11615,PTHR11615:SF144					AT2G38480.1		Uncharacterised protein family (UPF0497)	0	0.115814	0	0	0	0	1.55017	0.702188	NA
Glyma.01G128100	37.5415	142.365	16.5418	32.2263	16.2818	0.972834	XLOC_001894	Chr01	1	44021618	44025300	2218	Glyma.01G128100|Glyma.01G128100.1.Wm82.a2.v1,Glyma.01G128100|Glyma.01G128100.2.Wm82.a2.v1	.	Glyma.01G128100.Wm82.a2.v1	.	30542337	Glyma.01G128100.1	Glyma.01G128100.1.p	PF03106	PTHR31221,PTHR31221:SF1			K13424	GO:0043565,GO:0006355,GO:0003700	AT2G38470.1	ATWRKY33,WRKY33	WRKY DNA-binding protein 33	1.16473	4.84635	0.491435	0.974193	0.502888	0.0252353	2.00128	0.0141287	0.360595
Glyma.01G128200	701.433	252.583	356.568	404.389	430.562	597.32	XLOC_001895	Chr01	1	44038519	44043967	2946	Glyma.01G128200|Glyma.01G128200.1.Wm82.a2.v1	.	Glyma.01G128200.Wm82.a2.v1	.	30543181	Glyma.01G128200.1	Glyma.01G128200.1.p		PTHR24006,PTHR24006:SF478	KOG1947		K10268		AT5G01720.1		RNI-like superfamily protein	16.3843	6.47358	7.97544	9.20368	10.0123	11.6656	-0.143737	0.69509	0.975328
Glyma.01G128300	1.97587	0.765402	0	1.03956	0	0	XLOC_001896	Chr01	1	44081275	44088461	2249	Glyma.01G128300|Glyma.01G128300.1.Wm82.a2.v1,Glyma.01G128300|Glyma.01G128300.2.Wm82.a2.v1,Glyma.01G128300|Glyma.01G128300.3.Wm82.a2.v1,Glyma.01G128300|Glyma.01G128300.4.Wm82.a2.v1	.	Glyma.01G128300.Wm82.a2.v1	.	30542411	Glyma.01G128300.1	Glyma.01G128300.1.p	PF06963	PTHR11660,PTHR11660:SF57	KOG2601		K14685	GO:0034755,GO:0016021,GO:0005381	AT2G38460.1	ATIREG1,FPN1,IREG1	iron regulated 1	0.0604565	0.0256965	0	0.0309924	0	0	1.37268	0.691439	NA
Glyma.01G128600	227.225	227.324	200.34	180.883	156.486	269.475	XLOC_001898	Chr01	1	44114273	44119029	1021	Glyma.01G128500|Glyma.01G128500.1.Wm82.a2.v1	Glyma.01G128600.Wm82.a2.v1	.	.	30544199	Glyma.01G128600.1	Glyma.01G128600.1.p										15.3146	16.811	12.9296	11.8787	10.4998	15.1853	0.100898	0.753868	0.983069
Glyma.01G128700	880.249	832.757	992.509	922.089	714.589	465.015	XLOC_001899	Chr01	1	44127919	44135915	6136	Glyma.01G128700|Glyma.01G128700.2.Wm82.a2.v1,Glyma.01G128700|Glyma.01G128700.1.Wm82.a2.v1	.	Glyma.01G128700.Wm82.a2.v1	.	30544497	Glyma.01G128700.1	Glyma.01G128700.1.p		PTHR12902,PTHR12902:SF12				GO:0030036,GO:0005856	AT2G38440.1	ATSCAR2,DIS3,ITB1,SCAR2,WAVE4	SCAR homolog 2	9.87176	10.2472	10.6584	10.0759	7.97815	4.36027	0.358836	0.22826	0.840876
Glyma.01G129100	0	4.59241	0	0	0	0	XLOC_000685	Chr01	1	44287515	44289783	1137	Glyma.01G129100|Glyma.01G129100.1.Wm82.a2.v1	Glyma.01G129100.Wm82.a2.v1	.	.	30543951	Glyma.01G129100.1	Glyma.01G129100.1.p	PF04525	PTHR31087,PTHR31087:SF11					AT5G01750.2		Protein of unknown function (DUF567)	0	0.304968	0	0	0	0	3.11907	0.408746	NA
Glyma.01G129500	28.6501	9.95022	16.5418	18.7121	9.04543	2.9185	XLOC_001901	Chr01	1	44326500	44333319	1980	Glyma.01G129400|Glyma.01G129400.1.Wm82.a2.v1	Glyma.01G129500.Wm82.a2.v1	.	.	30545024	Glyma.01G129500.1	Glyma.01G129500.1.p										0.995715	0.379439	0.550507	0.633654	0.312965	0.084806	0.836397	0.31217	0.885242
Glyma.01G129600	39.5173	5.35781	40.4356	33.2659	21.709	35.022	XLOC_001902	Chr01	1	44366276	44370150	1921	Glyma.01G129600|Glyma.01G129600.1.Wm82.a2.v1	.	Glyma.01G129600.Wm82.a2.v1	.	30542430	Glyma.01G129600.1	Glyma.01G129600.1.p	PF13532	PTHR16557,PTHR16557:SF4		1.14.11.33			AT3G14160.1		2-oxoglutarate-dependent dioxygenase family protein	1.41558	0.210588	1.38701	1.16109	0.774184	1.04893	-0.0979654	0.884894	0.991741
Glyma.01G129700	0.987933	0	0	0	0	0	XLOC_000689	Chr01	1	44419085	44421344	857	Glyma.01G129700|Glyma.01G129700.2.Wm82.a2.v1,Glyma.01G129700|Glyma.01G129700.3.Wm82.a2.v1,Glyma.01G129700|Glyma.01G129700.1.Wm82.a2.v1	Glyma.01G129700.Wm82.a2.v1	.	.	30543993	Glyma.01G129700.1	Glyma.01G129700.1.p		PTHR31945,PTHR31945:SF21					AT2G40435.1			0.0793271	0	0	0	0	0	0.822258	0.840299	NA
Glyma.01G130200	7.90347	2.29621	4.59495	6.23736	8.14089	42.8047	XLOC_001905	Chr01	1	44486453	44488624	646	Glyma.01G130200|Glyma.01G130200.1.Wm82.a2.v1	.	Glyma.01G130200.Wm82.a2.v1	.	30544970	Glyma.01G130200.1	Glyma.01G130200.1.p	PF00234	PTHR33076,PTHR33076:SF14					AT2G38530.1	cdf3,LP2,LTP2	lipid transfer protein 2	0.841898	0.268381	0.468698	0.647386	0.863317	3.81233	-1.98652	0.039441	0.526546
Glyma.01G130400	8.8914	2.29621	0	1.03956	0	0	XLOC_001907	Chr01	1	44552876	44553684	474	Glyma.01G130400|Glyma.01G130400.1.Wm82.a2.v1	.	Glyma.01G130400.Wm82.a2.v1	.	30544967	Glyma.01G130400.1	Glyma.01G130400.1.p	PF00118	PTHR11353,PTHR11353:SF22				GO:0005524,GO:0051082,GO:0006457	AT3G11830.1		TCP-1/cpn60 chaperonin family protein	1.29082	0.365769	0	0.147051	0	0	3.39917	0.143793	NA
Glyma.01G131100	86.9381	305.395	0	2.07912	0	3.89134	XLOC_000696	Chr01	1	44695014	44698838	1705	Glyma.01G131100|Glyma.01G131100.1.Wm82.a2.v1	Glyma.01G131100.Wm82.a2.v1	.	.	30541948	Glyma.01G131100.1	Glyma.01G131100.1.p	PF00155	PTHR11879,PTHR11879:SF14			K14455	GO:0030170,GO:0009058,GO:0008483,GO:0006520	AT2G30970.1	ASP1	aspartate aminotransferase 1	3.50882	13.5242	0	0.0817618	0	0.131312	6.03621	0.0148967	0.369509
Glyma.01G131200	9.87933	6.88862	0	0	0	0	XLOC_001910	Chr01	1	44700532	44701798	1267	Glyma.01G131200|Glyma.01G131200.1.Wm82.a2.v1	.	Glyma.01G131200.Wm82.a2.v1	.	30544609	Glyma.01G131200.1	Glyma.01G131200.1.p		PTHR33257,PTHR33257:SF5					AT5G01790.1			0.536569	0.410515	0	0	0	0	4.95699	0.0237782	NA
Glyma.01G131300	1.97587	0	0	2.07912	0.904543	0	XLOC_000697	Chr01	1	44736409	44739493	2089	Glyma.01G131300|Glyma.01G131300.2.Wm82.a2.v1,Glyma.01G131300|Glyma.01G131300.1.Wm82.a2.v1	Glyma.01G131300.Wm82.a2.v1	.	.	30543463	Glyma.01G131300.1	Glyma.01G131300.1.p	PF05701	PTHR32054,PTHR32054:SF4					AT2G38370.1		Plant protein of unknown function (DUF827)	0.0650869	0	0	0.0667324	0.0296635	0	-0.636299	0.838271	NA
Glyma.01G131500	578.929	337.542	654.321	585.272	531.871	576.891	XLOC_000699	Chr01	1	44789012	44792912	2416	Glyma.01G131500|Glyma.01G131500.1.Wm82.a2.v1	Glyma.01G131500.Wm82.a2.v1	.	.	30541979	Glyma.01G131500.1	Glyma.01G131500.1.p	PF14531,PF03822	PTHR24347,PTHR24347:SF215	KOG0583	2.7.11.1	K07198	GO:0007165	AT5G58380.1	CIPK10,PKS2,SIP1,SNRK3.8	SOS3-interacting protein 1	16.4893	10.5488	17.8459	16.2426	15.0814	13.7381	-0.119467	0.692574	0.975263
Glyma.01G131800	83.9743	38.2701	33.0836	27.0286	33.4681	28.2122	XLOC_000702	Chr01	1	44840590	44843220	2631	Glyma.01G131800|Glyma.01G131800.1.Wm82.a2.v1	Glyma.01G131800.Wm82.a2.v1	.	.	30542363	Glyma.01G131800.1	Glyma.01G131800.1.p	PF00514,PF04564	PTHR23315,PTHR23315:SF63		6.3.2.19		GO:0005515,GO:0016567,GO:0004842	AT5G01830.1		ARM repeat superfamily protein	2.19634	1.09828	0.828585	0.688807	0.871447	0.616947	0.791597	0.128684	0.747525
Glyma.01G132000	0	0	0.91899	1.03956	0	0	XLOC_001911	Chr01	1	44901718	44908220	2416	Glyma.01G132000|Glyma.01G132000.1.Wm82.a2.v1,Glyma.01G132000|Glyma.01G132000.2.Wm82.a2.v1,Glyma.01G132000|Glyma.01G132000.3.Wm82.a2.v1	.	Glyma.01G132000.Wm82.a2.v1	.	30542775	Glyma.01G132000.1	Glyma.01G132000.1.p	PF00069	PTHR13902,PTHR13902:SF68		2.7.11.1	K08867	GO:0006468,GO:0005524,GO:0004672	AT3G51630.2	ATWNK5,WNK5,ZIK1	with no lysine (K) kinase 5	0	0	0.0250645	0.0288501	0	0	-0.139515	0.972725	NA
Glyma.01G132300	174.864	135.476	124.064	179.844	192.668	209.159	XLOC_000705	Chr01	1	45073286	45079314	2203	Glyma.01G132300|Glyma.01G132300.3.Wm82.a2.v1,Glyma.01G132300|Glyma.01G132300.1.Wm82.a2.v1,Glyma.01G132300|Glyma.01G132300.2.Wm82.a2.v1,Glyma.01G132300|Glyma.01G132300.4.Wm82.a2.v1	Glyma.01G132300.Wm82.a2.v1	.	.	30543841	Glyma.01G132300.1	Glyma.01G132300.1.p	PF14531	PTHR23257,PTHR23257:SF531	KOG0192	2.7.12.1			AT5G01850.1		Protein kinase superfamily protein	5.46212	4.64325	3.71086	5.47364	5.99136	5.46254	-0.431464	0.165705	0.788833
Glyma.01G132400	234.14	328.357	272.94	198.556	223.422	191.648	XLOC_000706	Chr01	1	45094880	45102080	3083	Glyma.01G132400|Glyma.01G132400.1.Wm82.a2.v1	Glyma.01G132400.Wm82.a2.v1	.	.	30541976	Glyma.01G132400.1	Glyma.01G132400.1.p	PF01823	PTHR33199,PTHR33199:SF5					AT1G29690.1	CAD1	MAC/Perforin domain-containing protein	5.22609	8.04169	5.83362	4.31822	4.96459	3.57654	0.440974	0.13461	0.756561
Glyma.01G132500	46.4329	3.06161	1.83798	1.03956	7.23634	13.6197	XLOC_000707	Chr01	1	45184862	45186419	757	Glyma.01G132500|Glyma.01G132500.1.Wm82.a2.v1	Glyma.01G132500.Wm82.a2.v1	.	.	30543512	Glyma.01G132500.1	Glyma.01G132500.1.p	PF00234	PTHR33076,PTHR33076:SF14					AT2G38540.1	ATLTP1,LP1,LTP1	lipid transfer protein 1	4.22089	0.305371	0.159989	0.0920765	0.654869	1.03515	1.19274	0.293979	0.876188
Glyma.01G132600	146.214	44.3933	37.6786	53.0175	51.559	124.523	XLOC_000708	Chr01	1	45213272	45215069	888	Glyma.01G132600|Glyma.01G132600.1.Wm82.a2.v1	Glyma.01G132600.Wm82.a2.v1	.	.	30541537	Glyma.01G132600.1	Glyma.01G132600.1.p	PF00234	PTHR33076,PTHR33076:SF11					AT2G38540.1	ATLTP1,LP1,LTP1	lipid transfer protein 1	11.3305	3.77467	2.79593	4.00315	3.97761	8.06803	-0.0271781	0.960383	0.995961
Glyma.01G132700	10.8673	0.765402	0.91899	2.07912	3.61817	0	XLOC_001913	Chr01	1	45218392	45222607	2346	Glyma.01G132700|Glyma.01G132700.2.Wm82.a2.v1,Glyma.01G132700|Glyma.01G132700.1.Wm82.a2.v1,Glyma.01G132700|Glyma.01G132700.3.Wm82.a2.v1	.	Glyma.01G132700.Wm82.a2.v1	.	30543311	Glyma.01G132700.1	Glyma.01G132700.1.p	PF10536	PTHR12606,PTHR12606:SF29		3.1.3.16			AT2G04865.1		Aminotransferase-like, plant mobile domain family protein	0.318762	0.024634	0.0258123	0.0594219	0.105656	0	1.10567	0.520266	NA
Glyma.01G132800	251.923	150.019	171.851	196.477	203.522	290.877	XLOC_001914	Chr01	1	45229970	45233915	3915	Glyma.01G132800|Glyma.01G132800.1.Wm82.a2.v1	.	Glyma.01G132800.Wm82.a2.v1	.	30542562	Glyma.01G132800.1	Glyma.01G132800.1.p	PF01535	PTHR24015,PTHR24015:SF649					AT3G42630.1		Pentatricopeptide repeat (PPR) superfamily protein	4.42803	2.89326	2.89245	3.36492	3.56132	4.27474	-0.281259	0.397269	0.913531
Glyma.01G133000	85.9502	91.0828	55.1394	125.787	97.6907	53.5059	XLOC_001915	Chr01	1	45250013	45258009	3828	Glyma.01G133000|Glyma.01G133000.1.Wm82.a2.v1,Glyma.01G133000|Glyma.01G133000.2.Wm82.a2.v1	.	Glyma.01G133000.Wm82.a2.v1	.	30543151	Glyma.01G133000.1	Glyma.01G133000.1.p	PF07496,PF02362	PTHR23336,PTHR23336:SF24				GO:0008270,GO:0003677	AT4G32010.1	HSI2-L1,HSL1,VAL2	HSI2-like 1	1.54507	1.79655	0.94915	2.20322	1.74828	0.804195	-0.257673	0.543856	0.953049
Glyma.01G133200	0.987933	0	0	0	0	0	XLOC_001917	Chr01	1	45342683	45344859	613	Glyma.01G133200|Glyma.01G133200.1.Wm82.a2.v1	.	Glyma.01G133200.Wm82.a2.v1	.	30544786	Glyma.01G133200.1	Glyma.01G133200.1.p										0.110903	0	0	0	0	0	0.822258	0.840299	NA
Glyma.01G133300	9.87933	3.06161	2.75697	0	2.71363	0.972834	XLOC_001918	Chr01	1	45352030	45356436	4407	Glyma.01G133300|Glyma.01G133300.1.Wm82.a2.v1,Glyma.01G133300|Glyma.01G133300.2.Wm82.a2.v1	.	Glyma.01G133300.Wm82.a2.v1	.	30545066	Glyma.01G133300.1	Glyma.01G133300.1.p	PF08263,PF00560,PF13855,PF00069	PTHR27000,PTHR27000:SF112	KOG1187	2.7.11.1		GO:0005515,GO:0006468,GO:0005524,GO:0004672	AT3G56370.1		Leucine-rich repeat protein kinase family protein	0.154262	0.0524542	0.0412224	0	0.0421831	0.0127007	2.04532	0.202982	NA
Glyma.01G133400	45.4449	102.564	49.6255	53.0175	47.0362	30.1579	XLOC_001919	Chr01	1	45359225	45360838	1614	Glyma.01G133400|Glyma.01G133400.1.Wm82.a2.v1	.	Glyma.01G133400.Wm82.a2.v1	.	30544459	Glyma.01G133400.1	Glyma.01G133400.1.p	PF03911	PTHR13509,PTHR13509:SF2	KOG3457		K09481	GO:0006886,GO:0005784	AT3G60540.1		Preprotein translocase Sec, Sec61-beta subunit protein	1.93757	4.79805	2.02603	2.20248	1.99646	1.07505	0.605827	0.211572	0.826957
Glyma.01G133500	3.95173	0	0.91899	4.15824	2.71363	2.9185	XLOC_000711	Chr01	1	45366512	45368816	1004	Glyma.01G133500|Glyma.01G133500.1.Wm82.a2.v1,Glyma.01G133500|Glyma.01G133500.2.Wm82.a2.v1	Glyma.01G133500.Wm82.a2.v1	.	.	30542468	Glyma.01G133500.1	Glyma.01G133500.1.p	PF00010	PTHR12565,PTHR12565:SF173				GO:0046983	AT4G00050.1	UNE10	basic helix-loop-helix (bHLH) DNA-binding superfamily protein	0.27085	0	0.0603145	0.277697	0.18516	0.167247	-1.0561	0.544064	NA
Glyma.01G133900	0.987933	0	0	3.11868	0.904543	0	XLOC_000713	Chr01	1	45424477	45426117	1065	Glyma.01G133900|Glyma.01G133900.1.Wm82.a2.v1	Glyma.01G133900.Wm82.a2.v1	.	.	30543251	Glyma.01G133900.1	Glyma.01G133900.1.p	PF00134	PTHR15615,PTHR15615:SF15	KOG1674				AT3G60550.1	CYCP3;2	cyclin p3;2	0.0638341	0	0	0.196343	0.058185	0	-2.07627	0.505354	NA
Glyma.01G134200	7.90347	7.65402	2.75697	0	0	0	XLOC_000715	Chr01	1	45524482	45526218	1737	Glyma.01G134200|Glyma.01G134200.1.Wm82.a2.v1	Glyma.01G134200.Wm82.a2.v1	.	.	30545316	Glyma.01G134200.1	Glyma.01G134200.1.p	PF13912	PTHR26374,PTHR26374:SF175					AT3G60580.1		C2H2-like zinc finger protein	0.313107	0.332708	0.104587	0	0	0	5.08859	0.00845504	NA
Glyma.01G134300	15.8069	1.5308	5.51394	12.4747	8.14089	4.86417	XLOC_000716	Chr01	1	45567469	45574405	1250	Glyma.01G134300|Glyma.01G134300.1.Wm82.a2.v1	Glyma.01G134300.Wm82.a2.v1	.	.	30541991	Glyma.01G134300.1	Glyma.01G134300.1.p										0.870186	0.0924663	0.290668	0.669139	0.446162	0.223888	-0.184976	0.858901	0.989962
Glyma.01G134500	240.068	245.694	311.538	221.426	259.604	270.448	XLOC_000717	Chr01	1	45575389	45584203	5353	Glyma.01G134500|Glyma.01G134500.1.Wm82.a2.v1,Glyma.01G134400|Glyma.01G134400.1.Wm82.a2.v1	Glyma.01G134500.Wm82.a2.v1;Glyma.01G134400.Wm82.a2.v1	.	.	30543518	Glyma.01G134500.1	Glyma.01G134500.1.p										3.08611	3.46554	3.83493	2.77349	3.32235	2.90682	0.0776392	0.788373	0.98422
Glyma.01G135900	576.953	572.521	537.609	561.362	550.867	645.962	XLOC_000726	Chr01	1	45833876	45839403	2585	Glyma.01G135900|Glyma.01G135900.1.Wm82.a2.v1	Glyma.01G135900.Wm82.a2.v1	.	.	30544081	Glyma.01G135900.1	Glyma.01G135900.1.p		PTHR33918,PTHR33918:SF3					AT3G60590.3			15.3587	16.7226	13.7041	14.5606	14.5988	14.3773	-0.0674784	0.789242	0.98422
Glyma.01G136000	613.507	688.862	616.642	524.978	651.271	788.968	XLOC_000727	Chr01	1	45850964	45855445	3042	Glyma.01G136000|Glyma.01G136000.1.Wm82.a2.v1	Glyma.01G136000.Wm82.a2.v1	.	.	30542112	Glyma.01G136000.1	Glyma.01G136000.1.p	PF00635	PTHR10809,PTHR10809:SF50	KOG0439			GO:0005789	AT2G45140.1	PVA12	plant VAP homolog 12	13.8782	17.0981	13.3573	11.5712	14.6667	14.9222	-0.0420152	0.876766	0.991382
Glyma.01G136100	715.264	923.075	891.42	1111.29	999.52	981.59	XLOC_000728	Chr01	1	45917764	45924260	2721	Glyma.01G136100|Glyma.01G136100.1.Wm82.a2.v1	Glyma.01G136100.Wm82.a2.v1	.	.	30541688	Glyma.01G136100.1	Glyma.01G136100.1.p	PF08512,PF00505,PF03531	PTHR13711,PTHR13711:SF199			K09272		AT3G28730.1	ATHMG,HMG,NFD,SSRP1	high mobility group	18.0889	25.6143	21.5873	27.3838	25.1648	20.7555	-0.295054	0.243478	0.847595
Glyma.01G136200	0	0	0	0	0	0.972834	XLOC_001929	Chr01	1	45994362	45996734	695	Glyma.01G136200|Glyma.01G136200.1.Wm82.a2.v1	.	Glyma.01G136200.Wm82.a2.v1	.	30545306	Glyma.01G136200.1	Glyma.01G136200.1.p										0	0	0	0	0	0.0805352	-1.1013	0.787242	NA
Glyma.01G136300	21.7345	45.9241	13.7849	19.7516	7.23634	18.4838	XLOC_001930	Chr01	1	46035131	46038982	2874	Glyma.01G136300|Glyma.01G136300.1.Wm82.a2.v1	.	Glyma.01G136300.Wm82.a2.v1	.	30543116	Glyma.01G136300.1	Glyma.01G136300.1.p	PF03514	PTHR31636,PTHR31636:SF11					AT4G00150.1	ATHAM3,HAM3	GRAS family transcription factor	0.520401	1.2065	0.316053	0.460799	0.17249	0.37003	0.846873	0.226107	0.83956
Glyma.01G136500	89.9019	143.13	67.0863	98.7582	99.4997	84.6366	XLOC_000730	Chr01	1	46101371	46106165	3055	Glyma.01G136500|Glyma.01G136500.1.Wm82.a2.v1,Glyma.01G136500|Glyma.01G136500.2.Wm82.a2.v1	Glyma.01G136500.Wm82.a2.v1	.	.	30541547	Glyma.01G136500.1	Glyma.01G136500.1.p	PF03109	PTHR10566,PTHR10566:SF85	KOG1235	3.6.3.46			AT1G79600.1		Protein kinase superfamily protein	2.02503	3.53748	1.447	2.16749	2.23122	1.59396	0.0843065	0.829846	0.987954
Glyma.01G137000	16.7949	32.1469	22.0558	22.8703	26.2317	12.6468	XLOC_000732	Chr01	1	46211354	46216137	1155	Glyma.01G137000|Glyma.01G137000.1.Wm82.a2.v1	Glyma.01G137000.Wm82.a2.v1	.	.	30543594	Glyma.01G137000.1	Glyma.01G137000.1.p	PF07160	PTHR28573,PTHR28573:SF1	KOG4832				AT3G60660.1			1.00062	2.10151	1.2583	1.32766	1.55588	0.629987	0.204109	0.743172	0.981555
Glyma.01G137200	39.5173	35.9739	27.5697	33.2659	41.609	58.37	XLOC_001934	Chr01	1	46273121	46276417	1521	Glyma.01G137200|Glyma.01G137200.1.Wm82.a2.v1	.	Glyma.01G137200.Wm82.a2.v1	.	30543722	Glyma.01G137200.1	Glyma.01G137200.1.p	PF04690	PTHR31675,PTHR31675:SF0				GO:0007275	AT2G45190.1	AFO,FIL,YAB1	Plant-specific transcription factor YABBY family protein	1.78786	1.7858	1.19439	1.46644	1.87408	2.20797	-0.380828	0.434772	0.924623
Glyma.01G137300	57.3001	91.0828	64.3293	48.8593	65.1271	38.9134	XLOC_001935	Chr01	1	46306737	46328808	2519	Glyma.01G137300|Glyma.01G137300.1.Wm82.a2.v1,Glyma.01G137300|Glyma.01G137300.2.Wm82.a2.v1,Glyma.01G137300|Glyma.01G137300.3.Wm82.a2.v1	.	Glyma.01G137300.Wm82.a2.v1	.	30544097	Glyma.01G137300.1	Glyma.01G137300.1.p	PF12352	PTHR21094	KOG3208		K08495	GO:0016021,GO:0006888,GO:0005801,GO:0000139	AT2G45200.1	ATGOS12,GOS12	golgi snare 12	1.56532	2.73012	1.68277	1.30051	1.77119	0.888796	0.474561	0.270072	0.864288
Glyma.01G137500	10.8673	47.4549	5.51394	6.23736	6.3318	8.75551	XLOC_000735	Chr01	1	46403907	46405146	1240	Glyma.01G137500|Glyma.01G137500.1.Wm82.a2.v1	Glyma.01G137500.Wm82.a2.v1	.	.	30542453	Glyma.01G137500.1	Glyma.01G137500.1.p	PF02519	PTHR31374,PTHR31374:SF56			K14488	GO:0009733	AT2G45210.1		SAUR-like auxin-responsive protein family	0.603078	2.88957	0.293012	0.337267	0.349814	0.406248	1.59101	0.07394	0.645994
Glyma.01G137600	0	0	0	0	0	0.972834	XLOC_000736	Chr01	1	46421743	46427115	1043	Glyma.01G137600|Glyma.01G137600.1.Wm82.a2.v1	Glyma.01G137600.Wm82.a2.v1	.	.	30541662	Glyma.01G137600.1	Glyma.01G137600.1.p	PF01657	PTHR32080,PTHR32080:SF2					AT3G60720.1	PDLP8	plasmodesmata-located protein 8	0	0	0	0	0	0.0536644	-1.1013	0.787242	NA
Glyma.01G137700	0	1.5308	0	0	0	0	XLOC_001936	Chr01	1	46434047	46438288	1973	Glyma.01G137700|Glyma.01G137700.1.Wm82.a2.v1	.	Glyma.01G137700.Wm82.a2.v1	.	30542779	Glyma.01G137700.1	Glyma.01G137700.1.p	PF04043,PF01095	PTHR31707,PTHR31707:SF11		3.1.1.11	K01051	GO:0004857,GO:0042545,GO:0030599,GO:0005618	AT2G45220.1		Plant invertase/pectin methylesterase inhibitor superfamily	0	0.0585823	0	0	0	0	1.55017	0.702188	NA
Glyma.01G137800	0	0.765402	0	6.23736	0.904543	0.972834	XLOC_000737	Chr01	1	46503213	46503841	240	Glyma.01G137800|Glyma.01G137800.1.Wm82.a2.v1	Glyma.01G137800.Wm82.a2.v1	.	.	30541644	Glyma.01G137800.1	Glyma.01G137800.1.p										0	0.240798	0	1.74255	0.258196	0.233216	-3.09006	0.199094	NA
Glyma.01G138300	838.755	1033.29	1046.73	988.621	1127.97	1369.75	XLOC_000740	Chr01	1	46561540	46569182	1777	Glyma.01G138300|Glyma.01G138300.1.Wm82.a2.v1,Glyma.01G138300|Glyma.01G138300.3.Wm82.a2.v1,Glyma.01G138300|Glyma.01G138300.2.Wm82.a2.v1	Glyma.01G138300.Wm82.a2.v1	.	.	30543956	Glyma.01G138300.1	Glyma.01G138300.1.p	PF15801,PF00557	PTHR10804,PTHR10804:SF13		3.4.11.18	K01265		AT2G45240.1	MAP1A	methionine aminopeptidase 1A	32.4805	43.9046	38.8143	37.3025	43.485	44.3492	-0.263355	0.316399	0.88615
Glyma.01G138800	291.44	467.661	574.369	546.808	542.726	584.673	XLOC_001941	Chr01	1	46661980	46666540	1920	Glyma.01G138800|Glyma.01G138800.1.Wm82.a2.v1,Glyma.01G138800|Glyma.01G138800.3.Wm82.a2.v1,Glyma.01G138800|Glyma.01G138800.4.Wm82.a2.v1,Glyma.01G138800|Glyma.01G138800.2.Wm82.a2.v1	.	Glyma.01G138800.Wm82.a2.v1	.	30541964	Glyma.01G138800.1	Glyma.01G138800.1.p	PF04859	PTHR31161					AT2G45260.1		Plant protein of unknown function (DUF641)	10.4453	18.3909	19.7122	19.0954	19.3647	17.5204	-0.333009	0.276809	0.869993
Glyma.01G139000	133.371	123.995	129.578	103.956	81.4089	91.4464	XLOC_000744	Chr01	1	46672860	46676432	3286	Glyma.01G139000|Glyma.01G139000.1.Wm82.a2.v1,Glyma.01G139000|Glyma.01G139000.2.Wm82.a2.v1	Glyma.01G139000.Wm82.a2.v1	.	.	30543644	Glyma.01G139000.1	Glyma.01G139000.1.p		PTHR37886					AT3G05100.1		S-adenosyl-L-methionine-dependent methyltransferases superfamily protein	2.79298	2.84912	2.59841	2.12118	1.69721	1.60114	0.476175	0.154584	0.775111
Glyma.01G139100	3.95173	22.9621	11.9469	11.4352	9.94997	7.78267	XLOC_000745	Chr01	1	46679775	46682732	1628	Glyma.01G139100|Glyma.01G139100.1.Wm82.a2.v1	Glyma.01G139100.Wm82.a2.v1	.	.	30542193	Glyma.01G139100.1	Glyma.01G139100.1.p	PF04483	PTHR33787,PTHR33787:SF3					AT3G56830.1		Protein of unknown function (DUF565)	0.167035	1.06495	0.483553	0.470959	0.418696	0.275046	0.427115	0.62208	0.966639
Glyma.01G139600	281.561	246.459	128.659	165.29	235.181	203.322	XLOC_001944	Chr01	1	46728380	46743193	3046	Glyma.01G139500|Glyma.01G139500.1.Wm82.a2.v1,Glyma.01G139600|Glyma.01G139600.1.Wm82.a2.v1	.	Glyma.01G139600.Wm82.a2.v1;Glyma.01G139500.Wm82.a2.v1	.	30543817	Glyma.01G139600.1	Glyma.01G139600.1.p	PF00275	PTHR21090,PTHR21090:SF21		2.5.1.19	K00800	GO:0016765	AT2G45300.1		RNA 3\'-terminal phosphate cyclase/enolpyruvate transferase, alpha/beta	6.36088	6.10927	2.78326	3.63841	5.28937	3.84049	0.112473	0.750602	0.983069
Glyma.01G139700	158.069	186.758	253.641	211.031	210.759	218.888	XLOC_001945	Chr01	1	46768073	46776880	4849	Glyma.01G139700|Glyma.01G139700.1.Wm82.a2.v1,Glyma.01G139700|Glyma.01G139700.2.Wm82.a2.v1	.	Glyma.01G139700.Wm82.a2.v1	.	30543893	Glyma.01G139700.1	Glyma.01G139700.1.p	PF01535,PF13041	PTHR24015,PTHR24015:SF666					AT2G22410.1	SLO1	SLOW GROWTH 1	2.24321	2.90804	3.44677	2.91802	2.97758	2.59717	-0.104577	0.736688	0.980386
Glyma.01G139800	38.5294	28.3199	8.27091	6.23736	13.5681	9.72834	XLOC_001946	Chr01	1	46780626	46785216	4258	Glyma.01G139800|Glyma.01G139800.1.Wm82.a2.v1	.	Glyma.01G139800.Wm82.a2.v1	.	30545099	Glyma.01G139800.1	Glyma.01G139800.1.p	PF00264,PF12142,PF12143	PTHR11474,PTHR11474:SF33		1.10.3.1	K00422	GO:0016491,GO:0008152,GO:0055114,GO:0004097				0.622675	0.50218	0.127995	0.0982179	0.218296	0.131451	1.3317	0.078701	0.656978
Glyma.01G139900	60.2639	29.0853	26.6507	18.7121	18.9954	22.3752	XLOC_000747	Chr01	1	46782613	46805486	19612	-	.	Glyma.01G139900.Wm82.a2.v1;Glyma.01G140000.Wm82.a2.v1	.	30543474	Glyma.01G139900.1	Glyma.01G139900.1.p		PTHR11735,PTHR11735:SF12					AT2G45270.1	GCP1	glycoprotease 1	0.211451	0.111976	0.089543	0.0639728	0.0663526	0.0656412	0.932843	0.100605	0.703348
Glyma.01G140100	78.0467	35.2085	14.7038	20.7912	11.7591	16.5382	XLOC_000748	Chr01	1	46809014	46810135	1023	Glyma.01G140100|Glyma.01G140100.1.Wm82.a2.v1	Glyma.01G140100.Wm82.a2.v1	.	.	30543236	Glyma.01G140100.1	Glyma.01G140100.1.p	PF01280	PTHR10722,PTHR10722:SF5	KOG1696			GO:0006412,GO:0005840,GO:0005622,GO:0003735	AT3G16780.1		Ribosomal protein L19e family protein	5.24993	2.59864	0.947109	1.3627	0.787459	0.93013	1.36902	0.0364831	0.512395
Glyma.01G140200	514.713	507.461	737.03	790.065	784.239	593.429	XLOC_001948	Chr01	1	46825181	46841112	8072	Glyma.01G140300|Glyma.01G140300.1.Wm82.a2.v1,Glyma.01G140200|Glyma.01G140200.1.Wm82.a2.v1	.	Glyma.01G140200.Wm82.a2.v1;Glyma.01G140300.Wm82.a2.v1	.	30543616	Glyma.01G140200.1	Glyma.01G140200.1.p	PF00491	PTHR11358,PTHR11358:SF32	KOG2964	3.5.3.1	K01476	GO:0046872	AT4G08900.1		arginase	4.38792	4.74674	6.01657	6.56262	6.65577	4.22979	-0.307408	0.273346	0.866707
Glyma.01G140600	88.914	42.8625	32.1647	40.5428	45.2272	25.2937	XLOC_002738	Chr01	1	46932570	46935905	3336	-	.	Glyma.01G140600.Wm82.a2.v1	.	30544729	Glyma.01G140600.1	Glyma.01G140600.1.p	PF06046	PTHR21292,PTHR21292:SF1			K06110	GO:0006887,GO:0000145	AT1G71820.1	SEC6	SEC6	1.83408	0.97012	0.635327	0.814861	0.928762	0.436232	0.547943	0.290939	0.875499
Glyma.01G140700	0	0	0	1.03956	0	0	XLOC_001951	Chr01	1	46957782	46958854	939	Glyma.01G140700|Glyma.01G140700.1.Wm82.a2.v1	.	Glyma.01G140700.Wm82.a2.v1	.	30544478	Glyma.01G140700.1	Glyma.01G140700.1.p	PF07714	PTHR27000,PTHR27000:SF64	KOG1187	2.7.11.1		GO:0006468,GO:0004672	AT4G08850.1		Leucine-rich repeat receptor-like protein kinase family protein	0	0	0	0.07423	0	0	-1.1013	0.787242	NA
Glyma.01G142000	1841.51	771.525	1728.62	1482.41	1288.97	943.649	XLOC_001959	Chr01	1	47401227	47432028	3719	Glyma.01G141900|Glyma.01G141900.2.Wm82.a2.v1,Glyma.01G141900|Glyma.01G141900.3.Wm82.a2.v1,Glyma.01G141900|Glyma.01G141900.1.Wm82.a2.v1,Glyma.01G141900|Glyma.01G141900.4.Wm82.a2.v1,Glyma.01G141900|Glyma.01G141900.5.Wm82.a2.v1,Glyma.01G141900|Glyma.01G141900.6.Wm82.a2.v1	.	Glyma.01G142000.Wm82.a2.v1;Glyma.01G141900.Wm82.a2.v1;Glyma.01G142100.Wm82.a2.v1	.	30545231	Glyma.01G142000.1	Glyma.01G142000.1.p	PF05938	PTHR31232,PTHR31232:SF2					AT5G04350.1		Plant self-incompatibility protein S1 family	34.0739	15.6638	30.628	26.7263	23.7437	14.5988	0.214828	0.523846	0.947508
Glyma.01G142300	388.258	407.194	407.113	504.186	476.694	442.639	XLOC_001963	Chr01	1	47456256	47466165	5553	Glyma.01G142300|Glyma.01G142300.2.Wm82.a2.v1,Glyma.01G142300|Glyma.01G142300.3.Wm82.a2.v1,Glyma.01G142300|Glyma.01G142300.1.Wm82.a2.v1	.	Glyma.01G142300.Wm82.a2.v1	.	30543182	Glyma.01G142300.1	Glyma.01G142300.1.p	PF01529	PTHR22883,PTHR22883:SF66	KOG1315	2.3.1.225		GO:0008270	AT3G60800.1		DHHC-type zinc finger family protein	4.81135	5.53665	4.83094	6.08778	5.88089	4.58621	-0.249748	0.329224	0.889734
Glyma.01G142700	477.172	580.175	1240.64	1162.23	854.793	842.474	XLOC_000758	Chr01	1	47607733	47616959	5084	Glyma.01G142700|Glyma.01G142700.2.Wm82.a2.v1,Glyma.01G142700|Glyma.01G142700.1.Wm82.a2.v1	Glyma.01G142700.Wm82.a2.v1	.	.	30545132	Glyma.01G142700.1	Glyma.01G142700.1.p	PF00270,PF07717,PF00271,PF04408	PTHR18934,PTHR18934:SF99		3.6.4.13	K14780	GO:0005524,GO:0003676,GO:0004386	AT1G33390.1	ATFAS4,FAS4	RNA helicase family protein	6.45868	8.61642	16.0799	15.3278	11.5183	9.53417	-0.320988	0.366129	0.908183
Glyma.01G142800	0	3.06161	0	3.11868	0.904543	0	XLOC_001964	Chr01	1	47618364	47623194	1166	Glyma.01G142800|Glyma.01G142800.1.Wm82.a2.v1	.	Glyma.01G142800.Wm82.a2.v1	.	30542554	Glyma.01G142800.1	Glyma.01G142800.1.p	PF13417	PTHR11260,PTHR11260:SF290	KOG0868	2.5.1.18	K01800	GO:0005515	AT2G02380.1	ATGSTZ2,GSTZ2	glutathione S-transferase (class zeta) 2	0	0.198255	0	0.179336	0.0531449	0	-0.344312	0.898427	NA
Glyma.01G142900	0	3.82701	4.59495	4.15824	5.42726	4.86417	XLOC_000759	Chr01	1	47630507	47634931	1003	Glyma.01G142900|Glyma.01G142900.2.Wm82.a2.v1,Glyma.01G142900|Glyma.01G142900.1.Wm82.a2.v1	Glyma.01G142900.Wm82.a2.v1	.	.	30543771	Glyma.01G142900.1	Glyma.01G142900.1.p	PF07386	PTHR34801,PTHR34801:SF1					AT3G60810.1			0	0.288093	0.301873	0.277974	0.37069	0.279023	-0.766722	0.585333	NA
Glyma.01G143000	28.6501	18.3696	13.7849	20.7912	31.659	31.1307	XLOC_001965	Chr01	1	47639354	47639530	177	Glyma.01G143000|Glyma.01G143000.1.Wm82.a2.v1	.	Glyma.01G143000.Wm82.a2.v1	.	30542729	Glyma.01G143000.1	Glyma.01G143000.1.p										11.1385	7.83613	5.13184	7.87593	12.2534	10.1192	-0.47448	0.424182	0.921906
Glyma.01G143100	29.638	20.6658	13.7849	18.7121	16.2818	15.5653	XLOC_001966	Chr01	1	47640893	47648188	1781	Glyma.01G143100|Glyma.01G143100.1.Wm82.a2.v1,Glyma.01G143100|Glyma.01G143100.2.Wm82.a2.v1,Glyma.01G143100|Glyma.01G143100.3.Wm82.a2.v1,Glyma.01G143100|Glyma.01G143100.4.Wm82.a2.v1,Glyma.01G143100|Glyma.01G143100.5.Wm82.a2.v1	.	Glyma.01G143100.Wm82.a2.v1	.	30545238	Glyma.01G143100.1	Glyma.01G143100.1.p	PF03479	PTHR31500,PTHR31500:SF15					AT4G12080.1	AHL1,ATAHL1	AT-hook motif nuclear-localized protein 1	1.14514	0.876119	0.510015	0.704455	0.626281	0.502836	0.331606	0.605965	0.963668
Glyma.01G143500	0	9.18482	0	0	0	0	XLOC_000760	Chr01	1	47711923	47714509	995	Glyma.01G143500|Glyma.01G143500.1.Wm82.a2.v1	Glyma.01G143500.Wm82.a2.v1	.	.	30542388	Glyma.01G143500.1	Glyma.01G143500.1.p	PF00447	PTHR10015,PTHR10015:SF155			K09419	GO:0043565,GO:0006355,GO:0005634,GO:0003700	AT5G62020.1	AT-HSFB2A,HSFB2A	heat shock transcription factor B2A	0	0.696982	0	0	0	0	4.11784	0.161464	NA
Glyma.01G143700	0	2.29621	0	0	0	0	XLOC_001971	Chr01	1	47745843	47757849	7849	Glyma.01G143800|Glyma.01G143800.1.Wm82.a2.v1	Glyma.01G143700.Wm82.a2.v1	Glyma.01G143800.Wm82.a2.v1	.	30545048	Glyma.01G143700.1	Glyma.01G143700.1.p		PTHR37745					AT3G60850.1			0	0.0220887	0	0	0	0	2.12704	0.595462	NA
Glyma.01G143900	22.7225	10.7156	16.5418	6.23736	9.04543	20.4295	XLOC_000762	Chr01	1	47782475	47787690	1329	Glyma.01G143900|Glyma.01G143900.1.Wm82.a2.v1	Glyma.01G143900.Wm82.a2.v1	.	.	30543002	Glyma.01G143900.1	Glyma.01G143900.1.p	PF03195	PTHR31529,PTHR31529:SF3					AT2G45420.1	LBD18	LOB domain-containing protein 18	1.17654	0.608789	0.820168	0.314681	0.466268	0.884432	0.463901	0.547891	0.953938
Glyma.01G144200	8.8914	15.308	2.75697	0	4.52272	2.9185	XLOC_000764	Chr01	1	47801305	47814076	6233	Glyma.01G144200|Glyma.01G144200.2.Wm82.a2.v1,Glyma.01G144200|Glyma.01G144200.1.Wm82.a2.v1,Glyma.01G144200|Glyma.01G144200.3.Wm82.a2.v1	Glyma.01G144200.Wm82.a2.v1	.	.	30543898	Glyma.01G144200.1	Glyma.01G144200.1.p	PF16206,PF09324,PF16213,PF12783,PF01369	PTHR10663,PTHR10663:SF42			K18442	GO:0032012,GO:0005086	AT3G60860.1		SEC7-like guanine nucleotide exchange family protein	0.0981629	0.185437	0.029146	0	0.0497088	0.0269398	1.84158	0.147764	0.769388
Glyma.01G144400	0.987933	4.59241	1.83798	2.07912	6.3318	0	XLOC_000766	Chr01	1	47862376	47864806	1811	Glyma.01G144400|Glyma.01G144400.1.Wm82.a2.v1	Glyma.01G144400.Wm82.a2.v1	.	.	30543827	Glyma.01G144400.1	Glyma.01G144400.1.p	PF03479	PTHR31100,PTHR31100:SF2					AT2G45430.1	AHL22	AT-hook motif nuclear-localized protein 22	0.0375391	0.191468	0.0668755	0.0769762	0.239519	0	-0.16765	0.922072	NA
Glyma.01G144500	0	6.88862	5.51394	2.07912	0.904543	0	XLOC_001973	Chr01	1	47870404	47887173	3399	Glyma.01G144500|Glyma.01G144500.1.Wm82.a2.v1,Glyma.01G144500|Glyma.01G144500.2.Wm82.a2.v1,Glyma.01G144500|Glyma.01G144500.3.Wm82.a2.v1,Glyma.01G144500|Glyma.01G144500.4.Wm82.a2.v1	.	Glyma.01G144500.Wm82.a2.v1	.	30543601	Glyma.01G144500.1	Glyma.01G144500.1.p	PF00514,PF00225	PTHR24115,PTHR24115:SF533	KOG0240	3.6.4.4		GO:0005515,GO:0008017,GO:0007018,GO:0005524,GO:0003777,GO:0005871	AT1G01950.1	ARK2	armadillo repeat kinesin 2	0	0.153022	0.106895	0.0410132	0.0182309	0	2.08153	0.27567	NA
Glyma.01G144800	156.093	251.817	226.072	224.545	228.849	297.687	XLOC_001976	Chr01	1	47933920	47944831	2661	Glyma.01G144800|Glyma.01G144800.1.Wm82.a2.v1,Glyma.01G144800|Glyma.01G144800.2.Wm82.a2.v1	.	Glyma.01G144800.Wm82.a2.v1	.	30542736	Glyma.01G144800.1	Glyma.01G144800.1.p	PF00160	PTHR11071	KOG0884	5.2.1.8	K12734	GO:0006457,GO:0003755,GO:0000413	AT1G01940.1		Cyclophilin-like peptidyl-prolyl cis-trans isomerase family protein	4.03659	7.1452	5.59816	5.65788	5.89164	6.43646	-0.249056	0.433975	0.924491
Glyma.01G145000	2.9638	3.06161	0	14.5538	2.71363	1.94567	XLOC_001977	Chr01	1	47965590	47969584	793	Glyma.01G145000|Glyma.01G145000.1.Wm82.a2.v1	.	Glyma.01G145000.Wm82.a2.v1	.	30544371	Glyma.01G145000.1	Glyma.01G145000.1.p	PF06747	PTHR13344,PTHR13344:SF0			K03952		AT5G18800.2		Cox19-like CHCH family protein	0.257188	0.291508	0	1.23055	0.234427	0.141165	-1.66406	0.255987	NA
Glyma.01G145300	75.0829	71.1824	75.3572	90.4417	120.304	155.653	XLOC_000768	Chr01	1	48012506	48016991	1149	Glyma.01G145300|Glyma.01G145300.1.Wm82.a2.v1,Glyma.01G145300|Glyma.01G145300.2.Wm82.a2.v1	Glyma.01G145300.Wm82.a2.v1	.	.	30543719	Glyma.01G145300.1	Glyma.01G145300.1.p	PF05175	PTHR23290	KOG3420			GO:0008168	AT4G28830.1		S-adenosyl-L-methionine-dependent methyltransferases superfamily protein	4.49672	4.67763	4.32165	5.27769	7.17285	7.79418	-0.735148	0.0453473	0.55033
Glyma.01G145400	602.639	711.058	628.589	660.12	624.135	463.069	XLOC_001980	Chr01	1	48017506	48024254	4217	Glyma.01G145400|Glyma.01G145400.1.Wm82.a2.v1,Glyma.01G145400|Glyma.01G145400.2.Wm82.a2.v1,Glyma.01G145400|Glyma.01G145400.3.Wm82.a2.v1,Glyma.01G145400|Glyma.01G145400.4.Wm82.a2.v1,Glyma.01G145400|Glyma.01G145400.5.Wm82.a2.v1,Glyma.01G145400|Glyma.01G145400.6.Wm82.a2.v1	.	Glyma.01G145400.Wm82.a2.v1	.	30542044	Glyma.01G145400.1	Glyma.01G145400.1.p	PF00575,PF00889	PTHR11741,PTHR11741:SF3	KOG1071			GO:0003676,GO:0006414,GO:0005622,GO:0003746	AT4G29060.1	emb2726	elongation factor Ts family protein	9.83396	12.7314	9.82218	10.4958	10.1392	6.31791	0.147802	0.581531	0.960628
Glyma.01G146100	798.25	667.43	571.612	710.019	767.053	642.07	XLOC_000772	Chr01	1	48126870	48134584	4462	Glyma.01G146100|Glyma.01G146100.3.Wm82.a2.v1,Glyma.01G146100|Glyma.01G146100.1.Wm82.a2.v1,Glyma.01G146100|Glyma.01G146100.4.Wm82.a2.v1,Glyma.01G146100|Glyma.01G146100.2.Wm82.a2.v1,Glyma.01G146100|Glyma.01G146100.5.Wm82.a2.v1	Glyma.01G146100.Wm82.a2.v1	.	.	30542498	Glyma.01G146100.1	Glyma.01G146100.1.p	PF00069	PTHR11909,PTHR11909:SF97	KOG1163	2.7.11.1		GO:0006468,GO:0005524,GO:0004672	AT4G28880.1	ckl3	casein kinase I-like 3	12.3107	11.2941	8.44143	10.6693	11.7768	8.27913	-0.064831	0.803873	0.986662
Glyma.01G146300	9.87933	7.65402	7.35192	9.35604	9.94997	5.837	XLOC_001984	Chr01	1	48150827	48154366	1399	Glyma.01G146300|Glyma.01G146300.1.Wm82.a2.v1,Glyma.01G146300|Glyma.01G146300.2.Wm82.a2.v1,Glyma.01G146300|Glyma.01G146300.3.Wm82.a2.v1	.	Glyma.01G146300.Wm82.a2.v1	.	30543872	Glyma.01G146300.1	Glyma.01G146300.1.p	PF00903	PTHR10374,PTHR10374:SF12	KOG2943	4.4.1.5	K01759		AT1G67280.1		Glyoxalase/Bleomycin resistance protein/Dioxygenase superfamily protein	0.485942	0.413091	0.34628	0.448404	0.487231	0.240051	-0.0244793	0.978306	0.998178
Glyma.01G146400	505.822	1132.03	820.658	774.472	691.975	667.364	XLOC_000773	Chr01	1	48169848	48173847	2871	Glyma.01G146400|Glyma.01G146400.1.Wm82.a2.v1	Glyma.01G146400.Wm82.a2.v1	.	.	30541752	Glyma.01G146400.1	Glyma.01G146400.1.p	PF16135	PTHR31413,PTHR31413:SF2				GO:0007165	AT4G28910.1	NINJA	novel interactor of JAZ	12.1238	29.7713	18.8354	18.0871	16.5116	13.374	0.202188	0.524551	0.94756
Glyma.01G146500	20.7466	16.8388	10.1089	1.03956	4.52272	4.86417	XLOC_000774	Chr01	1	48176046	48177895	1850	Glyma.01G146500|Glyma.01G146500.1.Wm82.a2.v1	Glyma.01G146500.Wm82.a2.v1	.	.	30541745	Glyma.01G146500.1	Glyma.01G146500.1.p	PF13639	PTHR14155,PTHR14155:SF95			K10664	GO:0008270,GO:0005515	AT4G28890.1		RING/U-box superfamily protein	0.771702	0.687249	0.360061	0.0376767	0.167478	0.151276	2.17157	0.0220584	0.433315
Glyma.01G146600	96.8175	42.0971	63.4103	62.3736	66.9362	47.6689	XLOC_001985	Chr01	1	48181289	48189905	4543	Glyma.01G146600|Glyma.01G146600.2.Wm82.a2.v1,Glyma.01G146600|Glyma.01G146600.1.Wm82.a2.v1	.	Glyma.01G146600.Wm82.a2.v1	.	30545177	Glyma.01G146600.1	Glyma.01G146600.1.p	PF07714,PF00027,PF00481	PTHR24353,PTHR24353:SF80	KOG0614	2.7.11.12		GO:0006468,GO:0004672,GO:0003824	AT2G20050.1		protein serine/threonine phosphatases;protein kinases;catalytics;cAMP-dependent protein kinase regulators;ATP binding;protein serine/threonine phosphatases	1.46651	0.699654	0.919733	0.920563	1.00937	0.603704	0.178249	0.68641	0.973656
Glyma.01G146800	0	0	0.91899	0	0	0.972834	XLOC_001986	Chr01	1	48291368	48291886	519	Glyma.01G146800|Glyma.01G146800.1.Wm82.a2.v1	.	Glyma.01G146800.Wm82.a2.v1	.	30541637	Glyma.01G146800.1	Glyma.01G146800.1.p		PTHR33472					AT1G63310.1			0	0	0.116678	0	0	0.107846	-0.139515	0.972725	NA
Glyma.01G146900	21.7345	11.481	3.67596	17.6725	6.3318	5.837	XLOC_001987	Chr01	1	48292499	48297365	1787	Glyma.01G146900|Glyma.01G146900.1.Wm82.a2.v1,Glyma.01G146900|Glyma.01G146900.2.Wm82.a2.v1,Glyma.01G146900|Glyma.01G146900.3.Wm82.a2.v1	.	Glyma.01G146900.Wm82.a2.v1	.	30542303	Glyma.01G146900.1	Glyma.01G146900.1.p	PF06220	PTHR13173	KOG0150		K13220	GO:0008270	AT1G49590.1		C2H2 and C2HC zinc fingers superfamily protein	0.836952	0.485099	0.135547	0.663085	0.242736	0.18793	0.29751	0.743787	0.98176
Glyma.01G147100	68.1674	76.5402	82.7091	120.589	82.3134	88.5279	XLOC_001988	Chr01	1	48358813	48362871	2691	Glyma.01G147000|Glyma.01G147000.2.Wm82.a2.v1,Glyma.01G147000|Glyma.01G147000.1.Wm82.a2.v1,Glyma.01G147000|Glyma.01G147000.3.Wm82.a2.v1	Glyma.01G147100.Wm82.a2.v1	.	.	30541586	Glyma.01G147100.1	Glyma.01G147100.1.p							AT3G55290.1		NAD(P)-binding Rossmann-fold superfamily protein	1.74316	2.14758	2.02528	3.00462	2.0955	1.89277	-0.362354	0.327155	0.888993
Glyma.01G147400	700.445	277.841	562.422	600.865	542.726	769.512	XLOC_001989	Chr01	1	48389463	48393015	2353	Glyma.01G147400|Glyma.01G147400.1.Wm82.a2.v1,Glyma.01G147400|Glyma.01G147400.2.Wm82.a2.v1	.	Glyma.01G147400.Wm82.a2.v1	.	30541598	Glyma.01G147400.1	Glyma.01G147400.1.p	PF01985	PTHR31846,PTHR31846:SF8				GO:0003723	AT2G20020.1	ATCAF1,CAF1	RNA-binding CRS1 / YhbY (CRM) domain-containing protein	20.4846	8.91555	15.7502	17.1219	15.8012	18.8159	-0.326287	0.340692	0.894976
Glyma.01G147500	1.97587	3.06161	10.1089	0	4.52272	2.9185	XLOC_000780	Chr01	1	48393886	48397299	2354	Glyma.01G147500|Glyma.01G147500.2.Wm82.a2.v1,Glyma.01G147500|Glyma.01G147500.3.Wm82.a2.v1,Glyma.01G147500|Glyma.01G147500.1.Wm82.a2.v1	Glyma.01G147500.Wm82.a2.v1	.	.	30544475	Glyma.01G147500.1	Glyma.01G147500.1.p	PF03016	PTHR11062,PTHR11062:SF77	KOG1021	2.4.2.41			AT5G19670.1		Exostosin family protein	0.0577598	0.0982012	0.282971	0	0.131621	0.0713321	1.00546	0.496361	NA
Glyma.01G147600	3.95173	1.5308	0	0	0.904543	2.9185	XLOC_000781	Chr01	1	48431780	48432989	1210	Glyma.01G147600|Glyma.01G147600.1.Wm82.a2.v1	Glyma.01G147600.Wm82.a2.v1	.	.	30543298	Glyma.01G147600.1	Glyma.01G147600.1.p	PF00847	PTHR31985,PTHR31985:SF16			K09286	GO:0006355,GO:0003700	AT5G11590.1	TINY2	Integrase-type DNA-binding superfamily protein	0.224738	0.095523	0	0	0.0512124	0.138773	0.487798	0.828031	NA
Glyma.01G147700	13.8311	11.481	0.91899	6.23736	4.52272	7.78267	XLOC_000782	Chr01	1	48480249	48484069	1565	Glyma.01G147700|Glyma.01G147700.1.Wm82.a2.v1,Glyma.01G147700|Glyma.01G147700.2.Wm82.a2.v1	Glyma.01G147700.Wm82.a2.v1	.	.	30543202	Glyma.01G147700.1	Glyma.01G147700.1.p	PF09353	PTHR34051,PTHR34051:SF1					AT5G48790.1		Domain of unknown function (DUF1995)	0.608157	0.553911	0.0386938	0.267228	0.197978	0.286119	0.49225	0.64693	0.970553
Glyma.01G147800	796.274	624.568	550.475	424.14	580.717	588.565	XLOC_001990	Chr01	1	48485119	48504821	3653	Glyma.01G147800|Glyma.01G147800.1.Wm82.a2.v1,Glyma.01G147800|Glyma.01G147800.2.Wm82.a2.v1,Glyma.01G147800|Glyma.01G147800.3.Wm82.a2.v1,Glyma.01G147800|Glyma.01G147800.4.Wm82.a2.v1	.	Glyma.01G147800.Wm82.a2.v1	.	30544506	Glyma.01G147800.1	Glyma.01G147800.1.p	PF01852,PF07059	PTHR12136,PTHR12136:SF47				GO:0008289	AT4G19040.1	EDR2	ENHANCED DISEASE RESISTANCE 2	14.9999	12.9093	9.92962	7.78494	10.8904	9.26992	0.297325	0.289357	0.875396
Glyma.01G148200	63.2277	53.5781	38.5976	77.967	67.8407	82.6909	XLOC_001991	Chr01	1	48518714	48533945	5928	Glyma.01G148100|Glyma.01G148100.3.Wm82.a2.v1,Glyma.01G148100|Glyma.01G148100.1.Wm82.a2.v1,Glyma.01G148100|Glyma.01G148100.2.Wm82.a2.v1	Glyma.01G148200.Wm82.a2.v1	Glyma.01G148100.Wm82.a2.v1	.	30542268	Glyma.01G148200.1	Glyma.01G148200.1.p		PTHR31115,PTHR31115:SF3					AT4G29790.1			0.733963	0.682422	0.429039	0.881857	0.783995	0.802567	-0.565137	0.165349	0.788833
Glyma.01G148300	10.8673	11.481	0.91899	4.15824	7.23634	2.9185	XLOC_000787	Chr01	1	48548742	48553200	2446	Glyma.01G148300|Glyma.01G148300.1.Wm82.a2.v1,Glyma.01G148300|Glyma.01G148300.2.Wm82.a2.v1	Glyma.01G148300.Wm82.a2.v1	.	.	30545095	Glyma.01G148300.1	Glyma.01G148300.1.p	PF04819	PTHR16007					AT1G32120.1			0.30573	0.354404	0.0247571	0.113985	0.202672	0.0686491	0.695146	0.547322	0.953938
Glyma.01G148400	12640.6	17657.1	24228.3	24987.9	19892.7	20081.2	XLOC_001992	Chr01	1	48549635	48609061	8126	Glyma.01G149000|Glyma.01G149000.1.Wm82.a2.v1,Glyma.01G149100|Glyma.01G149100.1.Wm82.a2.v1	Glyma.01G148400.Wm82.a2.v1;Glyma.01G148300.Wm82.a2.v1;Glyma.01G148600.Wm82.a2.v1;Glyma.01G148800.Wm82.a2.v1;Glyma.01G148900.Wm82.a2.v1	.	.	30543324	Glyma.01G148400.1	Glyma.01G148400.1.p	PF00931	PTHR23155,PTHR23155:SF592	KOG4658			GO:0043531	AT3G07040.1	RPM1,RPS3	NB-ARC domain-containing disease resistance protein	107.045	164.065	196.467	206.181	167.706	142.182	-0.257927	0.370885	0.908764
Glyma.01G149200	1.97587	0	0	4.15824	0	0.972834	XLOC_000792	Chr01	1	48613306	48615275	1671	Glyma.01G149200|Glyma.01G149200.1.Wm82.a2.v1	Glyma.01G149200.Wm82.a2.v1	.	.	30543018	Glyma.01G149200.1	Glyma.01G149200.1.p	PF00931	PTHR23155,PTHR23155:SF505	KOG4658			GO:0043531	AT3G14470.1		NB-ARC domain-containing disease resistance protein	0.0813684	0	0	0.166851	0	0.0334961	-1.42598	0.602449	NA
Glyma.01G149300	13.8311	25.2583	43.1925	62.3736	32.5636	55.4515	XLOC_001997	Chr01	1	48616517	48623637	3472	Glyma.01G149300|Glyma.01G149300.5.Wm82.a2.v1,Glyma.01G149300|Glyma.01G149300.1.Wm82.a2.v1,Glyma.01G149300|Glyma.01G149300.4.Wm82.a2.v1,Glyma.01G149300|Glyma.01G149300.3.Wm82.a2.v1,Glyma.01G149300|Glyma.01G149300.2.Wm82.a2.v1	.	Glyma.01G149300.Wm82.a2.v1	.	30544233	Glyma.01G149300.1	Glyma.01G149300.1.p	PF03141	PTHR10108,PTHR10108:SF844		2.1.1.41		GO:0008168	AT1G31850.3		S-adenosyl-L-methionine-dependent methyltransferases superfamily protein	0.274126	0.549285	0.819735	1.20453	0.642515	0.918894	-0.872646	0.112539	0.722843
Glyma.01G149400	266.742	459.241	219.639	205.833	199.904	237.371	XLOC_000793	Chr01	1	48650659	48655352	1572	Glyma.01G149400|Glyma.01G149400.1.Wm82.a2.v1	Glyma.01G149400.Wm82.a2.v1	.	.	30542870	Glyma.01G149400.1	Glyma.01G149400.1.p		PTHR36779					AT4G19140.1			11.6765	22.0578	9.20663	8.77925	8.71164	8.68776	0.552777	0.105063	0.711503
Glyma.01G149500	0	1.5308	0	0	0.904543	0	XLOC_001998	Chr01	1	48670796	48676913	2580	Glyma.01G149500|Glyma.01G149500.1.Wm82.a2.v1	.	Glyma.01G149500.Wm82.a2.v1	.	30542233	Glyma.01G149500.1	Glyma.01G149500.1.p		PTHR36890								0	0.0447996	0	0	0.0240182	0	0.588396	0.884604	NA
Glyma.01G149600	215.369	257.94	246.289	253.653	257.795	240.29	XLOC_001999	Chr01	1	48686055	48696384	3228	Glyma.01G149700|Glyma.01G149700.1.Wm82.a2.v1	Glyma.01G149600.Wm82.a2.v1	Glyma.01G149700.Wm82.a2.v1	.	30542614	Glyma.01G149600.1	Glyma.01G149600.1.p		PTHR27000,PTHR27000:SF153		2.7.11.1			AT3G47580.1		Leucine-rich repeat protein kinase family protein	4.59119	6.03337	5.02755	5.26867	5.47106	4.28286	-0.0684129	0.807515	0.986724
Glyma.01G149800	0.987933	7.65402	0	0	0	0	XLOC_000795	Chr01	1	48700089	48705979	3490	Glyma.01G149800|Glyma.01G149800.1.Wm82.a2.v1,Glyma.01G149800|Glyma.01G149800.2.Wm82.a2.v1,Glyma.01G149800|Glyma.01G149800.3.Wm82.a2.v1,Glyma.01G149800|Glyma.01G149800.4.Wm82.a2.v1,Glyma.01G149800|Glyma.01G149800.5.Wm82.a2.v1	Glyma.01G149800.Wm82.a2.v1	.	.	30542616	Glyma.01G149800.1	Glyma.01G149800.1.p	PF13374,PF07719	PTHR23083,PTHR23083:SF39				GO:0035058,GO:0034464	AT2G43040.1	NPG1	tetratricopeptide repeat (TPR)-containing protein	0.0194795	0.165591	0	0	0	0	4.02626	0.144009	NA
Glyma.01G150000	0.987933	0	0	1.03956	0	0	XLOC_000796	Chr01	1	48712815	48713959	1145	Glyma.01G150000|Glyma.01G150000.1.Wm82.a2.v1	Glyma.01G150000.Wm82.a2.v1	.	.	30541814	Glyma.01G150000.1	Glyma.01G150000.1.p	PF08241	PTHR10108,PTHR10108:SF874				GO:0008168,GO:0008152	AT1G24480.1		S-adenosyl-L-methionine-dependent methyltransferases superfamily protein	0.0593741	0	0	0.0608751	0	0	-0.139515	0.972725	NA
Glyma.01G150100	0	1.5308	0	0	0	0	XLOC_002002	Chr01	1	48714821	48716631	863	Glyma.01G150100|Glyma.01G150100.1.Wm82.a2.v1,Glyma.01G150100|Glyma.01G150100.2.Wm82.a2.v1,Glyma.01G150100|Glyma.01G150100.3.Wm82.a2.v1	.	Glyma.01G150100.Wm82.a2.v1	.	30544618	Glyma.01G150100.1	Glyma.01G150100.1.p		PTHR37371,PTHR37371:SF1								0	0.133931	0	0	0	0	1.55017	0.702188	NA
Glyma.01G150200	213.394	154.611	233.423	239.099	274.077	240.29	XLOC_002003	Chr01	1	48718027	48720957	2231	Glyma.01G150200|Glyma.01G150200.3.Wm82.a2.v1,Glyma.01G150200|Glyma.01G150200.1.Wm82.a2.v1,Glyma.01G150200|Glyma.01G150200.2.Wm82.a2.v1	.	Glyma.01G150200.Wm82.a2.v1	.	30541898	Glyma.01G150200.1	Glyma.01G150200.1.p	PF00324	PTHR11785,PTHR11785:SF338	KOG1287			GO:0055085,GO:0016020,GO:0006810,GO:0015171,GO:0003333	AT1G31830.1		Amino acid permease family protein	6.58198	5.23257	6.89429	7.18577	8.41595	6.1968	-0.335012	0.266091	0.86211
Glyma.01G150300	28.6501	20.6658	22.0558	30.1472	18.9954	44.7504	XLOC_000797	Chr01	1	48726759	48729024	1850	Glyma.01G150300|Glyma.01G150300.1.Wm82.a2.v1,Glyma.01G150300|Glyma.01G150300.2.Wm82.a2.v1	Glyma.01G150300.Wm82.a2.v1	.	.	30542834	Glyma.01G150300.1	Glyma.01G150300.1.p		PTHR24414,PTHR24414:SF38					AT1G31350.1	KUF1	KAR-UP F-box 1	1.06568	0.843442	0.785588	1.09263	0.703409	1.39173	-0.408368	0.475111	0.935509
Glyma.01G150400	1326.79	1424.41	1205.71	1052.03	999.52	1543.89	XLOC_002004	Chr01	1	48743166	48746163	1384	Glyma.01G150400|Glyma.01G150400.1.Wm82.a2.v1	.	Glyma.01G150400.Wm82.a2.v1	.	30542012	Glyma.01G150400.1	Glyma.01G150400.1.p	PF12796	PTHR24188					AT5G07840.1		Ankyrin repeat family protein	65.9693	77.7094	57.4055	50.967	49.4751	64.1817	0.129493	0.634966	0.968945
Glyma.01G150500	613.507	566.397	632.265	678.832	612.376	705.305	XLOC_000798	Chr01	1	48751166	48754040	2827	Glyma.01G150500|Glyma.01G150500.1.Wm82.a2.v1	Glyma.01G150500.Wm82.a2.v1	.	.	30542406	Glyma.01G150500.1	Glyma.01G150500.1.p	PF13837	PTHR10032,PTHR10032:SF204	KOG4282			GO:0006351,GO:0005634,GO:0003700,GO:0043565,GO:0006355	AT2G38250.1		Homeodomain-like superfamily protein	14.9337	15.1276	14.7373	16.1002	14.8396	14.3543	-0.14793	0.553001	0.954256
Glyma.01G150600	222.285	283.964	442.034	414.784	323.826	284.068	XLOC_002005	Chr01	1	48757351	48760167	2644	Glyma.01G150600|Glyma.01G150600.1.Wm82.a2.v1	.	Glyma.01G150600.Wm82.a2.v1	.	30543665	Glyma.01G150600.1	Glyma.01G150600.1.p	PF12874	PTHR21213	KOG4118							5.78527	8.10916	11.0164	10.5186	8.39039	6.18147	-0.113694	0.730916	0.97999
Glyma.01G150700	96.8175	87.2558	109.36	152.815	129.35	99.2291	XLOC_000799	Chr01	1	48766000	48775821	3110	Glyma.01G150700|Glyma.01G150700.1.Wm82.a2.v1,Glyma.01G150700|Glyma.01G150700.2.Wm82.a2.v1,Glyma.01G150700|Glyma.01G150700.3.Wm82.a2.v1	Glyma.01G150700.Wm82.a2.v1	.	.	30542036	Glyma.01G150700.1	Glyma.01G150700.1.p	PF08263,PF00069	PTHR27000,PTHR27000:SF202	KOG1187	2.7.11.1		GO:0006468,GO:0005524,GO:0004672	AT1G31420.2	FEI1	Leucine-rich repeat protein kinase family protein	2.14224	2.1184	2.31709	3.29459	2.84929	1.83574	-0.385038	0.267877	0.863373
Glyma.01G150800	1.97587	11.481	4.59495	10.3956	9.94997	7.78267	XLOC_002006	Chr01	1	48781084	48783516	2433	-	Glyma.01G150800.Wm82.a2.v1	.	.	30541515	Glyma.01G150800.1	Glyma.01G150800.1.p	PF14604	PTHR10663,PTHR10663:SF147				GO:0005515	AT4G34660.1		SH3 domain-containing protein	0.0558843	0.356297	0.124447	0.286486	0.280163	0.184043	-0.619372	0.535522	0.95055
Glyma.01G150900	86.9381	39.8009	50.5445	47.8197	66.9362	53.5059	XLOC_002007	Chr01	1	48784163	48786681	2337	Glyma.01G150900|Glyma.01G150900.1.Wm82.a2.v1	.	Glyma.01G150900.Wm82.a2.v1	.	30542266	Glyma.01G150900.1	Glyma.01G150900.1.p		PTHR35692,PTHR35692:SF1					AT1G31460.1			2.55992	1.2859	1.42515	1.37197	1.96216	1.31727	0.0588479	0.8961	0.992582
Glyma.01G151000	1.97587	4.59241	0.91899	1.03956	0	4.86417	XLOC_000801	Chr01	1	48787452	48787781	330	Glyma.01G151000|Glyma.01G151000.1.Wm82.a2.v1	Glyma.01G151000.Wm82.a2.v1	.	.	30542574	Glyma.01G151000.1	Glyma.01G151000.1.p		PTHR35692					AT2G41342.1			0.41202	1.05075	0.183502	0.211218	0	0.84806	0.347343	0.85021	NA
Glyma.01G151100	0	0	0.91899	0	0	0	XLOC_000802	Chr01	1	48800705	48805659	1652	Glyma.01G151100|Glyma.01G151100.1.Wm82.a2.v1	Glyma.01G151100.Wm82.a2.v1	.	.	30541870	Glyma.01G151100.1	Glyma.01G151100.1.p	PF07714	PTHR27001,PTHR27001:SF14	KOG1187	2.7.11.1		GO:0006468,GO:0004672	AT1G61590.1		Protein kinase superfamily protein	0	0	0.036656	0	0	0	0.822258	0.840299	NA
Glyma.01G151300	0	0.765402	0	0	0	0	XLOC_002008	Chr01	1	48808468	48813588	2080	Glyma.01G151300|Glyma.01G151300.1.Wm82.a2.v1	.	Glyma.01G151300.Wm82.a2.v1	.	30542373	Glyma.01G151300.1	Glyma.01G151300.1.p	PF06813	PTHR21576,PTHR21576:SF7					AT5G45275.1		Major facilitator superfamily protein	0	0.0277843	0	0	0	0	0.822258	0.840299	NA
Glyma.01G151400	8.8914	1.5308	5.51394	6.23736	9.94997	2.9185	XLOC_000804	Chr01	1	48821123	48823458	1541	Glyma.01G151400|Glyma.01G151400.1.Wm82.a2.v1	Glyma.01G151400.Wm82.a2.v1	.	.	30543863	Glyma.01G151400.1	Glyma.01G151400.1.p										0.397047	0.0750051	0.235778	0.27139	0.442334	0.108965	-0.290023	0.799174	0.985381
Glyma.01G151500	36.5535	65.0592	65.2483	62.3736	68.7453	50.5874	XLOC_002009	Chr01	1	48822245	48828616	3220	Glyma.01G151500|Glyma.01G151500.1.Wm82.a2.v1	.	Glyma.01G151500.Wm82.a2.v1	.	30543169	Glyma.01G151500.1	Glyma.01G151500.1.p	PF03372	PTHR12121,PTHR12121:SF42	KOG0620	3.1.13.4	K12603		AT1G31500.4		DNAse I-like superfamily protein	0.781175	1.52555	1.33524	1.29879	1.46257	0.903895	-0.123746	0.775795	0.983677
Glyma.01G151600	25.6863	13.7772	22.9748	16.633	25.3272	3.89134	XLOC_000805	Chr01	1	48838641	48846591	2507	Glyma.01G151600|Glyma.01G151600.4.Wm82.a2.v1,Glyma.01G151600|Glyma.01G151600.1.Wm82.a2.v1,Glyma.01G151600|Glyma.01G151600.2.Wm82.a2.v1,Glyma.01G151600|Glyma.01G151600.3.Wm82.a2.v1	Glyma.01G151600.Wm82.a2.v1	.	.	30542949	Glyma.01G151600.1	Glyma.01G151600.1.p	PF03283	PTHR21562,PTHR21562:SF4				GO:0016787	AT4G19420.1		Pectinacetylesterase family protein	0.705052	0.414936	0.603867	0.444847	0.692092	0.0893051	0.433208	0.561109	0.956898
Glyma.01G151700	3.95173	3.06161	1.83798	0	1.80909	0	XLOC_000806	Chr01	1	48849731	48855196	2873	Glyma.01G151700|Glyma.01G151700.1.Wm82.a2.v1	Glyma.01G151700.Wm82.a2.v1	.	.	30543543	Glyma.01G151700.1	Glyma.01G151700.1.p	PF13639	PTHR14155,PTHR14155:SF153				GO:0008270,GO:0005515	AT5G45290.1		RING/U-box superfamily protein	0.0946513	0.0804614	0.0421551	0	0.0431375	0	2.24725	0.296528	NA
Glyma.01G151900	131.395	56.6397	108.441	123.708	184.527	144.952	XLOC_000807	Chr01	1	48859307	48866828	3456	Glyma.01G151800|Glyma.01G151800.1.Wm82.a2.v1,Glyma.01G151900|Glyma.01G151900.1.Wm82.a2.v1	Glyma.01G151900.Wm82.a2.v1;Glyma.01G151800.Wm82.a2.v1	.	.	30541763	Glyma.01G151900.1	Glyma.01G151900.1.p										2.61626	1.23743	2.06759	2.40004	3.65777	2.41314	-0.627175	0.104665	0.710706
Glyma.01G152000	6.91553	0	0	0	0	0	XLOC_000808	Chr01	1	48877448	48881248	1668	Glyma.01G152000|Glyma.01G152000.1.Wm82.a2.v1	Glyma.01G152000.Wm82.a2.v1	.	.	30541987	Glyma.01G152000.1	Glyma.01G152000.1.p	PF02458	PTHR31642,PTHR31642:SF9		2.3.1.232,2.3.1.196		GO:0016747	AT5G17540.1		HXXXD-type acyl-transferase family protein	0.285302	0	0	0	0	0	3.65797	0.264407	NA
Glyma.01G152100	4.93967	4.59241	3.67596	5.1978	3.61817	6.80984	XLOC_000809	Chr01	1	48886582	48894994	2221	Glyma.01G152100|Glyma.01G152100.1.Wm82.a2.v1,Glyma.01G152100|Glyma.01G152100.2.Wm82.a2.v1,Glyma.01G152100|Glyma.01G152100.3.Wm82.a2.v1	Glyma.01G152100.Wm82.a2.v1	.	.	30544992	Glyma.01G152100.1	Glyma.01G152100.1.p	PF03759	PTHR33101,PTHR33101:SF2				GO:0005089	AT1G31650.1	ATROPGEF14,ROPGEF14	RHO guanyl-nucleotide exchange factor 14	0.153047	0.156123	0.10906	0.156916	0.111602	0.176409	-0.249925	0.828472	NA
Glyma.01G152400	338.861	458.476	249.046	298.354	243.322	265.584	XLOC_002012	Chr01	1	48942590	48945191	2602	Glyma.01G152400|Glyma.01G152400.1.Wm82.a2.v1	.	Glyma.01G152400.Wm82.a2.v1	.	30544665	Glyma.01G152400.1	Glyma.01G152400.1.p										8.96167	13.304	6.30692	7.68811	6.40627	5.87254	0.369841	0.238276	0.844128
Glyma.01G152500	799.238	659.776	1166.2	875.309	873.789	1105.14	XLOC_002013	Chr01	1	48951109	48958205	2926	Glyma.01G152500|Glyma.01G152500.11.Wm82.a2.v1,Glyma.01G152500|Glyma.01G152500.12.Wm82.a2.v1,Glyma.01G152500|Glyma.01G152500.10.Wm82.a2.v1,Glyma.01G152500|Glyma.01G152500.7.Wm82.a2.v1,Glyma.01G152500|Glyma.01G152500.8.Wm82.a2.v1,Glyma.01G152500|Glyma.01G152500.9.Wm82.a2.v1,Glyma.01G152500|Glyma.01G152500.1.Wm82.a2.v1,Glyma.01G152500|Glyma.01G152500.2.Wm82.a2.v1,Glyma.01G152500|Glyma.01G152500.3.Wm…	.	Glyma.01G152500.Wm82.a2.v1	.	30542751	Glyma.01G152500.1	Glyma.01G152500.1.p		PTHR36073,PTHR36073:SF1					AT5G45310.1			18.7965	17.0254	26.2629	20.0578	20.458	21.7307	-0.129812	0.655905	0.971311
Glyma.01G152600	6.91553	0	0	1.03956	1.80909	3.89134	XLOC_002014	Chr01	1	48960693	48961382	690	Glyma.01G152600|Glyma.01G152600.1.Wm82.a2.v1	.	Glyma.01G152600.Wm82.a2.v1	.	30544015	Glyma.01G152600.1	Glyma.01G152600.1.p	PF03168	PTHR31852,PTHR31852:SF9					AT5G45320.1			0.689686	0	0	0.101017	0.179614	0.324475	-0.0122654	0.99509	NA
Glyma.01G152700	4.93967	6.12321	16.5418	21.8308	13.5681	4.86417	XLOC_000810	Chr01	1	48963151	48967064	1225	Glyma.01G152700|Glyma.01G152700.2.Wm82.a2.v1,Glyma.01G152700|Glyma.01G152700.3.Wm82.a2.v1,Glyma.01G152700|Glyma.01G152700.1.Wm82.a2.v1,Glyma.01G152700|Glyma.01G152700.4.Wm82.a2.v1	Glyma.01G152700.Wm82.a2.v1	.	.	30542087	Glyma.01G152700.1	Glyma.01G152700.1.p	PF03350	PTHR31721,PTHR31721:SF4					AT4G19390.1		Uncharacterised protein family (UPF0114)	0.277483	0.377413	0.889799	1.19489	0.758779	0.228457	-0.546862	0.53908	0.951742
Glyma.01G153000	300.332	570.99	292.239	175.686	243.322	530.195	XLOC_000812	Chr01	1	49006714	49018981	5656	Glyma.01G152900|Glyma.01G152900.1.Wm82.a2.v1,Glyma.01G153000|Glyma.01G153000.1.Wm82.a2.v1,Glyma.01G153000|Glyma.01G153000.2.Wm82.a2.v1	Glyma.01G153000.Wm82.a2.v1;Glyma.01G152900.Wm82.a2.v1	.	.	30544876	Glyma.01G153000.1	Glyma.01G153000.1.p	PF06749	PTHR31769,PTHR31769:SF6					AT1G31720.1		Protein of unknown function (DUF1218)	3.65398	7.62242	3.40466	2.08268	2.94716	5.39334	0.286692	0.489089	0.939081
Glyma.01G153100	86.9381	173.746	84.5471	97.7186	87.7407	69.0712	XLOC_002016	Chr01	1	49019601	49027128	2980	Glyma.01G153100|Glyma.01G153100.1.Wm82.a2.v1,Glyma.01G153100|Glyma.01G153100.2.Wm82.a2.v1	.	Glyma.01G153100.Wm82.a2.v1	.	30545172	Glyma.01G153100.1	Glyma.01G153100.1.p	PF09532,PF12701	PTHR13586,PTHR13586:SF3	KOG1073		K18749		AT1G26110.1	DCP5	decapping 5	2.00756	4.40223	1.86951	2.19865	2.01705	1.33356	0.440901	0.277031	0.869993
Glyma.01G153200	1488.82	976.653	1005.38	742.246	597.903	727.68	XLOC_000813	Chr01	1	49031976	49040525	3596	Glyma.01G153200|Glyma.01G153200.1.Wm82.a2.v1	Glyma.01G153200.Wm82.a2.v1	.	.	30544883	Glyma.01G153200.1	Glyma.01G153200.1.p	PF01602	PTHR22780,PTHR22780:SF13			K12400	GO:0030117,GO:0016192,GO:0006886	AT1G31730.1		Adaptin family protein	28.4902	20.5066	18.4227	13.8396	11.3905	11.6427	0.736704	0.00741487	0.273088
Glyma.01G153300	63.2277	123.23	90.061	92.5208	46.1317	34.0492	XLOC_002017	Chr01	1	49049375	49052812	2574	Glyma.01G153300|Glyma.01G153300.1.Wm82.a2.v1,Glyma.01G153300|Glyma.01G153300.2.Wm82.a2.v1	.	Glyma.01G153300.Wm82.a2.v1	.	30542962	Glyma.01G153300.1	Glyma.01G153300.1.p	PF00067	PTHR24286,PTHR24286:SF10	KOG0157	1.14.13.93		GO:0055114,GO:0020037,GO:0016705,GO:0005506	AT4G19230.1	CYP707A1	cytochrome P450, family 707, subfamily A, polypeptide 1	1.69034	3.61477	2.30554	2.41005	1.22778	0.761079	0.682051	0.143611	0.764016
Glyma.01G153600	5.9276	9.18482	1.83798	2.07912	2.71363	0	XLOC_000816	Chr01	1	49102745	49110364	2475	Glyma.01G153600|Glyma.01G153600.1.Wm82.a2.v1	Glyma.01G153600.Wm82.a2.v1	.	.	30543482	Glyma.01G153600.1	Glyma.01G153600.1.p	PF03407	PTHR10994,PTHR10994:SF69					AT2G35610.1	XEG113	xyloglucanase 113	0.164808	0.280201	0.0489339	0.0563248	0.0751115	0	1.82331	0.227306	NA
Glyma.01G153700	2.9638	2.29621	0	0	5.42726	0	XLOC_000817	Chr01	1	49110517	49113715	3199	Glyma.01G153700|Glyma.01G153700.1.Wm82.a2.v1	Glyma.01G153700.Wm82.a2.v1	.	.	30542588	Glyma.01G153700.1	Glyma.01G153700.1.p	PF13041,PF01535	PTHR24015,PTHR24015:SF402					AT4G19220.1		Tetratricopeptide repeat (TPR)-like superfamily protein	0.0637543	0.0541964	0	0	0.116224	0	-0.0599045	0.97928	NA
Glyma.01G153900	2126.03	2329.12	3193.49	2688.3	2988.61	3523.6	XLOC_002020	Chr01	1	49121464	49128767	5689	-	Glyma.01G153900.Wm82.a2.v1	.	.	30541603	Glyma.01G153900.1	Glyma.01G153900.1.p		PTHR35117					AT2G37960.2			25.7163	30.9122	36.9891	31.6838	35.9886	35.6355	-0.27401	0.305142	0.882442
Glyma.01G154000	2.9638	11.481	2.75697	6.23736	10.8545	6.80984	XLOC_002021	Chr01	1	49131014	49133148	1140	Glyma.01G154000|Glyma.01G154000.1.Wm82.a2.v1	.	Glyma.01G154000.Wm82.a2.v1	.	30542360	Glyma.01G154000.1	Glyma.01G154000.1.p		PTHR31248								0.178903	0.760413	0.159357	0.366852	0.652284	0.343687	-0.45798	0.663762	0.971805
Glyma.01G154100	666.855	1142.74	1294.86	1399.25	1419.23	1474.82	XLOC_002022	Chr01	1	49136792	49140151	3043	Glyma.01G154100|Glyma.01G154100.1.Wm82.a2.v1	.	Glyma.01G154100.Wm82.a2.v1	.	30542748	Glyma.01G154100.1	Glyma.01G154100.1.p	PF03048,PF12937	PTHR22990				GO:0005515	AT5G45360.1		F-box family protein	15.0801	28.3545	28.0391	30.831	31.9508	27.8848	-0.472223	0.109245	0.716954
Glyma.01G154200	253.899	240.336	160.823	228.703	290.358	291.85	XLOC_000819	Chr01	1	49151534	49153404	1757	Glyma.01G154200|Glyma.01G154200.1.Wm82.a2.v1,Glyma.01G154200|Glyma.01G154200.2.Wm82.a2.v1	Glyma.01G154200.Wm82.a2.v1	.	.	30545100	Glyma.01G154200.1	Glyma.01G154200.1.p	PF02201	PTHR13844				GO:0005515	AT2G35605.1		SWIB/MDM2 domain superfamily protein	9.94406	10.3281	6.03145	8.72762	11.3212	9.55696	-0.316121	0.307489	0.883469
Glyma.01G154300	4274.79	3499.42	4595.87	4387.98	3854.26	4774.67	XLOC_002023	Chr01	1	49154745	49158946	2249	Glyma.01G154300|Glyma.01G154300.1.Wm82.a2.v1	.	Glyma.01G154300.Wm82.a2.v1	.	30543007	Glyma.01G154300.1	Glyma.01G154300.1.p	PF10197	PTHR13151	KOG3794				AT4G19190.1		zinc knuckle (CCHC-type) family protein	130.798	117.484	134.655	130.819	117.404	122.148	-0.0825496	0.736931	0.980386
Glyma.01G154600	14.819	56.6397	11.9469	8.31648	8.14089	6.80984	XLOC_000820	Chr01	1	49196493	49207666	2022	Glyma.01G154500|Glyma.01G154500.1.Wm82.a2.v1,Glyma.01G154600|Glyma.01G154600.1.Wm82.a2.v1	Glyma.01G154600.Wm82.a2.v1;Glyma.01G154500.Wm82.a2.v1	.	.	30542350	Glyma.01G154600.1	Glyma.01G154600.1.p	PF00892	PTHR31218,PTHR31218:SF57				GO:0016021,GO:0016020,GO:0022857	AT4G19185.1		nodulin MtN21 /EamA-like transporter family protein	0.504327	2.11502	0.38933	0.275774	0.275817	0.19377	1.85073	0.0187513	0.406481
Glyma.01G154700	25.6863	111.749	26.6507	32.2263	25.3272	28.2122	XLOC_000821	Chr01	1	49209768	49213716	3442	Glyma.01G154700|Glyma.01G154700.1.Wm82.a2.v1	Glyma.01G154700.Wm82.a2.v1	.	.	30543266	Glyma.01G154700.1	Glyma.01G154700.1.p	PF01150	PTHR11782,PTHR11782:SF3	KOG1386	3.6.1.5		GO:0016787	AT4G19180.1		GDA1/CD39 nucleoside phosphatase family protein	0.513529	2.45135	0.510203	0.627763	0.504089	0.471582	0.943831	0.121168	0.737966
Glyma.01G154900	86.9381	7.65402	48.7065	21.8308	22.6136	32.1035	XLOC_002026	Chr01	1	49241723	49244645	2252	Glyma.01G154900|Glyma.01G154900.1.Wm82.a2.v1	.	Glyma.01G154900.Wm82.a2.v1	.	30542270	Glyma.01G154900.1	Glyma.01G154900.1.p	PF03055	PTHR10543,PTHR10543:SF46	KOG1285	1.14.99.42,1.13.11.51	K09840		AT4G19170.1	CCD4,NCED4	nine-cis-epoxycarotenoid dioxygenase 4	2.65654	0.256623	1.42516	0.649974	0.687911	0.820193	0.881472	0.194084	0.810618
Glyma.01G155000	132.383	96.4406	56.9774	79.0065	67.8407	75.8811	XLOC_002027	Chr01	1	49253634	49255352	1719	Glyma.01G155000|Glyma.01G155000.1.Wm82.a2.v1	.	Glyma.01G155000.Wm82.a2.v1	.	30544712	Glyma.01G155000.1	Glyma.01G155000.1.p	PF13812,PF01535	PTHR24015,PTHR24015:SF562					AT1G31790.1		Tetratricopeptide repeat (TPR)-like superfamily protein	5.29945	4.23602	2.18409	3.08164	2.70362	2.53974	0.349607	0.391265	0.913531
Glyma.01G155200	185.731	171.45	293.158	222.466	189.049	192.621	XLOC_002028	Chr01	1	49255785	49263194	3699	Glyma.01G155100|Glyma.01G155100.1.Wm82.a2.v1,Glyma.01G155200|Glyma.01G155200.1.Wm82.a2.v1	.	Glyma.01G155200.Wm82.a2.v1;Glyma.01G155100.Wm82.a2.v1	.	30544798	Glyma.01G155200.1	Glyma.01G155200.1.p	PF04884	PTHR12770,PTHR12770:SF7	KOG4249				AT3G45890.1	RUS1	Protein of unknown function, DUF647	3.45522	3.49967	5.2223	4.0325	3.50124	2.99606	0.0988225	0.760293	0.983069
Glyma.01G155300	31.6139	56.6397	14.7038	12.4747	13.5681	9.72834	XLOC_000822	Chr01	1	49271969	49281366	4505	Glyma.01G155300|Glyma.01G155300.1.Wm82.a2.v1	Glyma.01G155300.Wm82.a2.v1	.	.	30544640	Glyma.01G155300.1	Glyma.01G155300.1.p	PF09379,PF00373,PF00784,PF00225	PTHR24115,PTHR24115:SF470	KOG0239	3.6.4.5		GO:0005856,GO:0008017,GO:0007018,GO:0005524,GO:0003777,GO:0005871	AT5G65930.2	KCBP,PKCBP,ZWI	kinesin-like calmodulin-binding protein (ZWICHEL)	0.4829	0.949293	0.21507	0.185666	0.206327	0.124244	1.52653	0.022566	0.437527
Glyma.01G155400	51.3725	51.2819	27.5697	12.4747	39.7999	52.533	XLOC_000823	Chr01	1	49292547	49294902	1355	Glyma.01G155400|Glyma.01G155400.1.Wm82.a2.v1	Glyma.01G155400.Wm82.a2.v1	.	.	30544591	Glyma.01G155400.1	Glyma.01G155400.1.p	PF14226,PF03171	PTHR10209,PTHR10209:SF108	KOG0143			GO:0055114,GO:0016491	AT1G14130.1		2-oxoglutarate (2OG) and Fe(II)-dependent oxygenase superfamily protein	2.60895	2.85758	1.34072	0.617287	2.01221	2.23062	0.301546	0.599582	0.963189
Glyma.01G155600	8.8914	11.481	10.1089	12.4747	5.42726	3.89134	XLOC_002029	Chr01	1	49302706	49307297	2631	Glyma.01G155600|Glyma.01G155600.2.Wm82.a2.v1,Glyma.01G155600|Glyma.01G155600.1.Wm82.a2.v1	.	Glyma.01G155600.Wm82.a2.v1	.	30543861	Glyma.01G155600.1	Glyma.01G155600.1.p	PF07714,PF00139	PTHR27007,PTHR27007:SF48	KOG1187	2.7.11.1		GO:0006468,GO:0004672,GO:0030246	AT5G06740.1		Concanavalin A-like lectin protein kinase family protein	0.232554	0.329484	0.253179	0.317911	0.141316	0.0850961	0.488811	0.594183	0.962168
Glyma.01G155800	49.3967	58.1705	36.7596	45.7406	43.4181	71.0169	XLOC_000826	Chr01	1	49319822	49321531	1122	Glyma.01G155800|Glyma.01G155800.1.Wm82.a2.v1	Glyma.01G155800.Wm82.a2.v1	.	.	30541697	Glyma.01G155800.1	Glyma.01G155800.1.p		PTHR37740					AT3G51500.1			3.02956	3.91457	2.15885	2.73341	2.65099	3.64167	-0.156351	0.730568	0.97999
Glyma.01G155900	14.819	1.5308	0.91899	0	3.61817	3.89134	XLOC_002030	Chr01	1	49322812	49327714	3039	Glyma.01G155900|Glyma.01G155900.1.Wm82.a2.v1	.	Glyma.01G155900.Wm82.a2.v1	.	30543911	Glyma.01G155900.1	Glyma.01G155900.1.p	PF02225,PF05922,PF00082	PTHR10795,PTHR10795:SF353		3.4.14.10		GO:0006508,GO:0004252	AT2G04160.1	AIR3	Subtilisin-like serine endopeptidase family protein	0.335554	0.0380332	0.0199262	0	0.0815623	0.0736715	1.15884	0.45068	NA
Glyma.01G156000	311.199	216.609	192.988	179.844	243.322	290.877	XLOC_000827	Chr01	1	49349109	49355675	2083	Glyma.01G156000|Glyma.01G156000.1.Wm82.a2.v1	Glyma.01G156000.Wm82.a2.v1	.	.	30542902	Glyma.01G156000.1	Glyma.01G156000.1.p	PF03982	PTHR12317,PTHR12317:SF32	KOG0831	2.3.1.20	K14457	GO:0016747	AT3G51520.1		diacylglycerol acyltransferase family	10.2807	7.85164	6.105	5.78898	8.00246	8.03438	0.00172348	0.995786	0.999484
Glyma.01G156200	0	0.765402	3.67596	0	0	0	XLOC_002032	Chr01	1	49361352	49366442	1962	Glyma.01G156200|Glyma.01G156200.4.Wm82.a2.v1,Glyma.01G156200|Glyma.01G156200.3.Wm82.a2.v1,Glyma.01G156200|Glyma.01G156200.2.Wm82.a2.v1,Glyma.01G156200|Glyma.01G156200.1.Wm82.a2.v1,Glyma.01G156200|Glyma.01G156200.5.Wm82.a2.v1	.	Glyma.01G156200.Wm82.a2.v1	.	30541593	Glyma.01G156200.1	Glyma.01G156200.1.p	PF03547	PTHR31651,PTHR31651:SF5	KOG2722			GO:0055085,GO:0016021	AT1G76520.1		Auxin efflux carrier family protein	0	0.0294554	0.123457	0	0	0	3.04774	0.382737	NA
Glyma.01G156400	420.86	182.166	297.753	254.692	352.772	558.407	XLOC_000829	Chr01	1	49382926	49389892	2316	Glyma.01G156400|Glyma.01G156400.1.Wm82.a2.v1,Glyma.01G156400|Glyma.01G156400.2.Wm82.a2.v1	Glyma.01G156400.Wm82.a2.v1	.	.	30545315	Glyma.01G156400.1	Glyma.01G156400.1.p	PF00011,PF01388	PTHR15348	KOG2744			GO:0003677	AT2G17410.1		ARID/BRIGHT DNA-binding domain-containing protein	12.5047	5.93884	8.47153	7.37348	10.4349	13.8721	-0.387674	0.301366	0.880163
Glyma.01G156600	62.2398	76.5402	45.9495	76.9274	48.8453	45.7232	XLOC_000831	Chr01	1	49404379	49410024	2245	Glyma.01G156600|Glyma.01G156600.1.Wm82.a2.v1	Glyma.01G156600.Wm82.a2.v1	.	.	30543290	Glyma.01G156600.1	Glyma.01G156600.1.p	PF00070	PTHR22912,PTHR22912:SF183		1.8.1.9	K00384	GO:0055114,GO:0016491	AT2G17420.1	ATNTRA,NTR2,NTRA	NADPH-dependent thioredoxin reductase A	1.90777	2.57423	1.34868	2.29752	1.49052	1.1718	0.105823	0.808862	0.986724
Glyma.01G156700	0	6.12321	0	0	1.80909	0.972834	XLOC_002033	Chr01	1	49418000	49422754	2117	Glyma.01G156700|Glyma.01G156700.1.Wm82.a2.v1	.	Glyma.01G156700.Wm82.a2.v1	.	30544483	Glyma.01G156700.1	Glyma.01G156700.1.p	PF00368	PTHR10572,PTHR10572:SF7		1.1.1.34	K00021	GO:0055114,GO:0050662,GO:0015936,GO:0004420	AT1G76490.1	HMG1,HMGR1	hydroxy methylglutaryl CoA reductase 1	0	0.21839	0	0	0.0585423	0.0264393	1.1529	0.646322	NA
Glyma.01G156800	626.35	512.819	750.815	948.078	826.752	799.67	XLOC_000832	Chr01	1	49437901	49456091	6067	Glyma.01G156800|Glyma.01G156800.2.Wm82.a2.v1,Glyma.01G156800|Glyma.01G156800.3.Wm82.a2.v1,Glyma.01G156800|Glyma.01G156800.7.Wm82.a2.v1,Glyma.01G156800|Glyma.01G156800.8.Wm82.a2.v1,Glyma.01G156800|Glyma.01G156800.4.Wm82.a2.v1,Glyma.01G156800|Glyma.01G156800.5.Wm82.a2.v1,Glyma.01G156800|Glyma.01G156800.10.Wm82.a2.v1,Glyma.01G156800|Glyma.01G156800.9.Wm82.a2.v1,Glyma.01G156800|Glyma.01G156800.1.Wm82…	Glyma.01G156800.Wm82.a2.v1	.	.	30541578	Glyma.01G156800.1	Glyma.01G156800.1.p	PF07496,PF13589	PTHR23336,PTHR23336:SF11				GO:0008270	AT4G36280.1		Histidine kinase-, DNA gyrase B-, and HSP90-like ATPase family protein	7.10424	6.38211	8.15462	10.4777	9.33539	7.58347	-0.453993	0.0869711	0.675522
Glyma.01G156900	0	0	0	0	3.61817	0	XLOC_000834	Chr01	1	49459661	49460735	620	Glyma.01G156900|Glyma.01G156900.1.Wm82.a2.v1	Glyma.01G156900.Wm82.a2.v1	.	.	30542428	Glyma.01G156900.1	Glyma.01G156900.1.p										0	0	0	0	0.399787	0	-2.8936	0.466955	NA
Glyma.01G157000	39.5173	36.7393	6.43293	18.7121	17.1863	11.674	XLOC_000835	Chr01	1	49465182	49468540	3047	Glyma.01G157000|Glyma.01G157000.1.Wm82.a2.v1,Glyma.01G157000|Glyma.01G157000.2.Wm82.a2.v1	Glyma.01G157000.Wm82.a2.v1	.	.	30543694	Glyma.01G157000.1	Glyma.01G157000.1.p	PF00560,PF13855	PTHR23155,PTHR23155:SF501	KOG0617			GO:0005515	AT4G35470.1	PIRL4	plant intracellular ras group-related LRR 4	0.892462	0.9104	0.139117	0.411761	0.386404	0.220434	0.792351	0.269119	0.863511
Glyma.01G157100	2.9638	0.765402	12.8659	3.11868	18.9954	9.72834	XLOC_002034	Chr01	1	49479697	49484208	1597	Glyma.01G157100|Glyma.01G157100.1.Wm82.a2.v1	.	Glyma.01G157100.Wm82.a2.v1	.	30544667	Glyma.01G157100.1	Glyma.01G157100.1.p	PF00153	PTHR24089,PTHR24089:SF161	KOG0767		K15102		AT2G17270.1	PHT3;3	phosphate transporter 3;3	0.127708	0.0361875	0.530858	0.130937	0.814844	0.350482	-0.961094	0.393039	0.913531
Glyma.01G157200	0	0.765402	0	0	0	0	XLOC_000836	Chr01	1	49502560	49504984	2425	Glyma.01G157200|Glyma.01G157200.1.Wm82.a2.v1	Glyma.01G157200.Wm82.a2.v1	.	.	30542593	Glyma.01G157200.1	Glyma.01G157200.1.p	PF02225,PF05922,PF00082	PTHR10795,PTHR10795:SF388		3.4.14.10		GO:0006508,GO:0004252	AT5G67360.1	ARA12	Subtilase family protein	0	0.0238315	0	0	0	0	0.822258	0.840299	NA
Glyma.01G157300	0	3.06161	0	0	1.80909	1.94567	XLOC_000837	Chr01	1	49512429	49516713	2834	Glyma.01G157300|Glyma.01G157300.1.Wm82.a2.v1,Glyma.01G157300|Glyma.01G157300.2.Wm82.a2.v1	Glyma.01G157300.Wm82.a2.v1	.	.	30542876	Glyma.01G157300.1	Glyma.01G157300.1.p	PF07690,PF00083	PTHR23500,PTHR23500:SF96	KOG0254			GO:0055085,GO:0016021,GO:0022857	AT3G51490.2	TMT3	tonoplast monosaccharide transporter3	0	0.0815687	0	0	0.0437311	0.0395003	-0.265082	0.922037	NA
Glyma.01G157400	48.4087	8.41942	17.4608	16.633	32.5636	20.4295	XLOC_002035	Chr01	1	49531959	49533545	1587	Glyma.01G157400|Glyma.01G157400.1.Wm82.a2.v1	.	Glyma.01G157400.Wm82.a2.v1	.	30542875	Glyma.01G157400.1	Glyma.01G157400.1.p	PF13639	PTHR14155,PTHR14155:SF187	KOG1493			GO:0008270,GO:0005515	AT1G76410.1	ATL8	RING/U-box superfamily protein	2.09904	0.400571	0.72499	0.702729	1.40568	0.740649	0.0674798	0.922949	0.993535
Glyma.01G157500	104.721	70.417	256.398	240.138	227.945	306.443	XLOC_002036	Chr01	1	49541796	49548454	2583	Glyma.01G157500|Glyma.01G157500.1.Wm82.a2.v1	.	Glyma.01G157500.Wm82.a2.v1	.	30542607	Glyma.01G157500.1	Glyma.01G157500.1.p	PF03094	PTHR31942,PTHR31942:SF18			K08472	GO:0016021,GO:0006952	AT2G17480.1	ATMLO8,MLO8	Seven transmembrane MLO family protein	2.78987	2.05839	6.54087	6.23351	6.04556	6.82585	-0.854389	0.044746	0.546648
Glyma.01G157600	14.819	4.59241	1.83798	9.35604	6.3318	13.6197	XLOC_000838	Chr01	1	49557885	49567435	956	Glyma.01G157600|Glyma.01G157600.1.Wm82.a2.v1	Glyma.01G157600.Wm82.a2.v1	.	.	30545207	Glyma.01G157600.1	Glyma.01G157600.1.p		PTHR34048,PTHR34048:SF1					AT1G42960.1			1.06668	0.362708	0.126686	0.65619	0.453733	0.819673	-0.490875	0.624616	0.967386
Glyma.01G157800	258.839	208.189	221.477	190.239	196.286	217.915	XLOC_000840	Chr01	1	49583411	49593256	4083	Glyma.01G157800|Glyma.01G157800.1.Wm82.a2.v1	Glyma.01G157800.Wm82.a2.v1	Glyma.01G157900.Wm82.a2.v1	.	30544191	Glyma.01G157800.1	Glyma.01G157800.1.p	PF07714,PF06479	PTHR13954,PTHR13954:SF13		2.7.11.1	K08852	GO:0006468,GO:0004672,GO:0006397,GO:0004540	AT2G17520.1	ATIRE1-2,IRE1-2,IRE1A	Endoribonuclease/protein kinase IRE1-like	4.36239	3.84993	3.57432	3.12404	3.29337	3.07071	0.178204	0.538354	0.951655
Glyma.01G157900	74.095	38.2701	22.9748	20.7912	19.8999	9.72834	XLOC_002037	Chr01	1	49591298	49596604	4254	Glyma.01G157900|Glyma.01G157900.1.Wm82.a2.v1,Glyma.01G157900|Glyma.01G157900.2.Wm82.a2.v1	.	Glyma.01G157900.Wm82.a2.v1	.	30543347	Glyma.01G157900.1	Glyma.01G157900.1.p	PF13458,PF00497,PF00060	PTHR18966,PTHR18966:SF245	KOG1052		K05387	GO:0016020,GO:0004970	AT3G51480.1	ATGLR3.6,GLR3.6	glutamate receptor 3.6	1.19858	0.67926	0.355875	0.327701	0.320469	0.131575	1.4126	0.0203915	0.419512
Glyma.01G158100	28.6501	12.2464	11.0279	10.3956	15.3772	3.89134	XLOC_000842	Chr01	1	49616252	49618590	2339	Glyma.01G158100|Glyma.01G158100.1.Wm82.a2.v1	Glyma.01G158100.Wm82.a2.v1	.	.	30544019	Glyma.01G158100.1	Glyma.01G158100.1.p	PF01535,PF13041,PF12854	PTHR24015,PTHR24015:SF753					AT2G17525.1		Pentatricopeptide repeat (PPR) superfamily protein	0.842888	0.395324	0.310675	0.297999	0.45038	0.0957194	0.790449	0.330342	0.890221
Glyma.01G158200	70.1433	47.4549	47.7875	40.5428	58.7953	36.9677	XLOC_000843	Chr01	1	49623306	49628023	2462	Glyma.01G158200|Glyma.01G158200.1.Wm82.a2.v1	Glyma.01G158200.Wm82.a2.v1	.	.	30542110	Glyma.01G158200.1	Glyma.01G158200.1.p	PF00069	PTHR24055,PTHR24055:SF138		2.7.11.1	K08832	GO:0006468,GO:0005524,GO:0004672	AT4G35500.1		Protein kinase superfamily protein	1.96053	1.45535	1.279	1.10413	1.63601	0.863905	0.266831	0.552136	0.954228
Glyma.01G158300	207.466	221.967	192.069	197.516	216.186	222.779	XLOC_002038	Chr01	1	49632065	49634390	2041	Glyma.01G158300|Glyma.01G158300.1.Wm82.a2.v1,Glyma.01G158300|Glyma.01G158300.2.Wm82.a2.v1	.	Glyma.01G158300.Wm82.a2.v1	.	30543591	Glyma.01G158300.1	Glyma.01G158300.1.p		PTHR35477,PTHR35477:SF1					AT4G35510.1			6.99485	8.21142	6.20096	6.48867	7.2563	6.28005	-0.0412325	0.88614	0.991789
Glyma.01G158400	1970.93	1295.83	2258.88	2544.84	3237.36	3244.4	XLOC_000844	Chr01	1	49635852	49646618	4498	Glyma.01G158400|Glyma.01G158400.1.Wm82.a2.v1,Glyma.01G158400|Glyma.01G158400.2.Wm82.a2.v1	Glyma.01G158400.Wm82.a2.v1	.	.	30543823	Glyma.01G158400.1	Glyma.01G158400.1.p	PF13589,PF01119,PF08676	PTHR10073,PTHR10073:SF7			K08739	GO:0030983,GO:0006298,GO:0005524,GO:0032300,GO:0007131	AT4G35520.1	ATMLH3,MLH3	MUTL protein homolog 3	30.1527	21.7521	33.0916	37.9347	49.3063	41.4999	-0.717606	0.0103734	0.318768
Glyma.01G158500	34.5777	30.6161	31.2457	38.4637	39.7999	23.348	XLOC_002039	Chr01	1	49647972	49651606	2219	Glyma.01G158500|Glyma.01G158500.1.Wm82.a2.v1	.	Glyma.01G158500.Wm82.a2.v1	.	30543645	Glyma.01G158500.1	Glyma.01G158500.1.p	PF10181	PTHR15231,PTHR15231:SF1	KOG4551	2.4.1.198	K03858	GO:0017176	AT4G35530.1		phosphatidylinositolglycan-related	1.07229	1.04176	0.927848	1.16222	1.22873	0.605375	-0.0825059	0.871428	0.99111
Glyma.01G158600	0.987933	3.06161	0	0	9.04543	1.94567	XLOC_002040	Chr01	1	49665180	49671385	3833	Glyma.01G158600|Glyma.01G158600.1.Wm82.a2.v1,Glyma.01G158600|Glyma.01G158600.2.Wm82.a2.v1	.	Glyma.01G158600.Wm82.a2.v1	.	30542167	Glyma.01G158600.1	Glyma.01G158600.1.p	PF14383,PF14309	PTHR40836,PTHR40836:SF1					AT2G17550.1			0.0177363	0.0603093	0	0	0.161667	0.0292053	-1.41883	0.460706	NA
Glyma.01G158900	0	4.59241	2.75697	3.11868	0	0	XLOC_002041	Chr01	1	49690126	49693373	1396	Glyma.01G158800|Glyma.01G158800.3.Wm82.a2.v1,Glyma.01G158800|Glyma.01G158800.1.Wm82.a2.v1,Glyma.01G158800|Glyma.01G158800.2.Wm82.a2.v1	Glyma.01G158900.Wm82.a2.v1	.	.	30541926	Glyma.01G158900.1	Glyma.01G158900.1.p	PF04420	PTHR11760,PTHR11760:SF21	KOG4253			GO:0071816	AT4G16444.1			0	0.248387	0.130134	0.149789	0	0	1.2747	0.583073	NA
Glyma.01G159000	343.801	261.767	290.401	249.494	284.931	295.742	XLOC_000848	Chr01	1	49697548	49703084	2446	Glyma.01G159000|Glyma.01G159000.1.Wm82.a2.v1	Glyma.01G159000.Wm82.a2.v1	.	.	30544200	Glyma.01G159000.1	Glyma.01G159000.1.p	PF00996	PTHR11787,PTHR11787:SF4	KOG4405				AT3G06540.1	AthREP,REP	Rab escort protein	9.67219	8.0804	7.82323	6.83911	7.98021	6.95645	0.100037	0.721463	0.979112
Glyma.01G159100	52.3605	25.2583	6.43293	11.4352	10.8545	28.2122	XLOC_002042	Chr01	1	49703641	49705941	2301	Glyma.01G159100|Glyma.01G159100.1.Wm82.a2.v1	.	Glyma.01G159100.Wm82.a2.v1	.	30542215	Glyma.01G159100.1	Glyma.01G159100.1.p	PF01535,PF13041	PTHR24015,PTHR24015:SF553					AT4G13650.1		Pentatricopeptide repeat (PPR) superfamily protein	1.56589	0.828821	0.18422	0.333212	0.323165	0.705426	0.715585	0.345142	0.896876
Glyma.01G159200	1.97587	11.481	7.35192	7.27692	4.52272	1.94567	XLOC_000849	Chr01	1	49710855	49716475	1717	Glyma.01G159200|Glyma.01G159200.1.Wm82.a2.v1	Glyma.01G159200.Wm82.a2.v1	.	.	30542149	Glyma.01G159200.1	Glyma.01G159200.1.p	PF02042	PTHR32002,PTHR32002:SF13					AT4G35590.1		RWP-RK domain-containing protein	0.0791885	0.504876	0.282147	0.284166	0.180451	0.0651974	0.61529	0.594499	0.962203
Glyma.01G159400	31.6139	108.687	58.8154	66.5318	50.6544	40.859	XLOC_002043	Chr01	1	49746187	49756140	2794	Glyma.01G159400|Glyma.01G159400.1.Wm82.a2.v1,Glyma.01G159400|Glyma.01G159400.2.Wm82.a2.v1	.	Glyma.01G159400.Wm82.a2.v1	.	30542320	Glyma.01G159400.1	Glyma.01G159400.1.p	PF02383	PTHR11200,PTHR11200:SF120		3.1.3.66		GO:0042578,GO:0052866	AT3G51460.1	RHD4	Phosphoinositide phosphatase family protein	0.77862	2.93714	1.3871	1.59661	1.242	0.841382	0.339232	0.498296	0.940131
Glyma.01G159500	874.321	1137.39	1127.6	1031.24	1051.08	947.54	XLOC_002044	Chr01	1	49784570	49791172	5482	Glyma.01G159500|Glyma.01G159500.1.Wm82.a2.v1	.	Glyma.01G159500.Wm82.a2.v1	.	30542821	Glyma.01G159500.1	Glyma.01G159500.1.p	PF00627,PF00240	PTHR10677,PTHR10677:SF22	KOG0010		K04523	GO:0005515	AT2G17200.1	DSK2	ubiquitin family protein	10.975	15.6655	13.5538	12.613	13.1349	9.94467	0.0459935	0.855456	0.989882
Glyma.01G159600	208.454	168.388	181.041	217.268	170.054	246.127	XLOC_000851	Chr01	1	49806644	49814635	2848	Glyma.01G159600|Glyma.01G159600.1.Wm82.a2.v1,Glyma.01G159600|Glyma.01G159600.3.Wm82.a2.v1,Glyma.01G159600|Glyma.01G159600.2.Wm82.a2.v1	Glyma.01G159600.Wm82.a2.v1	.	.	30541669	Glyma.01G159600.1	Glyma.01G159600.1.p	PF12627,PF01743	PTHR13734,PTHR13734:SF48	KOG2159	2.7.7.19		GO:0016779,GO:0006396,GO:0003723	AT2G17580.1		Polynucleotide adenylyltransferase family protein	5.03668	4.46423	4.18872	5.11507	4.09052	4.97223	-0.193146	0.529521	0.949194
Glyma.01G159800	87.9261	27.5545	83.6281	62.3736	47.9408	79.7724	XLOC_000853	Chr01	1	49827017	49829062	2046	Glyma.01G159800|Glyma.01G159800.1.Wm82.a2.v1	Glyma.01G159800.Wm82.a2.v1	.	.	30542339	Glyma.01G159800.1	Glyma.01G159800.1.p	PF00266	PTHR21152,PTHR21152:SF17		2.6.1.52	K00831		AT4G35630.1	PSAT	phosphoserine aminotransferase	2.95724	1.01686	2.69334	2.04405	1.60521	2.24325	0.0494533	0.919305	0.993535
Glyma.01G159900	421.848	272.483	391.49	358.648	328.349	380.378	XLOC_002045	Chr01	1	49843226	49853279	3083	Glyma.01G159900|Glyma.01G159900.1.Wm82.a2.v1	.	Glyma.01G159900.Wm82.a2.v1	.	30541660	Glyma.01G159900.1	Glyma.01G159900.1.p	PF01465	PTHR23160,PTHR23160:SF10	KOG0993,KOG0978,KOG4687			GO:0005515,GO:0000042	AT5G66030.1	ATGRIP,GRIP	Golgi-localized GRIP domain-containing protein	9.41579	6.67329	8.36742	7.79993	7.29614	7.09861	0.0139216	0.961339	0.99633
Glyma.01G160000	0.987933	2.29621	1.83798	2.07912	1.80909	0	XLOC_002046	Chr01	1	49855573	49859462	1733	Glyma.01G160000|Glyma.01G160000.1.Wm82.a2.v1,Glyma.01G160000|Glyma.01G160000.2.Wm82.a2.v1	.	Glyma.01G160000.Wm82.a2.v1	.	30543759	Glyma.01G160000.1	Glyma.01G160000.1.p	PF00132,PF06426	PTHR23416,PTHR23416:SF63	KOG4750	2.3.1.30	K00640	GO:0009001,GO:0006535,GO:0005737	AT4G35640.1	ATSERAT3;2,SERAT3;2	serine acetyltransferase 3;2	0.0392287	0.100043	0.0698855	0.0804408	0.0715141	0	0.407947	0.844611	NA
Glyma.01G160300	4.93967	9.95022	4.59495	2.07912	12.6636	0.972834	XLOC_000856	Chr01	1	49878554	49885072	2902	Glyma.01G160300|Glyma.01G160300.2.Wm82.a2.v1,Glyma.01G160300|Glyma.01G160300.1.Wm82.a2.v1	Glyma.01G160300.Wm82.a2.v1	.	.	30543963	Glyma.01G160300.1	Glyma.01G160300.1.p	PF00385,PF01426,PF00145	PTHR10629,PTHR10629:SF30		2.1.1.37	K00558	GO:0003682	AT1G80740.1	CMT1,DMT4	chromomethylase 1	0.117132	0.258886	0.104335	0.0480372	0.298945	0.0192874	0.308236	0.797941	0.985288
Glyma.01G160800	0	2.29621	0	0	0	0	XLOC_000860	Chr01	1	49908071	49908946	876	Glyma.01G160800|Glyma.01G160800.1.Wm82.a2.v1	Glyma.01G160800.Wm82.a2.v1	.	.	30542926	Glyma.01G160800.1	Glyma.01G160800.1.p	PF03087	PTHR33070,PTHR33070:SF16					AT4G35690.1		Arabidopsis protein of unknown function (DUF241)	0	0.197916	0	0	0	0	2.12704	0.595462	NA
Glyma.01G161100	1.97587	6.12321	0.91899	0	0	0	XLOC_000863	Chr01	1	49933389	49938373	2589	Glyma.01G161100|Glyma.01G161100.1.Wm82.a2.v1	Glyma.01G161100.Wm82.a2.v1	.	.	30543747	Glyma.01G161100.1	Glyma.01G161100.1.p	PF01490	PTHR22950,PTHR22950:SF233	KOG1303				AT1G47670.1		Transmembrane amino acid transporter family protein	0.052517	0.178575	0.0233896	0	0	0	4.08071	0.0990145	NA
Glyma.01G161300	1329.76	819.745	1626.61	1230.84	1244.65	1343.48	XLOC_002048	Chr01	1	49945683	49954223	2879	Glyma.01G161400|Glyma.01G161400.1.Wm82.a2.v1,Glyma.01G161400|Glyma.01G161400.2.Wm82.a2.v1,Glyma.01G161400|Glyma.01G161400.3.Wm82.a2.v1,Glyma.01G161200|Glyma.01G161200.1.Wm82.a2.v1,Glyma.01G161300|Glyma.01G161300.1.Wm82.a2.v1	.	Glyma.01G161300.Wm82.a2.v1;Glyma.01G161400.Wm82.a2.v1;Glyma.01G161200.Wm82.a2.v1	.	30544030	Glyma.01G161300.1	Glyma.01G161300.1.p										31.7838	21.4987	37.2295	28.6652	29.6167	26.8486	-0.0261683	0.928733	0.994126
Glyma.01G161500	3155.46	2891.69	2856.22	1869.13	3484.3	5808.79	XLOC_000864	Chr01	1	49956121	49958722	1023	Glyma.01G161500|Glyma.01G161500.1.Wm82.a2.v1	Glyma.01G161500.Wm82.a2.v1	.	.	30543988	Glyma.01G161500.1	Glyma.01G161500.1.p	PF00581	PTHR12231	KOG1530	2.8.1.1			AT4G35770.1	ATSEN1,DIN1,SEN1	Rhodanese/Cell cycle control phosphatase superfamily protein	212.257	213.427	183.976	122.506	233.33	326.694	-0.337176	0.336404	0.892562
Glyma.01G161600	153.13	166.092	183.798	73.8087	108.545	56.4244	XLOC_002049	Chr01	1	49966231	49975243	3176	Glyma.01G161600|Glyma.01G161600.1.Wm82.a2.v1,Glyma.01G161600|Glyma.01G161600.2.Wm82.a2.v1,Glyma.01G161600|Glyma.01G161600.3.Wm82.a2.v1	.	Glyma.01G161600.Wm82.a2.v1	.	30543791	Glyma.01G161600.1	Glyma.01G161600.1.p	PF07714	PTHR23257,PTHR23257:SF492	KOG0192	2.7.12.1		GO:0006468,GO:0004672	AT4G35780.1		ACT-like protein tyrosine kinase family protein	3.31782	3.9486	3.81333	1.5582	2.34132	1.02216	1.06861	0.00299214	0.17739
Glyma.01G161700	393.198	351.319	479.713	401.27	379.908	305.47	XLOC_002050	Chr01	1	49988743	49992044	2589	Glyma.01G161700|Glyma.01G161700.2.Wm82.a2.v1,Glyma.01G161700|Glyma.01G161700.3.Wm82.a2.v1,Glyma.01G161700|Glyma.01G161700.1.Wm82.a2.v1,Glyma.01G161700|Glyma.01G161700.4.Wm82.a2.v1,Glyma.01G161700|Glyma.01G161700.5.Wm82.a2.v1	.	Glyma.01G161700.Wm82.a2.v1	.	30544955	Glyma.01G161700.1	Glyma.01G161700.1.p	PF02577	PTHR15160,PTHR15160:SF6			K08999	GO:0004518	AT5G66050.1		Wound-responsive family protein	10.4509	10.2458	12.2094	10.392	10.0526	6.78841	0.164972	0.55528	0.954414
Glyma.01G161800	140.287	233.448	262.831	305.631	271.363	198.458	XLOC_002051	Chr01	1	49994988	49999225	3227	Glyma.01G161800|Glyma.01G161800.1.Wm82.a2.v1	.	Glyma.01G161800.Wm82.a2.v1	.	30543458	Glyma.01G161800.1	Glyma.01G161800.1.p	PF12796	PTHR24198,PTHR24198:SF87					AT5G66055.2	AKRP,EMB16,EMB2036	ankyrin repeat protein	2.99152	5.46216	5.36689	6.35029	5.7608	3.53836	-0.286949	0.396543	0.913531
Glyma.01G161900	267.73	137.772	137.849	95.6395	145.631	181.92	XLOC_002052	Chr01	1	50000716	50004365	1849	Glyma.01G161900|Glyma.01G161900.1.Wm82.a2.v1	.	Glyma.01G161900.Wm82.a2.v1	.	30541726	Glyma.01G161900.1	Glyma.01G161900.1.p	PF12796	PTHR24198,PTHR24198:SF87	KOG4412				AT5G66055.1	AKRP,EMB16,EMB2036	ankyrin repeat protein	9.96402	5.62599	4.91258	3.46813	5.39572	5.66076	0.345586	0.368414	0.908183
Glyma.01G162000	24.6983	112.514	45.9495	86.2834	34.3726	39.8862	XLOC_002053	Chr01	1	50005834	50009987	2381	Glyma.01G162000|Glyma.01G162000.1.Wm82.a2.v1	.	Glyma.01G162000.Wm82.a2.v1	.	30542985	Glyma.01G162000.1	Glyma.01G162000.1.p	PF00076	PTHR15241	KOG0107,KOG0121		K12897	GO:0003676	AT4G35785.2		RNA-binding (RRM/RBD/RNP motifs) family protein	0.71381	3.56797	1.27165	2.42976	0.988973	0.963818	0.198713	0.728604	0.97999
Glyma.01G162100	105.709	361.27	161.742	134.103	125.731	56.4244	XLOC_002054	Chr01	1	50010865	50019215	3082	Glyma.01G162100|Glyma.01G162100.2.Wm82.a2.v1,Glyma.01G162100|Glyma.01G162100.1.Wm82.a2.v1	.	Glyma.01G162100.Wm82.a2.v1	.	30545153	Glyma.01G162100.1	Glyma.01G162100.1.p	PF13091,PF00614,PF00168,PF12357	PTHR18896,PTHR18896:SF60		3.1.4.4	K01115	GO:0003824,GO:0005515	AT4G35790.2	ATPLDDELTA,PLDDELTA	phospholipase D delta	2.36022	8.8506	3.45808	2.91744	2.79475	1.05333	0.995376	0.0318345	0.494454
Glyma.01G162200	2456.99	1657.86	3198.09	3026.16	2857.45	1669.38	XLOC_002055	Chr01	1	50027858	50037057	7021	Glyma.01G162200|Glyma.01G162200.1.Wm82.a2.v1,Glyma.01G162200|Glyma.01G162200.2.Wm82.a2.v1	.	Glyma.01G162200.Wm82.a2.v1	.	30541520	Glyma.01G162200.1	Glyma.01G162200.1.p	PF05001,PF05000,PF04983,PF04990,PF04992,PF00623,PF04998,PF04997	PTHR19376,PTHR19376:SF37		2.7.7.6	K03006	GO:0006366,GO:0005665,GO:0003677,GO:0006351,GO:0003899	AT4G35800.1	NRPB1,RNA_POL_II_LS,RNA_POL_II_LSRNA_POL_II_LS,RPB1	RNA polymerase II large subunit	24.0812	17.8288	30.0148	28.8994	27.8812	13.6801	-0.053388	0.866606	0.990814
Glyma.01G162300	40.5053	14.5426	11.0279	17.6725	29.8499	27.2394	XLOC_000865	Chr01	1	50040207	50042084	1781	Glyma.01G162300|Glyma.01G162300.1.Wm82.a2.v1	Glyma.01G162300.Wm82.a2.v1	.	.	30541626	Glyma.01G162300.1	Glyma.01G162300.1.p		PTHR33674,PTHR33674:SF5					AT2G17705.1			1.56503	0.616528	0.408012	0.665319	1.14818	0.879963	-0.200966	0.760251	0.983069
Glyma.01G162700	185.731	191.35	110.279	109.154	114.877	98.2562	XLOC_000867	Chr01	1	50057262	50061779	4518	Glyma.01G162700|Glyma.01G162700.3.Wm82.a2.v1,Glyma.01G162700|Glyma.01G162700.1.Wm82.a2.v1,Glyma.01G162700|Glyma.01G162700.2.Wm82.a2.v1	Glyma.01G162700.Wm82.a2.v1	.	.	30542942	Glyma.01G162700.1	Glyma.01G162700.1.p	PF03171	PTHR10869,PTHR10869:SF78	KOG1591	1.14.11.2	K00472	GO:0055114,GO:0016491	AT5G66060.1		2-oxoglutarate (2OG) and Fe(II)-dependent oxygenase superfamily protein	2.82888	3.19784	1.60839	1.6199	1.74188	1.25125	0.590391	0.0906305	0.682563
Glyma.01G162800	2312.75	3009.56	2671.5	2300.55	2221.56	2120.78	XLOC_002058	Chr01	1	50062087	50070084	3383	Glyma.01G162800|Glyma.01G162800.1.Wm82.a2.v1	.	Glyma.01G162800.Wm82.a2.v1	.	30542375	Glyma.01G162800.1	Glyma.01G162800.1.p	PF00694,PF00330	PTHR11670,PTHR11670:SF40		4.2.1.3	K01681	GO:0008152	AT4G35830.1	ACO1	aconitase 1	47.0437	67.1699	52.0354	45.5957	44.987	36.0682	0.261586	0.280335	0.871029
Glyma.01G162900	45.4449	62.763	30.3267	48.8593	50.6544	39.8862	XLOC_000868	Chr01	1	50078052	50081134	1791	Glyma.01G162900|Glyma.01G162900.1.Wm82.a2.v1,Glyma.01G162900|Glyma.01G162900.2.Wm82.a2.v1	Glyma.01G162900.Wm82.a2.v1	.	.	30543020	Glyma.01G162900.1	Glyma.01G162900.1.p	PF13441,PF13639	PTHR14155,PTHR14155:SF146				GO:0008270,GO:0005515	AT4G35840.1		RING/U-box superfamily protein	1.74608	2.64595	1.11577	1.82914	1.93755	1.28132	-0.0101206	0.982812	0.998801
Glyma.01G163000	251.923	142.365	192.988	237.02	196.286	153.708	XLOC_000869	Chr01	1	50088558	50092935	2847	Glyma.01G163000|Glyma.01G163000.1.Wm82.a2.v1,Glyma.01G163000|Glyma.01G163000.2.Wm82.a2.v1,Glyma.01G163000|Glyma.01G163000.3.Wm82.a2.v1,Glyma.01G163000|Glyma.01G163000.4.Wm82.a2.v1	Glyma.01G163000.Wm82.a2.v1	.	.	30543555	Glyma.01G163000.1	Glyma.01G163000.1.p	PF00026	PTHR13683,PTHR13683:SF232	KOG1339	3.4.23.12		GO:0006508,GO:0004190	AT2G17760.1		Eukaryotic aspartyl protease family protein	6.08913	3.77563	4.46671	5.58203	4.72316	3.10628	-0.00981193	0.97662	0.998145
Glyma.01G163100	10.8673	3.06161	10.1089	7.27692	4.52272	0	XLOC_000870	Chr01	1	50095424	50097367	1944	Glyma.01G163100|Glyma.01G163100.1.Wm82.a2.v1,Glyma.01G163100|Glyma.01G163100.2.Wm82.a2.v1	Glyma.01G163100.Wm82.a2.v1	.	.	30544424	Glyma.01G163100.1	Glyma.01G163100.1.p	PF00141	PTHR31235,PTHR31235:SF67		1.11.1.7	K00430	GO:0055114,GO:0020037,GO:0006979,GO:0004601	AT5G42180.1		Peroxidase superfamily protein	0.384679	0.118912	0.342651	0.250984	0.15938	0	1.0171	0.409026	0.918564
Glyma.01G163200	5.9276	3.82701	7.35192	8.31648	6.3318	0.972834	XLOC_002059	Chr01	1	50097386	50099997	1249	Glyma.01G163200|Glyma.01G163200.1.Wm82.a2.v1,Glyma.01G163200|Glyma.01G163200.2.Wm82.a2.v1,Glyma.01G163200|Glyma.01G163200.3.Wm82.a2.v1	.	Glyma.01G163200.Wm82.a2.v1	.	30542655	Glyma.01G163200.1	Glyma.01G163200.1.p	PF10294	PTHR14614,PTHR14614:SF2	KOG2793	2.1.1.125			AT1G63855.3		Putative methyltransferase family protein	0.326581	0.231351	0.387867	0.44645	0.347293	0.0448134	0.123954	0.915365	0.99349
Glyma.01G163300	32.6018	21.4313	27.5697	22.8703	33.4681	7.78267	XLOC_000871	Chr01	1	50102168	50107441	3395	Glyma.01G163300|Glyma.01G163300.1.Wm82.a2.v1,Glyma.01G163300|Glyma.01G163300.2.Wm82.a2.v1,Glyma.01G163300|Glyma.01G163300.3.Wm82.a2.v1,Glyma.01G163300|Glyma.01G163300.4.Wm82.a2.v1,Glyma.01G163300|Glyma.01G163300.5.Wm82.a2.v1	Glyma.01G163300.Wm82.a2.v1	.	.	30542055	Glyma.01G163300.1	Glyma.01G163300.1.p	PF05383	PTHR22792,PTHR22792:SF59	KOG2590		K18757		AT4G35890.1		winged-helix DNA-binding transcription factor family protein	0.66081	0.47663	0.535102	0.451677	0.67534	0.131893	0.337356	0.59894	0.962998
Glyma.01G163400	0	0	0	4.15824	0	0	XLOC_000872	Chr01	1	50112496	50113780	219	Glyma.01G163400|Glyma.01G163400.1.Wm82.a2.v1	Glyma.01G163400.Wm82.a2.v1	.	.	30545004	Glyma.01G163400.1	Glyma.01G163400.1.p										0	0	0	1.27309	0	0	-3.08648	0.433709	NA
Glyma.01G163700	30.6259	38.2701	45.9495	44.7011	52.4635	78.7996	XLOC_002061	Chr01	1	50139693	50142295	2603	Glyma.01G163700|Glyma.01G163700.1.Wm82.a2.v1	.	Glyma.01G163700.Wm82.a2.v1	.	30542782	Glyma.01G163700.1	Glyma.01G163700.1.p	PF03966	PTHR33505					AT4G35905.1			0.809636	1.11009	1.16319	1.15143	1.38075	1.74173	-0.622856	0.177134	0.79728
Glyma.01G163800	955.332	155.377	94.656	84.2043	142.918	149.816	XLOC_000874	Chr01	1	50144317	50152408	6368	Glyma.01G163800|Glyma.01G163800.1.Wm82.a2.v1	Glyma.01G163800.Wm82.a2.v1	.	.	30544670	Glyma.01G163800.1	Glyma.01G163800.1.p	PF12854,PF13041,PF01535	PTHR24015,PTHR24015:SF587					AT3G51320.1		Pentatricopeptide repeat (PPR) superfamily protein	10.3235	1.84228	0.979467	0.886598	1.5375	1.35359	1.65715	0.0909387	0.682563
Glyma.01G164000	316.139	291.618	367.596	307.71	336.49	353.139	XLOC_002063	Chr01	1	50154930	50161582	2147	Glyma.01G164000|Glyma.01G164000.1.Wm82.a2.v1,Glyma.01G164000|Glyma.01G164000.2.Wm82.a2.v1	.	Glyma.01G164000.Wm82.a2.v1	.	30541867	Glyma.01G164000.1	Glyma.01G164000.1.p	PF04749	PTHR31704,PTHR31704:SF3					AT4G35920.2	MCA1	PLAC8 family protein	10.1326	10.2555	11.2819	9.60958	10.7367	9.46335	-0.0404799	0.882038	0.991592
Glyma.01G164100	844.683	845.004	593.668	545.769	467.649	481.553	XLOC_000875	Chr01	1	50172929	50182147	3090	Glyma.01G164100|Glyma.01G164100.1.Wm82.a2.v1	Glyma.01G164100.Wm82.a2.v1	.	.	30544301	Glyma.01G164100.1	Glyma.01G164100.1.p	PF03635	PTHR11099,PTHR11099:SF1			K18468	GO:0042147,GO:0030904,GO:0015031,GO:0008565	AT2G17790.1	VPS35A,ZIP3	VPS35 homolog A	18.8109	20.6478	12.6599	11.8426	10.3679	8.96638	0.603965	0.0255221	0.454327
Glyma.01G164200	49.3967	117.872	115.793	113.312	132.063	118.686	XLOC_002064	Chr01	1	50183391	50186108	1324	Glyma.01G164200|Glyma.01G164200.5.Wm82.a2.v1,Glyma.01G164200|Glyma.01G164200.4.Wm82.a2.v1,Glyma.01G164200|Glyma.01G164200.1.Wm82.a2.v1,Glyma.01G164200|Glyma.01G164200.3.Wm82.a2.v1,Glyma.01G164200|Glyma.01G164200.2.Wm82.a2.v1	.	Glyma.01G164200.Wm82.a2.v1	.	30542798	Glyma.01G164200.1	Glyma.01G164200.1.p	PF08477	PTHR24072,PTHR24072:SF179	KOG0393		K04392	GO:0007264,GO:0005525	AT3G51300.1	ARAC11,ATRAC11,ATROP1,ROP1,ROP1AT	RHO-related protein from plants 1	2.56734	6.72196	5.76286	5.7383	6.83322	5.15754	-0.36343	0.364175	0.906913
Glyma.01G164300	31.6139	111.749	15.6228	28.0681	12.6636	15.5653	XLOC_002065	Chr01	1	50189239	50192953	1697	Glyma.01G164300|Glyma.01G164300.1.Wm82.a2.v1	.	Glyma.01G164300.Wm82.a2.v1	.	30544241	Glyma.01G164300.1	Glyma.01G164300.1.p	PF13685	PTHR21090,PTHR21090:SF13		4.2.3.4	K01735		AT5G66120.2		3-dehydroquinate synthase, putative	1.28195	4.97204	0.606628	1.10899	0.511218	0.527726	1.50744	0.0279152	0.468314
Glyma.01G164400	0	0	0	0	0.904543	0	XLOC_000876	Chr01	1	50194784	50197544	1124	Glyma.01G164400|Glyma.01G164400.1.Wm82.a2.v1	Glyma.01G164400.Wm82.a2.v1	.	.	30543043	Glyma.01G164400.1	Glyma.01G164400.1.p	PF12776	PTHR31704,PTHR31704:SF12					AT2G24960.1			0	0	0	0	0.0551308	0	-1.1013	0.787242	NA
Glyma.01G164500	37.5415	22.9621	29.4077	34.3055	50.6544	22.3752	XLOC_002066	Chr01	1	50206480	50210828	2541	Glyma.01G164500|Glyma.01G164500.1.Wm82.a2.v1,Glyma.01G164500|Glyma.01G164500.2.Wm82.a2.v1	.	Glyma.01G164500.Wm82.a2.v1	.	30541681	Glyma.01G164500.1	Glyma.01G164500.1.p	PF04783,PF04782	PTHR21450,PTHR21450:SF23					AT3G51290.2		Protein of unknown function (DUF630) ;Protein of unknown function (DUF632)	1.01667	0.682307	0.762607	0.90522	1.36566	0.506633	-0.268463	0.618058	0.965585
Glyma.01G164600	0	0	0	2.07912	0	0	XLOC_000877	Chr01	1	50211708	50215545	1057	Glyma.01G164600|Glyma.01G164600.1.Wm82.a2.v1	Glyma.01G164600.Wm82.a2.v1	.	.	30542394	Glyma.01G164600.1	Glyma.01G164600.1.p	PF00141	PTHR31356,PTHR31356:SF8		1.11.1.11		GO:0055114,GO:0020037,GO:0006979,GO:0004601	AT4G35000.1	APX3	ascorbate peroxidase 3	0	0	0	0.131886	0	0	-2.08096	0.605654	NA
Glyma.01G164700	0	0	0.91899	0	0	0	XLOC_000878	Chr01	1	50218315	50222373	1206	Glyma.01G164700|Glyma.01G164700.1.Wm82.a2.v1	Glyma.01G164700.Wm82.a2.v1	.	.	30542359	Glyma.01G164700.1	Glyma.01G164700.1.p	PF00141	PTHR31356,PTHR31356:SF8		1.11.1.11	K00434	GO:0055114,GO:0020037,GO:0006979,GO:0004601	AT4G35000.1	APX3	ascorbate peroxidase 3	0	0	0.0502121	0	0	0	0.822258	0.840299	NA
Glyma.01G164800	0.987933	0.765402	9.1899	1.03956	1.80909	4.86417	XLOC_002067	Chr01	1	50223776	50231525	4181	Glyma.01G164800|Glyma.01G164800.1.Wm82.a2.v1,Glyma.01G164800|Glyma.01G164800.2.Wm82.a2.v1	.	Glyma.01G164800.Wm82.a2.v1	.	30541955	Glyma.01G164800.1	Glyma.01G164800.1.p	PF00512,PF02518,PF00072	PTHR24423,PTHR24423:SF436	KOG0519	2.7.13.3		GO:0007165,GO:0000155,GO:0000160	AT2G17820.1	AHK1,ATHK1,HK1	histidine kinase 1	0.0162601	0.0138224	0.144836	0.0166711	0.0296422	0.0669361	0.486419	0.758603	NA
Glyma.01G164900	13.8311	2.29621	1.83798	0	1.80909	0.972834	XLOC_002068	Chr01	1	50241041	50246671	1911	Glyma.01G164900|Glyma.01G164900.1.Wm82.a2.v1	.	Glyma.01G164900.Wm82.a2.v1	.	30544777	Glyma.01G164900.1	Glyma.01G164900.1.p	PF06911	PTHR21068,PTHR21068:SF22					AT2G17840.1	ERD7	Senescence/dehydration-associated protein-related	0.498046	0.0907244	0.063376	0	0.0648529	0.0292893	2.63832	0.113207	NA
Glyma.01G165000	8.8914	0	0	0	0.904543	0	XLOC_002069	Chr01	1	50249999	50258383	3442	Glyma.01G165000|Glyma.01G165000.1.Wm82.a2.v1	.	Glyma.01G165000.Wm82.a2.v1	.	30542039	Glyma.01G165000.1	Glyma.01G165000.1.p	PF09261,PF01074,PF07748	PTHR11607,PTHR11607:SF18		3.2.1.24	K01191	GO:0008270,GO:0004553,GO:0005975,GO:0004559,GO:0015923,GO:0006013	AT5G66150.1		Glycosyl hydrolase family 38 protein	0.17776	0	0	0	0.0180032	0	3.05729	0.264166	NA
Glyma.01G165100	331.946	514.35	409.87	459.485	522.826	480.58	XLOC_002070	Chr01	1	50261838	50267719	1733	Glyma.01G165100|Glyma.01G165100.3.Wm82.a2.v1,Glyma.01G165100|Glyma.01G165100.1.Wm82.a2.v1,Glyma.01G165100|Glyma.01G165100.2.Wm82.a2.v1	.	Glyma.01G165100.Wm82.a2.v1	.	30542809	Glyma.01G165100.1	Glyma.01G165100.1.p	PF02809,PF13519	PTHR10223	KOG2884		K03029	GO:0008540,GO:0006511	AT4G38630.1	ATMCB1,MBP1,MCB1,RPN10	regulatory particle non-ATPase 10	13.1808	22.4096	15.5845	17.7774	20.6676	15.9551	-0.223696	0.427351	0.923486
Glyma.01G165200	41.4932	31.3815	13.7849	4.15824	17.1863	44.7504	XLOC_002071	Chr01	1	50270214	50276066	3873	Glyma.01G165200|Glyma.01G165200.1.Wm82.a2.v1,Glyma.01G165200|Glyma.01G165200.2.Wm82.a2.v1	.	Glyma.01G165200.Wm82.a2.v1	.	30542623	Glyma.01G165200.1	Glyma.01G165200.1.p	PF03094	PTHR31942,PTHR31942:SF17			K08472	GO:0016021,GO:0006952	AT1G11000.1	ATMLO4,MLO4	Seven transmembrane MLO family protein	0.737232	0.611786	0.23453	0.0719875	0.303995	0.664784	0.373458	0.617581	0.965585
Glyma.01G165300	383.318	766.933	292.239	321.224	334.681	751.028	XLOC_002072	Chr01	1	50276377	50278386	1168	Glyma.01G165300|Glyma.01G165300.1.Wm82.a2.v1	.	Glyma.01G165300.Wm82.a2.v1	.	30543935	Glyma.01G165300.1	Glyma.01G165300.1.p	PF00581	PTHR12231,PTHR12231:SF112	KOG1530				AT2G17850.1		Rhodanese/Cell cycle control phosphatase superfamily protein	22.5835	49.5779	16.4869	18.44	19.63	36.9952	0.029724	0.942499	0.995442
Glyma.01G165400	126.455	132.415	187.474	172.567	204.427	107.985	XLOC_002073	Chr01	1	50285851	50288304	1801	Glyma.01G165400|Glyma.01G165400.1.Wm82.a2.v1	.	Glyma.01G165400.Wm82.a2.v1	.	30543677	Glyma.01G165400.1	Glyma.01G165400.1.p	PF00314	PTHR31048,PTHR31048:SF11					AT4G38660.1		Pathogenesis-related thaumatin superfamily protein	4.83168	5.55131	6.85918	6.4245	7.77598	3.44969	-0.12501	0.725376	0.979481
Glyma.01G165600	334.909	241.867	438.358	1111.29	583.43	363.84	XLOC_002075	Chr01	1	50305165	50307532	2146	Glyma.01G165600|Glyma.01G165600.1.Wm82.a2.v1	.	Glyma.01G165600.Wm82.a2.v1	.	30543042	Glyma.01G165600.1	Glyma.01G165600.1.p	PF00314	PTHR31048,PTHR31048:SF3					AT4G36010.2		Pathogenesis-related thaumatin superfamily protein	10.7392	8.50983	13.46	34.7211	18.6247	9.75466	-1.0265	0.00762565	0.277411
Glyma.01G165900	5.9276	0.765402	0	5.1978	3.61817	1.94567	XLOC_002078	Chr01	1	50339264	50341908	2645	Glyma.01G165900|Glyma.01G165900.1.Wm82.a2.v1	.	Glyma.01G165900.Wm82.a2.v1	.	30544597	Glyma.01G165900.1	Glyma.01G165900.1.p	PF00514	PTHR23315,PTHR23315:SF123				GO:0005515	AT5G66200.1	ARO2	armadillo repeat only 2	0.154215	0.0218493	0	0.131762	0.0937119	0.0423228	-0.722064	0.662699	NA
Glyma.01G166000	21.7345	19.9004	28.4887	20.7912	11.7591	10.7012	XLOC_002079	Chr01	1	50355756	50357120	1365	Glyma.01G166000|Glyma.01G166000.1.Wm82.a2.v1	.	Glyma.01G166000.Wm82.a2.v1	.	30543524	Glyma.01G166000.1	Glyma.01G166000.1.p	PF00226	PTHR24078					AT4G36040.1		Chaperone DnaJ-domain superfamily protein	1.0957	1.10079	1.37526	1.02127	0.590162	0.451056	0.693662	0.286315	0.874842
Glyma.01G166100	27.6621	14.5426	9.1899	7.27692	1.80909	12.6468	XLOC_002080	Chr01	1	50366875	50372441	2572	Glyma.01G166100|Glyma.01G166100.1.Wm82.a2.v1,Glyma.01G166100|Glyma.01G166100.2.Wm82.a2.v1	.	Glyma.01G166100.Wm82.a2.v1	.	30544862	Glyma.01G166100.1	Glyma.01G166100.1.p	PF14531,PF13499	PTHR24349,PTHR24349:SF87	KOG0032	2.7.11.1	K13412		AT2G17890.1	CPK16	calcium-dependent protein kinase 16	0.740098	0.42692	0.235442	0.189702	0.0481858	0.282906	1.22831	0.165241	0.788833
Glyma.01G166200	0	0.765402	0	0	0	0	XLOC_002081	Chr01	1	50397487	50400307	1363	Glyma.01G166200|Glyma.01G166200.1.Wm82.a2.v1	.	Glyma.01G166200.Wm82.a2.v1	.	30544390	Glyma.01G166200.1	Glyma.01G166200.1.p	PF03171,PF14226	PTHR10209,PTHR10209:SF137	KOG0143	1.14.11.9	K00475	GO:0055114,GO:0016491	AT3G51240.1	F3\'H,F3H,TT6	flavanone 3-hydroxylase	0	0.0424002	0	0	0	0	0.822258	0.840299	NA
Glyma.01G166300	9.87933	4.59241	1.83798	0	0	4.86417	XLOC_000880	Chr01	1	50402071	50404181	1552	Glyma.01G166300|Glyma.01G166300.1.Wm82.a2.v1	Glyma.01G166300.Wm82.a2.v1	.	.	30544765	Glyma.01G166300.1	Glyma.01G166300.1.p		PTHR28039,PTHR28039:SF1					AT5G66230.1		Chalcone-flavanone isomerase family protein	0.438037	0.22342	0.0780358	0	0	0.180322	1.72016	0.30243	NA
[truncated: 34,257 more rows]
