# Supplementary material for: Integrated Transcriptomic, Proteomic, and Metabolomic Analysis of a Chromosome Segment Substitution Line Reveals the Regulatory Mechanism Governing Fatty Acids and Storage Proteins in Soybean Seeds
Source: Genes (Basel). 2026 Apr 8;17(4):432. doi: 10.3390/genes17040432 (PMC13116479; doi:10.3390/genes17040432)
Supplement: Supplementary file 1 [file genes-17-00432-s001.zip › Table S4. All differentially expressed genes annotated SN14 and R19.xlsx]

## Sheet: Sheet1
Table S4. All differentially expressed genes annotated SN14 and R19
RealAnnotatedGenes	ReadCount.R19_1	ReadCount.R19_2	ReadCount.R19_3	ReadCount.SN14_1	ReadCount.SN14_2	ReadCount.SN14_3	CuffID	Chromosome	Strand	Start_AssambledTU	End_AssambledTU	MaxIsoformLength	CuffAssignedIDlist	OverlappedAnnotatedGene	AntisenceTranscriptGene	UnannotatedGeneOrIntergenicTU	X.pacId	transcriptName	peptideName	Pfam	Panther	KOG	KEGG.ec	KO	GO	Best.hit.arabi.name	arabi.symbol	arabi.defline	NormalizedFPKM_R19_1	NormalizedFPKM_R19_2	NormalizedFPKM_R19_3	NormalizedFPKM_SN14_1	NormalizedFPKM_SN14_2	NormalizedFPKM_SN14_3	MaxFPKM	Maxcount	Log2Foldchange_R19_1_VS_SN14_1	Pvalue_R19_1_VS_SN14_1	adjPvalue_R19_1_VS_SN14_1
Glyma.18G293300	0	0	0	19.7516	27.1363	21.4023	XLOC_056149	Chr18	1	57136251	57140834	1810	Glyma.18G293300|Glyma.18G293300.1.Wm82.a2.v1	Glyma.18G293300.Wm82.a2.v1	.	.	30555502	Glyma.18G293300.1	Glyma.18G293300.1.p	PF01554	PTHR11206,PTHR11206:SF87	KOG1347			GO:0055085,GO:0016020,GO:0015297,GO:0015238,GO:0006855	AT2G04090.1		MATE efflux family protein	0	0	0	0.731678	1.02708	0.680322	2.06709	66.2503	-7.13392	5.94028e-07	0.000776228
Glyma.11G171000	0	0	0	11.4352	19.8999	1.94567	XLOC_035387	Chr11	1	18345392	18359356	3592	Glyma.11G170900|Glyma.11G170900.2.Wm82.a2.v1,Glyma.11G170900|Glyma.11G170900.3.Wm82.a2.v1,Glyma.11G170900|Glyma.11G170900.1.Wm82.a2.v1	Glyma.11G171000.Wm82.a2.v1;Glyma.11G170800.Wm82.a2.v1	Glyma.11G170900.Wm82.a2.v1	.	30529461	Glyma.11G171000.1	Glyma.11G171000.1.p										0	0	0	0.213452	0.37953	0.0311648	0.37953	19.8999	-6.09284	0.000397375	0.0584155
Glyma.03G026500	0	0	0	14.5538	7.23634	0.972834	XLOC_006596	Chr03	1	2908451	2908852	402	Glyma.03G026500|Glyma.03G026500.1.Wm82.a2.v1	Glyma.03G026500.Wm82.a2.v1	.	.	30518694	Glyma.03G026500.1	Glyma.03G026500.1.p										0	0	0	2.42743	1.23317	0.139234	2.95043	19.4992	-5.54202	0.00356473	NA
Glyma.02G268900	0	0	0	9.35604	7.23634	0.972834	XLOC_004242	Chr02	1	45302932	45309041	4198	Glyma.02G268900|Glyma.02G268900.1.Wm82.a2.v1	Glyma.02G268900.Wm82.a2.v1	.	.	30508825	Glyma.02G268900.1	Glyma.02G268900.1.p	PF13676,PF00931	PTHR11017,PTHR11017:SF174	KOG4658			GO:0007165,GO:0005515,GO:0043531	AT5G17680.1		disease resistance protein (TIR-NBS-LRR class), putative	0	0	0	0.149432	0.118089	0.013333	0.175326	13.0329	-5.16915	0.0103565	NA
Glyma.12G132600	0	0	0	2.07912	3.61817	11.674	XLOC_038035	Chr12	1	14995084	14999432	1675	Glyma.12G132600|Glyma.12G132600.1.Wm82.a2.v1	.	Glyma.12G132600.Wm82.a2.v1	.	30548825	Glyma.12G132600.1	Glyma.12G132600.1.p	PF00069	PTHR24361,PTHR24361:SF243		2.7.11.1	K08835	GO:0006468,GO:0005524,GO:0004672	AT4G14480.1		Protein kinase superfamily protein	0	0	0	0.0832262	0.147981	0.400993	0.915445	27.1518	-5.16514	0.00975665	NA
Glyma.12G115700	0	0	0	7.27692	8.14089	0.972834	XLOC_037938	Chr12	1	11590033	11591398	354	Glyma.12G115700|Glyma.12G115700.1.Wm82.a2.v1	.	Glyma.12G115700.Wm82.a2.v1	.	30545459	Glyma.12G115700.1	Glyma.12G115700.1.p							AT1G27050.1	ATHB54,HB54	homeobox protein 54	0	0	0	1.37829	1.57543	0.158113	1.57543	8.66631	-5.07027	0.013498	NA
Glyma.03G162100	0	0	0	6.23736	3.61817	3.89134	XLOC_008605	Chr03	1	37705334	37711123	5656	-	Glyma.03G162100.Wm82.a2.v1	.	.	30516224	Glyma.03G162100.1	Glyma.03G162100.1.p	PF04109	PTHR13038,PTHR13038:SF10			K17907		AT2G31260.1	APG9,ATAPG9	autophagy 9 (APG9)	0	0	0	0.0739412	0.0438239	0.0395841	0.0739412	6.23736	-4.81902	0.0213593	NA
Glyma.04G015600	0	0	0	3.11868	8.14089	1.94567	XLOC_010826	Chr04	1	1182355	1188705	2507	Glyma.04G015600|Glyma.04G015600.1.Wm82.a2.v1	.	Glyma.04G015600.Wm82.a2.v1	.	30488619	Glyma.04G015600.1	Glyma.04G015600.1.p	PF01529	PTHR22883,PTHR22883:SF72	KOG1311	2.3.1.225	K18932	GO:0008270	AT2G33640.1		DHHC-type zinc finger family protein	0	0	0	0.0834088	0.222458	0.0446525	0.222458	8.14089	-4.76203	0.0273337	NA
Glyma.08G000100	2.9638	0	0	35.345	23.5181	12.6468	XLOC_024117	Chr08	1	2113	12333	3542	Glyma.08G000100|Glyma.08G000100.1.Wm82.a2.v1	.	Glyma.08G000100.Wm82.a2.v1	.	30538733	Glyma.08G000100.1	Glyma.08G000100.1.p	PF00076	PTHR24012				GO:0003676	AT4G13850.1	ATGRP2,GR-RBP2,GRP2	glycine-rich RNA-binding protein 2	0.0575804	0	0	0.669076	0.454868	0.205431	0.669076	35.345	-4.70964	6.22153e-05	0.0207393
Glyma.18G266300	0	0	0	2.07912	2.71363	6.80984	XLOC_057467	Chr18	1	55070632	55074175	1220	Glyma.18G266300|Glyma.18G266300.1.Wm82.a2.v1	.	Glyma.18G266300.Wm82.a2.v1	.	30558569	Glyma.18G266300.1	Glyma.18G266300.1.p	PF00035	PTHR11207					AT1G09700.1	DRB1,HYL1	dsRNA-binding domain-like superfamily protein	0	0	0	0.114265	0.152378	0.32115	1.43814	33.4467	-4.5812	0.0405982	NA
Glyma.11G112700	1.97587	12.2464	2.75697	202.714	207.14	0.972834	XLOC_033802	Chr11	1	8611988	8625302	4189	Glyma.11G112700|Glyma.11G112700.1.Wm82.a2.v1,Glyma.11G112700|Glyma.11G112700.2.Wm82.a2.v1,Glyma.11G112700|Glyma.11G112700.3.Wm82.a2.v1,Glyma.11G112700|Glyma.11G112700.4.Wm82.a2.v1	Glyma.11G112700.Wm82.a2.v1	.	.	30530150	Glyma.11G112700.1	Glyma.11G112700.1.p	PF13920,PF00225	PTHR24115,PTHR24115:SF429		3.6.4.4	K11498	GO:0008017,GO:0007018,GO:0005524,GO:0003777,GO:0005871	AT4G39050.1		Kinesin motor family protein	0.032458	0.220736	0.0433677	3.24466	3.38755	0.0133616	3.38755	207.14	-4.57953	0.0055544	0.241291
Glyma.18G252600	0	0	0	3.11868	7.23634	0.972834	XLOC_055940	Chr18	1	53922651	53927571	1067	Glyma.18G252600|Glyma.18G252600.1.Wm82.a2.v1	Glyma.18G252600.Wm82.a2.v1	.	.	30555787	Glyma.18G252600.1	Glyma.18G252600.1.p	PF00641	PTHR23111	KOG4198			GO:0008270	AT1G67325.1		Ran BP2/NZF zinc finger-like superfamily protein	0	0	0	0.195975	0.464607	0.0524573	0.804768	15.205	-4.53955	0.0479561	NA
Glyma.18G266100	0	2.29621	0	23.9099	15.3772	16.5382	XLOC_057465	Chr18	1	55052532	55056489	1835	Glyma.18G266100|Glyma.18G266100.1.Wm82.a2.v1,Glyma.18G266100|Glyma.18G266100.2.Wm82.a2.v1	.	Glyma.18G266100.Wm82.a2.v1	.	30557213	Glyma.18G266100.1	Glyma.18G266100.1.p	PF00201	PTHR11926,PTHR11926:SF265		2.4.1.323		GO:0016758,GO:0008152	AT3G02100.1		UDP-Glycosyltransferase superfamily protein	0	0.0944819	0	0.873648	0.574081	0.518541	0.873648	23.9099	-4.46945	0.000278928	0.0491572
Glyma.20G210900	0.987933	0.765402	0	9.35604	15.3772	13.6197	XLOC_062168	Chr20	1	44753812	44756796	2278	Glyma.20G210900|Glyma.20G210900.1.Wm82.a2.v1	Glyma.20G210900.Wm82.a2.v1	.	.	30523238	Glyma.20G210900.1	Glyma.20G210900.1.p	PF08541,PF08392	PTHR31561,PTHR31561:SF25		2.3.1.199,2.3.1.119	K15397	GO:0016747,GO:0008610,GO:0016020,GO:0006633	AT2G26640.1	KCS11	3-ketoacyl-CoA synthase 11	0.0298434	0.0253694	0	0.275381	0.46244	0.343989	0.46244	15.3772	-4.45656	0.00169113	0.13882
Glyma.03G055200	0	0.765402	0	1.03956	5.42726	11.674	XLOC_008076	Chr03	1	7580380	7587411	1605	Glyma.03G055200|Glyma.03G055200.2.Wm82.a2.v1,Glyma.03G055200|Glyma.03G055200.1.Wm82.a2.v1	.	Glyma.03G055200.Wm82.a2.v1	.	30517330	Glyma.03G055200.1	Glyma.03G055200.1.p	PF06694	PTHR14352,PTHR14352:SF2					AT5G17620.1			0	0.0360071	0	0.043428	0.231652	0.418482	0.418482	11.674	-4.26632	0.0265739	NA
Glyma.05G205600	0	0	0.91899	4.15824	9.04543	3.89134	XLOC_014672	Chr05	1	38854812	38858788	1610	Glyma.05G205600|Glyma.05G205600.2.Wm82.a2.v1,Glyma.05G205600|Glyma.05G205600.3.Wm82.a2.v1,Glyma.05G205600|Glyma.05G205600.1.Wm82.a2.v1	.	Glyma.05G205600.Wm82.a2.v1	.	30524473	Glyma.05G205600.1	Glyma.05G205600.1.p	PF00335	PTHR32191,PTHR32191:SF22				GO:0016021	AT1G63260.2	TET10	tetraspanin10	0	0	0.0376123	0.173173	0.384888	0.139061	0.384888	9.04543	-4.17402	0.0266743	NA
Glyma.02G220100	0	0.765402	0	4.15824	9.04543	2.9185	XLOC_003986	Chr02	1	40797403	40800820	890	Glyma.02G220100|Glyma.02G220100.1.Wm82.a2.v1	Glyma.02G220100.Wm82.a2.v1	.	.	30511073	Glyma.02G220100.1	Glyma.02G220100.1.p	PF16123	PTHR11935,PTHR11935:SF94		3.1.2.6			AT3G10850.1	GLX2-2,GLY2	Metallo-hydrolase/oxidoreductase superfamily protein	0	0.0649342	0	0.313267	0.696258	0.188669	0.696258	9.04543	-4.08877	0.0336812	NA
Glyma.09G189900	0	1.5308	0	9.35604	4.52272	5.837	XLOC_028865	Chr09	1	41452749	41455957	1538	Glyma.09G189900|Glyma.09G189900.1.Wm82.a2.v1	.	Glyma.09G189900.Wm82.a2.v1	.	30483979	Glyma.09G189900.1	Glyma.09G189900.1.p	PF03168	PTHR31234,PTHR31234:SF4					AT4G13270.1		Late embryogenesis abundant (LEA) hydroxyproline-rich glycoprotein family	0	0.0751514	0	0.407879	0.201453	0.218356	0.407879	9.35604	-3.57178	0.0387825	NA
Glyma.08G034300	2.9638	5.35781	0	38.4637	24.4227	35.022	XLOC_024290	Chr08	1	2721320	2727416	2496	Glyma.08G034300|Glyma.08G034300.2.Wm82.a2.v1,Glyma.08G034300|Glyma.08G034300.1.Wm82.a2.v1	.	Glyma.08G034300.Wm82.a2.v1	.	30536976	Glyma.08G034300.1	Glyma.08G034300.1.p	PF00390,PF03949	PTHR23406,PTHR23406:SF26		1.1.1.40		GO:0055114,GO:0004471,GO:0051287	AT5G25880.1	ATNADP-ME3,NADP-ME3	NADP-malic enzyme 3	0.0817107	0.162075	0	1.03324	0.670316	0.807288	1.03324	48.44	-3.52314	2.70647e-05	0.0113352
Glyma.02G240300	14.819	6.12321	17.4608	130.985	147.441	135.224	XLOC_004093	Chr02	1	42883656	42887964	2680	Glyma.02G240300|Glyma.02G240300.1.Wm82.a2.v1	Glyma.02G240300.Wm82.a2.v1	.	.	30509364	Glyma.02G240300.1	Glyma.02G240300.1.p	PF09273	PTHR13271,PTHR13271:SF19		2.1.1.43			AT5G17240.1	SDG40	SET domain group 40	0.380504	0.172512	0.429313	3.27703	3.76889	2.90302	3.76889	159.555	-3.4579	3.64931e-14	2.9804e-10
Glyma.02G189000	2.9638	0.765402	1.83798	9.35604	23.5181	18.4838	XLOC_003829	Chr02	1	35292487	35293066	580	Glyma.02G189000|Glyma.02G189000.1.Wm82.a2.v1	Glyma.02G189000.Wm82.a2.v1	.	.	30507063	Glyma.02G189000.1	Glyma.02G189000.1.p	PF05758	PTHR33163					ATCG01130.1		Ycf1 protein	0.351638	0.0996404	0.208813	1.08158	2.77783	1.83356	2.77783	23.5181	-3.2544	0.001637	0.136571
Glyma.12G217300	0.987933	1.5308	7.35192	2.07912	10.8545	79.7724	XLOC_037268	Chr12	1	37694663	37696709	1693	Glyma.12G217300|Glyma.12G217300.1.Wm82.a2.v1,Glyma.12G217300|Glyma.12G217300.2.Wm82.a2.v1,Glyma.12G217300|Glyma.12G217300.3.Wm82.a2.v1	Glyma.12G217300.Wm82.a2.v1	.	.	30548760	Glyma.12G217300.1	Glyma.12G217300.1.p	PF03181	PTHR31236,PTHR31236:SF2					AT5G25610.1	ATRD22,RD22	BURP domain-containing protein	0.0401555	0.068271	0.286147	0.0823413	0.439223	2.71099	18.9044	610.113	-3.25294	0.00272113	0.169969
Glyma.20G048700	0	1.5308	2.75697	4.15824	23.5181	10.7012	XLOC_062592	Chr20	1	9432813	9433068	256	Glyma.20G048700|Glyma.20G048700.1.Wm82.a2.v1	.	Glyma.20G048700.Wm82.a2.v1	.	30522431	Glyma.20G048700.1	Glyma.20G048700.1.p	PF00574	PTHR10381,PTHR10381:SF19		3.4.21.92			ATCG00670.1		plastid-encoded CLP P	0	0.451496	0.709638	1.08909	6.29352	2.40504	6.29352	23.5181	-3.14912	0.01092	0.326561
Glyma.18G281100	35.5656	41.3317	47.7875	256.771	365.435	415.4	XLOC_056082	Chr18	1	56206467	56208314	788	Glyma.18G281100|Glyma.18G281100.1.Wm82.a2.v1	Glyma.18G281100.Wm82.a2.v1	.	.	30555238	Glyma.18G281100.1	Glyma.18G281100.1.p	PF13656	PTHR13946,PTHR13946:SF28	KOG3438	2.7.7.6	K03020		AT2G29540.2	ATRPAC14,ATRPC14,RPC14	RNApolymerase 14 kDa subunit	3.10584	3.96033	3.99607	21.8482	31.7699	30.33	31.7699	415.4	-3.06346	2.52067e-19	2.74484e-15
Glyma.01G108800	2.9638	0	1.83798	7.27692	15.3772	14.5925	XLOC_000572	Chr01	1	37059585	37063616	1604	Glyma.01G108800|Glyma.01G108800.1.Wm82.a2.v1	Glyma.01G108800.Wm82.a2.v1	.	.	30542322	Glyma.01G108800.1	Glyma.01G108800.1.p		PTHR35117					AT2G37960.1			0.127151	0	0.0755059	0.304186	0.656757	0.523428	0.656757	15.3772	-3.02446	0.0112047	0.328981
Glyma.07G101300	0	2.29621	0.91899	9.35604	9.04543	8.75551	XLOC_019586	Chr07	1	9613150	9615423	2274	Glyma.07G101300|Glyma.07G101300.1.Wm82.a2.v1	Glyma.07G101300.Wm82.a2.v1	.	.	30494196	Glyma.07G101300.1	Glyma.07G101300.1.p	PF13041	PTHR24015,PTHR24015:SF547			K17710		AT3G22470.1		Pentatricopeptide repeat (PPR) superfamily protein	0	0.076242	0.0266296	0.275865	0.272502	0.221525	0.275865	9.35604	-3.01574	0.025092	0.451866
Glyma.05G084600	1.97587	0	1.83798	12.4747	9.04543	7.78267	XLOC_012829	Chr05	1	14963964	14964935	666	Glyma.05G084600|Glyma.05G084600.1.Wm82.a2.v1	Glyma.05G084600.Wm82.a2.v1	.	.	30524451	Glyma.05G084600.1	Glyma.05G084600.1.p										0.204154	0	0.181849	1.25589	0.930435	0.672336	3.45202	43.8267	-3.00225	0.0211262	0.426301
Glyma.11G246200	0	1.5308	4.59495	12.4747	15.3772	14.5925	XLOC_035738	Chr11	1	33935652	33941539	3308	Glyma.11G246200|Glyma.11G246200.7.Wm82.a2.v1,Glyma.11G246200|Glyma.11G246200.1.Wm82.a2.v1,Glyma.11G246200|Glyma.11G246200.2.Wm82.a2.v1,Glyma.11G246200|Glyma.11G246200.3.Wm82.a2.v1,Glyma.11G246200|Glyma.11G246200.4.Wm82.a2.v1,Glyma.11G246200|Glyma.11G246200.5.Wm82.a2.v1,Glyma.11G246200|Glyma.11G246200.6.Wm82.a2.v1,Glyma.11G246200|Glyma.11G246200.8.Wm82.a2.v1,Glyma.11G246200|Glyma.11G246200.9.Wm82.…	.	Glyma.11G246200.Wm82.a2.v1	.	30528030	Glyma.11G246200.1	Glyma.11G246200.1.p	PF07714,PF12819	PTHR27003,PTHR27003:SF82	KOG1187	2.7.11.1,2.7.10.1		GO:0006468,GO:0004672	AT1G67720.1		Leucine-rich repeat protein kinase family protein	0	0.0349404	0.0915293	0.252849	0.318452	0.253803	0.318452	15.3772	-2.79187	0.0108206	0.325364
Glyma.11G179400	2.9638	3.06161	0.91899	28.0681	6.3318	12.6468	XLOC_035417	Chr11	1	24498542	24501682	1477	Glyma.11G179400|Glyma.11G179400.3.Wm82.a2.v1,Glyma.11G179400|Glyma.11G179400.1.Wm82.a2.v1,Glyma.11G179400|Glyma.11G179400.2.Wm82.a2.v1	.	Glyma.11G179400.Wm82.a2.v1	.	30528442	Glyma.11G179400.1	Glyma.11G179400.1.p	PF00070	PTHR22912,PTHR22912:SF180	KOG2495	1.6.5.9		GO:0055114,GO:0016491	AT3G44190.1		FAD/NAD(P)-binding oxidoreductase family protein	0.138084	0.15651	0.0409992	1.27417	0.293682	0.492644	1.27417	28.0681	-2.75535	0.00835626	0.287879
Glyma.19G062700	0	2.29621	1.83798	11.4352	12.6636	3.89134	XLOC_058341	Chr19	1	13404477	13406167	1180	Glyma.19G062700|Glyma.19G062700.1.Wm82.a2.v1	Glyma.19G062700.Wm82.a2.v1	.	.	30512903	Glyma.19G062700.1	Glyma.19G062700.1.p										0	0.146927	0.102637	0.649764	0.735201	0.189735	1.267	26.1801	-2.71946	0.0380297	0.521779
Glyma.04G201600	0.987933	4.59241	0.91899	34.3055	0.904543	7.78267	XLOC_011729	Chr04	1	47452577	47458086	1932	Glyma.04G201600|Glyma.04G201600.1.Wm82.a2.v1	.	Glyma.04G201600.Wm82.a2.v1	.	30490558	Glyma.04G201600.1	Glyma.04G201600.1.p	PF00232	PTHR10353,PTHR10353:SF81				GO:0005975,GO:0004553	AT5G42260.1	BGLU12	beta glucosidase 12	0.035188	0.179476	0.0313436	1.19056	0.032074	0.231768	8.14083	275.415	-2.68586	0.0321384	0.494784
Glyma.14G132100	0.987933	3.82701	3.67596	8.31648	18.0909	27.2394	XLOC_043863	Chr14	1	22626936	22629212	597	Glyma.14G132100|Glyma.14G132100.1.Wm82.a2.v1	Glyma.14G132100.Wm82.a2.v1	.	.	30534849	Glyma.14G132100.1	Glyma.14G132100.1.p	PF01348,PF01824	PTHR34811				GO:0006397	ATCG00040.1		maturase K	0.113875	0.484015	0.405734	0.934029	2.07595	2.62515	4.73948	48.0587	-2.64653	0.00585755	0.248835
Glyma.05G203400	3.95173	0	1.83798	13.5143	9.04543	11.674	XLOC_013424	Chr05	1	38710140	38713842	3471	-	.	Glyma.05G203400.Wm82.a2.v1	.	30527174	Glyma.05G203400.1	Glyma.05G203400.1.p		PTHR24322,PTHR24322:SF581	KOG1205	1.1.1.146			AT5G50600.1	ATHSD1,HSD1	hydroxysteroid dehydrogenase 1	0.0783443	0	0.0348924	0.261056	0.178528	0.193507	0.261056	13.5143	-2.62659	0.0266555	0.462198
Glyma.20G128100	0	2.29621	6.43293	27.0286	9.94997	15.5653	XLOC_061739	Chr20	1	36973656	36975687	2032	Glyma.20G128100|Glyma.20G128100.1.Wm82.a2.v1	Glyma.20G128100.Wm82.a2.v1	.	.	30522395	Glyma.20G128100.1	Glyma.20G128100.1.p	PF00201	PTHR11926,PTHR11926:SF271	KOG1192			GO:0016758,GO:0008152	AT4G15480.1	UGT84A1	UDP-Glycosyltransferase superfamily protein	0	0.085322	0.208607	0.891856	0.335451	0.440724	1.19097	46.1333	-2.58488	0.0116433	0.332195
Glyma.04G188800	0	1.5308	3.67596	7.27692	18.0909	4.86417	XLOC_011676	Chr04	1	45964497	45969090	2945	Glyma.04G188800|Glyma.04G188800.1.Wm82.a2.v1,Glyma.04G188800|Glyma.04G188800.2.Wm82.a2.v1	.	Glyma.04G188800.Wm82.a2.v1	.	30488499	Glyma.04G188800.1	Glyma.04G188800.1.p	PF00069	PTHR13902		2.7.11.1	K08867	GO:0006468,GO:0005524,GO:0004672	AT3G48260.1	WNK3	with no lysine (K) kinase 3	0	0.0392471	0.0822489	0.165675	0.420828	0.0950288	0.420828	18.0909	-2.53135	0.0463289	0.553575
Glyma.18G241700	18.7707	13.0118	14.7038	57.1758	101.309	104.093	XLOC_057352	Chr18	1	53019111	53021001	1891	Glyma.18G241700|Glyma.18G241700.1.Wm82.a2.v1	.	Glyma.18G241700.Wm82.a2.v1	.	30555010	Glyma.18G241700.1	Glyma.18G241700.1.p	PF02605	PTHR34803,PTHR34803:SF2		1.97.1.12	K02699	GO:0015979,GO:0009538,GO:0009522	AT4G12800.1	PSAL	photosystem I subunit l	0.683069	0.519542	0.51237	2.02729	3.67018	3.16711	4.02196	134.673	-2.51454	1.77655e-07	0.000290182
Glyma.03G031100	0.987933	9.95022	6.43293	31.1868	40.7044	28.2122	XLOC_007947	Chr03	1	3486390	3486906	429	Glyma.03G031100|Glyma.03G031100.1.Wm82.a2.v1	.	Glyma.03G031100.Wm82.a2.v1	.	30516458	Glyma.03G031100.1	Glyma.03G031100.1.p	PF00318	PTHR12534			K02967	GO:0006412,GO:0005840,GO:0005622,GO:0003735,GO:0015935	ATCG00160.1		ribosomal protein S2	0.158469	1.75126	0.988089	4.87426	6.50003	3.78365	7.65078	55.748	-2.49807	0.000773305	0.088318
Glyma.13G033700	126.455	18.3696	50.5445	330.58	621.421	119.659	XLOC_039086	Chr13	1	10571215	10579785	6435	Glyma.13G033600|Glyma.13G033600.1.Wm82.a2.v1,Glyma.13G033700|Glyma.13G033700.1.Wm82.a2.v1,Glyma.13G033700|Glyma.13G033700.2.Wm82.a2.v1	Glyma.13G033700.Wm82.a2.v1;Glyma.13G033600.Wm82.a2.v1	.	.	30506127	Glyma.13G033700.1	Glyma.13G033700.1.p	PF00136	PTHR10670		2.7.7.7		GO:0003677,GO:0000166	AT2G27120.1	POL2B,TIL2	DNA polymerase epsilon catalytic subunit	1.35227	0.215539	0.517571	3.44448	6.61559	1.06986	6.61559	621.421	-2.46878	0.00811871	0.284268
Glyma.02G141200	4.93967	2.29621	5.51394	9.35604	37.0863	22.3752	XLOC_005148	Chr02	1	14602345	14607345	843	Glyma.02G141200|Glyma.02G141200.1.Wm82.a2.v1,Glyma.02G141100|Glyma.02G141100.1.Wm82.a2.v1	.	Glyma.02G141200.Wm82.a2.v1;Glyma.02G141100.Wm82.a2.v1	.	30506333	Glyma.02G141200.1	Glyma.02G141200.1.p	PF05486	PTHR12834,PTHR12834:SF12				GO:0048500,GO:0045900,GO:0008312,GO:0006614	AT3G49100.1		Signal recognition particle, SRP9/SRP14 subunit	0.403222	0.205663	0.431002	0.744149	3.01382	1.52711	3.66021	58.82	-2.45958	0.00397154	0.204964
Glyma.13G035200	21.7345	49.7511	34.9216	41.5824	113.972	423.183	XLOC_039094	Chr13	1	10928700	10935155	1675	Glyma.13G035200|Glyma.13G035200.2.Wm82.a2.v1,Glyma.13G035200|Glyma.13G035200.1.Wm82.a2.v1	Glyma.13G035200.Wm82.a2.v1	.	.	30505829	Glyma.13G035200.1	Glyma.13G035200.1.p	PF08240,PF00107	PTHR11695,PTHR11695:SF493		1.1.1.1	K18857	GO:0055114,GO:0016491,GO:0008270	AT1G77120.1	ADH,ADH1,ATADH,ATADH1	alcohol dehydrogenase 1	0.892915	2.24265	1.3738	1.66452	4.6614	14.536	24.0921	769.273	-2.44968	5.65163e-05	0.019232
Glyma.17G187500	0.987933	0.765402	7.35192	16.633	22.6136	8.75551	XLOC_052531	Chr17	1	24100042	24107788	909	Glyma.17G187500|Glyma.17G187500.3.Wm82.a2.v1,Glyma.17G187500|Glyma.17G187500.2.Wm82.a2.v1,Glyma.17G187500|Glyma.17G187500.1.Wm82.a2.v1	Glyma.17G187500.Wm82.a2.v1	.	.	30478465	Glyma.17G187500.1	Glyma.17G187500.1.p	PF04969	PTHR22932,PTHR22932:SF7	KOG3158				AT3G03773.1		HSP20-like chaperones superfamily protein	0.0747891	0.0635769	0.532944	1.22688	1.70426	0.554178	1.70426	22.6136	-2.41651	0.020105	0.417806
Glyma.12G003300	0.987933	2.29621	3.67596	22.8703	8.14089	5.837	XLOC_036156	Chr12	1	270813	276779	4033	-	.	Glyma.12G003300.Wm82.a2.v1	.	30546776	Glyma.12G003300.1	Glyma.12G003300.1.p	PF00628	PTHR15856,PTHR15856:SF28	KOG1844			GO:0005515	AT1G33420.1		RING/FYVE/PHD zinc finger superfamily protein	0.0168568	0.0429889	0.0600603	0.380224	0.138285	0.0832709	0.380224	22.8703	-2.39592	0.0306311	0.485991
Glyma.18G274700	0.987933	4.59241	5.51394	28.0681	13.5681	12.6468	XLOC_057512	Chr18	1	55697539	55700099	2248	Glyma.18G274700|Glyma.18G274700.1.Wm82.a2.v1,Glyma.18G274700|Glyma.18G274700.3.Wm82.a2.v1,Glyma.18G274700|Glyma.18G274700.2.Wm82.a2.v1,Glyma.18G274700|Glyma.18G274700.4.Wm82.a2.v1,Glyma.18G274700|Glyma.18G274700.5.Wm82.a2.v1	.	Glyma.18G274700.Wm82.a2.v1	.	30558335	Glyma.18G274700.1	Glyma.18G274700.1.p	PF07734,PF00646	PTHR32133,PTHR32133:SF89				GO:0005515	AT3G06240.1		F-box family protein	0.0302417	0.154248	0.161626	0.837167	0.413481	0.323681	0.837167	28.0681	-2.27439	0.0131238	0.349981
Glyma.02G284600	49.3967	16.0734	25.7317	120.589	111.259	199.431	XLOC_004325	Chr02	1	46603742	46605177	1436	Glyma.02G284600|Glyma.02G284600.1.Wm82.a2.v1	Glyma.02G284600.Wm82.a2.v1	.	.	30509021	Glyma.02G284600.1	Glyma.02G284600.1.p	PF00903	PTHR11959,PTHR11959:SF1	KOG0638	1.13.11.27		GO:0055114,GO:0016701,GO:0009072,GO:0003868	AT1G06570.1	HPD,PDS1	phytoene desaturation 1	2.36711	0.845139	1.18075	5.63052	5.30776	7.99042	7.99042	199.431	-2.26713	9.53597e-07	0.00100491
Glyma.02G251200	2.9638	6.12321	3.67596	18.7121	29.8499	8.75551	XLOC_005700	Chr02	1	43855045	43859527	2790	Glyma.02G251200|Glyma.02G251200.1.Wm82.a2.v1,Glyma.02G251200|Glyma.02G251200.2.Wm82.a2.v1,Glyma.02G251200|Glyma.02G251200.3.Wm82.a2.v1	.	Glyma.02G251200.Wm82.a2.v1	.	30508467	Glyma.02G251200.1	Glyma.02G251200.1.p	PF04893	PTHR12822,PTHR12822:SF5	KOG3114			GO:0016020	AT2G39805.1		Integral membrane Yip1 family protein	0.0731003	0.16571	0.0868183	0.44969	0.732943	0.180555	0.732943	29.8499	-2.15377	0.0138994	0.357813
Glyma.16G203100	9.87933	2.29621	0	6.23736	28.0408	17.511	XLOC_051117	Chr16	1	36416105	36417800	745	Glyma.16G203100|Glyma.16G203100.1.Wm82.a2.v1	.	Glyma.16G203100.Wm82.a2.v1	.	30561108	Glyma.16G203100.1	Glyma.16G203100.1.p	PF09360	PTHR13680	KOG3461			GO:0051537,GO:0043231	AT5G51720.1		2 iron, 2 sulfur cluster binding	0.912527	0.232717	0	0.561358	2.57849	1.35234	6.99794	92.3161	-2.12808	0.045035	0.548381
Glyma.14G093100	139.299	49.7511	96.494	84.2043	391.667	742.272	XLOC_044813	Chr14	1	8654730	8655892	578	Glyma.14G093100|Glyma.14G093100.1.Wm82.a2.v1	.	Glyma.14G093100.Wm82.a2.v1	.	30534412	Glyma.14G093100.1	Glyma.14G093100.1.p	PF01439	PTHR33543				GO:0046872	AT3G09390.1	ATMT-1,ATMT-K,MT2A	metallothionein 2A	16.5842	6.49904	11.0006	9.76792	46.4216	73.8868	139.425	1536.24	-2.11071	0.0164671	0.384735
Glyma.06G106500	1.97587	1.5308	12.8659	39.5033	18.9954	7.78267	XLOC_015851	Chr06	1	8569238	8571342	1897	Glyma.06G106500|Glyma.06G106500.1.Wm82.a2.v1	Glyma.06G106500.Wm82.a2.v1	.	.	30550514	Glyma.06G106500.1	Glyma.06G106500.1.p	PF03195	PTHR31301,PTHR31301:SF22					AT5G66870.1	ASL1,LBD36	ASYMMETRIC LEAVES 2-like 1	0.0716745	0.0609293	0.446906	1.39624	0.685981	0.236044	1.39624	39.5033	-2.02776	0.0320524	0.494784
Glyma.01G130200	7.90347	2.29621	4.59495	6.23736	8.14089	42.8047	XLOC_001905	Chr01	1	44486453	44488624	646	Glyma.01G130200|Glyma.01G130200.1.Wm82.a2.v1	.	Glyma.01G130200.Wm82.a2.v1	.	30544970	Glyma.01G130200.1	Glyma.01G130200.1.p	PF00234	PTHR33076,PTHR33076:SF14					AT2G38530.1	cdf3,LP2,LTP2	lipid transfer protein 2	0.841898	0.268381	0.468698	0.647386	0.863317	3.81233	3.89277	44.5289	-1.98652	0.039441	0.526546
Glyma.09G083000	590.784	230.386	612.047	935.604	1090.88	3562.52	XLOC_026879	Chr09	1	9898746	9899590	845	Glyma.09G083000|Glyma.09G083000.1.Wm82.a2.v1	Glyma.09G083000.Wm82.a2.v1	.	.	30483858	Glyma.09G083000.1	Glyma.09G083000.1.p										48.1113	20.5861	47.728	74.2388	88.4404	242.567	337.733	5440.27	-1.98047	0.00924359	0.302722
Glyma.03G241600	2.9638	3.06161	7.35192	21.8308	22.6136	7.78267	XLOC_007670	Chr03	1	43977205	43988797	3296	Glyma.03G241600|Glyma.03G241600.1.Wm82.a2.v1	Glyma.03G241600.Wm82.a2.v1	.	.	30516494	Glyma.03G241600.1	Glyma.03G241600.1.p	PF07714	PTHR27001,PTHR27001:SF188	KOG1187	2.7.11.1	K04733	GO:0006468,GO:0004672	AT3G05140.1	RBK2	ROP binding protein kinases 2	0.061878	0.0701352	0.14698	0.444096	0.470017	0.135854	0.470017	22.6136	-1.97315	0.0276151	0.466968
Glyma.08G050600	7.90347	11.481	10.1089	39.5033	36.1817	38.9134	XLOC_022456	Chr08	1	3962380	3962630	251	Glyma.08G050600|Glyma.08G050600.1.Wm82.a2.v1	Glyma.08G050600.Wm82.a2.v1	.	.	30537793	Glyma.08G050600.1	Glyma.08G050600.1.p	PF01058	PTHR11995,PTHR11995:SF21		1.6.99.5		GO:0055114,GO:0051536	ATCG00430.1		photosystem II reaction center protein G	2.1668	3.45367	2.65384	10.5525	9.87522	8.91983	29.9856	127.836	-1.95676	0.000960937	0.0996568
Glyma.02G250400	41.4932	5.35781	41.3546	137.222	120.304	73.9354	XLOC_005696	Chr02	1	43786915	43791700	3095	Glyma.02G250400|Glyma.02G250400.1.Wm82.a2.v1	.	Glyma.02G250400.Wm82.a2.v1	.	30507489	Glyma.02G250400.1	Glyma.02G250400.1.p	PF03141	PTHR10108,PTHR10108:SF803		2.1.1.103		GO:0008168	AT2G39750.1		S-adenosyl-L-methionine-dependent methyltransferases superfamily protein	0.922552	0.130708	0.880455	2.97275	2.66288	1.37443	2.97275	137.222	-1.93116	0.000664194	0.0825015
Glyma.08G363500	7.90347	5.35781	2.75697	8.31648	23.5181	28.2122	XLOC_025842	Chr08	1	47501084	47501704	621	Glyma.08G363500|Glyma.08G363500.1.Wm82.a2.v1	.	Glyma.08G363500.Wm82.a2.v1	.	30535929	Glyma.08G363500.1	Glyma.08G363500.1.p	PF01737	PTHR34971,PTHR34971:SF2				GO:0042549,GO:0015979,GO:0009539,GO:0009523	ATCG00300.1		YCF9	0.875791	0.651433	0.29254	0.897932	2.59443	2.61383	2.61383	28.2122	-1.92442	0.023124	0.442022
Glyma.20G171000	0	4.59241	10.1089	15.5934	19.8999	20.4295	XLOC_063198	Chr20	1	40884095	40887188	3005	Glyma.20G171000|Glyma.20G171000.1.Wm82.a2.v1	.	Glyma.20G171000.Wm82.a2.v1	.	30521069	Glyma.20G171000.1	Glyma.20G171000.1.p		PTHR35706					AT1G71730.1			0	0.115391	0.221668	0.34793	0.453668	0.391152	0.453668	20.4295	-1.92346	0.0408259	0.53199
Glyma.13G257200	0.987933	3.82701	13.7849	28.0681	20.8045	21.4023	XLOC_040231	Chr13	1	36253822	36259496	2004	Glyma.13G257200|Glyma.13G257200.1.Wm82.a2.v1	Glyma.13G257200.Wm82.a2.v1	.	.	30504724	Glyma.13G257200.1	Glyma.13G257200.1.p	PF00484	PTHR11002,PTHR11002:SF12	KOG1578	4.2.1.1	K01673	GO:0008270,GO:0004089	AT4G33580.1	ATBCA5,BCA5	beta carbonic anhydrase 5	0.0339238	0.14419	0.453262	0.939098	0.711198	0.614462	0.939098	28.0681	-1.92184	0.0233365	0.443316
Glyma.11G151000	39.5173	57.4051	59.7344	138.261	131.159	321.035	XLOC_034011	Chr11	1	11889376	11891898	821	Glyma.11G151000|Glyma.11G151000.1.Wm82.a2.v1	Glyma.11G151000.Wm82.a2.v1	.	.	30529919	Glyma.11G151000.1	Glyma.11G151000.1.p	PF00280	PTHR33091,PTHR33091:SF11				GO:0009611,GO:0004867	AT2G38900.2		Serine protease inhibitor, potato inhibitor I-type family protein	3.31222	5.27936	4.7943	11.2915	10.9442	22.4979	34.1288	476.479	-1.92139	6.34173e-06	0.00431607
Glyma.19G161700	45.4449	9.18482	22.0558	21.8308	52.4635	207.214	XLOC_058882	Chr19	1	42238327	42244410	2178	Glyma.19G161700|Glyma.19G161700.1.Wm82.a2.v1	Glyma.19G161700.Wm82.a2.v1	.	.	30511373	Glyma.19G161700.1	Glyma.19G161700.1.p	PF00097	PTHR10825,PTHR10825:SF28	KOG2660		K16277	GO:0046872	AT2G30580.1	DRIP2	DREB2A-interacting protein 2	1.43583	0.31841	0.667281	0.672057	1.65018	5.47384	10.7575	414.879	-1.90602	0.00594701	0.249999
Glyma.08G050500	11.8552	21.4313	22.0558	90.4417	50.6544	61.2885	XLOC_022455	Chr08	1	3957741	3961167	2202	Glyma.08G050500|Glyma.08G050500.1.Wm82.a2.v1,Glyma.08G050500|Glyma.08G050500.2.Wm82.a2.v1,Glyma.08G050500|Glyma.08G050500.3.Wm82.a2.v1	Glyma.08G050500.Wm82.a2.v1	.	.	30537962	Glyma.08G050500.1	Glyma.08G050500.1.p	PF01554	PTHR11206,PTHR11206:SF173	KOG1347		K03327	GO:0055085,GO:0016020,GO:0015297,GO:0015238,GO:0006855	AT5G52450.1		MATE efflux family protein	0.370481	0.734859	0.660008	2.75389	1.57591	1.60138	3.41328	119.492	-1.86742	0.000215936	0.0446469
Glyma.09G041800	7.90347	7.65402	6.43293	5.1978	12.6636	61.2885	XLOC_028110	Chr09	1	3532668	3533755	1088	Glyma.09G041800|Glyma.09G041800.1.Wm82.a2.v1	.	Glyma.09G041800.Wm82.a2.v1	.	30486013	Glyma.09G041800.1	Glyma.09G041800.1.p		PTHR33484,PTHR33484:SF3								0.499877	0.531171	0.389605	0.320321	0.797369	3.24102	3.24102	61.2885	-1.86301	0.0328347	0.496688
Glyma.18G297000	11.8552	7.65402	49.6255	119.549	44.3226	83.6637	XLOC_057622	Chr18	1	57411084	57416216	3425	Glyma.18G297000|Glyma.18G297000.1.Wm82.a2.v1	.	Glyma.18G297000.Wm82.a2.v1;Glyma.18G296900.Wm82.a2.v1	.	30556007	Glyma.18G297000.1	Glyma.18G297000.1.p										0.23819	0.168734	0.954748	2.34036	0.886535	1.40543	2.34036	119.549	-1.85222	0.00313455	0.181882
Glyma.03G181000	6.91553	13.7772	12.8659	53.0175	47.0362	21.4023	XLOC_008694	Chr03	1	39276813	39277468	655	Glyma.03G181000|Glyma.03G181000.1.Wm82.a2.v1	.	Glyma.03G181000.Wm82.a2.v1	.	30519385	Glyma.03G181000.1	Glyma.03G181000.1.p		PTHR36063								0.726539	1.58816	1.29432	5.42717	4.91952	1.87997	5.42717	53.0175	-1.8485	0.00308189	0.180106
Glyma.16G149100	11.8552	5.35781	11.0279	36.3846	35.2772	28.2122	XLOC_050858	Chr16	1	30976587	30980671	1639	Glyma.16G149100|Glyma.16G149100.1.Wm82.a2.v1	.	Glyma.16G149100.Wm82.a2.v1	.	30559915	Glyma.16G149100.1	Glyma.16G149100.1.p	PF01554	PTHR11206,PTHR11206:SF87				GO:0055085,GO:0016020,GO:0015297,GO:0015238,GO:0006855	AT1G66760.2		MATE efflux family protein	0.497742	0.246821	0.443361	1.48845	1.4745	0.990352	2.31121	60.2237	-1.84447	0.00382314	0.20308
Glyma.02G270200	6.91553	5.35781	2.75697	9.35604	21.709	22.3752	XLOC_004249	Chr02	1	45429387	45432301	792	Glyma.02G270200|Glyma.02G270200.1.Wm82.a2.v1,Glyma.02G270200|Glyma.02G270200.2.Wm82.a2.v1	Glyma.02G270200.Wm82.a2.v1	.	.	30507830	Glyma.02G270200.1	Glyma.02G270200.1.p	PF02221	PTHR11306,PTHR11306:SF13	KOG4680				AT3G11780.1		MD-2-related lipid recognition domain-containing protein / ML domain-containing protein	0.600862	0.510783	0.229378	0.792067	1.87779	1.62545	1.87779	24.9905	-1.844	0.031045	0.489232
Glyma.05G076800	480.136	539.608	1242.47	2497.02	4619.5	938.785	XLOC_014018	Chr05	1	9920972	9930292	2023	Glyma.05G076800|Glyma.05G076800.1.Wm82.a2.v1	.	Glyma.05G076800.Wm82.a2.v1	.	30524909	Glyma.05G076800.1	Glyma.05G076800.1.p		PTHR10302,PTHR10302:SF8				GO:0006260,GO:0003697	AT4G20010.1	OSB2,PTAC9	plastid transcriptionally active 9	16.3321	20.1399	40.4703	82.7603	156.434	26.6994	156.434	4619.5	-1.83352	6.49768e-05	0.0209862
Glyma.02G061600	2.9638	3.82701	9.1899	19.7516	26.2317	10.7012	XLOC_003195	Chr02	1	5573718	5575775	1463	Glyma.02G061600|Glyma.02G061600.1.Wm82.a2.v1	Glyma.02G061600.Wm82.a2.v1	.	.	30508610	Glyma.02G061600.1	Glyma.02G061600.1.p		PTHR10438,PTHR10438:SF272				GO:0045454,GO:0015035,GO:0006662	AT4G37200.1	HCF164	Thioredoxin superfamily protein	0.139405	0.19751	0.413915	0.90522	1.22833	0.420842	1.22833	30.41	-1.83349	0.0307128	0.486815
Glyma.01G114300	11.8552	8.41942	18.3798	12.4747	48.8453	73.9354	XLOC_001828	Chr01	1	39578973	39579644	672	Glyma.01G114300|Glyma.01G114300.1.Wm82.a2.v1	.	Glyma.01G114300.Wm82.a2.v1	.	30543349	Glyma.01G114300.1	Glyma.01G114300.1.p	PF05758	PTHR33163,PTHR33163:SF3					ATMG00370.1		Ycf1 protein	1.21399	0.945991	1.80225	1.24468	4.97949	6.33016	6.33016	73.9354	-1.825	0.00709982	0.267183
Glyma.04G181600	3.95173	15.308	11.9469	72.7692	26.2317	11.674	XLOC_010368	Chr04	1	44776507	44780722	2973	Glyma.04G181600|Glyma.04G181600.1.Wm82.a2.v1	Glyma.04G181600.Wm82.a2.v1	.	.	30487730	Glyma.04G181600.1	Glyma.04G181600.1.p										0.0914676	0.388775	0.264791	1.64115	0.604454	0.225921	1.64115	72.7692	-1.81107	0.0168279	0.38741
Glyma.18G231800	617.458	218.905	420.897	1263.06	1278.12	1796.82	XLOC_057304	Chr18	1	52035318	52040026	4633	Glyma.18G231800|Glyma.18G231800.1.Wm82.a2.v1	.	Glyma.18G231800.Wm82.a2.v1	.	30558228	Glyma.18G231800.1	Glyma.18G231800.1.p		PTHR37696,PTHR37696:SF1					AT4G00530.1			9.17107	3.56753	5.9863	18.2793	18.8991	22.3139	27.3189	2412.77	-1.80195	2.7035e-07	0.000401444
Glyma.14G213500	10.8673	16.8388	6.43293	21.8308	43.4181	53.5059	XLOC_044311	Chr14	1	47848400	47848688	289	Glyma.14G213500|Glyma.14G213500.1.Wm82.a2.v1	Glyma.14G213500.Wm82.a2.v1	.	.	30534302	Glyma.14G213500.1	Glyma.14G213500.1.p		PTHR11652,PTHR11652:SF19			K02950	GO:0006412,GO:0005840,GO:0005622,GO:0003735	ATCG01230.1		ribosomal protein S12B	2.5876	4.39935	1.46675	5.06485	10.2921	10.6521	20.1685	99.0008	-1.79634	0.00479558	0.222531
Glyma.04G218100	2.9638	3.82701	11.0279	20.7912	28.0408	12.6468	XLOC_010558	Chr04	1	48878195	48896854	2222	Glyma.04G218100|Glyma.04G218100.1.Wm82.a2.v1	Glyma.04G218100.Wm82.a2.v1	.	.	30488074	Glyma.04G218100.1	Glyma.04G218100.1.p		PTHR14379,PTHR14379:SF6				GO:0010468,GO:0005777	AT5G64710.1		Putative endonuclease or glycosyl hydrolase	0.0917866	0.130044	0.327034	0.62738	0.864526	0.327469	0.864526	28.0408	-1.79487	0.0300837	0.481997
Glyma.04G126300	4.93967	9.18482	7.35192	19.7516	21.709	33.0764	XLOC_011381	Chr04	1	16964286	16966455	1394	Glyma.04G126300|Glyma.04G126300.1.Wm82.a2.v1	.	Glyma.04G126300.Wm82.a2.v1	.	30490099	Glyma.04G126300.1	Glyma.04G126300.1.p		PTHR10281,PTHR10281:SF45					AT5G52240.1	AtMAPR5,ATMP1,MSBP1	membrane steroid binding protein 1	0.243843	0.497487	0.347522	0.950026	1.06686	1.36517	1.36517	33.0764	-1.79145	0.0125803	0.344776
Glyma.15G239000	13.8311	6.88862	9.1899	23.9099	53.368	24.3208	XLOC_047028	Chr15	1	44972918	44974029	1112	Glyma.15G238900|Glyma.15G238900.1.Wm82.a2.v1	Glyma.15G239000.Wm82.a2.v1;Glyma.15G238900.Wm82.a2.v1	.	.	30497747	Glyma.15G239000.1	Glyma.15G239000.1.p	PF00471	PTHR15238,PTHR15238:SF3				GO:0006412,GO:0005840,GO:0005622,GO:0003735	ATCG00640.1		ribosomal protein L33	0.855905	0.467736	0.544566	1.44168	3.28782	1.25836	3.28782	53.368	-1.78492	0.00691939	0.264284
Glyma.U035000	16.7949	7.65402	16.5418	37.4241	56.0817	42.8047	XLOC_064399	scaffold_32	1	246144	247288	1145	Glyma.U035000|Glyma.U035000.1.Wm82.a2.v1	.	Glyma.U035000.Wm82.a2.v1	.	30523485	Glyma.U035000.1	Glyma.U035000.1.p		PTHR37721								1.00936	0.504729	0.951968	2.1915	3.35542	2.15089	3.35542	69.2	-1.75557	0.00202286	0.150874
Glyma.14G010400	50.3846	58.9359	68.9243	238.059	215.281	146.898	XLOC_044416	Chr14	1	802172	805685	2012	Glyma.14G010400|Glyma.14G010400.1.Wm82.a2.v1	.	Glyma.14G010400.Wm82.a2.v1	.	30533875	Glyma.14G010400.1	Glyma.14G010400.1.p	PF02628	PTHR23289,PTHR23289:SF2			K02259	GO:0055114,GO:0016627,GO:0016021,GO:0006784	AT5G56090.1	COX15	cytochrome c oxidase 15	1.72323	2.2117	2.2573	7.93327	7.33009	4.20068	7.93327	238.059	-1.75552	6.6313e-07	0.000802338
Glyma.01G095000	1047.21	438.575	1141.39	956.395	1914.01	5873.97	XLOC_000496	Chr01	1	29302459	29303779	1321	Glyma.01G095000|Glyma.01G095000.1.Wm82.a2.v1	Glyma.01G095000.Wm82.a2.v1	.	.	30543683	Glyma.01G095000.1	Glyma.01G095000.1.p	PF00197	PTHR33107,PTHR33107:SF5				GO:0004866	AT1G73260.1	ATKTI1,KTI1	kunitz trypsin inhibitor 1	54.5513	25.0677	56.9343	48.5434	99.2597	255.835	656.078	16521.5	-1.75192	0.0353138	0.50709
Glyma.10G082800	12.8431	4.59241	30.3267	64.4527	66.9362	26.2665	XLOC_031695	Chr10	1	10066052	10071287	1878	Glyma.10G082800|Glyma.10G082800.1.Wm82.a2.v1,Glyma.10G082800|Glyma.10G082800.5.Wm82.a2.v1,Glyma.10G082800|Glyma.10G082800.4.Wm82.a2.v1,Glyma.10G082800|Glyma.10G082800.2.Wm82.a2.v1,Glyma.10G082800|Glyma.10G082800.3.Wm82.a2.v1	.	Glyma.10G082800.Wm82.a2.v1	.	30474280	Glyma.10G082800.1	Glyma.10G082800.1.p	PF02045	PTHR12632,PTHR12632:SF7	KOG1561			GO:0006355,GO:0003700	AT5G06510.2	NF-YA10	nuclear factor Y, subunit A10	0.470598	0.184637	1.06408	2.30113	2.44172	0.804708	2.44172	66.9362	-1.73786	0.00818706	0.285258
Glyma.13G216400	15.8069	3.06161	11.0279	27.0286	22.6136	47.6689	XLOC_040031	Chr13	1	32958258	32965462	2699	Glyma.13G216400|Glyma.13G216400.1.Wm82.a2.v1,Glyma.13G216400|Glyma.13G216400.3.Wm82.a2.v1,Glyma.13G216400|Glyma.13G216400.2.Wm82.a2.v1	Glyma.13G216400.Wm82.a2.v1	.	.	30501945	Glyma.13G216400.1	Glyma.13G216400.1.p	PF01344,PF13418	PTHR23244,PTHR23244:SF308	KOG0379			GO:0005515	AT5G18590.2		Galactose oxidase/kelch repeat superfamily protein	0.403013	0.0856486	0.269236	0.671453	0.573981	1.01616	1.01616	47.6689	-1.7361	0.0143187	0.362774
Glyma.06G072000	107.685	121.699	200.34	258.85	320.208	834.692	XLOC_015668	Chr06	1	5497945	5498961	900	Glyma.06G072000|Glyma.06G072000.1.Wm82.a2.v1	Glyma.06G072000.Wm82.a2.v1	.	.	30550002	Glyma.06G072000.1	Glyma.06G072000.1.p		PTHR37210,PTHR37210:SF2					AT2G25625.1			8.23353	10.2098	14.668	19.2842	24.3737	53.3599	53.3599	834.692	-1.72944	5.20667e-05	0.0179044
Glyma.U019700	8.8914	7.65402	14.7038	19.7516	29.8499	52.533	XLOC_064138	scaffold_21	1	3280314	3281889	837	Glyma.U019700|Glyma.U019700.1.Wm82.a2.v1	Glyma.U019700.Wm82.a2.v1	.	.	30535360	Glyma.U019700.1	Glyma.U019700.1.p		PTHR34468					AT5G62550.1			0.731003	0.690459	1.15758	1.58224	2.44314	3.61109	3.61109	52.533	-1.72401	0.00903748	0.299917
Glyma.07G234900	8.8914	2.29621	8.27091	11.4352	18.0909	33.0764	XLOC_021627	Chr07	1	41582879	41593758	3005	Glyma.07G234900|Glyma.07G234900.5.Wm82.a2.v1,Glyma.07G234900|Glyma.07G234900.1.Wm82.a2.v1,Glyma.07G234900|Glyma.07G234900.2.Wm82.a2.v1,Glyma.07G234900|Glyma.07G234900.3.Wm82.a2.v1,Glyma.07G234900|Glyma.07G234900.4.Wm82.a2.v1	.	Glyma.07G234900.Wm82.a2.v1	.	30495325	Glyma.07G234900.1	Glyma.07G234900.1.p	PF12776	PTHR31704,PTHR31704:SF5					AT2G24960.2			0.203611	0.0576953	0.181365	0.255149	0.412426	0.633293	0.693972	36.9264	-1.71875	0.0374937	0.518149
Glyma.13G068600	26.6742	75.7748	53.3014	153.855	157.39	201.377	XLOC_041105	Chr13	1	16858723	16862183	1389	Glyma.13G068600|Glyma.13G068600.1.Wm82.a2.v1	.	Glyma.13G068600.Wm82.a2.v1	.	30504871	Glyma.13G068600.1	Glyma.13G068600.1.p	PF00507	PTHR11058,PTHR11058:SF12	KOG4662		K05574	GO:0055114,GO:0008137	ATCG00440.1		NADH:ubiquinone/plastoquinone oxidoreductase, chain 3 protein	1.32149	4.11904	2.52861	7.42684	7.7626	8.34139	21.7558	513.266	-1.71497	3.21904e-05	0.0126491
Glyma.15G010700	4.93967	10.7156	13.7849	20.7912	64.2226	11.674	XLOC_045859	Chr15	1	812775	814347	620	Glyma.15G010700|Glyma.15G010700.1.Wm82.a2.v1	Glyma.15G010700.Wm82.a2.v1	.	.	30498342	Glyma.15G010700.1	Glyma.15G010700.1.p	PF00462	PTHR10293,PTHR10293:SF16				GO:0045454,GO:0015035,GO:0009055	AT3G15660.1	ATGRX4,GRX4	glutaredoxin 4	0.548252	1.30497	1.46506	2.24845	7.09622	1.08333	7.09622	64.2226	-1.71292	0.0240136	0.44674
Glyma.16G104100	4.93967	9.95022	12.8659	18.7121	50.6544	21.4023	XLOC_049514	Chr16	1	21093212	21095631	1649	Glyma.16G104100|Glyma.16G104100.1.Wm82.a2.v1	Glyma.16G104100.Wm82.a2.v1	.	.	30561249	Glyma.16G104100.1	Glyma.16G104100.1.p	PF00125	PTHR11426			K11253	GO:0003677,GO:0000786	AT4G40030.2		Histone superfamily protein	0.206135	0.455603	0.514118	0.760846	2.1044	0.746745	2.23772	60.6642	-1.70898	0.015853	0.378269
Glyma.18G067200	5.9276	16.8388	5.51394	51.978	29.8499	11.674	XLOC_054958	Chr18	1	6220519	6229092	3225	Glyma.18G067200|Glyma.18G067200.1.Wm82.a2.v1,Glyma.18G067200|Glyma.18G067200.2.Wm82.a2.v1	Glyma.18G067200.Wm82.a2.v1	.	.	30556067	Glyma.18G067200.1	Glyma.18G067200.1.p	PF00343	PTHR11468,PTHR11468:SF4		2.4.1.1	K00688	GO:0008184,GO:0005975	AT3G46970.1	ATPHS2,PHS2	alpha-glucan phosphorylase 2	0.126481	0.394236	0.112662	1.08065	0.634081	0.208268	1.08065	60.82	-1.7057	0.0234875	0.443777
Glyma.14G158500	71.1312	167.623	136.93	233.901	452.272	530.195	XLOC_044007	Chr14	1	35032912	35033469	558	Glyma.14G158500|Glyma.14G158500.1.Wm82.a2.v1	Glyma.14G158500.Wm82.a2.v1	.	.	30534507	Glyma.14G158500.1	Glyma.14G158500.1.p										8.77204	22.6816	16.1699	28.1056	55.526	54.6679	128.188	1214.92	-1.6972	1.55815e-05	0.00820992
Glyma.09G101100	27.6621	22.9621	6.43293	4.15824	85.027	93.3921	XLOC_026971	Chr09	1	18409559	18417627	5090	Glyma.09G101100|Glyma.09G101100.1.Wm82.a2.v1	Glyma.09G101100.Wm82.a2.v1	.	.	30484489	Glyma.09G101100.1	Glyma.09G101100.1.p		PTHR31218,PTHR31218:SF42				GO:0022857,GO:0016021	AT3G28050.1		nodulin MtN21 /EamA-like transporter family protein	0.373975	0.340617	0.083279	0.0547756	1.14438	1.05566	1.57437	140.326	-1.69028	0.0293209	0.478688
Glyma.18G078500	2.9638	10.7156	3.67596	15.5934	13.5681	27.2394	XLOC_055011	Chr18	1	7524559	7524834	276	Glyma.18G078500|Glyma.18G078500.1.Wm82.a2.v1	Glyma.18G078500.Wm82.a2.v1	.	.	30557734	Glyma.18G078500.1	Glyma.18G078500.1.p	PF00203	PTHR11880			K02965	GO:0006412,GO:0005840,GO:0003735	ATCG00820.1		ribosomal protein S19	0.738949	2.93145	0.87762	3.78815	3.36777	5.67831	7.1762	33.6411	-1.68064	0.047465	0.559516
Glyma.15G208300	56.3122	71.1824	48.7065	130.985	201.713	221.806	XLOC_048223	Chr15	1	29949268	29950166	891	Glyma.15G208300|Glyma.15G208300.1.Wm82.a2.v1	.	Glyma.15G208300.Wm82.a2.v1	.	30499360	Glyma.15G208300.1	Glyma.15G208300.1.p	PF05151	PTHR35774			K02714	GO:0019684,GO:0016021,GO:0015979,GO:0009523	ATCG00220.1		photosystem II reaction center protein M	4.3491	6.0321	3.60208	9.85684	15.5091	14.3228	15.5091	222.031	-1.65865	6.17345e-06	0.00429094
Glyma.05G074900	13.8311	20.6658	6.43293	35.345	45.2272	47.6689	XLOC_014006	Chr05	1	8948265	8948703	439	Glyma.05G074900|Glyma.05G074900.1.Wm82.a2.v1	.	Glyma.05G074900.Wm82.a2.v1	.	30524604	Glyma.05G074900.1	Glyma.05G074900.1.p	PF00421	PTHR33180,PTHR33180:SF4			K02705	GO:0019684,GO:0016168,GO:0016020,GO:0009767,GO:0009521	ATCG00280.1		photosystem II reaction center protein C	2.16803	3.55437	0.965582	5.39833	7.05774	6.24744	7.60541	56.7092	-1.64377	0.00559583	0.242125
Glyma.14G048400	5.9276	6.12321	12.8659	12.4747	32.5636	31.1307	XLOC_043427	Chr14	1	3764482	3767466	2205	Glyma.14G048400|Glyma.14G048400.1.Wm82.a2.v1,Glyma.14G048400|Glyma.14G048400.2.Wm82.a2.v1	Glyma.14G048400.Wm82.a2.v1	.	.	30532657	Glyma.14G048400.1	Glyma.14G048400.1.p	PF07983,PF00332	PTHR32227,PTHR32227:SF116		3.2.1.39		GO:0005975,GO:0004553	AT2G05790.1		O-Glycosyl hydrolases family 17 protein	0.184989	0.209674	0.384481	0.37933	1.01171	0.812291	1.01171	32.5636	-1.62507	0.0274611	0.466119
Glyma.14G012500	20.7466	16.0734	9.1899	42.6219	30.7545	64.207	XLOC_043229	Chr14	1	941248	943606	1283	Glyma.14G012500|Glyma.14G012500.1.Wm82.a2.v1	Glyma.14G012500.Wm82.a2.v1	.	.	30532019	Glyma.14G012500.1	Glyma.14G012500.1.p	PF06405	PTHR34685,PTHR34685:SF2		1.3.1.80	K13545		AT4G37000.1	ACD2,ATRCCR	accelerated cell death 2 (ACD2)	1.11274	0.945924	0.471986	2.22742	1.64215	2.8793	2.8793	64.207	-1.59245	0.00571635	0.245713
Glyma.14G017600	46.4329	15.308	11.0279	81.0857	60.6044	73.9354	XLOC_043261	Chr14	1	1257595	1261056	2261	Glyma.14G017600|Glyma.14G017600.1.Wm82.a2.v1	Glyma.14G017600.Wm82.a2.v1	.	.	30535144	Glyma.14G017600.1	Glyma.14G017600.1.p	PF12327,PF00091	PTHR30314,PTHR30314:SF12		3.6.5.6	K03531	GO:0003924	AT5G55280.1	ATFTSZ1-1,CPFTSZ,FTSZ1-1	homolog of bacterial cytokinesis Z-ring protein FTSZ 1-1	1.41319	0.511202	0.321393	2.40458	1.83626	1.88141	2.40458	81.0857	-1.59076	0.00368252	0.199274
Glyma.03G059300	19.7587	21.4313	34.9216	73.8087	83.218	71.0169	XLOC_008094	Chr03	1	8606720	8611227	2145	Glyma.03G059300|Glyma.03G059300.1.Wm82.a2.v1	.	Glyma.03G059300.Wm82.a2.v1	.	30518116	Glyma.03G059300.1	Glyma.03G059300.1.p							AT1G24120.1	ARL1	ARG1-like 1	0.633877	0.754387	1.07278	2.30715	2.65779	1.90487	2.65779	83.218	-1.59068	0.000445625	0.0624793
Glyma.07G238700	24.6983	29.8507	20.2178	65.4923	68.7453	88.5279	XLOC_021649	Chr07	1	41982790	41983640	851	Glyma.07G238700|Glyma.07G238700.1.Wm82.a2.v1	.	Glyma.07G238700.Wm82.a2.v1	.	30493355	Glyma.07G238700.1	Glyma.07G238700.1.p	PF13499,PF13202	PTHR10891,PTHR10891:SF629	KOG0027		K02183	GO:0005509	AT5G49480.1	ATCP1,CP1	Ca2+-binding protein 1	1.99716	2.64849	1.56548	5.16007	5.53407	5.98525	9.80204	147.706	-1.57859	0.000453973	0.0629929
Glyma.05G120500	5.9276	3.82701	11.9469	28.0681	16.2818	19.4567	XLOC_012997	Chr05	1	31355106	31357014	1461	Glyma.05G120500|Glyma.05G120500.1.Wm82.a2.v1	Glyma.05G120500.Wm82.a2.v1	.	.	30527175	Glyma.05G120500.1	Glyma.05G120500.1.p	PF02365	PTHR31719,PTHR31719:SF20				GO:0006355,GO:0003677	AT5G64530.1	ANAC104,XND1	xylem NAC domain 1	0.279192	0.19778	0.538826	1.28813	0.763454	0.766214	1.28813	28.0681	-1.57063	0.0418417	0.536071
Glyma.06G165600	21.7345	11.481	16.5418	58.2153	49.7499	37.9405	XLOC_017817	Chr06	1	13750046	13758877	1835	Glyma.06G165600|Glyma.06G165600.1.Wm82.a2.v1	.	Glyma.06G165600.Wm82.a2.v1	.	30550230	Glyma.06G165600.1	Glyma.06G165600.1.p	PF12627,PF01743	PTHR13734,PTHR13734:SF47	KOG2159	2.7.7.19		GO:0016779,GO:0006396,GO:0003723	AT5G23690.1		Polynucleotide adenylyltransferase family protein	0.815059	0.472409	0.594007	2.12714	1.85732	1.18959	2.12714	58.2153	-1.56898	0.00333022	0.186927
Glyma.17G040100	3.95173	9.95022	11.9469	17.6725	45.2272	13.6197	XLOC_053130	Chr17	1	2963019	2969982	2578	Glyma.17G040000|Glyma.17G040000.1.Wm82.a2.v1	Glyma.17G040100.Wm82.a2.v1;Glyma.17G039900.Wm82.a2.v1	Glyma.17G040000.Wm82.a2.v1	.	30480564	Glyma.17G040100.1	Glyma.17G040100.1.p										0.105482	0.291423	0.305363	0.459633	1.20184	0.303959	1.20184	45.2272	-1.56195	0.0411803	0.533184
Glyma.13G194400	754.781	378.874	1025.59	1354.55	2417.84	2545.91	XLOC_039920	Chr13	1	30749261	30750344	713	Glyma.13G194400|Glyma.13G194400.1.Wm82.a2.v1	Glyma.13G194400.Wm82.a2.v1	.	.	30502214	Glyma.13G194400.1	Glyma.13G194400.1.p	PF08027,PF16720					GO:0045735,GO:0009405				72.8461	40.1217	94.7829	127.38	232.311	205.44	793.389	10783.7	-1.5601	1.68986e-05	0.00862566
Glyma.18G296300	287.489	554.916	396.085	961.593	1210.28	1466.06	XLOC_056166	Chr18	1	57374071	57378281	3316	Glyma.18G296300|Glyma.18G296300.1.Wm82.a2.v1	Glyma.18G296300.Wm82.a2.v1	.	.	30556397	Glyma.18G296300.1	Glyma.18G296300.1.p	PF01238	PTHR10309,PTHR10309:SF0		5.3.1.8	K01809	GO:0008270,GO:0005975,GO:0004476,GO:0009298	AT3G02570.1	MEE31,PMI1	Mannose-6-phosphate isomerase, type I	5.96596	12.6353	7.87079	19.4434	25.0036	25.4372	40.181	2333.17	-1.55839	6.49971e-07	0.000802338
Glyma.12G217400	2666.43	812.091	2584.2	2100.95	6872.72	8705.89	XLOC_037269	Chr12	1	37700474	37703715	2819	Glyma.12G217400|Glyma.12G217400.1.Wm82.a2.v1,Glyma.12G217400|Glyma.12G217400.2.Wm82.a2.v1	Glyma.12G217400.Wm82.a2.v1	.	.	30547846	Glyma.12G217400.1	Glyma.12G217400.1.p	PF03181	PTHR31236,PTHR31236:SF2					AT5G25610.1	ATRD22,RD22	BURP domain-containing protein	65.0894	21.7512	60.4054	49.9708	167.018	177.685	692.147	37195	-1.5583	0.0357027	0.507764
Glyma.06G171600	2.9638	9.18482	11.0279	21.8308	26.2317	20.4295	XLOC_016183	Chr06	1	14362992	14364058	549	Glyma.06G171600|Glyma.06G171600.1.Wm82.a2.v1	Glyma.06G171600.Wm82.a2.v1	.	.	30552959	Glyma.06G171600.1	Glyma.06G171600.1.p				6.3.4.5						0.371493	1.2632	1.32362	2.66619	3.2733	2.141	3.2733	26.2317	-1.55682	0.0367187	0.514387
Glyma.01G201600	21.7345	72.7132	41.3546	72.7692	137.491	185.811	XLOC_001044	Chr01	1	53487835	53489654	1575	Glyma.01G201600|Glyma.01G201600.1.Wm82.a2.v1	Glyma.01G201600.Wm82.a2.v1	.	.	30542199	Glyma.01G201600.1	Glyma.01G201600.1.p	PF00515	PTHR26312,PTHR26312:SF81				GO:0005515	ATCG00360.1		Tetratricopeptide repeat (TPR)-like superfamily protein	0.949608	3.48583	1.73016	3.09786	5.98031	6.78771	8.87466	237.41	-1.54112	0.00162996	0.136571
Glyma.16G131800	6.91553	9.18482	9.1899	13.5143	34.3726	25.2937	XLOC_049678	Chr16	1	28739594	28745224	3291	Glyma.16G131800|Glyma.16G131800.1.Wm82.a2.v1	Glyma.16G131800.Wm82.a2.v1	.	.	30562290	Glyma.16G131800.1	Glyma.16G131800.1.p	PF02140,PF01301	PTHR23421,PTHR23421:SF79		3.2.1.23		GO:0030246,GO:0005975,GO:0004553	AT4G36360.1	BGAL3	beta-galactosidase 3	0.144601	0.210725	0.184004	0.275334	0.715511	0.442197	0.715511	34.3726	-1.53771	0.0315191	0.492271
Glyma.08G250000	3.95173	10.7156	8.27091	33.2659	18.0909	15.5653	XLOC_025299	Chr08	1	21849856	21854008	1949	Glyma.08G250000|Glyma.08G250000.1.Wm82.a2.v1	.	Glyma.08G250000.Wm82.a2.v1	.	30539935	Glyma.08G250000.1	Glyma.08G250000.1.p	PF00067	PTHR24286,PTHR24286:SF8	KOG0157		K12640	GO:0055114,GO:0020037,GO:0016705,GO:0005506	AT3G30180.1	BR6OX2,CYP85A2	brassinosteroid-6-oxidase 2	0.139524	0.415126	0.279632	1.14441	0.635885	0.459493	1.14441	33.2659	-1.53133	0.0435161	0.543315
Glyma.08G028200	320.09	1080.75	291.32	1628.99	1694.21	1564.32	XLOC_022344	Chr08	1	2256506	2261761	2866	Glyma.08G028200|Glyma.08G028200.1.Wm82.a2.v1,Glyma.08G028200|Glyma.08G028200.2.Wm82.a2.v1,Glyma.08G028200|Glyma.08G028200.3.Wm82.a2.v1,Glyma.08G028200|Glyma.08G028200.4.Wm82.a2.v1	Glyma.08G028200.Wm82.a2.v1	.	.	30539734	Glyma.08G028200.1	Glyma.08G028200.1.p	PF01467	PTHR10739,PTHR10739:SF29	KOG2803	2.7.7.14	K00967	GO:0009058,GO:0003824	AT2G38670.1	PECT1	phosphorylethanolamine cytidylyltransferase 1	7.68548	28.4723	6.6979	38.1099	40.4969	31.4037	53.6471	2692.37	-1.52926	0.000232524	0.0468896
Glyma.08G013000	11.8552	9.18482	18.3798	56.1362	47.0362	9.72834	XLOC_022274	Chr08	1	1017380	1022895	4051	Glyma.08G013000|Glyma.08G013000.1.Wm82.a2.v1	Glyma.08G013000.Wm82.a2.v1	.	.	30537409	Glyma.08G013000.1	Glyma.08G013000.1.p	PF10358	PTHR34452,PTHR34452:SF2	KOG0978,KOG4593				AT1G63300.1		Myosin heavy chain-related protein	0.201382	0.171192	0.298967	0.92913	0.795429	0.138168	0.92913	56.1362	-1.52505	0.0280572	0.469419
Glyma.20G047400	273.658	260.237	200.34	953.276	457.699	689.739	XLOC_061348	Chr20	1	8892833	8899993	6265	Glyma.20G047400|Glyma.20G047400.1.Wm82.a2.v1	Glyma.20G047400.Wm82.a2.v1	.	.	30521412	Glyma.20G047400.1	Glyma.20G047400.1.p	PF13921,PF10143	PTHR31209				GO:0046537,GO:0003824	AT3G30841.1		Cofactor-independent phosphoglycerate mutase	3.00581	3.13633	2.10713	10.2022	5.00484	6.33425	10.2022	953.276	-1.52441	2.33526e-06	0.00195611
Glyma.02G283200	73.1071	32.1469	52.3824	161.132	132.063	154.681	XLOC_004314	Chr02	1	46506763	46508052	1290	Glyma.02G283200|Glyma.02G283200.1.Wm82.a2.v1	Glyma.02G283200.Wm82.a2.v1	.	.	30510322	Glyma.02G283200.1	Glyma.02G283200.1.p	PF13671	PTHR37807,PTHR37807:SF1								3.89982	1.88158	2.67572	8.37504	7.01332	6.89887	9.70516	205.825	-1.52421	9.54819e-05	0.0266598
Glyma.18G244900	21.7345	10.7156	11.9469	41.5824	40.7044	39.8862	XLOC_055895	Chr18	1	53258358	53264479	1728	Glyma.18G244900|Glyma.18G244900.1.Wm82.a2.v1,Glyma.18G244900|Glyma.18G244900.2.Wm82.a2.v1,Glyma.18G244900|Glyma.18G244900.3.Wm82.a2.v1,Glyma.18G244900|Glyma.18G244900.4.Wm82.a2.v1,Glyma.18G244900|Glyma.18G244900.5.Wm82.a2.v1	Glyma.18G244900.Wm82.a2.v1	.	.	30554354	Glyma.18G244900.1	Glyma.18G244900.1.p	PF13242	PTHR19288,PTHR19288:SF33	KOG2882	3.1.3.18	K19269		AT5G36700.1	ATPGLP1,PGLP1	2-phosphoglycolate phosphatase 1	0.865528	0.468218	0.45557	1.61347	1.61372	1.32804	1.88122	57.5618	-1.48024	0.00870586	0.294603
Glyma.03G040400	2380.92	671.257	1033.86	2242.33	3346.81	5658.98	XLOC_006652	Chr03	1	5050463	5052307	809	Glyma.03G040400|Glyma.03G040400.1.Wm82.a2.v1	Glyma.03G040400.Wm82.a2.v1	.	.	30518721	Glyma.03G040400.1	Glyma.03G040400.1.p	PF00234	PTHR33076,PTHR33076:SF14					AT2G38540.1	ATLTP1,LP1,LTP1	lipid transfer protein 1	202.521	62.649	84.2092	185.843	283.409	402.458	867.732	13382.1	-1.4785	0.000419492	0.0601051
Glyma.08G308200	30.6259	33.6777	21.1368	122.668	59.6998	52.533	XLOC_025577	Chr08	1	42653999	42691553	6423	Glyma.08G308200|Glyma.08G308200.1.Wm82.a2.v1,Glyma.08G308200|Glyma.08G308200.2.Wm82.a2.v1,Glyma.08G308200|Glyma.08G308200.3.Wm82.a2.v1	.	Glyma.08G308200.Wm82.a2.v1	.	30535841	Glyma.08G308200.1	Glyma.08G308200.1.p	PF04652,PF14288,PF02364	PTHR12741,PTHR12741:SF16		2.4.1.34		GO:0016020,GO:0006075,GO:0003843,GO:0000148	AT1G06490.1	ATGSL07,atgsl7,gsl07	glucan synthase-like 7	0.328115	0.395893	0.216843	1.28053	0.636746	0.470572	1.28053	122.668	-1.46043	0.00280418	0.173276
Glyma.09G133900	9.87933	19.135	18.3798	39.5033	47.0362	43.7775	XLOC_028584	Chr09	1	33306820	33308872	1349	Glyma.09G133900|Glyma.09G133900.1.Wm82.a2.v1	.	Glyma.09G133900.Wm82.a2.v1	.	30484104	Glyma.09G133900.1	Glyma.09G133900.1.p										0.503953	1.071	0.897787	1.96343	2.38865	1.86711	4.74026	108.613	-1.45672	0.00791361	0.282618
Glyma.08G160800	29316.9	16368.1	32671	43975.5	82029.4	87168.8	XLOC_023031	Chr08	1	12444305	12444866	550	Glyma.08G160800|Glyma.08G160800.1.Wm82.a2.v1	Glyma.08G160800.Wm82.a2.v1	.	.	30535904	Glyma.08G160800.1	Glyma.08G160800.1.p		PTHR36012,PTHR36012:SF2					AT2G21820.1			3668.01	2247.04	3914.21	5360.97	10217.3	9118.64	10217.3	88723.6	-1.45454	1.16166e-05	0.00683416
Glyma.06G069000	14.819	28.3199	19.2988	76.9274	59.6998	35.022	XLOC_015656	Chr06	1	5289497	5292205	1450	Glyma.06G069000|Glyma.06G069000.1.Wm82.a2.v1	Glyma.06G069000.Wm82.a2.v1	.	.	30550206	Glyma.06G069000.1	Glyma.06G069000.1.p	PF03105	PTHR10783,PTHR10783:SF47	KOG1161				AT2G26660.1	ATSPX2,SPX2	SPX domain gene 2	0.703275	1.47468	0.877014	3.5572	2.82057	1.38965	3.5572	76.9274	-1.45221	0.00589715	0.2489
Glyma.18G066600	57.3001	30.6161	88.223	240.138	180.004	52.533	XLOC_056507	Chr18	1	6140968	6149040	2559	Glyma.18G066600|Glyma.18G066600.1.Wm82.a2.v1	.	Glyma.18G066600.Wm82.a2.v1	.	30555809	Glyma.18G066600.1	Glyma.18G066600.1.p	PF00310	PTHR11938,PTHR11938:SF109		1.4.1.14			AT5G53460.3	GLT1	NADH-dependent glutamate synthase 1	1.54085	0.903344	2.27173	6.29197	4.81885	1.18112	7.2871	306.571	-1.43209	0.00545736	0.238803
Glyma.08G031900	3.95173	19.9004	25.7317	56.1362	38.8954	38.9134	XLOC_022364	Chr08	1	2547941	2553643	2806	Glyma.08G031900|Glyma.08G031900.1.Wm82.a2.v1,Glyma.08G031900|Glyma.08G031900.2.Wm82.a2.v1,Glyma.08G031900|Glyma.08G031900.3.Wm82.a2.v1	Glyma.08G031900.Wm82.a2.v1	.	.	30536478	Glyma.08G031900.1	Glyma.08G031900.1.p	PF02365	PTHR31079,PTHR31079:SF3				GO:0006355,GO:0003677	AT4G29230.1	anac075,NAC075	NAC domain containing protein 75	0.0969113	0.535487	0.604263	1.34138	0.949601	0.797889	1.34138	56.1362	-1.42688	0.0237059	0.444969
Glyma.04G150600	5.9276	23.7275	25.7317	25.989	53.368	69.0712	XLOC_010205	Chr04	1	32919849	32920640	792	Glyma.04G150600|Glyma.04G150600.1.Wm82.a2.v1	Glyma.04G150600.Wm82.a2.v1	.	.	30487728	Glyma.04G150600.1	Glyma.04G150600.1.p		PTHR34995,PTHR34995:SF1		2.7.7.6	K03046		ATCG00170.1		DNA-directed RNA polymerase family protein	0.515025	2.26204	2.14086	2.20019	4.61623	5.01769	7.43093	99.962	-1.41983	0.0221548	0.433432
Glyma.18G069300	45.4449	35.2085	113.036	244.297	197.19	73.9354	XLOC_056520	Chr18	1	6497413	6505293	5653	Glyma.18G069300|Glyma.18G069300.1.Wm82.a2.v1,Glyma.18G069400|Glyma.18G069400.1.Wm82.a2.v1	.	Glyma.18G069300.Wm82.a2.v1;Glyma.18G069400.Wm82.a2.v1	.	30557131	Glyma.18G069300.1	Glyma.18G069300.1.p	PF00072	PTHR24423,PTHR24423:SF530		2.7.11.1		GO:0000160	AT3G04580.2	EIN4	Signal transduction histidine kinase, hybrid-type, ethylene sensor	0.553199	0.470265	1.31759	2.89757	2.38967	0.752497	3.27496	352.92	-1.41792	0.00457134	0.217692
Glyma.09G081600	676.734	464.599	1396.86	2534.45	2316.53	1876.6	XLOC_028315	Chr09	1	9514338	9529678	7272	Glyma.09G081600|Glyma.09G081600.1.Wm82.a2.v1,Glyma.09G081600|Glyma.09G081600.2.Wm82.a2.v1,Glyma.09G081600|Glyma.09G081600.3.Wm82.a2.v1	.	Glyma.09G081600.Wm82.a2.v1	.	30486496	Glyma.09G081600.1	Glyma.09G081600.1.p	PF10699	PTHR31764,PTHR31764:SF0					AT4G11720.1	GCS1,HAP2	hapless 2	6.40382	4.8239	12.6574	23.3682	21.8231	14.8473	23.3682	2534.45	-1.41372	8.46159e-05	0.0251294
Glyma.18G155600	19.7587	55.8743	45.0305	75.8879	105.832	140.088	XLOC_056932	Chr18	1	33816219	33818928	2238	Glyma.18G155600|Glyma.18G155600.1.Wm82.a2.v1,Glyma.18G155700|Glyma.18G155700.1.Wm82.a2.v1	.	Glyma.18G155600.Wm82.a2.v1;Glyma.18G155700.Wm82.a2.v1	.	30555534	Glyma.18G155600.1	Glyma.18G155600.1.p	PF00146	PTHR11432,PTHR11432:SF7			K05572	GO:0055114,GO:0016020	ATCG01100.1		NADH dehydrogenase family protein	0.607536	1.88506	1.32584	2.27357	3.23956	3.60141	8.11671	308.537	-1.41319	0.00228242	0.15915
Glyma.18G197600	28.6501	41.3317	136.93	254.692	186.336	103.12	XLOC_057144	Chr18	1	47409561	47414948	2430	Glyma.18G197600|Glyma.18G197600.1.Wm82.a2.v1,Glyma.18G197600|Glyma.18G197600.2.Wm82.a2.v1	.	Glyma.18G197600.Wm82.a2.v1	.	30556764	Glyma.18G197600.1	Glyma.18G197600.1.p	PF13579,PF00534	PTHR12526,PTHR12526:SF340			K06119		AT5G01220.1	SQD2	sulfoquinovosyldiacylglycerol 2	0.811323	1.28425	3.71309	7.02756	5.25317	2.44157	7.02756	254.692	-1.39865	0.00690573	0.264165
Glyma.02G243600	69.1553	56.6397	101.089	318.105	169.15	107.985	XLOC_005665	Chr02	1	43167973	43170792	2027	Glyma.02G243600|Glyma.02G243600.1.Wm82.a2.v1	.	Glyma.02G243600.Wm82.a2.v1	.	30510778	Glyma.02G243600.1	Glyma.02G243600.1.p	PF00026	PTHR13683,PTHR13683:SF327	KOG1339	3.4.23.12		GO:0006508,GO:0004190	AT1G66180.1		Eukaryotic aspartyl protease family protein	2.34772	2.1098	3.2862	10.5223	5.71674	3.06506	10.5223	318.105	-1.39785	0.00104297	0.105281
Glyma.10G015800	27.6621	16.8388	21.1368	59.2549	39.7999	71.0169	XLOC_029848	Chr10	1	1373375	1374544	1170	Glyma.10G015800|Glyma.10G015800.1.Wm82.a2.v1	Glyma.10G015800.Wm82.a2.v1	.	.	30476273	Glyma.10G015800.1	Glyma.10G015800.1.p		PTHR33702,PTHR33702:SF5					AT2G47485.1			1.62695	1.08668	1.19041	3.39574	2.33038	3.49227	3.85438	71.6949	-1.38951	0.00567267	0.244479
Glyma.18G278100	10.8673	5.35781	16.5418	38.4637	21.709	24.3208	XLOC_057530	Chr18	1	55964301	55967181	1374	Glyma.18G278100|Glyma.18G278100.1.Wm82.a2.v1,Glyma.18G278100|Glyma.18G278100.2.Wm82.a2.v1	.	Glyma.18G278100.Wm82.a2.v1	.	30554996	Glyma.18G278100.1	Glyma.18G278100.1.p	PF00643,PF06203	PTHR31319,PTHR31319:SF10	KOG1601			GO:0008270,GO:0005622,GO:0005515	AT3G02380.1	ATCOL2,COL2	CONSTANS-like 2	0.544262	0.294425	0.793307	1.87698	1.08239	1.01841	2.14431	46.8407	-1.38304	0.0422677	0.536889
Glyma.18G224900	206.478	109.452	469.604	611.261	657.603	762.702	XLOC_055790	Chr18	1	51292904	51296259	1151	Glyma.18G224900|Glyma.18G224900.1.Wm82.a2.v1	Glyma.18G224900.Wm82.a2.v1	.	.	30555819	Glyma.18G224900.1	Glyma.18G224900.1.p	PF03061	PTHR21660,PTHR21660:SF12	KOG3328	3.1.2.20			AT3G61200.1		Thioesterase superfamily protein	12.3445	7.17999	26.8844	35.6079	39.1399	38.1251	39.1399	762.702	-1.38127	0.000855655	0.0931751
Glyma.17G130800	15.8069	8.41942	29.4077	30.1472	56.9862	50.5874	XLOC_052216	Chr17	1	10470141	10473395	1416	Glyma.17G130800|Glyma.17G130800.1.Wm82.a2.v1	Glyma.17G130800.Wm82.a2.v1	.	.	30482145	Glyma.17G130800.1	Glyma.17G130800.1.p	PF00004,PF08542	PTHR11669,PTHR11669:SF5			K10755	GO:0005524	AT1G63160.1	RFC2	replication factor C 2	0.768173	0.448945	1.36849	1.42751	2.75701	2.05547	5.27919	130.901	-1.37839	0.0200303	0.417582
Glyma.09G004300	113.612	90.3174	72.6002	106.035	204.427	397.889	XLOC_027938	Chr09	1	340275	344376	1464	Glyma.09G004300|Glyma.09G004300.1.Wm82.a2.v1,Glyma.09G004300|Glyma.09G004300.3.Wm82.a2.v1,Glyma.09G004300|Glyma.09G004300.2.Wm82.a2.v1,Glyma.09G004300|Glyma.09G004300.5.Wm82.a2.v1,Glyma.09G004300|Glyma.09G004300.4.Wm82.a2.v1	.	Glyma.09G004300.Wm82.a2.v1	.	30485956	Glyma.09G004300.1	Glyma.09G004300.1.p	PF00903	PTHR10374,PTHR10374:SF17	KOG2943	4.4.1.5	K01759		AT1G11840.6	ATGLX1,GLX1	glyoxalase I homolog	5.34022	4.65805	3.26769	4.85628	9.56594	15.637	15.637	419.813	-1.37061	0.00173885	0.139579
Glyma.08G116300	2133.94	2078.07	2493.22	2932.6	3904.91	10312	XLOC_024681	Chr08	1	8935918	8949145	1655	Glyma.08G116300|Glyma.08G116300.1.Wm82.a2.v1	.	Glyma.08G116300.Wm82.a2.v1;Glyma.08G116400.Wm82.a2.v1	.	30536185	Glyma.08G116300.1	Glyma.08G116300.1.p	PF08246,PF00112	PTHR12411,PTHR12411:SF371	KOG1542	3.4.22.6		GO:0008234,GO:0006508	AT1G09850.1	XBCP3	xylem bark cysteine peptidase 3	88.7274	94.8059	99.2675	118.809	161.638	358.491	781.178	24645.6	-1.36715	0.000428496	0.061127
Glyma.02G199800	14.819	6.12321	11.0279	32.2263	22.6136	26.2665	XLOC_003885	Chr02	1	38313352	38314209	858	Glyma.02G199800|Glyma.02G199800.1.Wm82.a2.v1	Glyma.02G199800.Wm82.a2.v1	.	.	30509654	Glyma.02G199800.1	Glyma.02G199800.1.p										1.18852	0.538848	0.846934	2.51837	1.80556	1.76135	3.93172	59.7339	-1.36462	0.0398856	0.528165
Glyma.18G220700	305.271	406.428	294.077	1146.63	798.712	632.342	XLOC_055765	Chr18	1	50749131	50759562	1957	Glyma.18G220700|Glyma.18G220700.1.Wm82.a2.v1,Glyma.18G220700|Glyma.18G220700.2.Wm82.a2.v1	Glyma.18G220700.Wm82.a2.v1	.	.	30558383	Glyma.18G220700.1	Glyma.18G220700.1.p	PF00400	PTHR22847,PTHR22847:SF358	KOG2096			GO:0005515	AT4G00090.1		Transducin/WD40 repeat-like superfamily protein	10.7342	15.6808	9.90181	39.2853	27.9596	18.5906	54.3144	1882.16	-1.36124	8.2418e-06	0.00538486
Glyma.08G008900	30.6259	42.0971	74.4382	150.736	136.586	89.5007	XLOC_024160	Chr08	1	694271	703367	2617	Glyma.08G009000|Glyma.08G009000.1.Wm82.a2.v1,Glyma.08G009000|Glyma.08G009000.2.Wm82.a2.v1	Glyma.08G008900.Wm82.a2.v1	Glyma.08G009000.Wm82.a2.v1	.	30541010	Glyma.08G008900.1	Glyma.08G008900.1.p	PF00153	PTHR24089,PTHR24089:SF269			K15102		AT5G14040.1	PHT3;1	phosphate transporter 3;1	0.805305	1.21457	1.87429	3.86197	3.57547	1.96768	3.86197	153.788	-1.36009	0.00155689	0.133484
Glyma.06G316800	23.7104	12.2464	22.9748	37.4241	53.368	58.37	XLOC_018537	Chr06	1	50555072	50563823	3214	Glyma.06G316800|Glyma.06G316800.1.Wm82.a2.v1,Glyma.06G316700|Glyma.06G316700.1.Wm82.a2.v1	.	Glyma.06G316800.Wm82.a2.v1;Glyma.06G316700.Wm82.a2.v1	.	30552189	Glyma.06G316800.1	Glyma.06G316800.1.p	PF14570	PTHR13301,PTHR13301:SF42		2.4.1.12			AT5G64740.1	CESA6,E112,IXR2,PRC1	cellulose synthase 6	0.507654	0.287698	0.471031	0.780731	1.13754	1.0449	1.13754	58.37	-1.35945	0.00989878	0.313955
Glyma.02G051100	24.6983	9.18482	11.0279	37.4241	34.3726	40.859	XLOC_004696	Chr02	1	4622879	4624539	1443	Glyma.02G051100|Glyma.02G051100.1.Wm82.a2.v1	.	Glyma.02G051100.Wm82.a2.v1	.	30510176	Glyma.02G051100.1	Glyma.02G051100.1.p	PF00320	PTHR10071,PTHR10071:SF163				GO:0043565,GO:0008270,GO:0006355,GO:0003700	AT3G51080.1	GATA6	GATA transcription factor 6	1.17781	0.480594	0.503582	1.73893	1.63184	1.62912	2.87682	68.2472	-1.35102	0.0237346	0.445098
Glyma.15G133500	13.8311	24.4929	38.5976	82.1252	63.318	50.5874	XLOC_047845	Chr15	1	10727488	10735828	1879	Glyma.15G133500|Glyma.15G133500.3.Wm82.a2.v1,Glyma.15G133500|Glyma.15G133500.1.Wm82.a2.v1,Glyma.15G133500|Glyma.15G133500.2.Wm82.a2.v1	.	Glyma.15G133500.Wm82.a2.v1	.	30498293	Glyma.15G133500.1	Glyma.15G133500.1.p	PF02636	PTHR12049,PTHR12049:SF5					AT1G04900.1		Protein of unknown function (DUF185)	0.506528	0.984207	1.35356	2.93052	2.30851	1.54898	2.93052	82.1252	-1.35041	0.00770907	0.278272
Glyma.03G176300	56.3122	62.763	147.957	222.466	151.963	301.579	XLOC_007360	Chr03	1	38931530	38934821	1990	Glyma.03G176300|Glyma.03G176300.1.Wm82.a2.v1,Glyma.03G176300|Glyma.03G176300.2.Wm82.a2.v1,Glyma.03G176300|Glyma.03G176300.3.Wm82.a2.v1	Glyma.03G176300.Wm82.a2.v1	.	.	30517656	Glyma.03G176300.1	Glyma.03G176300.1.p	PF13410,PF13417	PTHR11260,PTHR11260:SF222	KOG0406	2.5.1.18	K00799	GO:0005515	AT5G02790.1	GSTL3	Glutathione S-transferase family protein	1.94726	2.38136	4.89923	7.49559	5.23138	8.71925	8.71925	301.579	-1.34931	0.00147969	0.130644
Glyma.15G266900	7.90347	13.0118	34.0026	56.1362	55.1771	28.2122	XLOC_047170	Chr15	1	50323679	50327512	1471	Glyma.15G266900|Glyma.15G266900.1.Wm82.a2.v1	Glyma.15G266900.Wm82.a2.v1	.	.	30496174	Glyma.15G266900.1	Glyma.15G266900.1.p	PF08768	PTHR15854	KOG3371				AT1G79260.1			0.369726	0.667882	1.52316	2.55874	2.56967	1.10346	2.56967	56.1362	-1.34877	0.029418	0.47893
Glyma.U009100	23.7104	53.5781	29.4077	50.9384	104.927	114.794	XLOC_064085	scaffold_2080	1	2367	3153	787	Glyma.U009100|Glyma.U009100.1.Wm82.a2.v1	Glyma.U009100.Wm82.a2.v1	.	.	30523473	Glyma.U009100.1	Glyma.U009100.1.p		PTHR11760,PTHR11760:SF19			K02982		ATCG00800.1		structural constituent of ribosome	2.07319	5.14028	2.46224	4.33976	9.13363	8.39223	18.2639	244.138	-1.34089	0.0056652	0.244479
Glyma.08G011800	70.1433	31.3815	45.0305	96.679	116.686	152.735	XLOC_024175	Chr08	1	942038	945190	1531	Glyma.08G011800|Glyma.08G011800.1.Wm82.a2.v1,Glyma.08G011800|Glyma.08G011800.2.Wm82.a2.v1,Glyma.08G011800|Glyma.08G011800.3.Wm82.a2.v1	.	Glyma.08G011800.Wm82.a2.v1	.	30540214	Glyma.08G011800.1	Glyma.08G011800.1.p	PF01073	PTHR10366,PTHR10366:SF331		5.1.3.2,5.1.3.5	K01784	GO:0055114,GO:0016616,GO:0006694,GO:0003854	AT1G12780.1	ATUGE1,UGE1	UDP-D-glucose/UDP-D-galactose 4-epimerase 1	3.15272	1.54765	1.9381	4.23402	5.22125	5.73977	5.73977	152.735	-1.33985	0.0012994	0.122042
Glyma.18G276000	22.7225	6.12321	25.7317	58.2153	59.6998	18.4838	XLOC_056054	Chr18	1	55818654	55823401	2469	Glyma.18G276000|Glyma.18G276000.1.Wm82.a2.v1	Glyma.18G276000.Wm82.a2.v1	.	.	30556097	Glyma.18G276000.1	Glyma.18G276000.1.p	PF12695	PTHR12277,PTHR12277:SF77	KOG1552				AT3G30380.2		alpha/beta-Hydrolases superfamily protein	0.633299	0.187255	0.68674	1.58093	1.65647	0.430728	1.65647	66.2503	-1.33914	0.0393212	0.525806
Glyma.08G281300	7.90347	19.9004	17.4608	31.1868	41.609	41.8319	XLOC_023686	Chr08	1	38324410	38324975	488	Glyma.08G281300|Glyma.08G281300.1.Wm82.a2.v1	Glyma.08G281300.Wm82.a2.v1	.	.	30541250	Glyma.08G281300.1	Glyma.08G281300.1.p	PF00421	PTHR33180,PTHR33180:SF8			K02704	GO:0019684,GO:0016168,GO:0016020,GO:0009767,GO:0009521	ATCG00680.1		photosystem II reaction center protein B	1.11448	3.07905	2.3577	4.28496	5.84115	4.93195	9.97273	82.6609	-1.33558	0.0228888	0.440056
Glyma.02G255000	5016.73	1683.12	2109.08	6435.91	5790.88	9683.59	XLOC_005721	Chr02	1	44207467	44210315	2178	Glyma.02G255000|Glyma.02G255000.1.Wm82.a2.v1,Glyma.02G255000|Glyma.02G255000.2.Wm82.a2.v1,Glyma.02G255000|Glyma.02G255000.3.Wm82.a2.v1,Glyma.02G255000|Glyma.02G255000.4.Wm82.a2.v1	.	Glyma.02G255000.Wm82.a2.v1	.	30507915	Glyma.02G255000.1	Glyma.02G255000.1.p	PF00230	PTHR19139,PTHR19139:SF169	KOG0223		K09872	GO:0016020,GO:0006810,GO:0005215	AT4G00430.1	PIP1;4,PIP1E,TMP-C	plasma membrane intrinsic protein 1;4	158.503	58.3486	63.8088	198.129	182.145	255.806	768.713	29646.5	-1.33062	0.000380595	0.0578292
Glyma.11G026100	26.6742	12.2464	61.5723	98.7582	80.5043	71.0169	XLOC_033361	Chr11	1	1839842	1847424	2141	Glyma.11G026100|Glyma.11G026100.1.Wm82.a2.v1	Glyma.11G026100.Wm82.a2.v1	.	.	30528450	Glyma.11G026100.1	Glyma.11G026100.1.p	PF10699	PTHR31764,PTHR31764:SF0					AT4G11720.1	GCS1,HAP2	hapless 2	0.857333	0.431884	1.89502	3.0928	2.57593	1.90843	3.0928	98.7582	-1.32977	0.0126549	0.345413
Glyma.02G262500	5796.21	3978.56	7248.99	10015.1	12614.8	19641.5	XLOC_004214	Chr02	1	44848705	44851315	1189	Glyma.02G262500|Glyma.02G262500.1.Wm82.a2.v1,Glyma.02G262500|Glyma.02G262500.2.Wm82.a2.v1	Glyma.02G262500.Wm82.a2.v1	.	.	30506456	Glyma.02G262500.1	Glyma.02G262500.1.p	PF00210	PTHR11431,PTHR11431:SF41	KOG2332	1.16.3.1	K00522	GO:0008199,GO:0006879,GO:0006826	AT2G40300.1	ATFER4,FER4	ferritin 4	335.457	252.649	401.736	564.767	726.822	950.44	950.44	19641.5	-1.3233	3.30434e-05	0.0126996
Glyma.15G008300	242.044	178.339	249.965	204.793	312.067	1140.16	XLOC_047261	Chr15	1	668767	670705	999	Glyma.15G008300|Glyma.15G008300.1.Wm82.a2.v1	.	Glyma.15G008300.Wm82.a2.v1	.	30498572	Glyma.15G008300.1	Glyma.15G008300.1.p		PTHR33564,PTHR33564:SF1					AT1G52565.1			16.6726	13.4789	16.4877	13.745	21.4	65.6648	65.6648	1140.16	-1.3214	0.00592849	0.249577
Glyma.18G214500	41.4932	32.9123	34.0026	43.6615	84.1225	139.115	XLOC_057226	Chr18	1	50125053	50127059	922	Glyma.18G214500|Glyma.18G214500.1.Wm82.a2.v1	.	Glyma.18G214500.Wm82.a2.v1	.	30555462	Glyma.18G214500.1	Glyma.18G214500.1.p	PF00234	PTHR33076,PTHR33076:SF11					AT2G38540.1	ATLTP1,LP1,LTP1	lipid transfer protein 1	3.09685	2.69526	2.43011	3.17514	6.25047	8.68111	8.68111	139.115	-1.31381	0.00639956	0.255878
Glyma.18G248400	783.431	644.468	526.581	1468.9	1142.44	2209.31	XLOC_057382	Chr18	1	53539192	53544670	2168	Glyma.18G248400|Glyma.18G248400.2.Wm82.a2.v1,Glyma.18G248400|Glyma.18G248400.3.Wm82.a2.v1,Glyma.18G248400|Glyma.18G248400.4.Wm82.a2.v1,Glyma.18G248400|Glyma.18G248400.5.Wm82.a2.v1,Glyma.18G248400|Glyma.18G248400.6.Wm82.a2.v1,Glyma.18G248400|Glyma.18G248400.7.Wm82.a2.v1,Glyma.18G248400|Glyma.18G248400.1.Wm82.a2.v1	.	Glyma.18G248400.Wm82.a2.v1	.	30556620	Glyma.18G248400.1	Glyma.18G248400.1.p	PF03416	PTHR22624,PTHR22624:SF34	KOG2674		K08342		AT2G44140.1		Peptidase family C54 protein	24.8666	22.4448	16.0048	45.4284	36.0998	58.6311	63.2345	2209.31	-1.31372	2.01256e-05	0.00913142
Glyma.11G251000	42.4811	23.7275	31.2457	42.6219	78.6952	117.713	XLOC_035763	Chr11	1	34259635	34262663	1798	Glyma.11G251000|Glyma.11G251000.1.Wm82.a2.v1	.	Glyma.11G251000.Wm82.a2.v1	.	30529517	Glyma.11G251000.1	Glyma.11G251000.1.p	PF04669	PTHR31444,PTHR31444:SF1		2.1.1.112			AT1G27930.1		Protein of unknown function (DUF579)	1.62585	0.996404	1.1451	1.58942	2.9984	3.76674	4.62323	145.562	-1.3128	0.00748714	0.273897
Glyma.16G209400	225.249	68.8862	187.474	384.637	384.431	401.78	XLOC_051144	Chr16	1	36871870	36878151	2995	Glyma.16G209400|Glyma.16G209400.1.Wm82.a2.v1	.	Glyma.16G209400.Wm82.a2.v1	.	30560747	Glyma.16G209400.1	Glyma.16G209400.1.p	PF00005,PF01061	PTHR19241,PTHR19241:SF271		3.6.3.25		GO:0016887,GO:0005524,GO:0016020	AT1G17840.1	ABCG11,ATWBC11,COF1,DSO,WBC11	white-brown complex homolog protein 11	5.17536	1.73664	4.12467	8.61092	8.79331	7.71833	8.79331	449.8	-1.29716	0.00070902	0.084687
Glyma.17G159000	31.6139	10.7156	21.1368	30.1472	54.2726	68.0984	XLOC_052376	Chr17	1	13702285	13703249	631	Glyma.17G159000|Glyma.17G159000.1.Wm82.a2.v1	Glyma.17G159000.Wm82.a2.v1	.	.	30480257	Glyma.17G159000.1	Glyma.17G159000.1.p	PF06404	PTHR33285,PTHR33285:SF1				GO:0008283,GO:0008083,GO:0005576	AT5G65870.1	ATPSK5,PSK5	phytosulfokine 5 precursor	3.44765	1.28222	2.20726	3.20342	5.89226	6.20925	6.20925	68.0984	-1.28977	0.0228111	0.440056
Glyma.07G272900	28.6501	32.1469	118.55	218.308	168.245	49.6145	XLOC_021809	Chr07	1	44503881	44508734	2317	Glyma.07G273000|Glyma.07G273000.2.Wm82.a2.v1,Glyma.07G273000|Glyma.07G273000.1.Wm82.a2.v1,Glyma.07G273000|Glyma.07G273000.3.Wm82.a2.v1,Glyma.07G273000|Glyma.07G273000.4.Wm82.a2.v1	Glyma.07G272900.Wm82.a2.v1	.	.	30491379	Glyma.07G272900.1	Glyma.07G272900.1.p							AT1G10310.1		NAD(P)-binding Rossmann-fold superfamily protein	0.850891	1.04758	3.37147	6.3174	4.97447	1.23201	6.72129	247.586	-1.28541	0.0244427	0.449054
Glyma.20G053300	7.90347	24.4929	23.8937	48.8593	58.7953	30.1579	XLOC_062610	Chr20	1	12030515	12040081	1763	Glyma.20G053200|Glyma.20G053200.1.Wm82.a2.v1	Glyma.20G053300.Wm82.a2.v1	Glyma.20G053200.Wm82.a2.v1	.	30522343	Glyma.20G053300.1	Glyma.20G053300.1.p										0.308489	1.04897	0.893051	1.85819	2.28466	0.984192	2.28466	58.7953	-1.28466	0.0276004	0.466968
Glyma.19G214300	178.816	45.1587	148.876	186.081	278.599	429.993	XLOC_060441	Chr19	1	46757361	46758986	1626	Glyma.19G214300|Glyma.19G214300.1.Wm82.a2.v1	.	Glyma.19G214300.Wm82.a2.v1	.	30511436	Glyma.19G214300.1	Glyma.19G214300.1.p		PTHR33702,PTHR33702:SF5					AT2G47485.1			7.56764	2.09698	6.03323	7.67321	11.7379	15.215	19.4265	559.327	-1.28142	0.0046147	0.21835
Glyma.17G238200	233.152	58.9359	165.418	255.732	396.19	444.585	XLOC_054085	Chr17	1	39357077	39359079	1405	Glyma.17G238200|Glyma.17G238200.1.Wm82.a2.v1	.	Glyma.17G238200.Wm82.a2.v1	.	30480650	Glyma.17G238200.1	Glyma.17G238200.1.p	PF01112	PTHR10188,PTHR10188:SF13	KOG1592	3.5.1.1	K13051	GO:0016787	AT3G16150.1		N-terminal nucleophile aminohydrolases (Ntn hydrolases) superfamily protein	11.4193	3.16722	7.75803	12.204	19.3178	18.2058	19.6446	488.732	-1.27853	0.00249635	0.163868
Glyma.05G092800	127.443	48.9857	78.1142	177.765	180.004	250.991	XLOC_014104	Chr05	1	23008303	23009233	931	Glyma.05G092800|Glyma.05G092800.1.Wm82.a2.v1	.	Glyma.05G092800.Wm82.a2.v1	.	30523936	Glyma.05G092800.1	Glyma.05G092800.1.p	PF00847	PTHR31729,PTHR31729:SF0				GO:0006355,GO:0003700	AT3G50260.1	ATERF#011,CEJ1,DEAR1	cooperatively regulated by ethylene and jasmonate 1	9.41981	3.97277	5.52872	12.8024	13.2454	15.511	16.8978	267.206	-1.27626	0.00107827	0.107722
Glyma.06G033900	19.7587	14.5426	17.4608	48.8593	35.2772	39.8862	XLOC_015468	Chr06	1	2609489	2615519	1756	Glyma.06G033900|Glyma.06G033900.1.Wm82.a2.v1	Glyma.06G033900.Wm82.a2.v1	.	.	30549753	Glyma.06G033900.1	Glyma.06G033900.1.p	PF03352	PTHR31116,PTHR31116:SF5		3.2.2.20		GO:0008725,GO:0006284	AT1G75090.1		DNA glycosylase superfamily protein	0.774297	0.625306	0.655216	1.8656	1.37626	1.30686	1.8656	58.82	-1.27203	0.0174307	0.391915
Glyma.03G065300	123.492	274.014	297.753	967.83	450.462	258.774	XLOC_008131	Chr03	1	11444777	11454605	3879	Glyma.03G065500|Glyma.03G065500.1.Wm82.a2.v1,Glyma.03G065300|Glyma.03G065300.1.Wm82.a2.v1,Glyma.03G065400|Glyma.03G065400.1.Wm82.a2.v1	.	Glyma.03G065300.Wm82.a2.v1;Glyma.03G065400.Wm82.a2.v1;Glyma.03G065500.Wm82.a2.v1	.	30517512	Glyma.03G065300.1	Glyma.03G065300.1.p										2.19075	5.33368	5.05802	16.7292	7.95554	3.83824	16.7292	967.83	-1.27024	0.00393294	0.204724
Glyma.03G232900	217.345	123.995	244.451	305.631	383.526	704.332	XLOC_007641	Chr03	1	43380182	43383138	948	Glyma.03G232900|Glyma.03G232900.1.Wm82.a2.v1	Glyma.03G232900.Wm82.a2.v1	.	.	30516786	Glyma.03G232900.1	Glyma.03G232900.1.p	PF00320	PTHR10071,PTHR10071:SF178				GO:0043565,GO:0008270,GO:0006355,GO:0003700	AT5G49300.1	GATA16	GATA transcription factor 16	15.7767	9.87575	16.9914	21.6164	27.7152	42.7465	54.0767	842.799	-1.26448	0.000762	0.0874903
Glyma.18G235300	154.118	262.533	240.775	668.437	502.926	401.78	XLOC_057320	Chr18	1	52378732	52397334	4530	Glyma.18G235300|Glyma.18G235300.3.Wm82.a2.v1,Glyma.18G235300|Glyma.18G235300.2.Wm82.a2.v1,Glyma.18G235300|Glyma.18G235300.1.Wm82.a2.v1,Glyma.18G235400|Glyma.18G235400.1.Wm82.a2.v1,Glyma.18G235400|Glyma.18G235400.2.Wm82.a2.v1,Glyma.18G235400|Glyma.18G235400.3.Wm82.a2.v1,Glyma.18G235400|Glyma.18G235400.4.Wm82.a2.v1	.	Glyma.18G235300.Wm82.a2.v1;Glyma.18G235400.Wm82.a2.v1	.	30555577	Glyma.18G235300.1	Glyma.18G235300.1.p	PF13639	PTHR22937,PTHR22937:SF24				GO:0008270,GO:0005515	AT4G00335.2	RHB1A	RING-H2 finger B1A	2.34115	4.37582	3.50234	9.89367	7.60566	5.10296	9.89367	668.437	-1.26049	9.07695e-05	0.026011
Glyma.13G052600	16.7949	25.2583	26.6507	68.6109	64.2226	31.1307	XLOC_041031	Chr13	1	14944454	14950192	3869	Glyma.13G052400|Glyma.13G052400.1.Wm82.a2.v1,Glyma.13G052500|Glyma.13G052500.1.Wm82.a2.v1,Glyma.13G052600|Glyma.13G052600.1.Wm82.a2.v1	.	Glyma.13G052600.Wm82.a2.v1;Glyma.13G052400.Wm82.a2.v1;Glyma.13G052500.Wm82.a2.v1	.	30503130	Glyma.13G052600.1	Glyma.13G052600.1.p		PTHR35918,PTHR35918:SF1					AT1G04390.1		BTB/POZ domain-containing protein	0.298712	0.492922	0.453894	1.18902	1.13716	0.462937	1.18902	68.6109	-1.25411	0.016086	0.380795
Glyma.02G238100	35.5656	45.9241	27.5697	97.7186	74.1725	85.6094	XLOC_005637	Chr02	1	42635740	42643194	1687	Glyma.02G238100|Glyma.02G238100.2.Wm82.a2.v1,Glyma.02G238100|Glyma.02G238100.3.Wm82.a2.v1,Glyma.02G238100|Glyma.02G238100.1.Wm82.a2.v1,Glyma.02G238100|Glyma.02G238100.4.Wm82.a2.v1	.	Glyma.02G238100.Wm82.a2.v1	.	30510108	Glyma.02G238100.1	Glyma.02G238100.1.p	PF02749,PF01729	PTHR32179	KOG3008	2.4.2.19	K00767	GO:0016763,GO:0009435,GO:0004514	AT2G01350.1	QPT	quinolinate phoshoribosyltransferase	1.45074	2.05542	1.07687	3.88381	3.01203	2.9197	3.88381	97.7186	-1.2406	0.00324173	0.184496
Glyma.01G175400	48.4087	65.0592	72.6002	122.668	164.627	147.871	XLOC_000919	Chr01	1	51191452	51194927	1799	Glyma.01G175400|Glyma.01G175400.1.Wm82.a2.v1	Glyma.01G175400.Wm82.a2.v1	.	.	30541776	Glyma.01G175400.1	Glyma.01G175400.1.p		PTHR34936,PTHR34936:SF2					AT1G20460.1			1.85169	2.73056	2.6592	4.57189	6.26903	4.72915	6.26903	164.627	-1.23022	0.000632256	0.0800564
Glyma.03G214800	294.404	173.746	708.541	1002.14	1106.26	630.396	XLOC_008864	Chr03	1	41945050	41949581	1562	Glyma.03G214800|Glyma.03G214800.2.Wm82.a2.v1,Glyma.03G214800|Glyma.03G214800.1.Wm82.a2.v1,Glyma.03G214800|Glyma.03G214800.3.Wm82.a2.v1,Glyma.03G214800|Glyma.03G214800.4.Wm82.a2.v1	.	Glyma.03G214800.Wm82.a2.v1	.	30515730	Glyma.03G214800.1	Glyma.03G214800.1.p	PF12695	PTHR11614,PTHR11614:SF88	KOG1455	2.3.1.22			AT3G62860.1		alpha/beta-Hydrolases superfamily protein	12.9699	8.39863	29.8902	43.0171	48.5183	23.2201	89.0376	2235.78	-1.22559	0.00352529	0.193553
Glyma.07G139000	41.4932	16.8388	37.6786	65.4923	82.3134	72.9625	XLOC_021164	Chr07	1	16503607	16507914	2826	Glyma.07G139000|Glyma.07G139000.2.Wm82.a2.v1,Glyma.07G139000|Glyma.07G139000.3.Wm82.a2.v1,Glyma.07G139000|Glyma.07G139000.4.Wm82.a2.v1,Glyma.07G139000|Glyma.07G139000.5.Wm82.a2.v1,Glyma.07G139000|Glyma.07G139000.6.Wm82.a2.v1,Glyma.07G139000|Glyma.07G139000.7.Wm82.a2.v1,Glyma.07G139000|Glyma.07G139000.8.Wm82.a2.v1,Glyma.07G139000|Glyma.07G139000.1.Wm82.a2.v1,Glyma.07G139000|Glyma.07G139000.9.Wm82.…	.	Glyma.07G139000.Wm82.a2.v1	.	30492862	Glyma.07G139000.1	Glyma.07G139000.1.p	PF00153	PTHR24089,PTHR24089:SF307	KOG0752				AT3G53940.1		Mitochondrial substrate carrier family protein	1.01037	0.449898	0.878551	1.55386	1.9954	1.48545	1.9954	84.1933	-1.22072	0.00921044	0.302637
Glyma.15G248500	78.0467	71.1824	30.3267	71.7296	142.013	201.377	XLOC_047075	Chr15	1	47403111	47406150	1673	-	.	Glyma.15G248500.Wm82.a2.v1	.	30498594	Glyma.15G248500.1	Glyma.15G248500.1.p		PTHR22855,PTHR22855:SF15		6.4.1.2	K01963		ATCG00500.1		acetyl-CoA carboxylase carboxyl transferase subunit beta	3.21021	3.21255	1.19447	2.87474	5.81519	6.9254	10.9932	312.381	-1.21974	0.00898737	0.299286
Glyma.14G177700	80.0226	26.0237	46.8685	58.2153	88.6452	203.322	XLOC_045210	Chr14	1	43753902	43756922	1527	Glyma.14G177700|Glyma.14G177700.1.Wm82.a2.v1	.	Glyma.14G177700.Wm82.a2.v1	.	30535077	Glyma.14G177700.1	Glyma.14G177700.1.p		PTHR35689,PTHR35689:SF1					AT4G09060.1			3.60619	1.28678	2.02249	2.55619	3.97692	7.66086	8.83672	238.936	-1.21801	0.0191996	0.410219
Glyma.20G155300	256.863	146.957	294.996	386.716	445.035	777.294	XLOC_061884	Chr20	1	39418654	39421776	1625	Glyma.20G155300|Glyma.20G155300.1.Wm82.a2.v1	Glyma.20G155300.Wm82.a2.v1	.	.	30520781	Glyma.20G155300.1	Glyma.20G155300.1.p	PF01963	PTHR21530,PTHR21530:SF1					AT5G52030.2		TraB family protein	10.8773	6.82828	11.9621	15.9564	18.7617	27.521	28.4108	808.443	-1.2169	0.000707063	0.084687
Glyma.15G191100	3660.29	1342.51	3537.19	4767.42	4770.56	10065.9	XLOC_046797	Chr15	1	20567441	20568180	737	Glyma.15G191100|Glyma.15G191100.1.Wm82.a2.v1	Glyma.15G191100.Wm82.a2.v1	.	.	30497059	Glyma.15G191100.1	Glyma.15G191100.1.p										341.761	137.539	316.254	433.722	443.438	785.81	1039.86	13570.5	-1.21395	0.00174377	0.139579
Glyma.16G068400	29.638	18.3696	31.2457	83.1648	53.368	45.7232	XLOC_050479	Chr16	1	6786013	6793772	3018	Glyma.16G068400|Glyma.16G068400.2.Wm82.a2.v1,Glyma.16G068400|Glyma.16G068400.3.Wm82.a2.v1,Glyma.16G068400|Glyma.16G068400.1.Wm82.a2.v1	.	Glyma.16G068400.Wm82.a2.v1	.	30560247	Glyma.16G068400.1	Glyma.16G068400.1.p	PF13920,PF07002	PTHR10857,PTHR10857:SF28	KOG4172		K16280		AT5G14420.1	RGLG2	RING domain ligase2	0.675778	0.459574	0.682205	1.84763	1.21142	0.871664	1.84763	83.1648	-1.21336	0.0132597	0.350716
Glyma.09G117000	9.87933	24.4929	22.0558	36.3846	53.368	40.859	XLOC_028488	Chr09	1	27046578	27053201	2009	Glyma.09G116900|Glyma.09G116900.1.Wm82.a2.v1,Glyma.09G116900|Glyma.09G116900.2.Wm82.a2.v1	Glyma.09G117000.Wm82.a2.v1	.	.	30486578	Glyma.09G117000.1	Glyma.09G117000.1.p		PTHR10492,PTHR10492:SF32					AT5G28780.1		PIF1 helicase	0.338394	0.92052	0.723414	1.21432	1.81984	1.17015	1.81984	53.368	-1.2065	0.0303238	0.483936
Glyma.05G196300	59.276	32.1469	113.036	99.7977	180.909	184.838	XLOC_014619	Chr05	1	38053568	38054664	1097	Glyma.05G196300|Glyma.05G196300.1.Wm82.a2.v1	.	Glyma.05G196300.Wm82.a2.v1	.	30526334	Glyma.05G196300.1	Glyma.05G196300.1.p	PF02519	PTHR31374,PTHR31374:SF18			K14488	GO:0009733	AT2G46690.1		SAUR-like auxin-responsive protein family	3.71832	2.21262	6.78975	6.09971	11.2975	9.69432	11.2975	184.838	-1.2005	0.00871146	0.294603
Glyma.08G048900	2178.39	991.195	1608.23	2776.66	3314.25	4736.73	XLOC_024358	Chr08	1	3807476	3816534	4961	Glyma.08G049000|Glyma.08G049000.1.Wm82.a2.v1,Glyma.08G049000|Glyma.08G049000.4.Wm82.a2.v1,Glyma.08G049000|Glyma.08G049000.3.Wm82.a2.v1,Glyma.08G049000|Glyma.08G049000.2.Wm82.a2.v1,Glyma.08G048900|Glyma.08G048900.1.Wm82.a2.v1	.	Glyma.08G048900.Wm82.a2.v1;Glyma.08G049000.Wm82.a2.v1	.	30540229	Glyma.08G048900.1	Glyma.08G048900.1.p	PF00257					GO:0009415,GO:0006950	AT3G50980.1	XERO1	dehydrin xero 1	30.2163	15.0856	21.3611	37.5275	45.7664	54.934	99.5142	9411.2	-1.19376	0.000239605	0.047483
Glyma.06G034800	16.7949	24.4929	21.1368	42.6219	59.6998	39.8862	XLOC_017176	Chr06	1	2696466	2702227	1733	Glyma.06G034800|Glyma.06G034800.17.Wm82.a2.v1,Glyma.06G034800|Glyma.06G034800.16.Wm82.a2.v1,Glyma.06G034800|Glyma.06G034800.1.Wm82.a2.v1,Glyma.06G034800|Glyma.06G034800.10.Wm82.a2.v1,Glyma.06G034800|Glyma.06G034800.11.Wm82.a2.v1,Glyma.06G034800|Glyma.06G034800.12.Wm82.a2.v1,Glyma.06G034800|Glyma.06G034800.13.Wm82.a2.v1,Glyma.06G034800|Glyma.06G034800.14.Wm82.a2.v1,Glyma.06G034800|Glyma.06G034800.…	.	Glyma.06G034800.Wm82.a2.v1	.	30553973	Glyma.06G034800.1	Glyma.06G034800.1.p	PF08660	PTHR12154,PTHR12154:SF4	KOG3339		K07441		AT4G18230.1			0.666887	1.06712	0.803683	1.64904	2.35997	1.32421	2.35997	59.6998	-1.18866	0.0201898	0.418084
Glyma.07G249300	11.8552	25.2583	13.7849	35.345	57.8908	23.348	XLOC_021706	Chr07	1	42740926	42743113	2185	Glyma.07G249300|Glyma.07G249300.1.Wm82.a2.v1	.	Glyma.07G249300.Wm82.a2.v1	.	30493733	Glyma.07G249300.1	Glyma.07G249300.1.p	PF02536	PTHR13068,PTHR13068:SF28	KOG1267		K15032	GO:0006355,GO:0005739,GO:0003690	AT5G07900.1		Mitochondrial transcription termination factor family protein	0.373364	0.872822	0.415715	1.08461	1.81505	0.614795	1.81505	57.8908	-1.18856	0.0490345	0.566429
Glyma.02G294600	114.6	88.7866	102.008	185.042	260.508	244.181	XLOC_004376	Chr02	1	47280930	47286413	1887	Glyma.02G294600|Glyma.02G294600.2.Wm82.a2.v1,Glyma.02G294600|Glyma.02G294600.4.Wm82.a2.v1,Glyma.02G294600|Glyma.02G294600.1.Wm82.a2.v1,Glyma.02G294600|Glyma.02G294600.5.Wm82.a2.v1,Glyma.02G294600|Glyma.02G294600.3.Wm82.a2.v1	Glyma.02G294600.Wm82.a2.v1	.	.	30506715	Glyma.02G294600.1	Glyma.02G294600.1.p	PF01025	PTHR21237,PTHR21237:SF23	KOG3003		K03687	GO:0051087,GO:0042803,GO:0006457,GO:0000774	AT4G26780.1	AR192	Co-chaperone GrpE family protein	4.17915	3.55263	3.5621	6.57496	9.4576	7.44513	9.4576	260.508	-1.18615	0.00020009	0.0422809
Glyma.02G213800	51.3725	45.9241	241.694	362.806	293.976	109.93	XLOC_005524	Chr02	1	39989698	39991272	1558	Glyma.02G213800|Glyma.02G213800.1.Wm82.a2.v1	.	Glyma.02G213800.Wm82.a2.v1	.	30510281	Glyma.02G213800.1	Glyma.02G213800.1.p	PF00010	PTHR12565,PTHR12565:SF120				GO:0046983	AT3G25710.1	ATAIG1,BHLH32,TMO5	basic helix-loop-helix 32	2.26902	2.2256	10.2222	15.6136	12.9264	4.05958	23.4647	581.207	-1.18157	0.0325443	0.495222
Glyma.02G192900	17.7828	11.481	31.2457	47.8197	56.0817	32.1035	XLOC_005417	Chr02	1	36476660	36480987	1988	Glyma.02G193000|Glyma.02G193000.1.Wm82.a2.v1,Glyma.02G193000|Glyma.02G193000.2.Wm82.a2.v1,Glyma.02G192900|Glyma.02G192900.1.Wm82.a2.v1	.	Glyma.02G192900.Wm82.a2.v1;Glyma.02G193000.Wm82.a2.v1	.	30510573	Glyma.02G192900.1	Glyma.02G192900.1.p										0.615543	0.436052	1.03566	1.61282	1.93257	0.929112	1.93257	57.3559	-1.18126	0.0356186	0.507629
Glyma.14G181400	89.9019	101.033	485.227	547.848	414.281	562.298	XLOC_045230	Chr14	1	44425835	44428865	1960	Glyma.14G181400|Glyma.14G181400.1.Wm82.a2.v1	.	Glyma.14G181400.Wm82.a2.v1	.	30531822	Glyma.14G181400.1	Glyma.14G181400.1.p	PF00484	PTHR11002,PTHR11002:SF19		4.2.1.1		GO:0008270,GO:0004089	AT4G33580.2	ATBCA5,BCA5	beta carbonic anhydrase 5	3.15637	3.89208	16.313	18.7413	14.48	16.506	18.7413	562.298	-1.18028	0.0167697	0.386733
Glyma.03G018800	71.1312	26.0237	67.0863	178.804	130.254	59.3429	XLOC_006550	Chr03	1	1875182	1876855	1674	Glyma.03G018800|Glyma.03G018800.1.Wm82.a2.v1	Glyma.03G018800.Wm82.a2.v1	.	.	30516613	Glyma.03G018800.1	Glyma.03G018800.1.p	PF03634	PTHR31072,PTHR31072:SF10					AT2G45680.1		TCP family transcription factor	2.92401	1.17378	2.64072	7.16173	5.33049	2.0396	7.16173	183.539	-1.1783	0.0154143	0.374553
Glyma.03G136000	26.6742	43.6279	42.2735	50.9384	74.1725	128.414	XLOC_009293	Chr03	1	35160020	35161423	1404	-	.	Glyma.03G136000.Wm82.a2.v1	.	30518240	Glyma.03G136000.1	Glyma.03G136000.1.p	PF13304,PF00005,PF12698	PTHR19229,PTHR19229:SF36	KOG0059	3.6.3.25	K05643	GO:0005524,GO:0016887,GO:0016021,GO:0006810,GO:0005215	AT2G41700.1	ABCA1,AtABCA1	ATP-binding cassette A1	1.30737	2.34623	1.98402	2.43262	3.61915	5.26232	7.5775	180.701	-1.17622	0.0130187	0.348914
Glyma.16G126600	42.4811	39.8009	61.5723	107.075	104.022	111.876	XLOC_049650	Chr16	1	27792240	27796930	1601	Glyma.16G126600|Glyma.16G126600.1.Wm82.a2.v1	Glyma.16G126600.Wm82.a2.v1	.	.	30560109	Glyma.16G126600.1	Glyma.16G126600.1.p	PF10294	PTHR13539	KOG3201	2.1.1.60			AT4G35987.1		S-adenosyl-L-methionine-dependent methyltransferases superfamily protein	1.82591	1.87705	2.53419	4.48426	4.45109	4.02047	4.48426	111.876	-1.17584	0.00223454	0.159039
Glyma.16G208900	280.573	140.069	188.393	265.088	681.121	418.319	XLOC_050071	Chr16	1	36838653	36839376	724	Glyma.16G208900|Glyma.16G208900.1.Wm82.a2.v1	Glyma.16G208900.Wm82.a2.v1	.	.	30559364	Glyma.16G208900.1	Glyma.16G208900.1.p	PF00228	PTHR33479				GO:0005576,GO:0004867				26.6675	14.6075	17.1463	24.5497	64.4491	33.243	104.228	1199.69	-1.17547	0.00192294	0.147116
Glyma.18G216900	123.492	67.3554	48.7065	215.189	163.722	156.626	XLOC_055745	Chr18	1	50401763	50406217	2114	Glyma.18G216900|Glyma.18G216900.1.Wm82.a2.v1,Glyma.18G216900|Glyma.18G216900.2.Wm82.a2.v1,Glyma.18G216900|Glyma.18G216900.3.Wm82.a2.v1	Glyma.18G216900.Wm82.a2.v1	.	.	30555841	Glyma.18G216900.1	Glyma.18G216900.1.p	PF00583	PTHR23091,PTHR23091:SF229				GO:0008080	AT1G32070.3	ATNSI,NSI	nuclear shuttle interacting	4.01983	2.4057	1.51819	6.82512	5.30559	4.26276	6.82512	215.189	-1.17382	0.0028651	0.174055
Glyma.17G069700	20.7466	39.0355	67.0863	100.837	95.8816	87.5551	XLOC_051901	Chr17	1	5468078	5473098	1516	Glyma.17G069700|Glyma.17G069700.1.Wm82.a2.v1	Glyma.17G069700.Wm82.a2.v1	.	.	30479721	Glyma.17G069700.1	Glyma.17G069700.1.p	PF01966	PTHR11845,PTHR11845:SF15	KOG3197		K07023		AT2G23820.2		Metal-dependent phosphohydrolase	0.941721	1.94417	2.91594	4.45982	4.33278	3.32287	6.27217	166.506	-1.16653	0.0113068	0.330385
Glyma.16G065300	10.8673	18.3696	21.1368	30.1472	28.9454	53.5059	XLOC_050462	Chr16	1	6445882	6447599	1704	Glyma.16G065300|Glyma.16G065300.1.Wm82.a2.v1	.	Glyma.16G065300.Wm82.a2.v1	.	30561610	Glyma.16G065300.1	Glyma.16G065300.1.p	PF05758	PTHR33078					ATCG00860.1		Chloroplast Ycf2;ATPase, AAA type, core	0.438859	0.813964	0.817361	1.18624	1.1637	1.80661	1.80661	53.5059	-1.16355	0.046912	0.556469
Glyma.04G248500	2129	1266.74	7356.52	8013.97	8715.27	7225.24	XLOC_010712	Chr04	1	51551431	51562963	2551	Glyma.04G248500|Glyma.04G248500.2.Wm82.a2.v1,Glyma.04G248500|Glyma.04G248500.1.Wm82.a2.v1	Glyma.04G248500.Wm82.a2.v1	Glyma.04G248600.Wm82.a2.v1	.	30489597	Glyma.04G248500.1	Glyma.04G248500.1.p	PF00171	PTHR11699,PTHR11699:SF171		1.2.1.3	K00128	GO:0055114,GO:0016491,GO:0008152	AT1G44170.2	ALDH3H1,ALDH4	aldehyde dehydrogenase 3H1	57.43	37.4931	190.023	210.636	234.046	162.957	363.716	14751	-1.16267	0.0103659	0.318768
Glyma.02G291200	127.443	67.3554	124.983	261.969	247.845	199.431	XLOC_005907	Chr02	1	47062300	47065072	1500	Glyma.02G291200|Glyma.02G291200.1.Wm82.a2.v1	.	Glyma.02G291200.Wm82.a2.v1	.	30506365	Glyma.02G291200.1	Glyma.02G291200.1.p	PF13639	PTHR14155				GO:0008270,GO:0005515	AT3G20395.1		RING/U-box superfamily protein	5.84656	3.39043	5.49039	11.7099	11.3193	7.6495	22.4486	596.253	-1.16162	0.000789076	0.0891957
Glyma.03G040100	4699.6	2949.86	4987.36	5443.13	6591.41	15871.8	XLOC_006649	Chr03	1	5025105	5026950	778	Glyma.03G040100|Glyma.03G040100.1.Wm82.a2.v1	Glyma.03G040100.Wm82.a2.v1	.	.	30516318	Glyma.03G040100.1	Glyma.03G040100.1.p	PF00234	PTHR33076,PTHR33076:SF14					AT2G38540.1	ATLTP1,LP1,LTP1	lipid transfer protein 1	415.677	286.283	422.411	469.099	580.403	1173.76	1173.76	15871.8	-1.15681	0.00211058	0.15356
Glyma.04G018700	2829.44	1123.61	1700.13	2411.78	3407.41	6633.76	XLOC_010844	Chr04	1	1471134	1471799	666	Glyma.04G018700|Glyma.04G018700.1.Wm82.a2.v1	.	Glyma.04G018700.Wm82.a2.v1	.	30490346	Glyma.04G018700.1	Glyma.04G018700.1.p							AT5G42290.1		transcription activator-related	292.349	127.384	168.21	242.806	350.495	573.082	942.586	11115.9	-1.15543	0.00300729	0.177478
Glyma.11G028500	23.7104	38.2701	45.0305	63.4131	76.8862	97.2834	XLOC_033377	Chr11	1	2041195	2046477	1731	Glyma.11G028500|Glyma.11G028500.1.Wm82.a2.v1	Glyma.11G028500.Wm82.a2.v1	.	.	30531630	Glyma.11G028500.1	Glyma.11G028500.1.p	PF01758	PTHR10361,PTHR10361:SF30	KOG2718		K03453	GO:0016020	AT4G22840.1		Sodium Bile acid symporter family	0.942576	1.66931	1.71417	2.45628	3.04286	3.2335	3.2335	97.2834	-1.15435	0.00946663	0.307106
Glyma.11G097600	1527.35	1200.15	1481.41	1573.89	2676.54	5015.93	XLOC_033731	Chr11	1	7442630	7447485	1580	Glyma.11G097500|Glyma.11G097500.3.Wm82.a2.v1,Glyma.11G097500|Glyma.11G097500.1.Wm82.a2.v1,Glyma.11G097500|Glyma.11G097500.2.Wm82.a2.v1,Glyma.11G097600|Glyma.11G097600.1.Wm82.a2.v1	Glyma.11G097600.Wm82.a2.v1;Glyma.11G097500.Wm82.a2.v1	.	.	30529753	Glyma.11G097600.1	Glyma.11G097600.1.p										66.5204	57.3525	61.7822	66.7903	116.051	182.653	192.991	5812.8	-1.1508	0.00146608	0.130147
Glyma.13G028200	59.276	89.552	63.4103	83.1648	179.1	206.241	XLOC_039055	Chr13	1	7358197	7359106	816	Glyma.13G028200|Glyma.13G028200.1.Wm82.a2.v1	Glyma.13G028200.Wm82.a2.v1	.	.	30505880	Glyma.13G028200.1	Glyma.13G028200.1.p	PF00124	PTHR33149,PTHR33149:SF4		1.10.3.9	K02703	GO:0045156,GO:0019684,GO:0009772	ATCG00020.1		photosystem II reaction center protein A	4.99877	8.28627	5.12052	6.83352	15.0361	14.5417	15.0361	206.241	-1.14705	0.00536808	0.2373
Glyma.06G301200	22.7225	34.4431	88.223	130.985	112.163	76.8539	XLOC_018467	Chr06	1	49018704	49020150	1447	Glyma.06G301200|Glyma.06G301200.1.Wm82.a2.v1	.	Glyma.06G301200.Wm82.a2.v1	.	30549976	Glyma.06G301200.1	Glyma.06G301200.1.p		PTHR34558,PTHR34558:SF2					AT3G09280.1			1.08059	1.79725	4.01752	6.06942	5.31023	3.05583	6.06942	130.985	-1.14224	0.0212333	0.426423
Glyma.01G218200	21.7345	53.5781	29.4077	93.5604	55.1771	82.6909	XLOC_002346	Chr01	1	54828960	54830235	1131	Glyma.01G218200|Glyma.01G218200.1.Wm82.a2.v1	.	Glyma.01G218200.Wm82.a2.v1	.	30542660	Glyma.01G218200.1	Glyma.01G218200.1.p	PF04525	PTHR31087,PTHR31087:SF15					AT1G63410.1		Protein of unknown function (DUF567)	1.3224	3.57683	1.71334	5.54657	3.34216	4.20656	6.57971	141.86	-1.13803	0.0176817	0.395093
Glyma.03G013400	879.261	809.03	1131.28	1367.02	1822.65	2969.09	XLOC_007871	Chr03	1	1359835	1365001	1041	Glyma.03G013400|Glyma.03G013400.1.Wm82.a2.v1	.	Glyma.03G013400.Wm82.a2.v1	.	30516873	Glyma.03G013400.1	Glyma.03G013400.1.p	PF03766,PF03763	PTHR31775					AT3G61260.1		Remorin family protein	58.1221	58.6797	71.6082	88.0481	119.946	164.098	164.098	2969.09	-1.13744	0.00035926	0.0553846
Glyma.04G075900	24.6983	13.0118	22.9748	30.1472	47.0362	53.5059	XLOC_011129	Chr04	1	6345287	6354012	1353	Glyma.04G075900|Glyma.04G075900.1.Wm82.a2.v1	.	Glyma.04G075900.Wm82.a2.v1	.	30489682	Glyma.04G075900.1	Glyma.04G075900.1.p	PF01981	PTHR11717,PTHR11717:SF2	KOG3305			GO:0004045	AT5G10700.1		Peptidyl-tRNA hydrolase II (PTH2) family protein	1.25616	0.72613	1.11892	1.49398	2.38158	2.27528	2.58117	63.4333	-1.1261	0.0385973	0.52262
Glyma.03G160200	35.5656	38.2701	67.0863	90.4417	113.972	101.175	XLOC_007271	Chr03	1	37527591	37529528	1938	Glyma.03G160200|Glyma.03G160200.1.Wm82.a2.v1	Glyma.03G160200.Wm82.a2.v1	.	.	30518718	Glyma.03G160200.1	Glyma.03G160200.1.p	PF00067	PTHR24296,PTHR24296:SF11	KOG0157			GO:0055114,GO:0020037,GO:0016705,GO:0005506	AT5G63450.1	CYP94B1	cytochrome P450, family 94, subfamily B, polypeptide 1	1.26285	1.49101	2.281	3.12903	4.02881	3.00365	16.2357	557.155	-1.12462	0.00620726	0.253624
Glyma.02G246000	2087.5	945.271	2722.05	3780.88	3744.81	4898.22	XLOC_005675	Chr02	1	43411256	43414461	2194	Glyma.02G246000|Glyma.02G246000.1.Wm82.a2.v1,Glyma.02G246000|Glyma.02G246000.2.Wm82.a2.v1,Glyma.02G246000|Glyma.02G246000.3.Wm82.a2.v1	.	Glyma.02G246000.Wm82.a2.v1	.	30510864	Glyma.02G246000.1	Glyma.02G246000.1.p	PF00069	PTHR27001,PTHR27001:SF52	KOG1187	2.7.11.1	K04730	GO:0006468,GO:0005524,GO:0004672	AT5G37790.1		Protein kinase superfamily protein	65.4734	32.5307	81.753	115.545	116.929	128.45	157.775	5770.13	-1.12183	0.00113506	0.112024
Glyma.08G123200	23.7104	20.6658	31.2457	45.7406	56.0817	61.2885	XLOC_022838	Chr08	1	9477099	9480266	1710	Glyma.08G123200|Glyma.08G123200.1.Wm82.a2.v1,Glyma.08G123200|Glyma.08G123200.2.Wm82.a2.v1,Glyma.08G123200|Glyma.08G123200.3.Wm82.a2.v1,Glyma.08G123200|Glyma.08G123200.4.Wm82.a2.v1	Glyma.08G123200.Wm82.a2.v1	.	.	30540929	Glyma.08G123200.1	Glyma.08G123200.1.p	PF01329	PTHR12599,PTHR12599:SF2	KOG4073		K01724	GO:0008124,GO:0006729	AT1G29810.1		Transcriptional coactivator/pterin dehydratase	0.954152	0.912496	1.20403	1.7935	2.24676	2.06212	2.24676	61.2885	-1.12031	0.0193404	0.411166
Glyma.18G227400	98.7933	155.377	286.725	465.723	403.426	295.742	XLOC_057281	Chr18	1	51650619	51654636	3513	Glyma.18G227400|Glyma.18G227400.1.Wm82.a2.v1	.	Glyma.18G227400.Wm82.a2.v1	.	30556393	Glyma.18G227400.1	Glyma.18G227400.1.p	PF00514	PTHR23315,PTHR23315:SF97				GO:0005515	AT2G45720.2		ARM repeat superfamily protein	1.93519	3.3395	5.37814	8.88883	7.86714	4.84357	20.1283	1124.18	-1.11022	0.00371728	0.19973
Glyma.08G010700	277.609	184.462	326.241	530.175	577.098	581.755	XLOC_022264	Chr08	1	859791	863594	2658	Glyma.08G010700|Glyma.08G010700.1.Wm82.a2.v1	Glyma.08G010700.Wm82.a2.v1	.	.	30537353	Glyma.08G010700.1	Glyma.08G010700.1.p	PF08585,PF16099	PTHR14790,PTHR14790:SF15			K10990		AT5G63540.1	ATRMI1,BLAP75,RMI1	Domain of unknown function (DUF1767)	7.1871	5.23993	8.08777	13.374	14.8739	12.5926	17.3055	731.288	-1.10983	0.000168883	0.0394077
Glyma.10G244700	123.492	85.725	264.669	280.681	336.49	393.998	XLOC_032494	Chr10	1	47334329	47335166	838	Glyma.10G244700|Glyma.10G244700.1.Wm82.a2.v1	.	Glyma.10G244700.Wm82.a2.v1	.	30474645	Glyma.10G244700.1	Glyma.10G244700.1.p										10.1407	7.72391	20.8115	22.4577	27.508	27.0509	43.1017	688.54	-1.10386	0.00514213	0.231421
Glyma.04G055100	76.0709	10.7156	79.0331	138.261	99.4997	113.822	XLOC_009717	Chr04	1	4444627	4446448	1822	Glyma.04G055100|Glyma.04G055100.1.Wm82.a2.v1	Glyma.04G055100.Wm82.a2.v1	.	.	30489665	Glyma.04G055100.1	Glyma.04G055100.1.p		PTHR33541,PTHR33541:SF2					AT1G54200.1			2.87306	0.444061	2.85829	5.08801	3.74115	3.59425	5.18685	160.516	-1.10294	0.0422905	0.536889
Glyma.08G053100	37.5415	18.3696	18.3798	49.8989	51.559	55.4515	XLOC_024381	Chr08	1	4114392	4118759	3117	Glyma.08G053100|Glyma.08G053100.1.Wm82.a2.v1,Glyma.08G053100|Glyma.08G053100.2.Wm82.a2.v1,Glyma.08G053100|Glyma.08G053100.3.Wm82.a2.v1,Glyma.08G053100|Glyma.08G053100.4.Wm82.a2.v1,Glyma.08G053100|Glyma.08G053100.5.Wm82.a2.v1,Glyma.08G053100|Glyma.08G053100.6.Wm82.a2.v1,Glyma.08G053100|Glyma.08G053100.7.Wm82.a2.v1,Glyma.08G053100|Glyma.08G053100.10.Wm82.a2.v1,Glyma.08G053100|Glyma.08G053100.8.Wm82…	.	Glyma.08G053100.Wm82.a2.v1	.	30537483	Glyma.08G053100.1	Glyma.08G053100.1.p	PF13041	PTHR24015,PTHR24015:SF547					AT1G12700.1		ATP binding;nucleic acid binding;helicases	0.828799	0.444977	0.388552	1.07337	1.13318	1.02355	1.18953	64.9268	-1.09734	0.0297745	0.480571
Glyma.12G103200	52.3605	37.5047	90.061	151.776	80.5043	148.844	XLOC_036691	Chr12	1	9215913	9216685	773	Glyma.12G103200|Glyma.12G103200.1.Wm82.a2.v1	Glyma.12G103200.Wm82.a2.v1	.	.	30545646	Glyma.12G103200.1	Glyma.12G103200.1.p		PTHR34558,PTHR34558:SF2					AT3G09280.1			4.66121	3.66336	7.67719	13.1649	7.13462	11.0785	16.7881	227.244	-1.09429	0.0119455	0.334328
Glyma.16G135800	53.3484	32.9123	92.818	158.013	110.354	109.93	XLOC_049693	Chr16	1	29313384	29318630	2738	Glyma.16G135800|Glyma.16G135800.1.Wm82.a2.v1	Glyma.16G135800.Wm82.a2.v1	.	.	30559998	Glyma.16G135800.1	Glyma.16G135800.1.p		PTHR23359,PTHR23359:SF94		2.7.4.3		GO:0019205,GO:0006139,GO:0005524	AT2G37250.1	ADK,ATPADK1	adenosine kinase	1.3408	0.907608	2.2338	3.8695	2.76113	2.31002	3.8695	173.836	-1.08992	0.0114967	0.332073
Glyma.07G222000	79.0347	52.0473	113.036	118.51	146.536	249.046	XLOC_020220	Chr07	1	39734484	39741127	1922	Glyma.07G222000|Glyma.07G222000.1.Wm82.a2.v1	Glyma.07G222000.Wm82.a2.v1	.	.	30494930	Glyma.07G222000.1	Glyma.07G222000.1.p										2.82969	2.04465	3.87532	4.13425	5.22302	7.45516	7.45516	249.046	-1.08843	0.00807812	0.284065
Glyma.13G217400	70.1433	33.6777	64.3293	67.5714	147.441	137.17	XLOC_040036	Chr13	1	33038297	33040241	1945	Glyma.13G217400|Glyma.13G217400.1.Wm82.a2.v1	Glyma.13G217400.Wm82.a2.v1	.	.	30503968	Glyma.13G217400.1	Glyma.13G217400.1.p	PF00067	PTHR24286,PTHR24286:SF0	KOG0157		K09832	GO:0055114,GO:0020037,GO:0016705,GO:0005506	AT2G34500.1	CYP710A1	cytochrome P450, family 710, subfamily A, polypeptide 1	2.48165	1.30736	2.17938	2.32937	5.19312	4.05761	6.97953	237.716	-1.08321	0.013637	0.355258
Glyma.11G162200	15.8069	76.5402	39.5166	65.4923	94.0725	120.631	XLOC_035338	Chr11	1	15042033	15042903	699	Glyma.11G162200|Glyma.11G162200.1.Wm82.a2.v1	.	Glyma.11G162200.Wm82.a2.v1	.	30531166	Glyma.11G162200.1	Glyma.11G162200.1.p	PF00124	PTHR33149,PTHR33149:SF4		1.10.3.9	K02703	GO:0045156,GO:0019684,GO:0009772	ATCG00020.1		photosystem II reaction center protein A	1.55613	8.26773	3.72518	6.28215	9.21969	9.92921	9.92921	120.631	-1.08142	0.0384966	0.52262
Glyma.02G253500	583.869	355.912	389.652	697.545	981.429	1108.06	XLOC_004165	Chr02	1	44074940	44078064	966	Glyma.02G253500|Glyma.02G253500.1.Wm82.a2.v1,Glyma.02G253500|Glyma.02G253500.2.Wm82.a2.v1	Glyma.02G253500.Wm82.a2.v1	.	.	30506352	Glyma.02G253500.1	Glyma.02G253500.1.p	PF01247	PTHR10902	KOG0887		K02917	GO:0006412,GO:0005840,GO:0005622,GO:0003735	AT1G74270.1		Ribosomal protein L35Ae family protein	41.5923	27.8189	26.5793	48.4162	69.6006	65.9959	69.6006	1108.06	-1.07986	0.000350447	0.0553846
Glyma.09G003000	64.2157	38.2701	75.3572	88.3626	100.404	182.893	XLOC_026461	Chr09	1	253767	259731	2673	Glyma.09G003000|Glyma.09G003000.1.Wm82.a2.v1,Glyma.09G003000|Glyma.09G003000.2.Wm82.a2.v1	Glyma.09G003000.Wm82.a2.v1	.	.	30484498	Glyma.09G003000.1	Glyma.09G003000.1.p	PF09133	PTHR16124,PTHR16124:SF2					AT1G58210.1	EMB1674	kinase interacting family protein	1.65317	1.08102	1.85768	2.21649	2.57326	3.93667	3.93667	182.893	-1.07907	0.0118119	0.333797
Glyma.11G027800	186.719	154.611	420.897	742.246	637.703	219.86	XLOC_033375	Chr11	1	2000192	2004832	2248	Glyma.11G027800|Glyma.11G027800.1.Wm82.a2.v1	Glyma.11G027800.Wm82.a2.v1	.	.	30531237	Glyma.11G027800.1	Glyma.11G027800.1.p	PF04146	PTHR12357,PTHR12357:SF32					AT4G11970.2		YTH family protein	5.71568	5.193	12.3374	22.1384	19.4336	5.62707	22.1384	742.246	-1.07391	0.0154777	0.37565
Glyma.01G186100	50.3846	29.8507	61.5723	140.341	105.832	48.6417	XLOC_000967	Chr01	1	52146444	52148059	1616	Glyma.01G186100|Glyma.01G186100.1.Wm82.a2.v1	Glyma.01G186100.Wm82.a2.v1	.	.	30544662	Glyma.01G186100.1	Glyma.01G186100.1.p		PTHR32011,PTHR32011:SF2					AT5G67020.1			2.14551	1.39472	2.51067	5.82287	4.48647	1.73181	13.2461	340.312	-1.06527	0.0244941	0.449054
Glyma.03G066700	218.333	221.967	550.475	760.958	691.071	608.994	XLOC_008140	Chr03	1	13373848	13377206	1531	Glyma.03G066700|Glyma.03G066700.1.Wm82.a2.v1	.	Glyma.03G066700.Wm82.a2.v1	.	30518895	Glyma.03G066700.1	Glyma.03G066700.1.p	PF00248	PTHR11732,PTHR11732:SF223	KOG1577				AT2G37770.2		NAD(P)-linked oxidoreductase superfamily protein	9.8134	10.9468	23.6923	33.3258	30.9228	22.886	33.3258	760.958	-1.06313	0.00346158	0.191682
Glyma.05G198000	5131.33	9099.86	10845.9	10810.4	19979.5	21325.5	XLOC_013398	Chr05	1	38217896	38218976	812	Glyma.05G198000|Glyma.05G198000.1.Wm82.a2.v1	Glyma.05G198000.Wm82.a2.v1	.	.	30526417	Glyma.05G198000.1	Glyma.05G198000.1.p	PF00304	PTHR33147,PTHR33147:SF3					AT2G02100.1	LCR69,PDF2.2	low-molecular-weight cysteine-rich 69	434.859	846.16	880.147	892.648	1685.62	1511.04	5482.69	77958.2	-1.06065	0.00174248	0.139579
Glyma.13G260600	48.4087	56.6397	150.714	192.319	169.15	169.273	XLOC_042054	Chr13	1	36467330	36473154	4968	Glyma.13G260700|Glyma.13G260700.1.Wm82.a2.v1,Glyma.13G260700|Glyma.13G260700.2.Wm82.a2.v1	Glyma.13G260600.Wm82.a2.v1	.	.	30505781	Glyma.13G260600.1	Glyma.13G260600.1.p	PF00931	PTHR23155,PTHR23155:SF609	KOG4658			GO:0043531	AT4G27190.1		NB-ARC domain-containing disease resistance protein	0.670528	0.860822	1.99902	2.59558	2.33249	1.96037	2.59558	192.319	-1.05998	0.0137055	0.355625
Glyma.08G367800	303.296	332.184	1029.27	1427.32	1054.7	954.35	XLOC_025860	Chr08	1	47792178	47836609	5439	Glyma.08G367700|Glyma.08G367700.1.Wm82.a2.v1,Glyma.08G367900|Glyma.08G367900.1.Wm82.a2.v1	.	Glyma.08G367800.Wm82.a2.v1;Glyma.08G367900.Wm82.a2.v1;Glyma.08G367700.Wm82.a2.v1	.	30536165	Glyma.08G367800.1	Glyma.08G367800.1.p		PTHR12549,PTHR12549:SF16					AT1G62310.1		transcription factor jumonji (jmjC) domain-containing protein	3.83726	4.61141	12.4697	17.5953	13.2843	10.0953	17.5953	1427.32	-1.05128	0.0101376	0.317635
Glyma.12G221900	1015.6	409.49	883.149	1179.9	1417.42	2133.42	XLOC_037291	Chr12	1	38118873	38126629	4580	Glyma.12G221800|Glyma.12G221800.1.Wm82.a2.v1,Glyma.12G221900|Glyma.12G221900.1.Wm82.a2.v1	Glyma.12G221900.Wm82.a2.v1;Glyma.12G221800.Wm82.a2.v1	.	.	30546808	Glyma.12G221900.1	Glyma.12G221900.1.p		PTHR31008,PTHR31008:SF4					AT4G27430.2	CIP7	COP1-interacting protein 7	15.2591	6.75075	12.7061	17.2733	21.2014	26.8005	26.8005	2221.32	-1.04942	0.00291452	0.175021
Glyma.01G085300	30.6259	46.6895	56.9774	118.51	94.977	64.207	XLOC_000446	Chr01	1	25200836	25203356	2298	Glyma.01G085300|Glyma.01G085300.1.Wm82.a2.v1	Glyma.01G085300.Wm82.a2.v1	.	.	30545273	Glyma.01G085300.1	Glyma.01G085300.1.p				2.7.7.6			AT2G35750.1			0.917094	1.53406	1.63379	3.4578	2.83139	1.60755	3.4578	118.51	-1.04899	0.0152913	0.37332
Glyma.02G254500	91.8778	182.166	96.494	195.437	265.936	304.497	XLOC_005718	Chr02	1	44150550	44155647	1720	Glyma.02G254500|Glyma.02G254500.1.Wm82.a2.v1	.	Glyma.02G254500.Wm82.a2.v1	.	30510326	Glyma.02G254500.1	Glyma.02G254500.1.p	PF06703	PTHR13085	KOG4072	3.4.21.89	K12947	GO:0016021,GO:0008233,GO:0006465,GO:0005787	AT2G39960.1		Microsomal signal peptidase 25 kDa subunit (SPC25)	3.67584	7.99672	3.69672	7.61858	10.592	10.1856	11.2651	339.295	-1.04883	0.00415801	0.208654
Glyma.11G231400	73.1071	48.2203	113.036	244.297	159.2	78.7996	XLOC_035663	Chr11	1	32701005	32702936	1565	Glyma.11G231400|Glyma.11G231400.1.Wm82.a2.v1	.	Glyma.11G231400.Wm82.a2.v1	.	30531382	Glyma.11G231400.1	Glyma.11G231400.1.p	PF13639	PTHR14155,PTHR14155:SF100				GO:0008270,GO:0005515	AT3G11110.1		RING/U-box superfamily protein	3.21455	2.32643	4.75933	10.4664	6.96881	2.89695	13.4472	334.576	-1.04856	0.020382	0.419512
Glyma.07G257200	59.276	57.4051	73.5192	139.301	118.495	133.278	XLOC_020391	Chr07	1	43324885	43328331	2332	Glyma.07G257200|Glyma.07G257200.1.Wm82.a2.v1,Glyma.07G257200|Glyma.07G257200.2.Wm82.a2.v1	Glyma.07G257200.Wm82.a2.v1	.	.	30492947	Glyma.07G257200.1	Glyma.07G257200.1.p	PF13920	PTHR22996,PTHR22996:SF4	KOG4265	6.3.2.19			AT5G19080.1		RING/U-box superfamily protein	1.74914	1.85864	2.07738	4.00517	3.48099	3.28823	4.15438	169.647	-1.04773	0.00291195	0.175021
Glyma.12G081500	38.5294	38.2701	29.4077	64.4527	75.0771	78.7996	XLOC_037780	Chr12	1	6451078	6454383	1906	Glyma.12G081500|Glyma.12G081500.1.Wm82.a2.v1,Glyma.12G081500|Glyma.12G081500.2.Wm82.a2.v1	.	Glyma.12G081500.Wm82.a2.v1	.	30547959	Glyma.12G081500.1	Glyma.12G081500.1.p	PF01281,PF03948	PTHR21368,PTHR21368:SF18	KOG4607		K02939	GO:0006412,GO:0005840,GO:0005622,GO:0003735	AT3G44890.1	RPL9	ribosomal protein L9	1.39105	1.51604	1.01668	2.26732	2.69846	2.37866	2.69846	81.2466	-1.04693	0.0132161	0.350442
Glyma.09G081400	85.9502	89.552	340.026	379.439	388.954	289.905	XLOC_028314	Chr09	1	9494748	9502247	2112	Glyma.09G081400|Glyma.09G081400.1.Wm82.a2.v1	.	Glyma.09G081400.Wm82.a2.v1	.	30483649	Glyma.09G081400.1	Glyma.09G081400.1.p	PF10699	PTHR31764,PTHR31764:SF0					AT4G11720.1	GCS1,HAP2	hapless 2	2.80045	3.20151	10.6087	12.046	12.6164	7.89756	12.6164	388.954	-1.04356	0.0218055	0.431859
Glyma.02G251600	189.683	181.4	227.91	395.033	390.763	440.694	XLOC_005702	Chr02	1	43871681	43882801	3232	Glyma.02G251500|Glyma.02G251500.1.Wm82.a2.v1,Glyma.02G251500|Glyma.02G251500.2.Wm82.a2.v1,Glyma.02G251600|Glyma.02G251600.1.Wm82.a2.v1,Glyma.02G251600|Glyma.02G251600.2.Wm82.a2.v1	.	Glyma.02G251600.Wm82.a2.v1;Glyma.02G251500.Wm82.a2.v1	.	30506676	Glyma.02G251600.1	Glyma.02G251600.1.p	PF16891,PF00149	PTHR11668,PTHR11668:SF259		3.1.3.16	K06269	GO:0016787	AT2G39840.1	TOPP4	type one serine/threonine protein phosphatase 4	4.03861	4.2378	4.64661	8.19515	8.28272	7.84508	8.28272	451.346	-1.04214	0.000170707	0.0395507
Glyma.04G009900	40.5053	13.7772	26.6507	59.2549	56.0817	48.6417	XLOC_010801	Chr04	1	778027	779289	1107	Glyma.04G009900|Glyma.04G009900.1.Wm82.a2.v1	.	Glyma.04G009900.Wm82.a2.v1	.	30488509	Glyma.04G009900.1	Glyma.04G009900.1.p	PF00257	PTHR33346				GO:0009415,GO:0006950	AT2G21490.1	LEA	dehydrin LEA	2.5179	0.939698	1.58637	3.58899	3.4706	2.52809	6.88631	145.32	-1.03954	0.0432658	0.5423
Glyma.17G022900	414.932	385.763	543.123	566.56	949.77	1220.91	XLOC_051645	Chr17	1	1675094	1679897	2830	Glyma.17G022900|Glyma.17G022900.2.Wm82.a2.v1,Glyma.17G022900|Glyma.17G022900.3.Wm82.a2.v1,Glyma.17G022900|Glyma.17G022900.1.Wm82.a2.v1,Glyma.17G022900|Glyma.17G022900.4.Wm82.a2.v1	Glyma.17G022900.Wm82.a2.v1	.	.	30480085	Glyma.17G022900.1	Glyma.17G022900.1.p	PF00646	PTHR16008,PTHR16008:SF5				GO:0005515	AT4G15563.1			10.0894	10.2922	12.6461	13.4232	22.9913	24.8215	24.8215	1220.91	-1.03592	0.0013334	0.124009
Glyma.16G175400	798.25	670.492	1556.77	2240.25	1822.65	2088.67	XLOC_049911	Chr16	1	33682024	33683784	1761	Glyma.16G175400|Glyma.16G175400.1.Wm82.a2.v1	Glyma.16G175400.Wm82.a2.v1	.	.	30560684	Glyma.16G175400.1	Glyma.16G175400.1.p	PF00201	PTHR11926,PTHR11926:SF325		2.4.1.170		GO:0016758,GO:0008152	AT3G16520.3	UGT88A1	UDP-glucosyl transferase 88A1	31.1928	28.748	58.2518	85.2968	70.9049	68.2406	85.2968	2240.25	-1.0318	0.00156905	0.133832
Glyma.14G078800	103.733	32.9123	131.416	135.143	198.095	207.214	XLOC_043593	Chr14	1	6696445	6704721	3347	Glyma.14G078800|Glyma.14G078800.1.Wm82.a2.v1,Glyma.14G078800|Glyma.14G078800.2.Wm82.a2.v1	Glyma.14G078800.Wm82.a2.v1	.	.	30535009	Glyma.14G078800.1	Glyma.14G078800.1.p	PF07714	PTHR27001,PTHR27001:SF242	KOG1187	2.7.11.1		GO:0006468,GO:0004672	AT3G13690.1		Protein kinase protein with adenine nucleotide alpha hydrolases-like domain	2.13273	0.742465	2.58723	2.70728	4.05461	3.562	4.05461	207.214	-1.02748	0.0215835	0.43081
Glyma.01G165600	334.909	241.867	438.358	1111.29	583.43	363.84	XLOC_002075	Chr01	1	50305165	50307532	2146	Glyma.01G165600|Glyma.01G165600.1.Wm82.a2.v1	.	Glyma.01G165600.Wm82.a2.v1	.	30543042	Glyma.01G165600.1	Glyma.01G165600.1.p	PF00314	PTHR31048,PTHR31048:SF3					AT4G36010.2		Pathogenesis-related thaumatin superfamily protein	10.7392	8.50983	13.46	34.7211	18.6247	9.75466	44.7494	1631.11	-1.0265	0.00762565	0.277411
Glyma.03G153800	312.187	234.978	463.171	596.707	579.812	865.822	XLOC_007236	Chr03	1	36886911	36891415	2638	Glyma.03G153800|Glyma.03G153800.1.Wm82.a2.v1,Glyma.03G153800|Glyma.03G153800.2.Wm82.a2.v1	Glyma.03G153800.Wm82.a2.v1	.	.	30516889	Glyma.03G153800.1	Glyma.03G153800.1.p	PF00134	PTHR15615,PTHR15615:SF20	KOG1674				AT3G63120.1	CYCP1;1	cyclin p1;1	8.14356	6.72554	11.5694	15.1664	15.0572	18.8836	18.8836	865.822	-1.02604	0.001518	0.132911
Glyma.11G020300	862.466	769.994	2534.57	4131.21	2456.74	1829.9	XLOC_033330	Chr11	1	1426240	1433060	3138	Glyma.11G020300|Glyma.11G020300.1.Wm82.a2.v1	Glyma.11G020300.Wm82.a2.v1	.	.	30529554	Glyma.11G020300.1	Glyma.11G020300.1.p	PF05496	PTHR23074,PTHR23074:SF90		3.6.1.3		GO:0009378,GO:0006310,GO:0006281	AT1G64110.2		P-loop containing nucleoside triphosphate hydrolases superfamily protein	18.9131	18.5271	53.2227	88.2714	53.6336	33.5511	88.2714	4131.21	-1.01984	0.0153111	0.37332
Glyma.13G119400	47451.4	35415.9	63181.5	66703.3	82896.8	144217	XLOC_039525	Chr13	1	23204557	23207012	1953	Glyma.13G119400|Glyma.13G119400.1.Wm82.a2.v1	Glyma.13G119400.Wm82.a2.v1	.	.	30503744	Glyma.13G119400.1	Glyma.13G119400.1.p		PTHR23241,PTHR23241:SF49	KOG4744				AT2G18340.1		late embryogenesis abundant domain-containing protein / LEA domain-containing protein	1671.94	1369.21	2131.73	2290.03	2907.82	4248.59	4248.59	157446	-1.0197	0.00199947	0.149814
Glyma.19G183100	322.066	286.26	624.913	767.195	780.621	935.866	XLOC_058994	Chr19	1	44175360	44181626	2538	Glyma.19G183100|Glyma.19G183100.1.Wm82.a2.v1,Glyma.19G183100|Glyma.19G183100.2.Wm82.a2.v1,Glyma.19G183100|Glyma.19G183100.3.Wm82.a2.v1,Glyma.19G183100|Glyma.19G183100.4.Wm82.a2.v1	Glyma.19G183100.Wm82.a2.v1	.	.	30512367	Glyma.19G183100.1	Glyma.19G183100.1.p	PF04545,PF04542,PF04539	PTHR30603,PTHR30603:SF9				GO:0016987,GO:0006355,GO:0006352,GO:0003700,GO:0003677	AT2G36990.1	ATSIG6,SIG6,SIGF,SOLDAT8	RNApolymerase sigma-subunit F	8.73229	8.51615	16.2246	20.2679	21.0707	21.2155	21.2155	935.866	-1.0186	0.00199449	0.149784
Glyma.11G194900	39.5173	42.0971	98.3319	129.945	144.727	87.5551	XLOC_034236	Chr11	1	26852593	26859705	3213	Glyma.11G194900|Glyma.11G194900.2.Wm82.a2.v1,Glyma.11G194900|Glyma.11G194900.3.Wm82.a2.v1,Glyma.11G194900|Glyma.11G194900.1.Wm82.a2.v1	Glyma.11G194900.Wm82.a2.v1	.	.	30530470	Glyma.11G194900.1	Glyma.11G194900.1.p	PF02933,PF07724,PF05496,PF02359	PTHR23077,PTHR23077:SF79		3.6.4.6	K13525	GO:0005524,GO:0009378,GO:0006310,GO:0006281	AT5G03340.1		ATPase, AAA-type, CDC48 protein	0.846353	0.989271	2.01664	2.71172	3.08581	1.56784	3.08581	144.727	-1.01557	0.021302	0.42719
Glyma.14G019100	272.67	117.106	227.91	257.811	363.626	612.885	XLOC_044453	Chr14	1	1370340	1375020	1798	Glyma.14G019100|Glyma.14G019100.1.Wm82.a2.v1,Glyma.14G019100|Glyma.14G019100.2.Wm82.a2.v1	.	Glyma.14G019100.Wm82.a2.v1	.	30534613	Glyma.14G019100.1	Glyma.14G019100.1.p	PF00581,PF00899	PTHR10953,PTHR10953:SF160		2.7.7.80,2.8.1.11	K11996	GO:0008641	AT5G55130.1	CNX5,SIR1	co-factor for nitrate, reductase and xanthine dehydrogenase 5	10.4357	4.91774	8.35252	9.61406	13.8547	19.612	19.612	612.885	-1.01474	0.00921771	0.302637
Glyma.10G231200	483.099	251.817	575.288	657.002	549.962	1410.61	XLOC_030958	Chr10	1	46093079	46098232	1436	Glyma.10G231200|Glyma.10G231200.1.Wm82.a2.v1,Glyma.10G231200|Glyma.10G231200.2.Wm82.a2.v1	Glyma.10G231200.Wm82.a2.v1	.	.	30476349	Glyma.10G231200.1	Glyma.10G231200.1.p	PF04116	PTHR31899,PTHR31899:SF1		1.14.13.129	K15746	GO:0055114,GO:0016491,GO:0006633,GO:0005506	AT4G25700.1	B1,BCH1,BETA-OHASE 1,chy1	beta-hydroxylase 1	23.1503	13.2405	26.3983	30.6766	26.2367	56.5176	62.1865	1702.32	-1.01302	0.00965307	0.309467
Glyma.17G034900	100.769	191.35	396.085	513.542	372.672	495.173	XLOC_051713	Chr17	1	2546812	2548639	1414	Glyma.17G034900|Glyma.17G034900.1.Wm82.a2.v1	Glyma.17G034900.Wm82.a2.v1	.	.	30479267	Glyma.17G034900.1	Glyma.17G034900.1.p	PF13499,PF13202	PTHR10891,PTHR10891:SF629	KOG0027		K02183	GO:0005509	AT5G49480.1	ATCP1,CP1	Ca2+-binding protein 1	4.90403	10.2177	18.4579	24.3513	18.0554	20.1483	47.7848	1147.64	-1.01022	0.0140577	0.359904
Glyma.14G120300	904.947	441.637	1305.88	1805.72	1409.28	2083.81	XLOC_044952	Chr14	1	17040286	17043632	1495	Glyma.14G120300|Glyma.14G120300.2.Wm82.a2.v1,Glyma.14G120300|Glyma.14G120300.1.Wm82.a2.v1	.	Glyma.14G120300.Wm82.a2.v1	.	30533998	Glyma.14G120300.1	Glyma.14G120300.1.p	PF03083	PTHR10791,PTHR10791:SF44	KOG1623		K15382		AT1G21460.1		Nodulin MtN3 family protein	41.654	22.3048	57.5584	80.9848	64.5783	80.1952	108.821	3101.31	-1.00984	0.00440175	0.213983
Glyma.11G015100	1563.9	541.139	778.385	902.338	1277.21	3538.2	XLOC_034633	Chr11	1	1036431	1039028	1456	Glyma.11G015100|Glyma.11G015100.1.Wm82.a2.v1	.	Glyma.11G015100.Wm82.a2.v1	.	30528934	Glyma.11G015100.1	Glyma.11G015100.1.p	PF13561	PTHR24322,PTHR24322:SF257	KOG1205	1.1.1.146			AT4G10020.1	AtHSD5,HSD5	hydroxysteroid dehydrogenase 5	73.9132	28.0622	35.2271	41.5531	60.0944	139.815	215.922	5759.75	-1.00653	0.0269202	0.464947
Glyma.05G197600	104.721	88.0212	192.988	213.11	280.408	275.312	XLOC_014627	Chr05	1	38179162	38185234	2268	Glyma.05G197600|Glyma.05G197600.1.Wm82.a2.v1,Glyma.05G197600|Glyma.05G197600.2.Wm82.a2.v1	.	Glyma.05G197600.Wm82.a2.v1	.	30526335	Glyma.05G197600.1	Glyma.05G197600.1.p	PF00762	PTHR11108,PTHR11108:SF5		4.99.1.1	K01772	GO:0006783,GO:0004325	AT2G30390.1	ATFC-II,FC-II,FC2	ferrochelatase 2	3.17735	2.93034	5.60701	6.30022	8.46991	6.98415	8.46991	280.408	-1.0045	0.00538017	0.23738
Glyma.16G160900	21.7345	29.8507	70.7622	69.6505	99.4997	74.9082	XLOC_049830	Chr16	1	32013447	32016777	1833	Glyma.16G160900|Glyma.16G160900.1.Wm82.a2.v1	Glyma.16G160900.Wm82.a2.v1	.	.	30560097	Glyma.16G160900.1	Glyma.16G160900.1.p	PF00658,PF00270	PTHR24031,PTHR24031:SF247		3.6.4.13		GO:0003723,GO:0005524,GO:0003676	AT4G09730.1	RH39	RH39	0.815948	1.2296	2.5438	2.54775	3.71869	2.35125	12.5608	403.174	-1.00261	0.0417162	0.535685
Glyma.04G054500	195.611	133.945	253.641	346.173	373.576	438.748	XLOC_011017	Chr04	1	4417332	4418522	1162	Glyma.04G054500|Glyma.04G054500.1.Wm82.a2.v1	.	Glyma.04G054500.Wm82.a2.v1	.	30489196	Glyma.04G054500.1	Glyma.04G054500.1.p		PTHR11527,PTHR11527:SF93					AT5G12020.1	HSP17.6II	17.6 kDa class II heat shock protein	11.5841	8.70353	14.3833	19.9748	22.0244	21.724	37.2654	766.766	-1.00127	0.00161321	0.135826
Glyma.10G147700	5461.3	6467.65	2907.68	1763.09	1880.55	3706.5	XLOC_032024	Chr10	1	38316946	38318230	897	Glyma.10G147700|Glyma.10G147700.1.Wm82.a2.v1	.	Glyma.10G147700.Wm82.a2.v1	.	30473825	Glyma.10G147700.1	Glyma.10G147700.1.p	PF00582	PTHR31964,PTHR31964:SF28				GO:0006950	AT3G62550.1		Adenine nucleotide alpha hydrolases-like superfamily protein	418.965	544.412	213.599	131.789	143.622	237.74	778.002	12357.3	1.00358	0.00521089	0.232872
Glyma.17G093900	162.021	172.981	70.7622	74.8483	73.268	53.5059	XLOC_052021	Chr17	1	7325778	7328530	1427	Glyma.17G093900|Glyma.17G093900.2.Wm82.a2.v1,Glyma.17G093900|Glyma.17G093900.1.Wm82.a2.v1	Glyma.17G093900.Wm82.a2.v1	.	.	30478977	Glyma.17G093900.1	Glyma.17G093900.1.p	PF00072	PTHR26402,PTHR26402:SF526			K14492	GO:0000160	AT3G48100.1	ARR5,ATRR2,IBC6,RR5	response regulator 5	7.81308	9.15267	3.26755	3.51685	3.5174	2.15729	9.15267	172.981	1.00396	0.0158225	0.378269
Glyma.08G314500	87.9261	163.796	72.6002	59.2549	59.6998	42.8047	XLOC_023852	Chr08	1	43450585	43456231	2357	Glyma.08G314500|Glyma.08G314500.1.Wm82.a2.v1	Glyma.08G314500.Wm82.a2.v1	.	.	30540430	Glyma.08G314500.1	Glyma.08G314500.1.p	PF07690	PTHR31585,PTHR31585:SF7				GO:0055085,GO:0016021	AT5G54860.1		Major facilitator superfamily protein	2.56704	5.24708	2.02966	1.68562	1.73518	1.04487	5.24708	163.796	1.00402	0.0196236	0.413313
Glyma.07G080700	410.98	386.528	239.856	218.308	159.2	137.17	XLOC_020874	Chr07	1	7341451	7345732	2840	Glyma.07G080700|Glyma.07G080700.1.Wm82.a2.v1	.	Glyma.07G080700.Wm82.a2.v1	.	30495527	Glyma.07G080700.1	Glyma.07G080700.1.p	PF00954,PF01453,PF00069	PTHR27002,PTHR27002:SF136	KOG1187	2.7.11.1		GO:0048544,GO:0006468,GO:0005524,GO:0004672	AT2G19130.1		S-locus lectin protein kinase family protein	9.95812	10.2763	5.56516	5.15402	3.84021	2.77889	10.2763	414.879	1.0051	0.00235149	0.161356
Glyma.01G064600	74.095	79.6018	34.9216	38.4637	28.0408	27.2394	XLOC_001582	Chr01	1	9691823	9696093	2275	Glyma.01G064600|Glyma.01G064600.2.Wm82.a2.v1,Glyma.01G064600|Glyma.01G064600.1.Wm82.a2.v1	.	Glyma.01G064600.Wm82.a2.v1	.	30544103	Glyma.01G064600.1	Glyma.01G064600.1.p	PF01842	PTHR31096,PTHR31096:SF13		2.7.7.59		GO:0016597,GO:0008152	AT1G69040.2	ACR4	ACT domain repeat 4	2.24121	2.64189	1.01148	1.13361	0.844385	0.688885	2.64189	79.6018	1.00527	0.0404853	0.530521
Glyma.02G170500	124.48	134.711	44.1115	34.3055	52.4635	63.2342	XLOC_003736	Chr02	1	26593978	26611436	3829	Glyma.02G170500|Glyma.02G170500.1.Wm82.a2.v1,Glyma.02G170500|Glyma.02G170500.2.Wm82.a2.v1,Glyma.02G170500|Glyma.02G170500.3.Wm82.a2.v1,Glyma.02G170500|Glyma.02G170500.4.Wm82.a2.v1,Glyma.02G170500|Glyma.02G170500.5.Wm82.a2.v1,Glyma.02G170500|Glyma.02G170500.6.Wm82.a2.v1	Glyma.02G170500.Wm82.a2.v1	.	.	30510508	Glyma.02G170500.1	Glyma.02G170500.1.p	PF00225	PTHR24115,PTHR24115:SF70	KOG0242	3.6.4.4	K11498	GO:0008017,GO:0007018,GO:0005524,GO:0003777,GO:0005871	AT3G12020.1		P-loop containing nucleoside triphosphate hydrolases superfamily protein	2.23711	2.65638	0.759122	0.600722	0.938648	0.950164	2.65638	134.711	1.00722	0.0351597	0.505556
Glyma.05G200800	224.261	191.35	152.552	137.222	96.7861	47.6689	XLOC_013411	Chr05	1	38462906	38468505	4158	Glyma.05G200800|Glyma.05G200800.5.Wm82.a2.v1,Glyma.05G200800|Glyma.05G200800.1.Wm82.a2.v1,Glyma.05G200800|Glyma.05G200800.2.Wm82.a2.v1,Glyma.05G200800|Glyma.05G200800.3.Wm82.a2.v1,Glyma.05G200800|Glyma.05G200800.4.Wm82.a2.v1	Glyma.05G200800.Wm82.a2.v1	.	.	30524094	Glyma.05G200800.1	Glyma.05G200800.1.p	PF02309,PF02362,PF06507	PTHR31384,PTHR31384:SF8				GO:0006355,GO:0005634,GO:0003677,GO:0009725	AT5G62000.2	ARF1-BP,ARF2,HSS,ORE14	auxin response factor 2	3.71145	3.47471	2.41757	2.21276	1.59463	0.659602	3.71145	224.261	1.00747	0.0115573	0.332195
Glyma.13G279200	1764.45	5223.1	1788.35	1421.08	1114.4	1815.31	XLOC_040340	Chr13	1	38036658	38038796	1297	Glyma.13G279200|Glyma.13G279200.1.Wm82.a2.v1	Glyma.13G279200.Wm82.a2.v1	.	.	30501222	Glyma.13G279200.1	Glyma.13G279200.1.p	PF12481	PTHR11772,PTHR11772:SF14					AT4G27450.1		Aluminium induced protein with YGL and LRDR motifs	93.6146	304.062	90.857	73.4638	58.8615	80.5271	304.062	5499.86	1.00944	0.0102462	0.318768
Glyma.13G043900	81.9985	203.597	79.9521	64.4527	56.9862	60.3157	XLOC_040982	Chr13	1	13720813	13725395	2879	Glyma.13G043900|Glyma.13G043900.1.Wm82.a2.v1	.	Glyma.13G043900.Wm82.a2.v1	.	30505490	Glyma.13G043900.1	Glyma.13G043900.1.p	PF04674	PTHR31279,PTHR31279:SF12					AT5G64260.1	EXL2	EXORDIUM like 2	1.95992	5.33953	1.82992	1.50105	1.356	1.20537	5.33953	203.597	1.00969	0.0224324	0.436984
Glyma.20G106800	110.649	345.962	91.899	119.549	109.45	43.7775	XLOC_062885	Chr20	1	34935548	34940516	3208	Glyma.20G106800|Glyma.20G106800.1.Wm82.a2.v1	.	Glyma.20G106800.Wm82.a2.v1	.	30521662	Glyma.20G106800.1	Glyma.20G106800.1.p	PF00481	PTHR13832,PTHR13832:SF342	KOG0700	3.1.3.16	K01102	GO:0003824,GO:0006470,GO:0004722	AT4G38520.2		Protein phosphatase 2C family protein	2.37348	8.14268	1.88765	2.49867	2.33728	0.785143	8.14268	345.962	1.01254	0.0458136	0.551445
Glyma.04G156900	52.3605	120.933	51.4634	38.4637	37.0863	35.9949	XLOC_010234	Chr04	1	37042760	37047063	1836	Glyma.04G156900|Glyma.04G156900.1.Wm82.a2.v1	Glyma.04G156900.Wm82.a2.v1	.	.	30488963	Glyma.04G156900.1	Glyma.04G156900.1.p	PF07847	PTHR22966	KOG4281	1.13.11.19	K10712	GO:0055114,GO:0016702	AT1G18490.1		Protein of unknown function (DUF1637)	1.96248	4.97334	1.84702	1.40467	1.38379	1.12797	4.97334	128.156	1.01291	0.0347036	0.503865
Glyma.15G270400	219.321	75.7748	92.818	62.3736	75.9816	51.5602	XLOC_048521	Chr15	1	50743973	50747834	3106	Glyma.15G270400|Glyma.15G270400.1.Wm82.a2.v1	.	Glyma.15G270400.Wm82.a2.v1	.	30496279	Glyma.15G270400.1	Glyma.15G270400.1.p	PF10250	PTHR31741,PTHR31741:SF11					AT2G44500.1		O-fucosyltransferase family protein	4.85908	1.84203	1.96913	1.34646	1.67586	0.955091	4.85908	231.333	1.01479	0.0230318	0.441033
Glyma.14G210400	86.9381	46.6895	41.3546	27.0286	23.5181	35.022	XLOC_044295	Chr14	1	47547994	47553060	2238	Glyma.14G210400|Glyma.14G210400.1.Wm82.a2.v1	Glyma.14G210400.Wm82.a2.v1	.	.	30534806	Glyma.14G210400.1	Glyma.14G210400.1.p		PTHR13533					AT3G03210.1			2.67316	1.57519	1.21761	0.809763	0.719902	0.900353	2.67316	86.9381	1.01762	0.0412688	0.533184
Glyma.10G090600	124.48	405.663	118.55	141.38	104.927	74.9082	XLOC_031742	Chr10	1	12088364	12093767	2973	Glyma.10G090600|Glyma.10G090600.1.Wm82.a2.v1,Glyma.10G090600|Glyma.10G090600.2.Wm82.a2.v1	.	Glyma.10G090600.Wm82.a2.v1	.	30474464	Glyma.10G090600.1	Glyma.10G090600.1.p	PF02727,PF02728,PF01179	PTHR10638,PTHR10638:SF39		1.4.3.21	K00276	GO:0055114,GO:0048038,GO:0009308,GO:0008131,GO:0005507	AT4G12290.1		Copper amine oxidase family protein	2.88123	10.3025	2.62755	3.18852	2.41782	1.44966	10.3025	405.663	1.01767	0.0296648	0.480461
Glyma.08G064600	173.876	273.248	194.826	93.5604	97.6907	124.523	XLOC_024432	Chr08	1	4943335	4953605	4382	Glyma.08G064600|Glyma.08G064600.1.Wm82.a2.v1,Glyma.08G064600|Glyma.08G064600.2.Wm82.a2.v1,Glyma.08G064600|Glyma.08G064600.3.Wm82.a2.v1	.	Glyma.08G064600.Wm82.a2.v1	.	30538064	Glyma.08G064600.1	Glyma.08G064600.1.p	PF02254,PF00999	PTHR16254,PTHR16254:SF6	KOG1650			GO:0006813,GO:0055085,GO:0016021,GO:0015299,GO:0006812	AT4G04850.2	ATKEA3,KEA3	K+ efflux antiporter 3	2.7305	4.70825	2.92967	1.43158	1.52726	1.63496	4.70825	273.248	1.01911	0.00254141	0.164728
Glyma.02G015700	66.1915	84.9596	32.1647	27.0286	27.1363	35.9949	XLOC_002961	Chr02	1	1409438	1416101	2120	Glyma.02G015700|Glyma.02G015700.1.Wm82.a2.v1	Glyma.02G015700.Wm82.a2.v1	.	.	30506840	Glyma.02G015700.1	Glyma.02G015700.1.p	PF10415,PF00206	PTHR11444,PTHR11444:SF1		4.2.1.2	K01679	GO:0016829,GO:0006099	AT2G47510.1	FUM1	fumarase 1	2.14853	3.02587	0.999741	0.854835	0.876891	0.976869	3.02587	84.9596	1.01924	0.0433103	0.5423
Glyma.13G202300	272.67	352.85	202.178	158.013	131.159	117.713	XLOC_041751	Chr13	1	31596442	31603346	1828	Glyma.13G202300|Glyma.13G202300.1.Wm82.a2.v1,Glyma.13G202300|Glyma.13G202300.2.Wm82.a2.v1	.	Glyma.13G202300.Wm82.a2.v1	.	30500682	Glyma.13G202300.1	Glyma.13G202300.1.p	PF02045	PTHR12632,PTHR12632:SF15	KOG1561		K08064	GO:0006355,GO:0003700	AT3G20910.1	NF-YA9	nuclear factor Y, subunit A9	10.2644	14.5743	7.28789	5.79578	4.91532	3.70493	14.5743	352.85	1.02075	0.00189356	0.146585
Glyma.03G160600	81.0105	66.59	32.1647	22.8703	28.0408	36.9677	XLOC_008599	Chr03	1	37569869	37574517	1731	Glyma.03G160600|Glyma.03G160600.1.Wm82.a2.v1	.	Glyma.03G160600.Wm82.a2.v1	.	30516877	Glyma.03G160600.1	Glyma.03G160600.1.p	PF00646,PF01344	PTHR24412,PTHR24412:SF213				GO:0005515	AT4G03030.1		Galactose oxidase/kelch repeat superfamily protein	3.22047	2.9046	1.22441	0.885871	1.10975	1.22873	3.22047	82.2102	1.02136	0.044287	0.545745
Glyma.06G013100	70.1433	78.071	56.9774	44.7011	28.9454	27.2394	XLOC_017067	Chr06	1	975674	982694	3233	Glyma.06G013100|Glyma.06G013100.1.Wm82.a2.v1	.	Glyma.06G013100.Wm82.a2.v1	.	30549195	Glyma.06G013100.1	Glyma.06G013100.1.p	PF16381,PF08752,PF01602	PTHR10261,PTHR10261:SF5			K17267	GO:0030126,GO:0016192,GO:0006886,GO:0005198,GO:0030117	AT4G34450.1		coatomer gamma-2 subunit, putative / gamma-2 coat protein, putative / gamma-2 COP, putative	1.49298	1.8233	1.16129	0.92706	0.613345	0.484755	1.8233	78.071	1.02212	0.0226026	0.437949
Glyma.05G205100	435.679	796.783	394.247	302.512	291.263	206.241	XLOC_014669	Chr05	1	38828488	38836055	4663	Glyma.05G205100|Glyma.05G205100.1.Wm82.a2.v1	.	Glyma.05G205100.Wm82.a2.v1	.	30525061	Glyma.05G205100.1	Glyma.05G205100.1.p	PF01429	PTHR34067,PTHR34067:SF1				GO:0005634,GO:0003677	AT5G52230.1	MBD13	methyl-CPG-binding domain protein 13	6.42947	12.9018	5.57118	4.34983	4.27908	2.54472	12.9018	796.783	1.02227	0.00253504	0.164728
Glyma.01G198500	292.428	564.867	426.411	209.991	217.09	203.322	XLOC_001028	Chr01	1	53226142	53230298	4157	Glyma.01G198500|Glyma.01G198500.1.Wm82.a2.v1,Glyma.01G198500|Glyma.01G198500.2.Wm82.a2.v1,Glyma.01G198500|Glyma.01G198500.3.Wm82.a2.v1,Glyma.01G198500|Glyma.01G198500.4.Wm82.a2.v1	Glyma.01G198500.Wm82.a2.v1	.	.	30543191	Glyma.01G198500.1	Glyma.01G198500.1.p	PF02517	PTHR36736,PTHR36736:SF1				GO:0016020	AT2G35260.1			4.84076	10.2598	6.75917	3.38701	3.5776	2.81408	10.2598	564.867	1.02336	0.00124114	0.119375
Glyma.11G069400	159.057	94.9098	58.8154	41.5824	41.609	69.0712	XLOC_034891	Chr11	1	5217654	5221204	2520	Glyma.11G069400|Glyma.11G069400.2.Wm82.a2.v1,Glyma.11G069400|Glyma.11G069400.1.Wm82.a2.v1	.	Glyma.11G069400.Wm82.a2.v1	.	30528842	Glyma.11G069400.1	Glyma.11G069400.1.p	PF00646,PF01167	PTHR16517,PTHR16517:SF40	KOG2502			GO:0005515	AT2G18280.1	AtTLP2,TLP2	tubby like protein 2	4.34338	2.84371	1.53792	1.10638	1.13114	1.57699	4.34338	159.057	1.02434	0.0247888	0.449937
Glyma.06G138100	143.25	136.242	47.7875	36.3846	77.7907	45.7232	XLOC_017677	Chr06	1	11271909	11275948	4040	Glyma.06G138100|Glyma.06G138100.1.Wm82.a2.v1	.	Glyma.06G138100.Wm82.a2.v1	.	30552575	Glyma.06G138100.1	Glyma.06G138100.1.p	PF02365	PTHR31989,PTHR31989:SF5				GO:0006355,GO:0003677	AT4G35580.2	NTL9	NAC transcription factor-like 9	2.43999	2.54626	0.779431	0.603853	1.3191	0.651159	2.54626	149.878	1.02476	0.0333879	0.496909
Glyma.12G036800	93.8537	186.758	88.223	62.3736	62.4135	56.4244	XLOC_036333	Chr12	1	2668004	2669912	1667	Glyma.12G036800|Glyma.12G036800.1.Wm82.a2.v1,Glyma.12G036800|Glyma.12G036800.2.Wm82.a2.v1	Glyma.12G036800.Wm82.a2.v1	.	.	30547375	Glyma.12G036800.1	Glyma.12G036800.1.p	PF00137	PTHR10263,PTHR10263:SF13	KOG0232		K02155	GO:0033177,GO:0015991,GO:0015078	AT4G38920.1	ATVHA-C3,AVA-P3,VHA-C3	vacuolar-type H(+)-ATPase C3	3.87427	8.45897	3.48731	2.50877	2.56492	1.94743	8.45897	186.758	1.02531	0.0127236	0.346538
Glyma.13G166800	2487.62	728.663	1395.95	774.472	698.307	770.485	XLOC_039770	Chr13	1	28161785	28171815	8665	Glyma.13G166800|Glyma.13G166800.1.Wm82.a2.v1,Glyma.13G166900|Glyma.13G166900.2.Wm82.a2.v1,Glyma.13G166900|Glyma.13G166900.3.Wm82.a2.v1,Glyma.13G166900|Glyma.13G166900.1.Wm82.a2.v1	Glyma.13G166800.Wm82.a2.v1;Glyma.13G166900.Wm82.a2.v1	.	.	30505311	Glyma.13G166800.1	Glyma.13G166800.1.p	PF03105	PTHR10783,PTHR10783:SF44	KOG1161				AT2G26660.1	ATSPX2,SPX2	SPX domain gene 2	19.7556	6.34939	10.6156	5.99284	5.52089	5.11596	19.7556	2487.62	1.02568	0.00502472	0.228816
Glyma.06G185200	43.4691	177.573	64.3293	49.8989	36.1817	54.4787	XLOC_016245	Chr06	1	16088840	16092594	1316	Glyma.06G185200|Glyma.06G185200.1.Wm82.a2.v1,Glyma.06G185200|Glyma.06G185200.2.Wm82.a2.v1	Glyma.06G185200.Wm82.a2.v1	.	.	30549491	Glyma.06G185200.1	Glyma.06G185200.1.p	PF04134	PTHR34290,PTHR34290:SF2					AT5G50100.1		Putative thiol-disulphide oxidoreductase DCC	2.273	10.1882	3.22105	2.54232	1.88349	2.38178	10.1882	177.573	1.02573	0.0487205	0.565738
Glyma.03G138000	583.869	691.923	338.188	293.156	275.886	220.833	XLOC_008492	Chr03	1	35409905	35414415	2299	Glyma.03G138000|Glyma.03G138000.1.Wm82.a2.v1,Glyma.03G138000|Glyma.03G138000.2.Wm82.a2.v1	.	Glyma.03G138000.Wm82.a2.v1	.	30517529	Glyma.03G138000.1	Glyma.03G138000.1.p	PF13499,PF07714	PTHR24349,PTHR24349:SF93	KOG0032	2.7.11.1	K13412	GO:0006468,GO:0004672	AT5G19450.1	CDPK19,CPK8	calcium-dependent protein kinase 19	17.4763	22.7244	9.69314	8.54978	8.22093	5.52659	22.7244	691.923	1.02594	0.00153599	0.132911
Glyma.02G229700	496.931	477.611	506.364	290.037	246.94	185.811	XLOC_005590	Chr02	1	41725938	41736913	4957	Glyma.02G229700|Glyma.02G229700.1.Wm82.a2.v1,Glyma.02G229700|Glyma.02G229700.2.Wm82.a2.v1	.	Glyma.02G229700.Wm82.a2.v1	.	30508011	Glyma.02G229700.1	Glyma.02G229700.1.p	PF09358,PF16191,PF16190,PF10585,PF00899	PTHR10953,PTHR10953:SF164			K03178	GO:0008641	AT5G06460.1	ATUBA2,UBA 2	ubiquitin activating enzyme 2	6.89845	7.27493	6.73113	3.92311	3.41275	2.15668	7.27493	506.364	1.02893	0.000281388	0.0491572
Glyma.08G231800	97.8054	243.398	109.36	86.2834	61.5089	72.9625	XLOC_023422	Chr08	1	19053865	19057760	2387	Glyma.08G231800|Glyma.08G231800.1.Wm82.a2.v1,Glyma.08G231800|Glyma.08G231800.2.Wm82.a2.v1	Glyma.08G231800.Wm82.a2.v1	.	.	30540857	Glyma.08G231800.1	Glyma.08G231800.1.p	PF03763	PTHR31471,PTHR31471:SF17					AT1G30320.1		Remorin family protein	2.81958	7.69907	3.01891	2.42365	1.76529	1.75865	7.69907	243.398	1.03073	0.0147012	0.36661
Glyma.06G117900	48.4087	114.045	84.5471	47.8197	35.2772	37.9405	XLOC_015917	Chr06	1	9605560	9609671	3082	Glyma.06G117900|Glyma.06G117900.1.Wm82.a2.v1	Glyma.06G117900.Wm82.a2.v1	.	.	30550876	Glyma.06G117900.1	Glyma.06G117900.1.p	PF00582,PF00069	PTHR27001,PTHR27001:SF44	KOG1187	2.7.11.1		GO:0006950,GO:0006468,GO:0005524,GO:0004672	AT1G77280.1		Protein kinase protein with adenine nucleotide alpha hydrolases-like domain	1.08085	2.79394	1.80763	1.04033	0.784138	0.708276	2.79394	114.045	1.03111	0.0233817	0.443316
Glyma.09G005700	419.872	721.009	321.647	301.472	229.754	182.893	XLOC_027944	Chr09	1	444300	446938	1942	Glyma.09G005700|Glyma.09G005700.1.Wm82.a2.v1	.	Glyma.09G005700.Wm82.a2.v1	.	30484217	Glyma.09G005700.1	Glyma.09G005700.1.p	PF03106	PTHR31429,PTHR31429:SF16				GO:0043565,GO:0006355,GO:0003700	AT1G62300.1	ATWRKY6,WRKY6	WRKY family transcription factor	14.8779	28.0327	10.9138	10.4086	8.10485	5.4185	28.0327	721.009	1.03246	0.00346339	0.191682
Glyma.07G001900	390.234	319.938	191.15	139.301	146.536	151.762	XLOC_020490	Chr07	1	178827	185373	3557	Glyma.07G002000|Glyma.07G002000.1.Wm82.a2.v1,Glyma.07G002000|Glyma.07G002000.2.Wm82.a2.v1,Glyma.07G001900|Glyma.07G001900.1.Wm82.a2.v1,Glyma.07G001900|Glyma.07G001900.2.Wm82.a2.v1	.	Glyma.07G001900.Wm82.a2.v1;Glyma.07G002000.Wm82.a2.v1	.	30495035	Glyma.07G001900.1	Glyma.07G001900.1.p	PF02453						AT1G78895.1		Reticulon family protein	7.54945	6.79135	3.54107	2.62583	2.82222	2.45477	7.54945	390.234	1.03318	0.0020132	0.150497
Glyma.08G224400	937.549	2111.74	1248.91	849.32	708.257	539.923	XLOC_023383	Chr08	1	18196846	18202474	2585	Glyma.08G224400|Glyma.08G224400.1.Wm82.a2.v1	Glyma.08G224400.Wm82.a2.v1	.	.	30539184	Glyma.08G224400.1	Glyma.08G224400.1.p	PF02874,PF00306,PF16886,PF00006	PTHR15184,PTHR15184:SF7		3.6.3.14	K02145	GO:0046034,GO:0015992,GO:0033178,GO:0016820,GO:0015991,GO:0005524	AT1G78900.1	VHA-A	vacuolar ATP synthase subunit A	24.9579	61.6814	31.8357	22.0296	18.7699	12.0172	61.6814	2111.74	1.03384	0.00191941	0.147116
Glyma.12G073100	1400.89	1246.84	819.739	503.147	600.617	579.809	XLOC_037738	Chr12	1	5394450	5399010	3691	Glyma.12G073100|Glyma.12G073100.1.Wm82.a2.v1	.	Glyma.12G073100.Wm82.a2.v1	.	30546430	Glyma.12G073100.1	Glyma.12G073100.1.p	PF00141	PTHR31356,PTHR31356:SF10		1.11.1.11	K00434	GO:0055114,GO:0020037,GO:0006979,GO:0004601	AT1G07890.3	APX1,ATAPX01,ATAPX1,CS1,MEE6	ascorbate peroxidase 1	26.1177	25.5059	14.6344	9.14	11.1477	9.038	26.1177	1400.89	1.03394	0.000257484	0.0491572
Glyma.14G050800	131.395	96.4406	66.1673	55.0967	50.6544	36.9677	XLOC_043441	Chr14	1	3974075	3977659	2838	Glyma.14G050800|Glyma.14G050800.1.Wm82.a2.v1	Glyma.14G050800.Wm82.a2.v1	.	.	30533743	Glyma.14G050800.1	Glyma.14G050800.1.p	PF02536	PTHR13068,PTHR13068:SF7	KOG1267			GO:0006355,GO:0005739,GO:0003690	AT4G19650.1		Mitochondrial transcription termination factor family protein	3.18597	2.56579	1.5363	1.30169	1.22275	0.749448	3.18597	131.395	1.03403	0.0137462	0.356199
Glyma.16G074700	171.9	474.549	179.203	172.567	123.018	107.985	XLOC_049356	Chr16	1	7504853	7533853	4202	Glyma.16G074700|Glyma.16G074700.2.Wm82.a2.v1,Glyma.16G074700|Glyma.16G074700.1.Wm82.a2.v1,Glyma.16G074700|Glyma.16G074700.3.Wm82.a2.v1,Glyma.16G074800|Glyma.16G074800.2.Wm82.a2.v1,Glyma.16G074800|Glyma.16G074800.3.Wm82.a2.v1,Glyma.16G074800|Glyma.16G074800.4.Wm82.a2.v1,Glyma.16G074800|Glyma.16G074800.5.Wm82.a2.v1,Glyma.16G074800|Glyma.16G074800.6.Wm82.a2.v1,Glyma.16G074800|Glyma.16G074800.7.Wm82.…	Glyma.16G074700.Wm82.a2.v1;Glyma.16G074800.Wm82.a2.v1	.	.	30561136	Glyma.16G074700.1	Glyma.16G074700.1.p	PF03141	PTHR10108,PTHR10108:SF907		2.1.1.41		GO:0008168	AT1G31850.2		S-adenosyl-L-methionine-dependent methyltransferases superfamily protein	2.81511	8.52705	2.81018	2.75357	2.00559	1.47855	8.52705	474.549	1.03442	0.0131642	0.350333
Glyma.05G096500	250.935	461.537	220.558	188.16	124.827	142.034	XLOC_014126	Chr05	1	25268507	25270767	1659	Glyma.05G096500|Glyma.05G096500.1.Wm82.a2.v1	.	Glyma.05G096500.Wm82.a2.v1	.	30523790	Glyma.05G096500.1	Glyma.05G096500.1.p	PF10533,PF03106	PTHR31282,PTHR31282:SF33				GO:0043565,GO:0006355,GO:0003700	AT2G23320.1	WRKY15	WRKY DNA-binding protein 15	10.4085	21.0056	8.76033	7.60461	5.15458	4.9258	21.0056	461.537	1.03443	0.00412606	0.208331
Glyma.18G027100	357.632	194.412	155.309	115.391	112.163	114.794	XLOC_056319	Chr18	1	2033719	2038937	2838	Glyma.18G027100|Glyma.18G027100.1.Wm82.a2.v1,Glyma.18G027100|Glyma.18G027100.2.Wm82.a2.v1	.	Glyma.18G027100.Wm82.a2.v1	.	30555434	Glyma.18G027100.1	Glyma.18G027100.1.p	PF00168,PF09279,PF00387,PF00388	PTHR10336,PTHR10336:SF92		3.1.4.11	K05857	GO:0005515,GO:0035556,GO:0007165,GO:0006629,GO:0004435	AT3G08510.1	ATPLC2,PLC2	phospholipase C 2	8.67158	5.17231	3.60603	2.72619	2.70751	2.32723	19.4508	977.464	1.03454	0.00461858	0.21835
Glyma.06G088400	262.79	270.187	116.712	69.6505	157.39	88.5279	XLOC_015756	Chr06	1	6851664	6857631	5882	Glyma.06G088400|Glyma.06G088400.1.Wm82.a2.v1	Glyma.06G088400.Wm82.a2.v1	Glyma.06G088500.Wm82.a2.v1	.	30551486	Glyma.06G088400.1	Glyma.06G088400.1.p	PF08263,PF13855,PF00069	PTHR27000,PTHR27000:SF78	KOG1187	2.7.11.1		GO:0005515,GO:0006468,GO:0005524,GO:0004672	AT5G25930.1		Protein kinase family protein with leucine-rich repeat domain	3.07439	3.46827	1.30748	0.793953	1.83309	0.865938	3.46827	309.53	1.03464	0.0128477	0.347154
Glyma.02G291300	1660.72	1468.81	1385.84	447.011	524.635	1213.12	XLOC_004358	Chr02	1	47075427	47079976	2352	Glyma.02G291300|Glyma.02G291300.1.Wm82.a2.v1	Glyma.02G291300.Wm82.a2.v1	.	.	30510901	Glyma.02G291300.1	Glyma.02G291300.1.p	PF13499,PF00069	PTHR24349,PTHR24349:SF89	KOG0032	2.7.11.17	K13412	GO:0006468,GO:0005524,GO:0004672	AT3G20410.1	CPK9	calmodulin-domain protein kinase 9	48.5884	47.1521	38.8257	12.7431	15.281	29.6756	48.5884	1660.72	1.03513	0.00371101	0.19973
Glyma.11G100300	61.2519	69.6516	45.0305	33.2659	28.0408	24.3208	XLOC_033746	Chr11	1	7600674	7602300	1077	Glyma.11G100300|Glyma.11G100300.1.Wm82.a2.v1	Glyma.11G100300.Wm82.a2.v1	.	.	30528864	Glyma.11G100300.1	Glyma.11G100300.1.p	PF00574	PTHR10381,PTHR10381:SF11	KOG0840	3.4.21.92	K01358		AT5G23140.1	CLPP2,NCLPP7	nuclear-encoded CLP protease P7	3.91362	4.88303	2.75509	2.071	1.78364	1.29926	4.88303	69.6516	1.03559	0.0266369	0.46219
Glyma.18G022700	381.342	500.573	123.145	192.319	168.245	128.414	XLOC_054714	Chr18	1	1651215	1653843	903	Glyma.18G022700|Glyma.18G022700.1.Wm82.a2.v1	Glyma.18G022700.Wm82.a2.v1	.	.	30555987	Glyma.18G022700.1	Glyma.18G022700.1.p	PF12680	PTHR33703					AT3G10985.1	ATWI-12,SAG20,WI12	senescence associated gene 20	29.0604	41.8556	8.98613	14.28	12.764	8.18194	41.8556	500.573	1.03568	0.0153005	0.37332
Glyma.19G018100	180.792	302.334	90.98	68.6109	75.0771	135.224	XLOC_059504	Chr19	1	1861084	1866155	1775	Glyma.19G018100|Glyma.19G018100.1.Wm82.a2.v1	.	Glyma.19G018100.Wm82.a2.v1	.	30511834	Glyma.19G018100.1	Glyma.19G018100.1.p	PF03171	PTHR10869,PTHR10869:SF55	KOG1591	1.14.11.2	K00472	GO:0055114,GO:0016491	AT3G28480.1		Oxoglutarate/iron-dependent oxygenase	7.00898	12.8606	3.37748	2.59173	2.89761	4.38315	15.446	502.853	1.03603	0.0206962	0.4223
Glyma.04G012800	61.2519	88.0212	51.4634	35.345	37.0863	25.2937	XLOC_009510	Chr04	1	968301	974202	3949	Glyma.04G012800|Glyma.04G012800.1.Wm82.a2.v1,Glyma.04G012800|Glyma.04G012800.3.Wm82.a2.v1,Glyma.04G012800|Glyma.04G012800.4.Wm82.a2.v1,Glyma.04G012800|Glyma.04G012800.2.Wm82.a2.v1	Glyma.04G012800.Wm82.a2.v1	.	.	30491207	Glyma.04G012800.1	Glyma.04G012800.1.p	PF07714,PF13855	PTHR27000,PTHR27000:SF96	KOG1187	2.7.11.1		GO:0006468,GO:0004672,GO:0005515	AT2G16250.1		Leucine-rich repeat protein kinase family protein	1.06735	1.68296	0.858729	0.600118	0.643364	0.368516	1.68296	88.0212	1.03679	0.023827	0.445651
Glyma.14G195200	138.311	116.341	52.3824	47.8197	43.4181	57.3972	XLOC_044218	Chr14	1	46049236	46051775	2006	Glyma.14G195200|Glyma.14G195200.1.Wm82.a2.v1,Glyma.14G195200|Glyma.14G195200.2.Wm82.a2.v1,Glyma.14G195200|Glyma.14G195200.3.Wm82.a2.v1	Glyma.14G195200.Wm82.a2.v1	.	.	30533926	Glyma.14G195200.1	Glyma.14G195200.1.p	PF00481	PTHR13832,PTHR13832:SF117	KOG0698	3.1.3.16	K17506	GO:0003824,GO:0006470,GO:0004722	AT2G30020.1		Protein phosphatase 2C family protein	4.7446	4.37901	1.72068	1.59835	1.48276	1.64623	4.7446	139.017	1.03734	0.0192316	0.410358
Glyma.08G066600	144.238	68.1208	65.2483	45.7406	43.4181	44.7504	XLOC_022545	Chr08	1	5102536	5113176	3756	Glyma.08G066600|Glyma.08G066600.3.Wm82.a2.v1,Glyma.08G066600|Glyma.08G066600.2.Wm82.a2.v1,Glyma.08G066600|Glyma.08G066600.1.Wm82.a2.v1	Glyma.08G066600.Wm82.a2.v1	.	.	30538675	Glyma.08G066600.1	Glyma.08G066600.1.p	PF00171	PTHR11699,PTHR11699:SF183	KOG2450	1.2.1.27	K00140	GO:0055114,GO:0016491,GO:0008152	AT2G14170.1	ALDH6B2	aldehyde dehydrogenase 6B2	2.64259	1.36939	1.14469	0.81653	0.79191	0.685492	2.64259	144.238	1.0374	0.0189049	0.407774
Glyma.09G223600	85.9502	125.526	99.2509	49.8989	45.2272	55.4515	XLOC_029028	Chr09	1	44861766	44867975	2928	Glyma.09G223600|Glyma.09G223600.2.Wm82.a2.v1,Glyma.09G223600|Glyma.09G223600.3.Wm82.a2.v1,Glyma.09G223600|Glyma.09G223600.1.Wm82.a2.v1	.	Glyma.09G223600.Wm82.a2.v1	.	30485841	Glyma.09G223600.1	Glyma.09G223600.1.p	PF04545,PF04539,PF04542	PTHR30603,PTHR30603:SF14			K03086	GO:0016987,GO:0006355,GO:0006352,GO:0003700,GO:0003677	AT1G64860.1	RPOD1,SIG1,SIG2,SIGA,SIGB	sigma factor A	2.02	3.23695	2.23361	1.14265	1.05818	1.08962	3.23695	125.526	1.04177	0.00702685	0.266303
Glyma.17G048900	514.713	632.222	256.398	228.703	215.281	234.453	XLOC_053168	Chr17	1	3716182	3719442	2060	Glyma.17G048900|Glyma.17G048900.1.Wm82.a2.v1	.	Glyma.17G048900.Wm82.a2.v1	.	30481780	Glyma.17G048900.1	Glyma.17G048900.1.p	PF07714	PTHR27001,PTHR27001:SF123	KOG1187	2.7.11.1		GO:0006468,GO:0004672	AT2G05940.1		Protein kinase superfamily protein	17.1938	23.1727	8.20148	7.4439	7.15929	6.54817	24.8317	905.783	1.04267	0.00255285	0.164785
Glyma.11G238800	1451.27	650.592	612.047	664.279	445.94	198.458	XLOC_035702	Chr11	1	33319225	33323013	1992	Glyma.11G238800|Glyma.11G238800.1.Wm82.a2.v1	.	Glyma.11G238800.Wm82.a2.v1	.	30530626	Glyma.11G238800.1	Glyma.11G238800.1.p	PF01658,PF07994	PTHR11510,PTHR11510:SF6		5.5.1.4	K01858	GO:0008654,GO:0006021,GO:0004512	AT2G22240.1	ATIPS2,ATMIPS2,MIPS2	myo-inositol-1-phosphate synthase 2	50.1343	24.66	20.2461	22.3592	15.3362	5.73207	70.2025	2476.24	1.04282	0.0125207	0.344007
Glyma.06G050700	97.8054	104.86	77.1952	50.9384	54.2726	30.1579	XLOC_017251	Chr06	1	3850587	3855791	2024	Glyma.06G050700|Glyma.06G050700.1.Wm82.a2.v1	.	Glyma.06G050700.Wm82.a2.v1	.	30554016	Glyma.06G050700.1	Glyma.06G050700.1.p	PF01650	PTHR12000,PTHR12000:SF13		3.4.22.34	K01369	GO:0008233,GO:0006508	AT4G32940.1	GAMMA-VPE,GAMMAVPE	gamma vacuolar processing enzyme	3.32527	3.91177	2.51318	1.68745	1.83697	0.857278	3.91177	104.86	1.04305	0.0116309	0.332195
Glyma.14G061300	74.095	142.365	104.765	69.6505	42.5135	43.7775	XLOC_043498	Chr14	1	4960677	4964153	3235	Glyma.14G061300|Glyma.14G061300.1.Wm82.a2.v1	Glyma.14G061300.Wm82.a2.v1	.	.	30534810	Glyma.14G061300.1	Glyma.14G061300.1.p		PTHR26312,PTHR26312:SF82					AT2G29670.1		Tetratricopeptide repeat (TPR)-like superfamily protein	1.57612	3.32278	2.13396	1.4436	0.900293	0.77859	3.32278	142.365	1.04405	0.0130377	0.348914
Glyma.04G211000	109.661	213.547	86.3851	80.0461	77.7907	40.859	XLOC_011768	Chr04	1	48278435	48287009	1862	Glyma.04G211000|Glyma.04G211000.1.Wm82.a2.v1,Glyma.04G211000|Glyma.04G211000.2.Wm82.a2.v1,Glyma.04G211000|Glyma.04G211000.3.Wm82.a2.v1,Glyma.04G211000|Glyma.04G211000.4.Wm82.a2.v1,Glyma.04G211000|Glyma.04G211000.5.Wm82.a2.v1	.	Glyma.04G211000.Wm82.a2.v1	.	30487674	Glyma.04G211000.1	Glyma.04G211000.1.p	PF13920,PF07002	PTHR10857,PTHR10857:SF18	KOG4172		K16280		AT5G63970.1		Copine (Calcium-dependent phospholipid-binding protein) family	4.05271	8.6594	3.05706	2.88241	2.86206	1.26252	8.6594	213.547	1.04495	0.0178607	0.398226
Glyma.12G049300	43.4691	161.5	53.3014	42.6219	49.7499	33.0764	XLOC_037625	Chr12	1	3538428	3539170	743	Glyma.12G049300|Glyma.12G049300.1.Wm82.a2.v1	.	Glyma.12G049300.Wm82.a2.v1	.	30548717	Glyma.12G049300.1	Glyma.12G049300.1.p		PTHR37245								4.02593	16.4118	4.7271	3.84627	4.58706	2.5613	16.4118	161.5	1.04688	0.0469285	0.556469
Glyma.17G149400	187.707	296.211	139.686	85.2439	73.268	142.034	XLOC_052311	Chr17	1	12389231	12394175	2866	Glyma.17G149400|Glyma.17G149400.2.Wm82.a2.v1,Glyma.17G149400|Glyma.17G149400.1.Wm82.a2.v1,Glyma.17G149400|Glyma.17G149400.3.Wm82.a2.v1	Glyma.17G149400.Wm82.a2.v1	.	.	30481157	Glyma.17G149400.1	Glyma.17G149400.1.p	PF02493	PTHR23084,PTHR23084:SF163		2.7.1.68			AT4G17080.1		Histone H3 K4-specific methyltransferase SET7/9 family protein	4.50692	7.80366	3.21161	1.99426	1.75133	2.85133	7.80366	321.477	1.04755	0.00807429	0.284065
Glyma.03G162900	935.573	2327.59	625.832	514.582	540.012	822.045	XLOC_008609	Chr03	1	37777764	37780053	2122	Glyma.03G162900|Glyma.03G162900.1.Wm82.a2.v1,Glyma.03G162900|Glyma.03G162900.2.Wm82.a2.v1	.	Glyma.03G162900.Wm82.a2.v1	.	30517405	Glyma.03G162900.1	Glyma.03G162900.1.p	PF00241	PTHR11913,PTHR11913:SF21	KOG1735		K05765	GO:0005622,GO:0003779,GO:0030042,GO:0015629	AT2G31200.1	ADF6,ATADF6	actin depolymerizing factor 6	30.3394	82.8199	19.4338	16.2594	17.4337	22.2885	82.8199	2327.59	1.04776	0.0107017	0.324308
Glyma.09G252800	74.095	63.5284	75.3572	41.5824	43.4181	17.511	XLOC_027748	Chr09	1	47282157	47288120	2604	Glyma.09G252800|Glyma.09G252800.1.Wm82.a2.v1	Glyma.09G252800.Wm82.a2.v1	.	.	30485936	Glyma.09G252800.1	Glyma.09G252800.1.p	PF00067	PTHR24291,PTHR24291:SF54	KOG0157		K15747	GO:0055114,GO:0020037,GO:0016705,GO:0005506	AT1G31800.1	CYP97A3,LUT5	cytochrome P450, family 97, subfamily A, polypeptide 3	1.95804	1.84205	1.9069	1.07069	1.14225	0.386903	1.95804	75.3572	1.04855	0.0254038	0.454238
Glyma.08G003000	124.48	68.8862	68.9243	33.2659	66.0316	26.2665	XLOC_022224	Chr08	1	224733	231150	3671	Glyma.08G003000|Glyma.08G003000.1.Wm82.a2.v1	Glyma.08G003000.Wm82.a2.v1	.	.	30541244	Glyma.08G003000.1	Glyma.08G003000.1.p	PF07992	PTHR10632,PTHR10632:SF8	KOG2495	1.6.5.9		GO:0055114,GO:0016491	AT5G08740.1	NDC1	NAD(P)H dehydrogenase C1	2.3334	1.41684	1.23718	0.60759	1.23225	0.41167	2.3334	124.48	1.04927	0.0272246	0.466119
Glyma.08G006400	107.685	62.763	41.3546	45.7406	20.8045	35.022	XLOC_022245	Chr08	1	506746	513658	3592	Glyma.08G006400|Glyma.08G006400.1.Wm82.a2.v1	Glyma.08G006400.Wm82.a2.v1	.	.	30539231	Glyma.08G006400.1	Glyma.08G006400.1.p	PF00567,PF00565	PTHR12302,PTHR12302:SF2		3.1.31.1	K15979	GO:0035194,GO:0003712	AT5G07350.1	AtTudor1,TSN1,Tudor1	TUDOR-SN protein 1	2.06297	1.31929	0.758633	0.85381	0.396782	0.560966	2.06297	107.685	1.05032	0.0379954	0.521527
Glyma.12G235900	568.062	536.547	283.968	193.358	253.272	219.86	XLOC_037367	Chr12	1	39476537	39482403	4740	Glyma.12G235900|Glyma.12G235900.1.Wm82.a2.v1	Glyma.12G235900.Wm82.a2.v1	.	.	30546922	Glyma.12G235900.1	Glyma.12G235900.1.p	PF11721,PF07714	PTHR27003,PTHR27003:SF106	KOG1187	2.7.11.1		GO:0006468,GO:0004672	AT4G39110.1		Malectin/receptor-like protein kinase family protein	8.24692	8.54679	3.94762	2.73514	3.6605	2.6687	8.54679	583.22	1.05102	0.00134019	0.124009
Glyma.13G032400	71.1312	55.1089	45.0305	22.8703	28.9454	30.1579	XLOC_040925	Chr13	1	10365449	10376271	3797	Glyma.13G032400|Glyma.13G032400.1.Wm82.a2.v1,Glyma.13G032400|Glyma.13G032400.2.Wm82.a2.v1	.	Glyma.13G032400.Wm82.a2.v1	.	30505686	Glyma.13G032400.1	Glyma.13G032400.1.p	PF01513	PTHR20275,PTHR20275:SF6		2.7.1.23	K00858	GO:0008152,GO:0006741,GO:0003951	AT1G21640.1	ATNADK2,NADK2	NAD kinase 2	1.28912	1.09586	0.781468	0.403856	0.522239	0.456974	1.80919	121.64	1.05135	0.0259781	0.457248
Glyma.04G000300	42.4811	189.82	78.1142	54.0571	65.1271	31.1307	XLOC_009448	Chr04	1	32781	45835	3134	Glyma.04G000300|Glyma.04G000300.1.Wm82.a2.v1,Glyma.04G000300|Glyma.04G000300.2.Wm82.a2.v1	Glyma.04G000300.Wm82.a2.v1	.	.	30489174	Glyma.04G000300.1	Glyma.04G000300.1.p	PF07690,PF00083	PTHR23500,PTHR23500:SF96	KOG0254			GO:0055085,GO:0016021,GO:0022857	AT4G35300.4	TMT2	tonoplast monosaccharide transporter2	0.932764	4.57316	1.64239	1.15651	1.42362	0.571507	4.57316	189.82	1.05189	0.0464924	0.554919
Glyma.10G176800	772.564	140.069	167.256	135.143	177.29	201.377	XLOC_030665	Chr10	1	41036076	41041302	2107	Glyma.10G176800|Glyma.10G176800.1.Wm82.a2.v1	Glyma.10G176800.Wm82.a2.v1	.	.	30478080	Glyma.10G176800.1	Glyma.10G176800.1.p	PF10431,PF07724	PTHR11262,PTHR11262:SF11				GO:0005524	AT5G53350.1	CLPX	CLP protease regulatory subunit X	25.2316	5.01938	5.23073	4.30055	5.76437	5.4989	25.2316	801.521	1.05208	0.0364733	0.512395
Glyma.13G202500	169.925	414.082	242.613	203.754	115.782	78.7996	XLOC_039963	Chr13	1	31619752	31631185	5214	Glyma.13G202500|Glyma.13G202500.1.Wm82.a2.v1,Glyma.13G202500|Glyma.13G202500.2.Wm82.a2.v1	Glyma.13G202500.Wm82.a2.v1	.	.	30505228	Glyma.13G202500.1	Glyma.13G202500.1.p	PF13632,PF14569	PTHR13301,PTHR13301:SF79		2.4.1.12	K10999		AT5G05170.1	ATCESA3,ATH-B,CESA3,CEV1,IXR1	Cellulose synthase family protein	2.24264	5.99639	3.06611	2.62017	1.52125	0.86953	5.99639	414.082	1.05506	0.0116019	0.332195
Glyma.19G056500	131.395	82.6634	64.3293	37.4241	51.559	43.7775	XLOC_059684	Chr19	1	10192166	10196404	2098	Glyma.19G056500|Glyma.19G056500.1.Wm82.a2.v1	.	Glyma.19G056500.Wm82.a2.v1	.	30512530	Glyma.19G056500.1	Glyma.19G056500.1.p	PF04724	PTHR12224,PTHR12224:SF1		2.4.1.144	K00737	GO:0016020,GO:0006487,GO:0003830	AT5G14480.1		beta-1,4-N-acetylglucosaminyltransferase family protein	4.30971	2.97496	2.02045	1.19603	1.68356	1.20054	4.30971	131.395	1.05508	0.0136634	0.355439
Glyma.20G151500	400.113	908.532	415.383	257.811	245.131	324.927	XLOC_061861	Chr20	1	39043587	39047942	1912	Glyma.20G151500|Glyma.20G151500.1.Wm82.a2.v1	Glyma.20G151500.Wm82.a2.v1	.	.	30519878	Glyma.20G151500.1	Glyma.20G151500.1.p	PF14306,PF01747	PTHR11055,PTHR11055:SF18		2.7.7.4	K13811	GO:0004781	AT3G22890.1	APS1	ATP sulfurylase 1	14.4002	35.8778	14.3155	9.04084	8.78298	9.77753	35.8778	908.532	1.05545	0.00306866	0.179955
Glyma.03G140000	54.3363	141.599	48.7065	44.7011	47.0362	26.2665	XLOC_008501	Chr03	1	35635437	35642017	3216	Glyma.03G140100|Glyma.03G140100.3.Wm82.a2.v1,Glyma.03G140100|Glyma.03G140100.1.Wm82.a2.v1,Glyma.03G140100|Glyma.03G140100.2.Wm82.a2.v1	Glyma.03G140000.Wm82.a2.v1	Glyma.03G140100.Wm82.a2.v1	.	30517753	Glyma.03G140000.1	Glyma.03G140000.1.p		PTHR34672,PTHR34672:SF2					AT2G41905.1			1.16265	3.32444	0.997965	0.93196	1.00195	0.469914	3.32444	141.599	1.05587	0.038872	0.522749
Glyma.09G246600	433.703	1252.2	330.836	320.184	347.345	302.551	XLOC_027712	Chr09	1	46827366	46832731	4481	Glyma.09G246600|Glyma.09G246600.1.Wm82.a2.v1,Glyma.09G246600|Glyma.09G246600.2.Wm82.a2.v1	Glyma.09G246600.Wm82.a2.v1	.	.	30487005	Glyma.09G246600.1	Glyma.09G246600.1.p	PF08263,PF07714	PTHR27000,PTHR27000:SF10	KOG1187	2.7.11.1		GO:0006468,GO:0004672	AT5G48380.1	BIR1	BAK1-interacting receptor-like kinase 1	6.66027	21.0995	4.865	4.79094	5.31027	3.88468	21.0995	1252.2	1.056	0.011366	0.331051
Glyma.06G153800	110.649	97.206	64.3293	41.5824	38.8954	49.6145	XLOC_017752	Chr06	1	12543552	12549694	3613	Glyma.06G153900|Glyma.06G153900.1.Wm82.a2.v1,Glyma.06G153900|Glyma.06G153900.2.Wm82.a2.v1,Glyma.06G153800|Glyma.06G153800.1.Wm82.a2.v1	.	Glyma.06G153800.Wm82.a2.v1;Glyma.06G153900.Wm82.a2.v1	.	30553548	Glyma.06G153800.1	Glyma.06G153800.1.p	PF00190	PTHR31238,PTHR31238:SF3				GO:0045735	AT5G61750.1		RmlC-like cupins superfamily protein	2.10743	2.03142	1.17324	0.771679	0.737498	0.790083	2.10743	117.287	1.05634	0.0106465	0.323235
Glyma.04G164400	85.9502	388.824	102.008	67.5714	103.118	107.012	XLOC_010276	Chr04	1	40973229	40990791	1520	Glyma.04G164400|Glyma.04G164400.1.Wm82.a2.v1,Glyma.04G164400|Glyma.04G164400.2.Wm82.a2.v1	Glyma.04G164400.Wm82.a2.v1	.	.	30489627	Glyma.04G164400.1	Glyma.04G164400.1.p		PTHR19305,PTHR19305:SF7	KOG3065		K18211		AT5G61210.1	ATSNAP33,ATSNAP33B,SNAP33,SNP33	soluble N-ethylmaleimide-sensitive factor adaptor protein 33	3.89115	19.3145	4.42216	2.98068	4.64752	4.0506	19.3145	388.824	1.05659	0.0362715	0.511558
Glyma.18G170600	140.287	53.5781	60.6533	46.7802	34.3726	39.8862	XLOC_055500	Chr18	1	40096628	40101147	3684	Glyma.18G170600|Glyma.18G170600.1.Wm82.a2.v1,Glyma.18G170700|Glyma.18G170700.1.Wm82.a2.v1	Glyma.18G170600.Wm82.a2.v1;Glyma.18G170700.Wm82.a2.v1	.	.	30555611	Glyma.18G170600.1	Glyma.18G170600.1.p		PTHR36794,PTHR36794:SF1					AT5G09270.1			2.62042	1.0981	1.08488	0.851408	0.639182	0.622923	2.62042	140.287	1.05724	0.0261141	0.457965
Glyma.09G249700	69.1553	246.459	88.223	96.679	66.0316	32.1035	XLOC_029150	Chr09	1	47064908	47069509	2748	Glyma.09G249700|Glyma.09G249700.1.Wm82.a2.v1	.	Glyma.09G249700.Wm82.a2.v1	.	30485404	Glyma.09G249700.1	Glyma.09G249700.1.p	PF00481	PTHR13832,PTHR13832:SF286	KOG0698	3.1.3.16		GO:0003824,GO:0006470,GO:0004722	AT3G02750.1		Protein phosphatase 2C family protein	1.73174	6.77178	2.11549	2.35891	1.64614	0.672152	6.77178	246.459	1.05779	0.0411009	0.533184
Glyma.18G209800	45.4449	118.637	38.5976	38.4637	28.0408	31.1307	XLOC_055701	Chr18	1	49526729	49530144	1665	Glyma.18G209800|Glyma.18G209800.1.Wm82.a2.v1	Glyma.18G209800.Wm82.a2.v1	.	.	30555783	Glyma.18G209800.1	Glyma.18G209800.1.p	PF04525	PTHR31087,PTHR31087:SF11					AT5G01750.2		Protein of unknown function (DUF567)	1.87822	5.37998	1.52753	1.54893	1.15374	1.07574	5.37998	118.637	1.05828	0.0446491	0.54657
Glyma.09G199100	322.066	394.182	194.826	144.499	136.586	154.681	XLOC_028908	Chr09	1	42355999	42363720	2984	Glyma.09G199100|Glyma.09G199100.3.Wm82.a2.v1,Glyma.09G199100|Glyma.09G199100.2.Wm82.a2.v1,Glyma.09G199100|Glyma.09G199100.1.Wm82.a2.v1	.	Glyma.09G199100.Wm82.a2.v1	.	30486349	Glyma.09G199100.1	Glyma.09G199100.1.p	PF00924	PTHR30566,PTHR30566:SF13				GO:0055085,GO:0016020	AT5G10490.1	MSL2	MSCS-like 2	7.42713	9.97406	4.30222	3.24684	3.13573	2.98242	10.8117	571.273	1.0583	0.00163627	0.136571
Glyma.11G102900	429.751	132.415	68.0053	80.0461	115.782	103.12	XLOC_033759	Chr11	1	7809569	7827407	6469	Glyma.11G102900|Glyma.11G102900.1.Wm82.a2.v1	Glyma.11G102900.Wm82.a2.v1;Glyma.11G103000.Wm82.a2.v1	.	.	30531241	Glyma.11G102900.1	Glyma.11G102900.1.p		PTHR14942					AT3G07860.1		Ubiquitin-like superfamily protein	4.57145	1.54551	0.692708	0.829657	1.22612	0.917147	4.57145	429.751	1.05852	0.0386494	0.52262
Glyma.10G242700	363.56	766.933	181.041	146.578	177.29	303.524	XLOC_032481	Chr10	1	47097757	47102149	1959	Glyma.10G242600|Glyma.10G242600.1.Wm82.a2.v1	Glyma.10G242700.Wm82.a2.v1	Glyma.10G242600.Wm82.a2.v1	.	30477581	Glyma.10G242700.1	Glyma.10G242700.1.p										12.7707	29.5595	6.08958	5.01683	6.19986	8.91437	29.5595	766.933	1.05914	0.0182593	0.39956
Glyma.08G038700	81.0105	109.452	76.2762	65.4923	47.9408	14.5925	XLOC_022404	Chr08	1	3037997	3044565	4821	Glyma.08G038700|Glyma.08G038700.1.Wm82.a2.v1,Glyma.08G038800|Glyma.08G038800.1.Wm82.a2.v1	Glyma.08G038700.Wm82.a2.v1;Glyma.08G038800.Wm82.a2.v1	.	.	30536052	Glyma.08G038700.1	Glyma.08G038700.1.p	PF03398	PTHR12161,PTHR12161:SF14					AT4G32350.1		Regulator of Vps4 activity in the MVB pathway protein	1.15632	1.7142	1.04255	0.910853	0.681238	0.17415	1.7142	109.452	1.05959	0.0351605	0.505556
Glyma.06G162500	172.888	747.032	238.018	235.98	151.059	169.273	XLOC_016138	Chr06	1	13432028	13440513	5023	Glyma.06G162500|Glyma.06G162500.1.Wm82.a2.v1,Glyma.06G162500|Glyma.06G162500.3.Wm82.a2.v1,Glyma.06G162500|Glyma.06G162500.2.Wm82.a2.v1	Glyma.06G162500.Wm82.a2.v1	.	.	30554231	Glyma.06G162500.1	Glyma.06G162500.1.p	PF00567,PF00565	PTHR12302,PTHR12302:SF2		3.1.31.1	K15979	GO:0035194,GO:0003712	AT5G07350.1	AtTudor1,TSN1,Tudor1	TUDOR-SN protein 1	2.36852	11.2292	3.12243	3.14998	2.06022	1.9389	11.2292	747.032	1.06	0.0206518	0.422227
Glyma.12G074800	136.335	79.6018	49.6255	48.8593	43.4181	34.0492	XLOC_037742	Chr12	1	5646094	5654831	3310	Glyma.12G074800|Glyma.12G074800.1.Wm82.a2.v1,Glyma.12G074800|Glyma.12G074800.2.Wm82.a2.v1,Glyma.12G074800|Glyma.12G074800.3.Wm82.a2.v1	.	Glyma.12G074800.Wm82.a2.v1	.	30548787	Glyma.12G074800.1	Glyma.12G074800.1.p	PF09743	PTHR31057,PTHR31057:SF0					AT3G46220.1			2.83435	1.8158	0.987919	0.989725	0.898615	0.591848	2.83435	136.335	1.06077	0.0219439	0.432105
Glyma.03G059200	89.9019	138.538	56.0584	40.5428	26.2317	69.0712	XLOC_006742	Chr03	1	8598439	8603150	2168	Glyma.03G059200|Glyma.03G059200.1.Wm82.a2.v1	Glyma.03G059200.Wm82.a2.v1	.	.	30516503	Glyma.03G059200.1	Glyma.03G059200.1.p	PF00153	PTHR24089,PTHR24089:SF190	KOG0752		K14684		AT3G51870.1		Mitochondrial substrate carrier family protein	2.85354	4.82484	1.70383	1.25386	0.828894	1.83303	4.82484	147.706	1.06187	0.0292782	0.47832
Glyma.13G125700	44.457	73.4786	37.6786	35.345	19.8999	19.4567	XLOC_039566	Chr13	1	23863536	23911178	1921	Glyma.13G125700|Glyma.13G125700.1.Wm82.a2.v1	Glyma.13G125700.Wm82.a2.v1;Glyma.13G125600.Wm82.a2.v1;Glyma.13G125500.Wm82.a2.v1	Glyma.13G125300.Wm82.a2.v1;Glyma.13G125400.Wm82.a2.v1	.	30502516	Glyma.13G125700.1	Glyma.13G125700.1.p	PF02115	PTHR10980,PTHR10980:SF16	KOG3205		K12462	GO:0005737,GO:0005094	AT3G07880.1	SCN1	Immunoglobulin E-set superfamily protein	1.59253	2.88807	1.29244	1.23366	0.709669	0.582738	2.88807	73.4786	1.06224	0.0432664	0.5423
Glyma.07G199800	406.041	499.042	251.803	167.369	206.236	178.029	XLOC_020093	Chr07	1	36845530	36851785	2600	Glyma.07G199800|Glyma.07G199800.1.Wm82.a2.v1	Glyma.07G199800.Wm82.a2.v1	.	.	30494293	Glyma.07G199800.1	Glyma.07G199800.1.p	PF01823	PTHR33199,PTHR33199:SF8					AT1G28380.1	NSL1	MAC/Perforin domain-containing protein	10.7466	14.4923	6.38165	4.31616	5.43403	3.93956	14.4923	499.042	1.06286	0.00112073	0.111266
Glyma.15G121700	329.97	88.0212	144.281	107.075	94.0725	65.1799	XLOC_046436	Chr15	1	9626834	9634730	3279	Glyma.15G121700|Glyma.15G121700.2.Wm82.a2.v1,Glyma.15G121700|Glyma.15G121700.3.Wm82.a2.v1,Glyma.15G121700|Glyma.15G121700.1.Wm82.a2.v1	Glyma.15G121700.Wm82.a2.v1	.	.	30499053	Glyma.15G121700.1	Glyma.15G121700.1.p	PF03000	PTHR32370,PTHR32370:SF19					AT5G47800.1		Phototropic-responsive NPH3 family protein	6.9248	2.02684	2.89944	2.18948	1.96541	1.14368	9.61455	558.241	1.06326	0.0183983	0.400957
Glyma.20G207100	112.624	101.033	54.2204	50.9384	40.7044	35.9949	XLOC_062153	Chr20	1	44406842	44410213	2425	Glyma.20G207100|Glyma.20G207100.1.Wm82.a2.v1	Glyma.20G207100.Wm82.a2.v1	.	.	30522250	Glyma.20G207100.1	Glyma.20G207100.1.p	PF04755	PTHR31906,PTHR31906:SF15					AT3G23400.1	FIB4	Plastid-lipid associated protein PAP / fibrillin family protein	3.19592	3.14576	1.47332	1.40841	1.1499	0.854005	5.99437	257.399	1.06342	0.0147827	0.367763
Glyma.08G201300	42.4811	202.066	103.846	53.0175	74.1725	39.8862	XLOC_025078	Chr08	1	16293501	16303114	5501	Glyma.08G201300|Glyma.08G201300.1.Wm82.a2.v1,Glyma.08G201300|Glyma.08G201300.2.Wm82.a2.v1	.	Glyma.08G201300.Wm82.a2.v1	.	30538311	Glyma.08G201300.1	Glyma.08G201300.1.p	PF14510,PF08370,PF00005,PF01061	PTHR19241,PTHR19241:SF246		3.6.3.44		GO:0016887,GO:0005524,GO:0016020	AT1G59870.1	ABCG36,ATABCG36,ATPDR8,PDR8,PEN3	ABC-2 and Plant PDR ABC-type transporter family protein	0.531409	2.77348	1.24392	0.64621	0.923703	0.41717	2.77348	202.066	1.06446	0.0376558	0.518885
Glyma.09G071800	187.707	186.758	95.575	84.2043	85.9316	53.5059	XLOC_028258	Chr09	1	7391514	7392920	1147	Glyma.09G071800|Glyma.09G071800.1.Wm82.a2.v1	.	Glyma.09G071800.Wm82.a2.v1	.	30482650	Glyma.09G071800.1	Glyma.09G071800.1.p	PF04570	PTHR33059,PTHR33059:SF6					AT5G20700.1		Protein of unknown function (DUF581)	11.2614	12.2939	5.49067	4.92228	5.1324	2.68392	13.5824	275.862	1.06609	0.00658098	0.258389
Glyma.05G000400	147.202	60.4667	48.7065	59.2549	40.7044	21.4023	XLOC_013650	Chr05	1	23212	30517	2108	Glyma.05G000500|Glyma.05G000500.1.Wm82.a2.v1,Glyma.05G000400|Glyma.05G000400.1.Wm82.a2.v1	.	Glyma.05G000400.Wm82.a2.v1;Glyma.05G000500.Wm82.a2.v1	.	30526161	Glyma.05G000400.1	Glyma.05G000400.1.p		PTHR22939,PTHR22939:SF87					AT5G36950.1	DegP10	DegP protease 10	4.80527	2.16581	1.52251	1.88473	1.32282	0.584147	4.80527	147.202	1.06743	0.0421634	0.536889
Glyma.13G270500	70.1433	100.268	60.6533	43.6615	47.0362	19.4567	XLOC_040292	Chr13	1	37253396	37258520	2631	Glyma.13G270500|Glyma.13G270500.1.Wm82.a2.v1,Glyma.13G270500|Glyma.13G270500.2.Wm82.a2.v1	Glyma.13G270500.Wm82.a2.v1	.	.	30504228	Glyma.13G270500.1	Glyma.13G270500.1.p	PF03901	PTHR22760,PTHR22760:SF2		2.4.1.259,2.4.1.261	K03846	GO:0016757	AT1G16900.1		Alg9-like mannosyltransferase family	1.83459	2.87749	1.51907	1.11269	1.22474	0.42548	2.87749	100.268	1.0677	0.0238008	0.445651
Glyma.16G147600	95.8295	71.9478	41.3546	33.2659	43.4181	22.3752	XLOC_050852	Chr16	1	30845298	30851218	4876	Glyma.16G147700|Glyma.16G147700.1.Wm82.a2.v1	Glyma.16G147600.Wm82.a2.v1	Glyma.16G147700.Wm82.a2.v1	.	30560615	Glyma.16G147600.1	Glyma.16G147600.1.p	PF00355,PF02921	PTHR10134,PTHR10134:SF1	KOG1671	1.10.2.2	K00411	GO:0055114,GO:0051537,GO:0016491,GO:0008121,GO:0016679	AT5G13430.1		Ubiquinol-cytochrome C reductase iron-sulfur subunit	1.35242	1.11411	0.558862	0.457437	0.610011	0.264019	1.35242	95.8295	1.06837	0.0284714	0.471895
Glyma.01G161600	153.13	166.092	183.798	73.8087	108.545	56.4244	XLOC_002049	Chr01	1	49966231	49975243	3176	Glyma.01G161600|Glyma.01G161600.1.Wm82.a2.v1,Glyma.01G161600|Glyma.01G161600.2.Wm82.a2.v1,Glyma.01G161600|Glyma.01G161600.3.Wm82.a2.v1	.	Glyma.01G161600.Wm82.a2.v1	.	30543791	Glyma.01G161600.1	Glyma.01G161600.1.p	PF07714	PTHR23257,PTHR23257:SF492	KOG0192	2.7.12.1		GO:0006468,GO:0004672	AT4G35780.1		ACT-like protein tyrosine kinase family protein	3.31782	3.9486	3.81333	1.5582	2.34132	1.02216	3.9486	183.798	1.06861	0.00299214	0.17739
Glyma.17G216000	595.724	822.042	227.91	220.387	175.481	384.269	XLOC_053984	Chr17	1	36354547	36365745	1930	Glyma.17G216000|Glyma.17G216000.2.Wm82.a2.v1,Glyma.17G216000|Glyma.17G216000.1.Wm82.a2.v1	.	Glyma.17G216000.Wm82.a2.v1	.	30479411	Glyma.17G216000.1	Glyma.17G216000.1.p	PF00155	PTHR11879,PTHR11879:SF1		2.6.1.1	K00811	GO:0030170,GO:0009058,GO:0008483,GO:0006520	AT4G31990.1	AAT3,ASP5,ATAAT1	aspartate aminotransferase 5	21.2404	32.1596	7.78126	7.65638	6.22881	11.4554	32.1596	937.66	1.06879	0.0120098	0.33533
Glyma.02G247700	2487.62	5806.34	2171.57	1470.98	1608.28	1898.97	XLOC_004134	Chr02	1	43527078	43537741	5798	Glyma.02G247600|Glyma.02G247600.1.Wm82.a2.v1,Glyma.02G247600|Glyma.02G247600.2.Wm82.a2.v1,Glyma.02G247700|Glyma.02G247700.1.Wm82.a2.v1	Glyma.02G247700.Wm82.a2.v1;Glyma.02G247600.Wm82.a2.v1	.	.	30508412	Glyma.02G247700.1	Glyma.02G247700.1.p	PF04055	PTHR30544,PTHR30544:SF6		2.1.1.192	K06941	GO:0051536,GO:0003824,GO:0008173,GO:0006364,GO:0005737	AT2G39670.1		Radical SAM superfamily protein	29.5243	75.6133	24.6798	17.0107	19.0026	18.844	75.6133	5806.34	1.0688	0.00264934	0.16773
Glyma.13G184800	46.4329	91.0828	34.9216	23.9099	39.7999	18.4838	XLOC_041675	Chr13	1	29858000	29863073	4261	Glyma.13G184800|Glyma.13G184800.1.Wm82.a2.v1,Glyma.13G184800|Glyma.13G184800.2.Wm82.a2.v1	.	Glyma.13G184800.Wm82.a2.v1	.	30505875	Glyma.13G184800.1	Glyma.13G184800.1.p	PF00931	PTHR23155,PTHR23155:SF414	KOG4658			GO:0043531	AT3G14460.1		LRR and NB-ARC domains-containing disease resistance protein	0.749874	1.61398	0.540042	0.376237	0.639884	0.249582	1.61398	91.0828	1.06891	0.0486334	0.565738
Glyma.10G148100	120.528	68.8862	38.5976	36.3846	47.9408	23.348	XLOC_032026	Chr10	1	38338558	38341814	2493	Glyma.10G148100|Glyma.10G148100.1.Wm82.a2.v1	.	Glyma.10G148100.Wm82.a2.v1	.	30476424	Glyma.10G148100.1	Glyma.10G148100.1.p	PF07816	PTHR33095,PTHR33095:SF14					AT3G62630.1		Protein of unknown function (DUF1645)	3.3269	2.08633	1.02019	0.978567	1.31739	0.538839	3.3269	120.528	1.0703	0.035662	0.507629
Glyma.02G135400	57.3001	110.218	43.1925	23.9099	35.2772	40.859	XLOC_005119	Chr02	1	14004854	14008464	2696	Glyma.02G135400|Glyma.02G135400.1.Wm82.a2.v1	.	Glyma.02G135400.Wm82.a2.v1	.	30510752	Glyma.02G135400.1	Glyma.02G135400.1.p	PF00249	PTHR31003,PTHR31003:SF7					AT1G49560.1		Homeodomain-like superfamily protein	1.46255	3.08678	1.05568	0.594638	0.896407	0.871966	3.08678	110.218	1.0723	0.0317908	0.494309
Glyma.14G073200	1279.37	363.566	356.568	257.811	288.549	392.052	XLOC_044706	Chr14	1	6150986	6153387	1040	Glyma.14G073200|Glyma.14G073200.1.Wm82.a2.v1	.	Glyma.14G073200.Wm82.a2.v1	.	30533692	Glyma.14G073200.1	Glyma.14G073200.1.p		PTHR33872,PTHR33872:SF2					AT1G19530.1			84.6523	26.3951	22.592	16.6212	19.0072	21.6891	324.721	5979.91	1.07402	0.0127453	0.34658
Glyma.01G190300	499.894	213.547	102.927	45.7406	133.872	202.349	XLOC_000989	Chr01	1	52511661	52513110	1091	Glyma.01G190300|Glyma.01G190300.1.Wm82.a2.v1,Glyma.01G190300|Glyma.01G190300.2.Wm82.a2.v1	Glyma.01G190300.Wm82.a2.v1	.	.	30541807	Glyma.01G190300.1	Glyma.01G190300.1.p		PTHR34686,PTHR34686:SF3					AT4G37300.1	MEE59	maternal effect embryo arrest 59	31.5303	14.7789	6.21654	2.81108	8.40615	10.6711	31.5303	620.493	1.07783	0.0413924	0.533625
Glyma.01G011200	302.308	892.459	328.079	273.404	180.909	266.557	XLOC_001320	Chr01	1	1066465	1073656	3530	Glyma.01G011200|Glyma.01G011200.1.Wm82.a2.v1,Glyma.01G011200|Glyma.01G011200.3.Wm82.a2.v1,Glyma.01G011200|Glyma.01G011200.2.Wm82.a2.v1,Glyma.01G011200|Glyma.01G011200.4.Wm82.a2.v1	.	Glyma.01G011200.Wm82.a2.v1	.	30542647	Glyma.01G011200.1	Glyma.01G011200.1.p	PF00503	PTHR10218,PTHR10218:SF192	KOG0082			GO:0031683,GO:0019001,GO:0007186,GO:0004871,GO:0003924	AT1G31930.3	XLG3	extra-large GTP-binding protein 3	5.89317	19.0892	6.12419	5.19309	3.51088	4.34456	19.0892	892.459	1.07809	0.00782674	0.280355
Glyma.18G102700	99.7813	277.841	76.2762	67.5714	80.5043	67.1255	XLOC_055148	Chr18	1	10931521	10937568	2233	Glyma.18G102700|Glyma.18G102700.1.Wm82.a2.v1,Glyma.18G102700|Glyma.18G102700.2.Wm82.a2.v1,Glyma.18G102700|Glyma.18G102700.3.Wm82.a2.v1	Glyma.18G102700.Wm82.a2.v1	.	.	30557650	Glyma.18G102700.1	Glyma.18G102700.1.p	PF00892	PTHR11132,PTHR11132:SF59	KOG1441		K15283	GO:0016021,GO:0016020	AT5G54800.1	ATGPT1,GPT1	glucose 6-phosphate/phosphate translocator 1	3.07493	9.39467	2.25084	2.02894	2.4698	1.72954	9.39467	277.841	1.07838	0.0213326	0.427542
Glyma.09G030300	271.682	716.416	134.173	140.341	189.049	201.377	XLOC_026610	Chr09	1	2504473	2515600	2224	Glyma.09G030300|Glyma.09G030300.2.Wm82.a2.v1,Glyma.09G030300|Glyma.09G030300.3.Wm82.a2.v1,Glyma.09G030300|Glyma.09G030300.1.Wm82.a2.v1,Glyma.09G030300|Glyma.09G030300.4.Wm82.a2.v1,Glyma.09G030300|Glyma.09G030300.5.Wm82.a2.v1	Glyma.09G030300.Wm82.a2.v1	Glyma.09G030400.Wm82.a2.v1	.	30485608	Glyma.09G030300.1	Glyma.09G030300.1.p	PF01073	PTHR10366,PTHR10366:SF326		5.1.3.5	K12448	GO:0055114,GO:0016616,GO:0006694,GO:0003854	AT1G30620.2	HSR8,MUR4,UXE1	NAD(P)-binding Rossmann-fold superfamily protein	8.40621	24.3223	3.97533	4.23101	5.82334	5.20962	24.3223	716.416	1.07925	0.0208181	0.423422
Glyma.10G209200	128.431	71.1824	50.5445	27.0286	57.8908	32.1035	XLOC_030838	Chr10	1	44124743	44133988	5345	Glyma.10G209200|Glyma.10G209200.3.Wm82.a2.v1,Glyma.10G209200|Glyma.10G209200.1.Wm82.a2.v1,Glyma.10G209200|Glyma.10G209200.2.Wm82.a2.v1	Glyma.10G209200.Wm82.a2.v1	.	.	30478022	Glyma.10G209200.1	Glyma.10G209200.1.p	PF00005	PTHR19241,PTHR19241:SF304	KOG0061	3.6.3.17		GO:0016887,GO:0005524	AT1G53390.1		P-loop containing nucleoside triphosphate hydrolases superfamily protein	1.65348	1.00554	0.623118	0.339055	0.741981	0.34557	1.65348	128.431	1.08115	0.0273162	0.466119
Glyma.01G226000	125.468	51.2819	64.3293	18.7121	47.9408	45.7232	XLOC_001175	Chr01	1	55464652	55469138	3411	Glyma.01G226000|Glyma.01G226000.1.Wm82.a2.v1,Glyma.01G226000|Glyma.01G226000.2.Wm82.a2.v1,Glyma.01G226000|Glyma.01G226000.3.Wm82.a2.v1,Glyma.01G226000|Glyma.01G226000.4.Wm82.a2.v1,Glyma.01G226000|Glyma.01G226000.5.Wm82.a2.v1	Glyma.01G226000.Wm82.a2.v1	.	.	30542137	Glyma.01G226000.1	Glyma.01G226000.1.p	PF01764	PTHR31479,PTHR31479:SF2				GO:0006629	AT4G10955.1		alpha/beta-Hydrolases superfamily protein	2.53119	1.13516	1.24272	0.36782	0.962841	0.771235	2.53119	125.468	1.08201	0.0326071	0.495327
Glyma.13G324800	80.0226	163.031	68.9243	68.6109	36.1817	42.8047	XLOC_040564	Chr13	1	41985962	41992540	1892	Glyma.13G324800|Glyma.13G324800.1.Wm82.a2.v1	Glyma.13G324800.Wm82.a2.v1	.	.	30505184	Glyma.13G324800.1	Glyma.13G324800.1.p	PF05212	PTHR31210,PTHR31210:SF13					AT1G08040.1		Protein of unknown function (DUF707)	2.91049	6.50612	2.40047	2.43146	1.31008	1.30167	6.50612	163.031	1.08243	0.0189388	0.407774
Glyma.13G152100	99.7813	238.805	108.441	122.668	70.5544	18.4838	XLOC_041504	Chr13	1	26654582	26658693	2008	Glyma.13G152100|Glyma.13G152100.1.Wm82.a2.v1	.	Glyma.13G152100.Wm82.a2.v1	.	30502828	Glyma.13G152100.1	Glyma.13G152100.1.p		PTHR33623,PTHR33623:SF5					AT5G03670.1			3.41948	8.97954	3.55856	4.09603	2.40708	0.529615	8.97954	238.805	1.0828	0.0453499	0.55033
Glyma.16G088700	188.695	120.168	66.1673	49.8989	63.318	62.2614	XLOC_049427	Chr16	1	11311600	11323145	2518	Glyma.16G088700|Glyma.16G088700.1.Wm82.a2.v1,Glyma.16G088700|Glyma.16G088700.3.Wm82.a2.v1,Glyma.16G088700|Glyma.16G088700.2.Wm82.a2.v1	Glyma.16G088700.Wm82.a2.v1	.	.	30560028	Glyma.16G088700.1	Glyma.16G088700.1.p	PF00069	PTHR24055,PTHR24055:SF184	KOG0661	2.7.11.22	K08829	GO:0006468,GO:0005524,GO:0004672	AT4G13020.1	MHK	Protein kinase superfamily protein	5.15679	3.60336	1.73154	1.32871	1.72267	1.42264	6.06528	270.432	1.0831	0.0118641	0.334328
Glyma.05G138700	529.532	2139.3	811.468	720.415	511.067	411.509	XLOC_014337	Chr05	1	33110953	33114258	3256	Glyma.05G138700|Glyma.05G138700.2.Wm82.a2.v1,Glyma.05G138700|Glyma.05G138700.1.Wm82.a2.v1	.	Glyma.05G138700.Wm82.a2.v1	.	30523777	Glyma.05G138700.1	Glyma.05G138700.1.p	PF06955,PF00722	PTHR31062,PTHR31062:SF44		2.4.1.207	K08235	GO:0048046,GO:0016762,GO:0006073,GO:0005618,GO:0005975,GO:0004553	AT1G14720.1	ATXTH28,EXGT-A2,XTH28,XTR2	xyloglucan endotransglucosylase/hydrolase 28	11.1914	49.609	16.4222	14.8352	10.7529	7.27154	49.609	2139.3	1.08468	0.0106687	0.323606
Glyma.08G028900	147.202	43.6279	115.793	35.345	59.6998	47.6689	XLOC_022348	Chr08	1	2311722	2314576	2855	Glyma.08G028900|Glyma.08G028900.1.Wm82.a2.v1	Glyma.08G028900.Wm82.a2.v1	.	.	30537677	Glyma.08G028900.1	Glyma.08G028900.1.p	PF01663	PTHR10151	KOG2645	3.6.1.9	K01513	GO:0003824	AT4G29680.1		Alkaline-phosphatase-like family protein	3.54799	1.1538	2.67251	0.830076	1.43251	0.960639	3.54799	147.202	1.086	0.0233398	0.443316
Glyma.12G129600	117.564	127.057	90.061	57.1758	57.8908	41.8319	XLOC_036819	Chr12	1	14402324	14407932	2447	Glyma.12G129600|Glyma.12G129600.1.Wm82.a2.v1,Glyma.12G129600|Glyma.12G129600.2.Wm82.a2.v1	Glyma.12G129600.Wm82.a2.v1	.	.	30547586	Glyma.12G129600.1	Glyma.12G129600.1.p	PF07714	PTHR24057,PTHR24057:SF12		2.7.11.1,2.7.11.26	K14502	GO:0006468,GO:0004672	AT2G30980.1	ASKdZeta,ATSK2-2,ATSK23,BIL1,SKdZeta	SHAGGY-related protein kinase dZeta	3.30609	3.92046	2.4252	1.56666	1.62071	0.983569	3.92046	146.62	1.08787	0.00438426	0.213769
Glyma.09G207300	66.1915	75.0094	25.7317	34.3055	22.6136	21.4023	XLOC_028945	Chr09	1	43143908	43149386	2136	Glyma.09G207300|Glyma.09G207300.1.Wm82.a2.v1,Glyma.09G207300|Glyma.09G207300.2.Wm82.a2.v1	.	Glyma.09G207300.Wm82.a2.v1	.	30485560	Glyma.09G207300.1	Glyma.09G207300.1.p	PF00249	PTHR31496,PTHR31496:SF10					AT1G32240.1	KAN2	Homeodomain-like superfamily protein	2.13243	2.65148	0.793802	1.07686	0.725269	0.57649	2.65148	75.0094	1.08988	0.0434944	0.543315
Glyma.04G059000	414.932	1017.22	283.968	207.912	253.272	343.41	XLOC_011040	Chr04	1	4840921	4845969	4775	Glyma.04G059000|Glyma.04G059000.2.Wm82.a2.v1,Glyma.04G059000|Glyma.04G059000.1.Wm82.a2.v1	.	Glyma.04G059000.Wm82.a2.v1	.	30488731	Glyma.04G059000.1	Glyma.04G059000.1.p	PF00481	PTHR13832,PTHR13832:SF352	KOG0698	3.1.3.16	K17506	GO:0003824,GO:0006470,GO:0004722	AT4G31750.1	WIN2	HOPW1-1-interacting 2	5.97968	16.0848	3.91869	2.91945	3.63367	4.13782	16.0848	1017.22	1.08995	0.00891897	0.298408
Glyma.17G030600	64.2157	81.898	39.5166	44.7011	28.9454	13.6197	XLOC_051688	Chr17	1	2248769	2253279	3132	Glyma.17G030600|Glyma.17G030600.1.Wm82.a2.v1	Glyma.17G030600.Wm82.a2.v1	.	.	30482453	Glyma.17G030600.1	Glyma.17G030600.1.p	PF00249,PF00072	PTHR26402,PTHR26402:SF535			K14491	GO:0000160	AT3G16857.2	ARR1,RR1	response regulator 1	1.41089	1.97436	0.831385	0.956955	0.633124	0.250194	1.97436	81.898	1.08999	0.0412361	0.533184
Glyma.19G132300	108.673	132.415	35.8406	41.5824	45.2272	42.8047	XLOC_060040	Chr19	1	39293508	39297768	2573	Glyma.19G132300|Glyma.19G132300.1.Wm82.a2.v1,Glyma.19G132300|Glyma.19G132300.2.Wm82.a2.v1,Glyma.19G132300|Glyma.19G132300.3.Wm82.a2.v1	.	Glyma.19G132300.Wm82.a2.v1	.	30511401	Glyma.19G132300.1	Glyma.19G132300.1.p	PF00072	PTHR26402,PTHR26402:SF507			K14492	GO:0000160	AT3G57040.1	ARR9,ATRR4	response regulator 9	2.9064	3.8857	0.917868	1.08359	1.20418	0.957157	3.8857	132.415	1.09047	0.0260213	0.45761
Glyma.17G051900	349.728	496.746	213.206	203.754	147.441	144.952	XLOC_053181	Chr17	1	3930089	3945182	5922	Glyma.17G051900|Glyma.17G051900.1.Wm82.a2.v1	.	Glyma.17G051900.Wm82.a2.v1	.	30480644	Glyma.17G051900.1	Glyma.17G051900.1.p	PF02736,PF00612,PF01843,PF00063	PTHR13140,PTHR13140:SF390		3.6.4.1	K10357	GO:0016459,GO:0005524,GO:0003774,GO:0005515	AT5G20490.1	ATXIK,XI-17,XIK	Myosin family protein with Dil domain	4.06384	6.33344	2.37233	2.30692	1.70561	1.40828	6.33344	496.746	1.09149	0.00218289	0.158152
Glyma.20G099200	152.142	54.3435	52.3824	44.7011	46.1317	29.185	XLOC_062842	Chr20	1	34242121	34248956	3854	Glyma.20G099200|Glyma.20G099200.1.Wm82.a2.v1,Glyma.20G099200|Glyma.20G099200.2.Wm82.a2.v1	.	Glyma.20G099200.Wm82.a2.v1	.	30520575	Glyma.20G099200.1	Glyma.20G099200.1.p	PF16078,PF16870,PF02779,PF00676	PTHR23152,PTHR23152:SF8		1.2.4.2	K00164	GO:0016624,GO:0008152,GO:0055114,GO:0030976,GO:0006099,GO:0004591	AT3G55410.1		2-oxoglutarate dehydrogenase, E1 component	2.71651	1.06466	0.895609	0.777681	0.820009	0.435692	3.91499	267.174	1.09356	0.0291546	0.477912
Glyma.13G341000	112.624	57.4051	27.5697	27.0286	34.3726	30.1579	XLOC_042463	Chr13	1	43289098	43297704	8358	Glyma.13G341100|Glyma.13G341100.1.Wm82.a2.v1	Glyma.13G341000.Wm82.a2.v1	Glyma.13G341100.Wm82.a2.v1	.	30500534	Glyma.13G341000.1	Glyma.13G341000.1.p	PF01428,PF01754	PTHR10634,PTHR10634:SF32	KOG3173			GO:0008270,GO:0003677	AT1G51200.2		A20/AN1-like zinc finger family protein	0.927267	0.518588	0.217357	0.216828	0.281735	0.207601	0.927267	122.726	1.0946	0.0422731	0.536889
Glyma.16G023400	111.636	35.2085	43.1925	27.0286	32.5636	28.2122	XLOC_049093	Chr16	1	2236202	2238999	2369	Glyma.16G023400|Glyma.16G023400.1.Wm82.a2.v1	Glyma.16G023400.Wm82.a2.v1	.	.	30561311	Glyma.16G023400.1	Glyma.16G023400.1.p		PTHR33868,PTHR33868:SF2					AT2G46550.1			3.24277	1.12216	1.2014	0.764985	0.941668	0.685178	3.65058	153.136	1.09509	0.0396619	0.526698
Glyma.13G156800	56.3122	52.0473	32.1647	19.7516	27.1363	18.4838	XLOC_041532	Chr13	1	27201450	27204297	2848	Glyma.13G156800|Glyma.13G156800.1.Wm82.a2.v1	.	Glyma.13G156800.Wm82.a2.v1	.	30505428	Glyma.13G156800.1	Glyma.13G156800.1.p	PF02990	PTHR10766,PTHR10766:SF54			K17086	GO:0016021	AT5G35160.2		Endomembrane protein 70 protein family	1.36062	1.37985	0.744189	0.465006	0.652742	0.373408	1.37985	56.3122	1.09518	0.035396	0.507156
Glyma.13G151200	88.914	35.9739	39.5166	28.0681	20.8045	27.2394	XLOC_039704	Chr13	1	26538239	26541986	2102	Glyma.13G151200|Glyma.13G151200.1.Wm82.a2.v1	Glyma.13G151200.Wm82.a2.v1	.	.	30504186	Glyma.13G151200.1	Glyma.13G151200.1.p	PF00447	PTHR10015,PTHR10015:SF164	KOG0627		K09419	GO:0043565,GO:0006355,GO:0005634,GO:0003700	AT5G03720.1	AT-HSFA3,HSFA3	heat shock transcription factor A3	2.9108	1.2922	1.23877	0.895315	0.67804	0.745582	2.9108	88.914	1.09555	0.0384005	0.52262
Glyma.20G235100	87.9261	93.379	65.2483	44.7011	48.8453	21.4023	XLOC_062302	Chr20	1	46781905	46786211	2868	Glyma.20G235100|Glyma.20G235100.1.Wm82.a2.v1	Glyma.20G235100.Wm82.a2.v1	.	.	30519754	Glyma.20G235100.1	Glyma.20G235100.1.p		PTHR10593,PTHR10593:SF31					AT3G50700.1	AtIDD2,IDD2	indeterminate(ID)-domain 2	2.10966	2.45835	1.49911	1.04504	1.16674	0.429352	2.45835	93.379	1.09649	0.0150458	0.371799
Glyma.08G152500	130.407	226.559	60.6533	71.7296	45.2272	77.8267	XLOC_024855	Chr08	1	11724650	11729491	3298	Glyma.08G152500|Glyma.08G152500.1.Wm82.a2.v1	.	Glyma.08G152500.Wm82.a2.v1	.	30540986	Glyma.08G152500.1	Glyma.08G152500.1.p	PF00010	PTHR16223,PTHR16223:SF51				GO:0046983	AT2G42280.1		basic helix-loop-helix (bHLH) DNA-binding superfamily protein	2.72098	5.18686	1.21185	1.45829	0.939463	1.35772	5.18686	246.538	1.09816	0.0193424	0.411166
Glyma.13G095000	1078.82	504.4	524.743	355.529	296.69	323.954	XLOC_041229	Chr13	1	21005302	21007321	1814	Glyma.13G095000|Glyma.13G095000.1.Wm82.a2.v1	.	Glyma.13G095000.Wm82.a2.v1	.	30500865	Glyma.13G095000.1	Glyma.13G095000.1.p	PF06955,PF00722	PTHR31062,PTHR31062:SF32		2.4.1.207		GO:0048046,GO:0016762,GO:0006073,GO:0005618,GO:0005975,GO:0004553	AT5G57560.1	TCH4,XTH22	Xyloglucan endotransglucosylase/hydrolase family protein	40.9249	20.9948	19.0614	13.1412	11.2046	10.2749	127.336	4090.14	1.09818	0.000947788	0.0992382
Glyma.06G085600	59.276	148.488	51.4634	41.5824	39.7999	39.8862	XLOC_015740	Chr06	1	6557544	6561601	1797	Glyma.06G085600|Glyma.06G085600.1.Wm82.a2.v1	Glyma.06G085600.Wm82.a2.v1	.	.	30550660	Glyma.06G085600.1	Glyma.06G085600.1.p		PTHR33828,PTHR33828:SF1					AT5G11600.1			2.26989	6.23903	1.8871	1.55152	1.51728	1.27704	6.23903	148.488	1.09845	0.0242662	0.448123
Glyma.01G182400	240.068	498.277	192.988	153.855	113.068	167.327	XLOC_000950	Chr01	1	51799193	51809313	3694	Glyma.01G182400|Glyma.01G182400.1.Wm82.a2.v1,Glyma.01G182400|Glyma.01G182400.2.Wm82.a2.v1	Glyma.01G182400.Wm82.a2.v1	Glyma.01G182500.Wm82.a2.v1	.	30545208	Glyma.01G182400.1	Glyma.01G182400.1.p	PF00008,PF07714	PTHR27005,PTHR27005:SF34	KOG1187	2.7.11.1		GO:0005515,GO:0006468,GO:0004672	AT2G23450.1		Protein kinase superfamily protein	4.4721	10.1847	3.44253	2.79261	2.09688	2.60617	10.1847	498.277	1.09851	0.00456379	0.217692
Glyma.06G114300	56.3122	91.0828	77.1952	25.989	30.7545	47.6689	XLOC_017564	Chr06	1	9268543	9272839	2433	Glyma.06G114300|Glyma.06G114300.1.Wm82.a2.v1	.	Glyma.06G114300.Wm82.a2.v1	.	30549694	Glyma.06G114300.1	Glyma.06G114300.1.p	PF00171	PTHR11699,PTHR11699:SF171		1.2.1.3	K00128	GO:0055114,GO:0016491,GO:0008152	AT1G44170.2	ALDH3H1,ALDH4	aldehyde dehydrogenase 3H1	1.5927	2.82663	2.0907	0.716214	0.865959	1.12726	2.82663	91.0828	1.09987	0.0157098	0.378193
Glyma.18G182000	329.97	1177.95	335.431	323.303	320.208	216.942	XLOC_055558	Chr18	1	43877090	43881803	2278	Glyma.18G182000|Glyma.18G182000.1.Wm82.a2.v1	Glyma.18G182000.Wm82.a2.v1	.	.	30558769	Glyma.18G182000.1	Glyma.18G182000.1.p	PF01237	PTHR10972	KOG2209				AT5G02100.1	ORP3A,UNE18	Oxysterol-binding family protein	9.9677	39.0435	9.70274	9.51594	9.62964	5.47925	39.0435	1177.95	1.10142	0.0116836	0.332764
Glyma.16G210500	501.87	1382.32	427.33	297.314	460.412	319.09	XLOC_050080	Chr16	1	36959110	36963064	3955	Glyma.16G210500|Glyma.16G210500.1.Wm82.a2.v1	Glyma.16G210500.Wm82.a2.v1	.	.	30561844	Glyma.16G210500.1	Glyma.16G210500.1.p	PF08263,PF00560,PF13855,PF00069	PTHR27000,PTHR27000:SF111	KOG1187	2.7.11.1		GO:0005515,GO:0006468,GO:0005524,GO:0004672	AT5G25930.1		Protein kinase family protein with leucine-rich repeat domain	8.73211	26.3897	7.1197	5.04039	7.97502	4.64192	26.3897	1382.32	1.10218	0.00672134	0.261396
Glyma.07G104300	84.9623	327.592	100.17	80.0461	105.832	53.5059	XLOC_019605	Chr07	1	10074173	10075315	1069	Glyma.07G104300|Glyma.07G104300.1.Wm82.a2.v1	Glyma.07G104300.Wm82.a2.v1	.	.	30495568	Glyma.07G104300.1	Glyma.07G104300.1.p		PTHR34780,PTHR34780:SF2					AT1G67920.1			5.46919	23.1382	6.17453	5.02063	6.78217	2.87975	23.1382	327.592	1.10317	0.0255788	0.454877
Glyma.17G105600	83.9743	136.242	60.6533	45.7406	36.1817	48.6417	XLOC_052081	Chr17	1	8283503	8284308	806	Glyma.17G105600|Glyma.17G105600.1.Wm82.a2.v1	Glyma.17G105600.Wm82.a2.v1	.	.	30480059	Glyma.17G105600.1	Glyma.17G105600.1.p										7.16945	12.7629	4.95866	3.80507	3.07528	3.4722	12.7629	153.136	1.10377	0.0122172	0.33938
Glyma.11G042300	252.911	404.898	105.684	121.628	134.777	98.2562	XLOC_033442	Chr11	1	3101050	3106918	3836	Glyma.11G042300|Glyma.11G042300.1.Wm82.a2.v1	Glyma.11G042300.Wm82.a2.v1	.	.	30530494	Glyma.11G042300.1	Glyma.11G042300.1.p	PF00481	PTHR13832,PTHR13832:SF340	KOG0700	3.1.3.16		GO:0003824,GO:0006470,GO:0004722	AT2G35350.1	PLL1	poltergeist like 1	4.53695	7.96967	1.81541	2.12595	2.40696	1.47371	7.96967	404.898	1.10387	0.00959546	0.308528
Glyma.12G159300	190.671	107.922	88.223	49.8989	77.7907	50.5874	XLOC_038177	Chr12	1	27787329	27791365	1659	Glyma.12G159300|Glyma.12G159300.1.Wm82.a2.v1	.	Glyma.12G159300.Wm82.a2.v1	.	30548136	Glyma.12G159300.1	Glyma.12G159300.1.p	PF00056,PF02866	PTHR11540		1.1.1.37	K00026	GO:0055114,GO:0016491,GO:0016616,GO:0019752	AT1G53240.1	mMDH1	Lactate/malate dehydrogenase family protein	7.90885	4.91175	3.50413	2.01669	3.21227	1.75439	7.90885	190.671	1.10434	0.00777599	0.278843
Glyma.04G254100	445.558	247.99	123.145	75.8879	142.013	157.599	XLOC_011990	Chr04	1	52083435	52088733	1793	Glyma.04G254100|Glyma.04G254100.2.Wm82.a2.v1,Glyma.04G254100|Glyma.04G254100.1.Wm82.a2.v1	.	Glyma.04G254100.Wm82.a2.v1	.	30490709	Glyma.04G254100.1	Glyma.04G254100.1.p	PF13334,PF01762	PTHR11214,PTHR11214:SF74	KOG2288	2.4.1.134		GO:0016020,GO:0008378,GO:0006486	AT1G77810.2		Galactosyltransferase family protein	17.1001	10.4431	4.52564	2.83784	5.426	5.05714	17.1001	445.558	1.10673	0.0115854	0.332195
Glyma.04G234800	392.21	108.687	197.583	67.5714	142.013	110.903	XLOC_011882	Chr04	1	50323883	50331444	4828	Glyma.04G234800|Glyma.04G234800.3.Wm82.a2.v1,Glyma.04G234800|Glyma.04G234800.4.Wm82.a2.v1,Glyma.04G234800|Glyma.04G234800.2.Wm82.a2.v1,Glyma.04G234800|Glyma.04G234800.5.Wm82.a2.v1,Glyma.04G234800|Glyma.04G234800.7.Wm82.a2.v1,Glyma.04G234800|Glyma.04G234800.6.Wm82.a2.v1,Glyma.04G234800|Glyma.04G234800.1.Wm82.a2.v1	.	Glyma.04G234800.Wm82.a2.v1	.	30491129	Glyma.04G234800.1	Glyma.04G234800.1.p		PTHR21596,PTHR21596:SF19					AT5G53020.1		Ribonuclease P protein subunit P38-related	5.59018	1.69975	2.69666	0.938406	2.01508	1.32162	5.59018	419.223	1.10731	0.0128261	0.346863
Glyma.15G170600	183.756	77.3056	78.1142	40.5428	50.6544	64.207	XLOC_048036	Chr15	1	15497378	15507389	3373	Glyma.15G170600|Glyma.15G170600.4.Wm82.a2.v1,Glyma.15G170600|Glyma.15G170600.3.Wm82.a2.v1,Glyma.15G170600|Glyma.15G170600.1.Wm82.a2.v1,Glyma.15G170600|Glyma.15G170600.2.Wm82.a2.v1	.	Glyma.15G170600.Wm82.a2.v1	.	30498848	Glyma.15G170600.1	Glyma.15G170600.1.p	PF00154	PTHR22942,PTHR22942:SF1	KOG1433	3.6.1.3	K03553	GO:0009432,GO:0006281,GO:0005524,GO:0003697	AT2G19490.1		recA DNA recombination family protein	3.74886	1.73049	1.52601	0.805922	1.0288	1.09521	3.74886	183.756	1.10899	0.0132801	0.350716
Glyma.04G094000	62.2398	104.095	50.5445	54.0571	25.3272	21.4023	XLOC_009916	Chr04	1	8359193	8360588	1396	Glyma.04G094000|Glyma.04G094000.1.Wm82.a2.v1	Glyma.04G094000.Wm82.a2.v1	.	.	30490181	Glyma.04G094000.1	Glyma.04G094000.1.p	PF00226	PTHR24078,PTHR24078:SF259					AT2G01710.1		Chaperone DnaJ-domain superfamily protein	3.06801	5.63011	2.38579	2.59635	1.24289	0.882079	5.63011	104.095	1.1094	0.0291038	0.477912
Glyma.09G268900	209.442	309.222	121.307	109.154	95.8816	90.4736	XLOC_027828	Chr09	1	48638803	48644136	1734	Glyma.09G268900|Glyma.09G268900.2.Wm82.a2.v1,Glyma.09G268900|Glyma.09G268900.3.Wm82.a2.v1,Glyma.09G268900|Glyma.09G268900.4.Wm82.a2.v1,Glyma.09G268900|Glyma.09G268900.5.Wm82.a2.v1,Glyma.09G268900|Glyma.09G268900.6.Wm82.a2.v1,Glyma.09G268900|Glyma.09G268900.1.Wm82.a2.v1	Glyma.09G268900.Wm82.a2.v1	.	.	30482611	Glyma.09G268900.1	Glyma.09G268900.1.p	PF03479	PTHR31500,PTHR31500:SF15					AT4G12080.1	AHL1,ATAHL1	AT-hook motif nuclear-localized protein 1	8.31168	13.4647	4.60978	4.22071	3.78806	3.00196	13.4647	309.222	1.11199	0.00363121	0.199034
Glyma.14G062600	172.888	97.9714	97.4129	113.312	38.8954	17.511	XLOC_043505	Chr14	1	5091993	5095194	1623	Glyma.14G062600|Glyma.14G062600.1.Wm82.a2.v1,Glyma.14G062600|Glyma.14G062600.2.Wm82.a2.v1,Glyma.14G062600|Glyma.14G062600.3.Wm82.a2.v1,Glyma.14G062600|Glyma.14G062600.4.Wm82.a2.v1	Glyma.14G062600.Wm82.a2.v1	.	.	30534221	Glyma.14G062600.1	Glyma.14G062600.1.p	PF03767	PTHR31284,PTHR31284:SF12		3.1.3.2		GO:0003993	AT2G39920.3		HAD superfamily, subfamily IIIB acid phosphatase	7.3303	4.5578	3.95497	4.68115	1.64176	0.620761	7.3303	184.159	1.11214	0.0403541	0.529851
Glyma.05G036600	210.43	681.973	236.18	202.714	170.959	148.844	XLOC_013820	Chr05	1	3214335	3221272	1946	Glyma.05G036600|Glyma.05G036600.1.Wm82.a2.v1	.	Glyma.05G036600.Wm82.a2.v1	.	30524296	Glyma.05G036600.1	Glyma.05G036600.1.p	PF07714	PTHR23257,PTHR23257:SF512	KOG0192	2.7.12.1		GO:0006468,GO:0004672	AT5G50000.1		Protein kinase superfamily protein	7.44113	26.4605	7.99734	6.98452	6.01838	4.40067	26.4605	681.973	1.11259	0.00814667	0.284942
Glyma.20G180200	45.4449	90.3174	33.0836	20.7912	28.0408	29.185	XLOC_063241	Chr20	1	41802312	41806108	2030	Glyma.20G180100|Glyma.20G180100.1.Wm82.a2.v1	Glyma.20G180200.Wm82.a2.v1	.	.	30522953	Glyma.20G180200.1	Glyma.20G180200.1.p										1.54051	3.3593	1.0739	0.686719	0.946294	0.827172	3.3593	90.3174	1.11309	0.0362563	0.511558
Glyma.U021900	131.395	140.834	99.2509	66.5318	45.2272	59.3429	XLOC_064212	scaffold_21	1	3519949	3522670	1875	Glyma.U021900|Glyma.U021900.1.Wm82.a2.v1,Glyma.U021900|Glyma.U021900.2.Wm82.a2.v1,Glyma.U021900|Glyma.U021900.3.Wm82.a2.v1	.	Glyma.U021900.Wm82.a2.v1	.	30535257	Glyma.U021900.1	Glyma.U021900.1.p	PF00141	PTHR31356,PTHR31356:SF10		1.11.1.11	K00434	GO:0055114,GO:0020037,GO:0006979,GO:0004601	AT1G07890.7	APX1,ATAPX01,ATAPX1,CS1,MEE6	ascorbate peroxidase 1	4.82228	5.67127	3.48801	2.37916	1.65245	1.82095	5.67127	146.62	1.11362	0.00300976	0.177478
Glyma.12G193000	35.5656	222.732	101.089	67.5714	64.2226	35.022	XLOC_038338	Chr12	1	35450152	35456613	1948	Glyma.12G193000|Glyma.12G193000.1.Wm82.a2.v1	.	Glyma.12G193000.Wm82.a2.v1	.	30545636	Glyma.12G193000.1	Glyma.12G193000.1.p	PF00800	PTHR21022,PTHR21022:SF4	KOG2797	4.2.1.91,4.2.1.51	K05359	GO:0009094,GO:0004664	AT1G11790.1	ADT1	arogenate dehydratase 1	1.25636	8.63311	3.41947	2.32578	2.25855	1.03439	8.63311	222.732	1.11379	0.0412509	0.533184
Glyma.19G246500	74.095	131.649	56.0584	51.978	37.9908	31.1307	XLOC_059314	Chr19	1	49305927	49314755	4171	Glyma.19G246400|Glyma.19G246400.2.Wm82.a2.v1,Glyma.19G246400|Glyma.19G246400.3.Wm82.a2.v1,Glyma.19G246400|Glyma.19G246400.1.Wm82.a2.v1,Glyma.19G246400|Glyma.19G246400.4.Wm82.a2.v1,Glyma.19G246400|Glyma.19G246400.5.Wm82.a2.v1,Glyma.19G246500|Glyma.19G246500.1.Wm82.a2.v1	Glyma.19G246500.Wm82.a2.v1;Glyma.19G246400.Wm82.a2.v1	.	.	30513450	Glyma.19G246500.1	Glyma.19G246500.1.p		PTHR33592,PTHR33592:SF2								1.22243	2.38315	0.885615	0.835554	0.623978	0.429418	2.38315	131.649	1.11411	0.0162241	0.38185
Glyma.19G147900	254.887	106.391	84.5471	61.334	60.6044	81.7181	XLOC_060118	Chr19	1	40859609	40862466	1597	Glyma.19G147900|Glyma.19G147900.2.Wm82.a2.v1,Glyma.19G147900|Glyma.19G147900.1.Wm82.a2.v1	.	Glyma.19G147900.Wm82.a2.v1	.	30514770	Glyma.19G147900.1	Glyma.19G147900.1.p	PF00022	PTHR11937,PTHR11937:SF210			K10355		AT5G09810.1	ACT7	actin 7	10.9829	5.03006	3.4885	2.57509	2.59974	2.94405	10.9829	304.1	1.11425	0.0117897	0.33375
Glyma.05G220100	195.611	106.391	59.7344	46.7802	87.7407	31.1307	XLOC_013503	Chr05	1	39950499	39962894	7945	Glyma.05G220100|Glyma.05G220100.2.Wm82.a2.v1,Glyma.05G220100|Glyma.05G220100.1.Wm82.a2.v1	Glyma.05G220100.Wm82.a2.v1	.	.	30527531	Glyma.05G220100.1	Glyma.05G220100.1.p	PF03141	PTHR10108,PTHR10108:SF801				GO:0008168	AT1G33170.1		S-adenosyl-L-methionine-dependent methyltransferases superfamily protein	1.69423	1.01108	0.495422	0.394788	0.756551	0.225438	1.69423	195.611	1.11488	0.0249559	0.451167
Glyma.17G230700	52.3605	105.625	25.7317	22.8703	30.7545	31.1307	XLOC_052764	Chr17	1	38584723	38591262	2116	Glyma.17G230700|Glyma.17G230700.2.Wm82.a2.v1,Glyma.17G230700|Glyma.17G230700.1.Wm82.a2.v1	Glyma.17G230700.Wm82.a2.v1	.	.	30479955	Glyma.17G230700.1	Glyma.17G230700.1.p	PF01650	PTHR12000,PTHR12000:SF13		3.4.22.34	K01369	GO:0008233,GO:0006508	AT4G32940.1	GAMMA-VPE,GAMMAVPE	gamma vacuolar processing enzyme	1.7028	3.76901	0.801305	0.724689	0.995689	0.846457	3.76901	105.625	1.11573	0.0449354	0.547947
Glyma.03G187700	770.588	1706.08	410.789	407.507	397.999	522.412	XLOC_007419	Chr03	1	39882427	39884819	2393	Glyma.03G187700|Glyma.03G187700.1.Wm82.a2.v1	Glyma.03G187700.Wm82.a2.v1	.	.	30516690	Glyma.03G187700.1	Glyma.03G187700.1.p	PF00201	PTHR11926,PTHR11926:SF248		2.4.1.203	K13496	GO:0016758,GO:0008152	AT2G36760.1	UGT73C2	UDP-glucosyl transferase 73C2	22.1592	53.8308	11.3115	11.418	11.3938	12.5604	53.8308	1706.08	1.11749	0.00653085	0.257663
Glyma.07G178500	138.311	94.1444	249.965	57.1758	112.163	51.5602	XLOC_021354	Chr07	1	34202640	34206107	2539	Glyma.07G178500|Glyma.07G178500.1.Wm82.a2.v1	.	Glyma.07G178500.Wm82.a2.v1	.	30492414	Glyma.07G178500.1	Glyma.07G178500.1.p	PF00249	PTHR31003,PTHR31003:SF7					AT2G03500.1		Homeodomain-like superfamily protein	3.74859	2.79966	6.48727	1.50989	3.02635	1.16838	6.48727	249.965	1.11782	0.0119292	0.334328
Glyma.18G269200	201.538	557.213	203.097	179.844	164.627	99.2291	XLOC_056019	Chr18	1	55295576	55301112	5109	Glyma.18G269200|Glyma.18G269200.1.Wm82.a2.v1,Glyma.18G269200|Glyma.18G269200.2.Wm82.a2.v1,Glyma.18G269200|Glyma.18G269200.3.Wm82.a2.v1	Glyma.18G269200.Wm82.a2.v1	.	.	30554433	Glyma.18G269200.1	Glyma.18G269200.1.p	PF00561	PTHR10992,PTHR10992:SF872	KOG1454				AT3G29770.1	ATMES11,MES11	methyl esterase 11	2.71454	8.23491	2.61946	2.36023	2.20748	1.11747	8.23491	557.213	1.11827	0.00803797	0.283568
Glyma.16G094800	214.382	332.95	106.603	97.7186	127.541	74.9082	XLOC_049461	Chr16	1	16584149	16597719	1481	Glyma.16G094800|Glyma.16G094800.1.Wm82.a2.v1	Glyma.16G094800.Wm82.a2.v1	.	.	30560165	Glyma.16G094800.1	Glyma.16G094800.1.p	PF13920	PTHR12183,PTHR12183:SF11					AT3G25030.2		RING/U-box superfamily protein	9.96109	16.9745	4.74306	4.42403	5.89962	2.91009	16.9745	332.95	1.12114	0.00737458	0.272964
Glyma.01G177700	175.852	244.163	126.821	82.1252	77.7907	90.4736	XLOC_000931	Chr01	1	51414232	51422290	2585	Glyma.01G177700|Glyma.01G177700.7.Wm82.a2.v1,Glyma.01G177700|Glyma.01G177700.6.Wm82.a2.v1,Glyma.01G177700|Glyma.01G177700.5.Wm82.a2.v1,Glyma.01G177700|Glyma.01G177700.1.Wm82.a2.v1,Glyma.01G177700|Glyma.01G177700.2.Wm82.a2.v1,Glyma.01G177700|Glyma.01G177700.3.Wm82.a2.v1,Glyma.01G177700|Glyma.01G177700.4.Wm82.a2.v1	Glyma.01G177700.Wm82.a2.v1	.	.	30544215	Glyma.01G177700.1	Glyma.01G177700.1.p	PF01321,PF16188,PF00557,PF16189	PTHR10804,PTHR10804:SF87		3.4.11.9	K01262	GO:0016787	AT4G36760.1	APP1,ATAPP1	aminopeptidase P1	4.68125	7.13171	3.23276	2.13016	2.06157	2.01369	7.13171	244.163	1.12272	0.00184126	0.1439
Glyma.05G230400	66.1915	43.6279	51.4634	32.2263	18.9954	22.3752	XLOC_014784	Chr05	1	40828620	40829883	1264	Glyma.05G230400|Glyma.05G230400.1.Wm82.a2.v1	.	Glyma.05G230400.Wm82.a2.v1	.	30527269	Glyma.05G230400.1	Glyma.05G230400.1.p	PF01221	PTHR11886,PTHR11886:SF47	KOG3430	3.6.4.2	K10418	GO:0007017,GO:0005875	AT1G52240.2	ATROPGEF11,PIRF1,ROPGEF11	RHO guanyl-nucleotide exchange factor 11	3.60354	2.6061	2.68285	1.70946	1.02951	1.01848	4.41572	98.8325	1.12398	0.0228609	0.440056
Glyma.10G082400	57.3001	75.7748	20.2178	20.7912	29.8499	19.4567	XLOC_030191	Chr10	1	10015172	10018762	2229	Glyma.10G082400|Glyma.10G082400.1.Wm82.a2.v1	Glyma.10G082400.Wm82.a2.v1	.	.	30476369	Glyma.10G082400.1	Glyma.10G082400.1.p	PF05739,PF00804	PTHR19957,PTHR19957:SF69	KOG0810		K08486	GO:0005515,GO:0016020	AT3G11820.1	AT-SYR1,ATSYP121,ATSYR1,PEN1,SYP121,SYR1	syntaxin of plants 121	1.76897	2.56678	0.597679	0.62541	0.917412	0.502216	2.56678	82.5414	1.12497	0.0498942	0.56948
Glyma.13G058100	80.0226	83.4288	32.1647	36.3846	31.659	21.4023	XLOC_039204	Chr13	1	15568433	15575658	2641	Glyma.13G058100|Glyma.13G058100.1.Wm82.a2.v1	Glyma.13G058100.Wm82.a2.v1	.	.	30503654	Glyma.13G058100.1	Glyma.13G058100.1.p	PF01501	PTHR32116,PTHR32116:SF2		2.4.1.43	K13648	GO:0016757,GO:0047262	AT3G01040.2	GAUT13	galacturonosyltransferase 13	2.08506	2.38518	0.802519	0.923729	0.821221	0.466256	2.38518	83.4288	1.12507	0.027456	0.466119
Glyma.10G297800	281.561	874.089	431.925	327.461	261.413	140.088	XLOC_032740	Chr10	1	51450931	51471350	5834	Glyma.10G297900|Glyma.10G297900.1.Wm82.a2.v1,Glyma.10G298000|Glyma.10G298000.1.Wm82.a2.v1	Glyma.10G297800.Wm82.a2.v1	.	.	30478198	Glyma.10G297800.1	Glyma.10G297800.1.p	PF03730	PTHR12604,PTHR12604:SF2		3.6.4.12		GO:0006303,GO:0004003,GO:0003677,GO:0043564,GO:0042162,GO:0005634,GO:0003684,GO:0000723	AT1G16970.1	ATKU70,KU70	KU70 homolog	3.32109	11.3126	4.87851	3.76347	3.06967	1.38155	11.3126	874.089	1.12508	0.00689465	0.264165
Glyma.19G139100	119.54	35.9739	50.5445	27.0286	37.9908	28.2122	XLOC_060074	Chr19	1	40045223	40049137	3785	Glyma.19G139100|Glyma.19G139100.1.Wm82.a2.v1,Glyma.19G139100|Glyma.19G139100.2.Wm82.a2.v1,Glyma.19G139100|Glyma.19G139100.3.Wm82.a2.v1,Glyma.19G139100|Glyma.19G139100.4.Wm82.a2.v1	.	Glyma.19G139100.Wm82.a2.v1	.	30514517	Glyma.19G139100.1	Glyma.19G139100.1.p	PF04434,PF03101,PF10551	PTHR31669,PTHR31669:SF25			K17604	GO:0008270,GO:0006355	AT1G52520.1	FRS6	FAR1-related sequence 6	2.17331	0.717621	0.879938	0.478798	0.687612	0.428847	2.17331	119.54	1.12512	0.0324846	0.495169
Glyma.05G118300	55.3243	58.1705	70.7622	41.5824	26.2317	16.5382	XLOC_012983	Chr05	1	31119753	31127057	3322	Glyma.05G118300|Glyma.05G118300.2.Wm82.a2.v1,Glyma.05G118300|Glyma.05G118300.1.Wm82.a2.v1,Glyma.05G118300|Glyma.05G118300.3.Wm82.a2.v1,Glyma.05G118300|Glyma.05G118300.4.Wm82.a2.v1	Glyma.05G118300.Wm82.a2.v1	.	.	30523952	Glyma.05G118300.1	Glyma.05G118300.1.p		PTHR33334,PTHR33334:SF5					AT5G64170.2		dentin sialophosphoprotein-related	1.14602	1.32214	1.40361	0.839277	0.540952	0.286431	1.99822	116.24	1.12539	0.0219419	0.432105
Glyma.13G241400	89.9019	60.4667	35.8406	23.9099	34.3726	26.2665	XLOC_041959	Chr13	1	35136750	35145992	4279	Glyma.13G241400|Glyma.13G241400.3.Wm82.a2.v1,Glyma.13G241400|Glyma.13G241400.4.Wm82.a2.v1,Glyma.13G241400|Glyma.13G241400.5.Wm82.a2.v1,Glyma.13G241400|Glyma.13G241400.6.Wm82.a2.v1,Glyma.13G241400|Glyma.13G241400.7.Wm82.a2.v1,Glyma.13G241400|Glyma.13G241400.8.Wm82.a2.v1,Glyma.13G241400|Glyma.13G241400.1.Wm82.a2.v1,Glyma.13G241400|Glyma.13G241400.2.Wm82.a2.v1,Glyma.13G241400|Glyma.13G241400.10.Wm82…	.	Glyma.13G241400.Wm82.a2.v1	.	30501573	Glyma.13G241400.1	Glyma.13G241400.1.p	PF03031,PF00035	PTHR23081,PTHR23081:SF7		3.1.3.16	K18998		AT4G21670.1	ATCPL1,CPL1,FRY2	C-terminal domain phosphatase-like 1	1.44578	1.06696	0.551922	0.374654	0.550303	0.353177	1.44578	89.9019	1.12618	0.0244239	0.449054
Glyma.17G154400	108.673	177.573	63.4103	73.8087	42.5135	43.7775	XLOC_053685	Chr17	1	13022157	13028416	2603	Glyma.17G154400|Glyma.17G154400.1.Wm82.a2.v1	.	Glyma.17G154400.Wm82.a2.v1	.	30479885	Glyma.17G154400.1	Glyma.17G154400.1.p	PF13920	PTHR10044,PTHR10044:SF133	KOG4172				AT2G35330.1		RING/U-box superfamily protein	2.8729	5.15083	1.6052	1.90121	1.11888	0.967629	5.15083	177.573	1.12761	0.0134161	0.353177
Glyma.13G208000	1154.89	2593.18	670.863	618.538	604.235	794.805	XLOC_039987	Chr13	1	32166520	32168409	1890	Glyma.13G208000|Glyma.13G208000.1.Wm82.a2.v1	Glyma.13G208000.Wm82.a2.v1	.	.	30500362	Glyma.13G208000.1	Glyma.13G208000.1.p	PF14543,PF14541	PTHR13683,PTHR13683:SF268	KOG1339	3.4.23.12		GO:0006508,GO:0004190	AT1G03220.1		Eukaryotic aspartyl protease family protein	42.0489	103.596	23.3893	21.9432	21.9016	24.1953	103.596	2593.18	1.12779	0.00470902	0.220461
Glyma.05G180100	124.48	84.1942	37.6786	29.1077	39.7999	42.8047	XLOC_014539	Chr05	1	36827491	36835899	5361	Glyma.05G180200|Glyma.05G180200.1.Wm82.a2.v1,Glyma.05G180200|Glyma.05G180200.2.Wm82.a2.v1,Glyma.05G180200|Glyma.05G180200.3.Wm82.a2.v1	Glyma.05G180100.Wm82.a2.v1	Glyma.05G180200.Wm82.a2.v1	.	30523889	Glyma.05G180100.1	Glyma.05G180100.1.p	PF00441,PF02770,PF01756	PTHR10909,PTHR10909:SF317		1.3.3.6	K00232	GO:0055114,GO:0016627,GO:0003995,GO:0006635,GO:0005777,GO:0003997	AT5G65110.1	ACX2,ATACX2	acyl-CoA oxidase 2	1.59782	1.1858	0.46312	0.364047	0.508589	0.459385	1.59782	124.48	1.12789	0.0221572	0.433432
Glyma.18G221700	67.1795	72.7132	48.7065	24.9494	30.7545	30.1579	XLOC_055771	Chr18	1	50883100	50886470	1509	Glyma.18G221700|Glyma.18G221700.1.Wm82.a2.v1	Glyma.18G221700.Wm82.a2.v1	.	.	30557210	Glyma.18G221700.1	Glyma.18G221700.1.p	PF00701	PTHR12128,PTHR12128:SF15		4.3.3.7	K01714	GO:0016829,GO:0008152	AT2G45440.1	DHDPS2	dihydrodipicolinate synthase	3.06353	3.63829	2.12688	1.10858	1.39621	1.14985	3.63829	83.6275	1.12797	0.0135789	0.355161
Glyma.16G118000	142.262	220.436	69.8432	127.866	50.6544	19.4567	XLOC_050714	Chr16	1	26316944	26324379	2795	Glyma.16G117900|Glyma.16G117900.1.Wm82.a2.v1,Glyma.16G118000|Glyma.16G118000.1.Wm82.a2.v1	.	Glyma.16G118000.Wm82.a2.v1;Glyma.16G117900.Wm82.a2.v1	.	30561887	Glyma.16G118000.1	Glyma.16G118000.1.p	PF00295	PTHR31375,PTHR31375:SF34		3.2.1.15		GO:0005975,GO:0004650	AT5G14650.1		Pectin lyase-like superfamily protein	3.50254	5.95489	1.6466	3.06738	1.24156	0.400515	20.6902	1012.65	1.12948	0.0434368	0.543259
Glyma.10G018000	67.1795	35.2085	37.6786	17.6725	27.1363	18.4838	XLOC_031380	Chr10	1	1576349	1582442	2647	Glyma.10G018000|Glyma.10G018000.1.Wm82.a2.v1,Glyma.10G018000|Glyma.10G018000.2.Wm82.a2.v1	.	Glyma.10G018000.Wm82.a2.v1	.	30475647	Glyma.10G018000.1	Glyma.10G018000.1.p	PF01699	PTHR11878			K03452	GO:0055085,GO:0016021	AT2G47600.1	ATMHX,ATMHX1,MHX,MHX1	magnesium/proton exchanger	1.74645	1.00431	0.937962	0.447651	0.702308	0.401763	1.74645	67.1795	1.12967	0.0348586	0.50469
Glyma.08G367200	34.5777	145.426	52.3824	45.7406	29.8499	31.1307	XLOC_024112	Chr08	1	47766869	47776155	2342	Glyma.08G367100|Glyma.08G367100.1.Wm82.a2.v1,Glyma.08G367200|Glyma.08G367200.1.Wm82.a2.v1	Glyma.08G367200.Wm82.a2.v1;Glyma.08G367100.Wm82.a2.v1	.	.	30539690	Glyma.08G367200.1	Glyma.08G367200.1.p	PF02485	PTHR31042,PTHR31042:SF27				GO:0016020,GO:0008375	AT5G16170.1		Core-2/I-branching beta-1,6-N-acetylglucosaminyltransferase family protein	1.01598	4.68846	1.47382	1.30952	0.873147	0.764775	4.68846	145.426	1.1297	0.0395706	0.526555
Glyma.16G010200	225.249	420.971	126.821	71.7296	103.118	177.056	XLOC_050176	Chr16	1	907300	910519	1728	Glyma.16G010200|Glyma.16G010200.1.Wm82.a2.v1,Glyma.16G010200|Glyma.16G010200.2.Wm82.a2.v1	.	Glyma.16G010200.Wm82.a2.v1	.	30560214	Glyma.16G010200.1	Glyma.16G010200.1.p	PF13424	PTHR10098,PTHR10098:SF117					AT3G14110.2	FLU	Tetratricopeptide repeat (TPR)-like superfamily protein	8.97002	18.3943	4.83605	2.78324	4.0881	5.89519	18.3943	476.785	1.12979	0.0119106	0.334328
Glyma.02G257500	402.089	451.587	410.789	178.804	189.954	206.241	XLOC_005732	Chr02	1	44395949	44400614	1625	Glyma.02G257400|Glyma.02G257400.1.Wm82.a2.v1	Glyma.02G257500.Wm82.a2.v1	.	.	30509711	Glyma.02G257500.1	Glyma.02G257500.1.p										17.0272	20.9827	16.6575	7.37768	8.00804	7.30219	20.9827	451.587	1.13003	3.51409e-05	0.0133486
Glyma.18G285900	66.1915	68.1208	97.4129	27.0286	47.9408	30.1579	XLOC_056111	Chr18	1	56614963	56618365	1810	Glyma.18G285900|Glyma.18G285900.1.Wm82.a2.v1	Glyma.18G285900.Wm82.a2.v1	.	.	30556534	Glyma.18G285900.1	Glyma.18G285900.1.p	PF00628	PTHR10615,PTHR10615:SF112	KOG1085	2.1.1.43		GO:0005515	AT5G24330.1	ATXR6,SDG34	ARABIDOPSIS TRITHORAX-RELATED PROTEIN 6	2.51651	2.84168	3.54636	1.00124	1.8145	0.958635	3.54636	97.4129	1.13073	0.0113654	0.331051
Glyma.03G251300	110.649	195.943	79.0331	56.1362	64.2226	55.4515	XLOC_007713	Chr03	1	44708643	44717375	2729	Glyma.03G251300|Glyma.03G251300.2.Wm82.a2.v1,Glyma.03G251300|Glyma.03G251300.1.Wm82.a2.v1	Glyma.03G251300.Wm82.a2.v1	.	.	30519216	Glyma.03G251300.1	Glyma.03G251300.1.p	PF13499	PTHR14095,PTHR14095:SF6			K11583		AT5G28850.2		Calcium-binding EF-hand family protein	2.79008	5.42126	1.90832	1.37922	1.61219	1.16907	5.42126	195.943	1.13173	0.00690207	0.264165
Glyma.17G251200	42.4811	123.995	34.0026	29.1077	22.6136	39.8862	XLOC_052880	Chr17	1	40605205	40607536	1319	Glyma.17G251200|Glyma.17G251200.1.Wm82.a2.v1	Glyma.17G251200.Wm82.a2.v1	.	.	30481622	Glyma.17G251200.1	Glyma.17G251200.1.p		PTHR22849,PTHR22849:SF40					AT4G36550.1		ARM repeat superfamily protein	2.21629	7.09796	1.69868	1.47965	1.17451	1.73984	7.09796	123.995	1.13275	0.0436013	0.543489
Glyma.18G260400	123.492	193.647	45.9495	72.7692	47.0362	45.7232	XLOC_057436	Chr18	1	54636936	54640448	2211	Glyma.18G260400|Glyma.18G260400.1.Wm82.a2.v1,Glyma.18G260400|Glyma.18G260400.2.Wm82.a2.v1	.	Glyma.18G260400.Wm82.a2.v1	.	30554470	Glyma.18G260400.1	Glyma.18G260400.1.p		PTHR10759,PTHR10759:SF8				GO:0006412,GO:0005840,GO:0005622,GO:0003735	AT3G01170.1		Ribosomal protein L34e superfamily protein	3.84347	6.61295	1.36942	2.20676	1.45739	1.18982	6.61295	193.647	1.13275	0.0209124	0.423835
Glyma.11G245800	390.234	449.291	207.692	127.866	164.627	181.92	XLOC_035737	Chr11	1	33911936	33932528	7278	Glyma.11G245800|Glyma.11G245800.3.Wm82.a2.v1,Glyma.11G245800|Glyma.11G245800.1.Wm82.a2.v1,Glyma.11G245800|Glyma.11G245800.2.Wm82.a2.v1,Glyma.11G245900|Glyma.11G245900.1.Wm82.a2.v1,Glyma.11G246000|Glyma.11G246000.1.Wm82.a2.v1,Glyma.11G246100|Glyma.11G246100.1.Wm82.a2.v1,Glyma.11G246100|Glyma.11G246100.2.Wm82.a2.v1	.	Glyma.11G245800.Wm82.a2.v1;Glyma.11G245900.Wm82.a2.v1;Glyma.11G246000.Wm82.a2.v1;Glyma.11G246100.Wm82.a2.v1	.	30531264	Glyma.11G245800.1	Glyma.11G245800.1.p	PF00615	PTHR10845,PTHR10845:SF44					AT3G26090.1	ATRGS1,RGS1	G-protein coupled receptors;GTPase activators	3.68967	4.66111	1.88041	1.17798	1.5496	1.43814	4.66111	449.291	1.13508	0.00116479	0.113586
Glyma.05G037500	332.934	927.667	297.753	206.872	286.74	215.969	XLOC_012592	Chr05	1	3318255	3323478	2411	Glyma.05G037500|Glyma.05G037500.1.Wm82.a2.v1	Glyma.05G037500.Wm82.a2.v1	.	.	30523925	Glyma.05G037500.1	Glyma.05G037500.1.p	PF13288,PF08436,PF02670	PTHR30525,PTHR30525:SF2		1.1.1.267	K00099	GO:0005515,GO:0070402,GO:0055114,GO:0046872,GO:0030604,GO:0008299	AT5G62790.1	DXR,PDE129	1-deoxy-D-xylulose 5-phosphate reductoisomerase	9.50243	29.0515	8.13773	5.75308	8.14746	5.15378	29.0515	927.667	1.13514	0.00529738	0.235129
Glyma.12G161300	179.804	554.151	192.069	220.387	130.254	71.9897	XLOC_038185	Chr12	1	29897683	29906466	4060	Glyma.12G161300|Glyma.12G161300.1.Wm82.a2.v1	.	Glyma.12G161300.Wm82.a2.v1	.	30549072	Glyma.12G161300.1	Glyma.12G161300.1.p	PF00311	PTHR30523,PTHR30523:SF8		4.1.1.31	K01595	GO:0015977,GO:0008964,GO:0006099	AT3G14940.1	ATPPC3,PPC3	phosphoenolpyruvate carboxylase 3	3.04753	10.3057	3.11728	3.63961	2.19784	1.02018	10.3057	554.151	1.13525	0.0159726	0.379485
Glyma.07G207300	294.404	1138.15	489.822	410.626	305.736	159.545	XLOC_021497	Chr07	1	37659124	37664800	2305	Glyma.07G207300|Glyma.07G207300.1.Wm82.a2.v1,Glyma.07G207300|Glyma.07G207300.2.Wm82.a2.v1,Glyma.07G207300|Glyma.07G207300.3.Wm82.a2.v1,Glyma.07G207300|Glyma.07G207300.4.Wm82.a2.v1	.	Glyma.07G207300.Wm82.a2.v1	.	30492380	Glyma.07G207300.1	Glyma.07G207300.1.p	PF00612,PF13178	PTHR32295,PTHR32295:SF18				GO:0005515	AT3G59690.1	IQD13	IQ-domain 13	8.78916	37.2824	14.0027	11.9446	9.0867	3.98239	37.2824	1138.15	1.1372	0.0107753	0.325331
Glyma.06G059700	52.3605	245.694	158.066	56.1362	72.3634	78.7996	XLOC_017297	Chr06	1	4525997	4530617	1723	Glyma.06G059700|Glyma.06G059700.1.Wm82.a2.v1,Glyma.06G059700|Glyma.06G059700.2.Wm82.a2.v1,Glyma.06G059700|Glyma.06G059700.3.Wm82.a2.v1,Glyma.06G059700|Glyma.06G059700.4.Wm82.a2.v1	.	Glyma.06G059700.Wm82.a2.v1	.	30550093	Glyma.06G059700.1	Glyma.06G059700.1.p	PF00481	PTHR13832,PTHR13832:SF352	KOG0698	3.1.3.16	K17506	GO:0003824,GO:0006470,GO:0004722	AT4G31750.1	WIN2	HOPW1-1-interacting 2	2.09119	10.7667	6.04503	2.18451	2.87717	2.6313	10.7667	324.634	1.13861	0.0178707	0.398226
Glyma.03G176100	213.394	66.59	64.3293	37.4241	63.318	53.5059	XLOC_007359	Chr03	1	38923491	38930944	4957	Glyma.03G176100|Glyma.03G176100.1.Wm82.a2.v1	Glyma.03G176100.Wm82.a2.v1	Glyma.03G176200.Wm82.a2.v1	.	30518113	Glyma.03G176100.1	Glyma.03G176100.1.p	PF00481	PTHR13832,PTHR13832:SF367	KOG0700	3.1.3.16	K01102	GO:0003824,GO:0006470,GO:0004722	AT3G12620.2		Protein phosphatase 2C family protein	2.96235	1.01429	0.855135	0.506207	0.875063	0.621032	2.96235	213.394	1.13984	0.0220411	0.433237
Glyma.11G019900	221.297	445.464	176.446	149.697	138.395	94.3649	XLOC_033327	Chr11	1	1396970	1401272	4073	Glyma.11G019900|Glyma.11G019900.2.Wm82.a2.v1,Glyma.11G019900|Glyma.11G019900.1.Wm82.a2.v1,Glyma.11G019900|Glyma.11G019900.3.Wm82.a2.v1,Glyma.11G019900|Glyma.11G019900.4.Wm82.a2.v1	Glyma.11G019900.Wm82.a2.v1	.	.	30528013	Glyma.11G019900.1	Glyma.11G019900.1.p	PF00999	PTHR32468,PTHR32468:SF34				GO:0055085,GO:0016021,GO:0015299,GO:0006812	AT5G41610.1	ATCHX18,CHX18	cation/H+ exchanger 18	3.73883	8.25794	2.85458	2.4643	2.32776	1.33299	8.25794	445.464	1.14058	0.00347598	0.191813
Glyma.14G169700	104.721	132.415	95.575	48.8593	25.3272	75.8811	XLOC_044083	Chr14	1	41957697	41963225	3570	Glyma.14G169700|Glyma.14G169700.1.Wm82.a2.v1	Glyma.14G169700.Wm82.a2.v1	.	.	30533709	Glyma.14G169700.1	Glyma.14G169700.1.p	PF00916	PTHR11814,PTHR11814:SF65			K17470	GO:0016021,GO:0015116,GO:0008272,GO:0055085,GO:0016020,GO:0008271,GO:0005886	AT1G22150.1	SULTR1;3	sulfate transporter 1;3	2.01855	2.80054	1.76409	0.917645	0.486016	1.22292	2.80054	132.415	1.14241	0.0103552	0.318768
Glyma.18G276500	75.0829	43.6279	29.4077	16.633	24.4227	25.2937	XLOC_056056	Chr18	1	55861595	55865899	3500	Glyma.18G276500|Glyma.18G276500.1.Wm82.a2.v1	Glyma.18G276500.Wm82.a2.v1	.	.	30556813	Glyma.18G276500.1	Glyma.18G276500.1.p	PF01535,PF13041	PTHR24015,PTHR24015:SF366					AT2G31400.1	GUN1	genomes uncoupled 1	1.47621	0.941175	0.553653	0.318637	0.478031	0.415792	1.47621	75.0829	1.14276	0.0354967	0.507629
Glyma.15G118400	62.2398	220.436	30.3267	48.8593	40.7044	52.533	XLOC_047781	Chr15	1	9289526	9291314	1789	Glyma.15G118400|Glyma.15G118400.1.Wm82.a2.v1,Glyma.15G118400|Glyma.15G118400.2.Wm82.a2.v1,Glyma.15G118400|Glyma.15G118400.3.Wm82.a2.v1	.	Glyma.15G118400.Wm82.a2.v1	.	30496808	Glyma.15G118400.1	Glyma.15G118400.1.p		PTHR22814,PTHR22814:SF117	KOG1603				AT1G51090.1		Heavy metal transport/detoxification superfamily protein	2.39405	9.30348	1.11702	1.83119	1.5587	1.68948	9.30348	220.436	1.14291	0.0486705	0.565738
Glyma.06G142900	294.404	342.9	247.208	170.488	64.2226	163.436	XLOC_017701	Chr06	1	11634918	11636457	1540	Glyma.06G142900|Glyma.06G142900.1.Wm82.a2.v1	.	Glyma.06G142900.Wm82.a2.v1	.	30550038	Glyma.06G142900.1	Glyma.06G142900.1.p		PTHR35127,PTHR35127:SF1					AT5G05250.1			13.1552	16.8121	10.5776	7.4228	2.85692	6.10603	16.8121	342.9	1.14508	0.00266561	0.168434
Glyma.06G195300	113.612	104.86	87.3041	49.8989	50.6544	36.9677	XLOC_016301	Chr06	1	17476763	17479374	1266	Glyma.06G195300|Glyma.06G195300.1.Wm82.a2.v1	Glyma.06G195300.Wm82.a2.v1	.	.	30554266	Glyma.06G195300.1	Glyma.06G195300.1.p	PF06127	PTHR28026,PTHR28026:SF1	KOG3292				AT1G18720.1		Protein of unknown function (DUF962)	6.17542	6.25389	4.54407	2.64273	2.74104	1.68004	6.25389	139.017	1.14593	0.00313116	0.181882
Glyma.18G214000	317.127	626.099	178.284	165.29	209.854	131.333	XLOC_057222	Chr18	1	50088022	50093061	2465	Glyma.18G214000|Glyma.18G214000.1.Wm82.a2.v1,Glyma.18G214000|Glyma.18G214000.2.Wm82.a2.v1	.	Glyma.18G214000.Wm82.a2.v1	.	30557576	Glyma.18G214000.1	Glyma.18G214000.1.p	PF07714	PTHR27001,PTHR27001:SF4	KOG1187	2.7.11.1		GO:0006468,GO:0004672	AT3G08760.1	ATSIK	Protein kinase superfamily protein	8.853	19.1778	4.76585	4.49599	5.83219	3.0654	19.1778	626.099	1.14604	0.0054651	0.238803
Glyma.07G048200	154.118	312.284	126.821	97.7186	82.3134	87.5551	XLOC_020717	Chr07	1	4058891	4064604	3282	Glyma.07G048200|Glyma.07G048200.3.Wm82.a2.v1,Glyma.07G048200|Glyma.07G048200.1.Wm82.a2.v1,Glyma.07G048200|Glyma.07G048200.2.Wm82.a2.v1	.	Glyma.07G048200.Wm82.a2.v1	.	30491969	Glyma.07G048200.1	Glyma.07G048200.1.p	PF02362	PTHR31140,PTHR31140:SF4				GO:0003677	AT2G46870.1	NGA1	AP2/B3-like transcriptional factor family protein	3.23138	7.18431	2.54622	1.99634	1.71816	1.53488	7.18431	312.284	1.14801	0.00367572	0.199274
Glyma.04G166600	75.0829	48.9857	22.9748	18.7121	21.709	25.2937	XLOC_010288	Chr04	1	41833507	41836360	1836	Glyma.04G166600|Glyma.04G166600.1.Wm82.a2.v1,Glyma.04G166600|Glyma.04G166600.2.Wm82.a2.v1	Glyma.04G166600.Wm82.a2.v1	.	.	30487219	Glyma.04G166600.1	Glyma.04G166600.1.p	PF03254	PTHR31889,PTHR31889:SF2		2.4.1.69	K13681	GO:0042546,GO:0016020,GO:0008107	AT2G03220.1	ATFT1,ATFUT1,FT1,MUR2	fucosyltransferase 1	2.81412	2.01452	0.824561	0.683352	0.810026	0.792631	2.81412	75.0829	1.14863	0.0405605	0.530648
Glyma.13G090900	59.276	42.0971	42.2735	16.633	28.0408	19.4567	XLOC_039382	Chr13	1	20569584	20573415	1673	Glyma.13G090900|Glyma.13G090900.1.Wm82.a2.v1	Glyma.13G090900.Wm82.a2.v1	.	.	30503416	Glyma.13G090900.1	Glyma.13G090900.1.p	PF02297	PTHR11387,PTHR11387:SF15		1.9.3.1	K02267	GO:0005739,GO:0004129	AT1G22450.1	ATCOX6B2,COX6B	cytochrome C oxidase 6B	2.43813	1.8999	1.66501	0.666606	1.14822	0.669121	2.43813	59.276	1.14951	0.0253808	0.454074
Glyma.08G065000	478.16	233.448	412.627	201.675	103.118	197.485	XLOC_022536	Chr08	1	4977696	4979377	1682	Glyma.08G065000|Glyma.08G065000.1.Wm82.a2.v1	Glyma.08G065000.Wm82.a2.v1	.	.	30536145	Glyma.08G065000.1	Glyma.08G065000.1.p	PF00564	PTHR31066,PTHR31066:SF5				GO:0005515	AT5G64430.1		Octicosapeptide/Phox/Bem1p family protein	19.5624	10.4794	16.165	8.03934	4.1999	6.75523	20.4438	602.143	1.15017	0.00170401	0.13882
Glyma.04G018300	96.8175	106.391	48.7065	45.7406	34.3726	33.0764	XLOC_009536	Chr04	1	1429143	1436241	3433	Glyma.04G018300|Glyma.04G018300.1.Wm82.a2.v1	Glyma.04G018300.Wm82.a2.v1	Glyma.04G018400.Wm82.a2.v1	.	30487595	Glyma.04G018300.1	Glyma.04G018300.1.p	PF10250	PTHR31818,PTHR31818:SF1					AT1G76270.1		O-fucosyltransferase family protein	1.94068	2.33994	0.934884	0.893354	0.685915	0.554339	2.33994	106.391	1.15061	0.0110842	0.328345
Glyma.07G188800	1129.21	2263.29	868.446	768.235	619.612	528.249	XLOC_021400	Chr07	1	35624655	35629227	3161	Glyma.07G188800|Glyma.07G188800.1.Wm82.a2.v1,Glyma.07G188800|Glyma.07G188800.2.Wm82.a2.v1	.	Glyma.07G188800.Wm82.a2.v1	.	30493050	Glyma.07G188800.1	Glyma.07G188800.1.p	PF08276,PF00954,PF01453,PF07714	PTHR27002,PTHR27002:SF66	KOG1187	2.7.11.1		GO:0048544,GO:0006468,GO:0004672	AT4G21390.1	B120	S-locus lectin protein kinase family protein	24.5824	54.0618	18.1035	16.2954	13.4285	9.61492	54.0618	2263.29	1.15107	0.00109059	0.10862
Glyma.11G223200	53.3484	116.341	39.5166	38.4637	20.8045	35.022	XLOC_034389	Chr11	1	31833899	31837181	2483	Glyma.11G223200|Glyma.11G223200.1.Wm82.a2.v1	Glyma.11G223200.Wm82.a2.v1	.	.	30529910	Glyma.11G223200.1	Glyma.11G223200.1.p	PF13947,PF07714	PTHR27005,PTHR27005:SF44	KOG1187	2.7.11.1		GO:0030247,GO:0006468,GO:0004672	AT5G02070.1		Protein kinase family protein	1.47849	3.53778	1.04869	1.03865	0.573999	0.811514	3.53778	133.787	1.15273	0.0282914	0.470517
Glyma.15G197200	137.323	60.4667	34.0026	31.1868	28.0408	43.7775	XLOC_048159	Chr15	1	22900811	22902222	1403	Glyma.15G197200|Glyma.15G197200.1.Wm82.a2.v1	.	Glyma.15G197200.Wm82.a2.v1	.	30496503	Glyma.15G197200.1	Glyma.15G197200.1.p	PF02536	PTHR13068,PTHR13068:SF6	KOG1267		K15032	GO:0006355,GO:0005739,GO:0003690	AT2G34620.1		Mitochondrial transcription termination factor family protein	6.73534	3.25411	1.59698	1.49042	1.36919	1.79525	6.73534	137.323	1.15346	0.030401	0.48424
Glyma.08G096200	105.709	36.7393	33.0836	20.7912	18.9954	37.9405	XLOC_022698	Chr08	1	7366736	7369385	2650	Glyma.08G096200|Glyma.08G096200.1.Wm82.a2.v1	Glyma.08G096200.Wm82.a2.v1	.	.	30538385	Glyma.08G096200.1	Glyma.08G096200.1.p	PF03055	PTHR10543,PTHR10543:SF42		1.13.11.51	K09840		AT1G30100.1	ATNCED5,NCED5	nine-cis-epoxycarotenoid dioxygenase 5	2.74499	1.04679	0.822644	0.526052	0.491059	0.823738	2.74499	105.709	1.15544	0.0445451	0.54657
Glyma.02G018000	57.3001	174.512	52.3824	36.3846	65.1271	26.2665	XLOC_004541	Chr02	1	1574689	1578880	2267	Glyma.02G018000|Glyma.02G018000.1.Wm82.a2.v1	.	Glyma.02G018000.Wm82.a2.v1	.	30506815	Glyma.02G018000.1	Glyma.02G018000.1.p	PF01370	PTHR10366,PTHR10366:SF465	KOG1429	4.1.1.35	K08678	GO:0050662,GO:0003824	AT3G62830.1	ATUXS2,AUD1,UXS2	NAD(P)-binding Rossmann-fold superfamily protein	1.73932	5.81228	1.52258	1.07612	1.96807	0.666627	5.81228	174.512	1.15649	0.0317437	0.494047
Glyma.15G074600	222.285	237.275	77.1952	91.4812	74.1725	73.9354	XLOC_046181	Chr15	1	5716534	5719279	2544	Glyma.15G074600|Glyma.15G074600.1.Wm82.a2.v1	Glyma.15G074600.Wm82.a2.v1	.	.	30498056	Glyma.15G074600.1	Glyma.15G074600.1.p	PF00069,PF00139	PTHR27007,PTHR27007:SF9	KOG1187	2.7.11.1		GO:0006468,GO:0005524,GO:0004672,GO:0030246	AT4G04960.1		Concanavalin A-like lectin protein kinase family protein	6.01267	7.04219	1.99948	2.41107	1.99736	1.67212	8.05261	362.748	1.15807	0.00639286	0.255878
Glyma.01G029500	91.8778	283.964	109.36	63.4131	95.8816	58.37	XLOC_000160	Chr01	1	3130778	3135499	2560	Glyma.01G029500|Glyma.01G029500.3.Wm82.a2.v1,Glyma.01G029500|Glyma.01G029500.4.Wm82.a2.v1,Glyma.01G029500|Glyma.01G029500.1.Wm82.a2.v1,Glyma.01G029500|Glyma.01G029500.2.Wm82.a2.v1,Glyma.01G029500|Glyma.01G029500.5.Wm82.a2.v1	Glyma.01G029500.Wm82.a2.v1	.	.	30544378	Glyma.01G029500.1	Glyma.01G029500.1.p	PF13920	PTHR10044,PTHR10044:SF108	KOG1100		K19042		AT1G10650.1		SBP (S-ribonuclease binding protein) family protein	2.46971	8.37524	2.8149	1.66087	2.56582	1.31184	8.37524	283.964	1.15845	0.0112851	0.330046
Glyma.03G156600	71.1312	95.6752	20.2178	25.989	25.3272	32.1035	XLOC_007250	Chr03	1	37176926	37184813	6508	Glyma.03G156600|Glyma.03G156600.1.Wm82.a2.v1	Glyma.03G156600.Wm82.a2.v1	.	.	30515906	Glyma.03G156600.1	Glyma.03G156600.1.p	PF07765	PTHR32258,PTHR32258:SF0	KOG0992,KOG1003,KOG0978				AT1G03080.1		kinase interacting (KIP1-like) family protein	0.75212	1.11001	0.204706	0.267755	0.266607	0.283816	1.11001	95.6752	1.1609	0.0401534	0.529288
Glyma.14G216300	387.27	370.454	211.368	126.826	141.109	162.463	XLOC_044319	Chr14	1	48088714	48091531	1488	Glyma.14G216300|Glyma.14G216300.1.Wm82.a2.v1	Glyma.14G216300.Wm82.a2.v1	.	.	30532739	Glyma.14G216300.1	Glyma.14G216300.1.p	PF08246,PF00112	PTHR12411,PTHR12411:SF365	KOG1542	3.4.22.15	K01373	GO:0008234,GO:0006508	AT4G39090.1	RD19,RD19A	Papain family cysteine protease	17.9096	18.7977	9.3601	5.71481	6.49654	6.2818	18.7977	387.27	1.16243	0.000444229	0.0624793
Glyma.03G226200	55.3243	52.0473	43.1925	23.9099	23.5181	19.4567	XLOC_008918	Chr03	1	42835066	42845928	5081	Glyma.03G226200|Glyma.03G226200.1.Wm82.a2.v1,Glyma.03G226200|Glyma.03G226200.2.Wm82.a2.v1,Glyma.03G226200|Glyma.03G226200.3.Wm82.a2.v1	.	Glyma.03G226200.Wm82.a2.v1	.	30516776	Glyma.03G226200.1	Glyma.03G226200.1.p	PF14566	PTHR23339,PTHR23339:SF54					AT3G62010.1			0.749275	0.773434	0.56015	0.315518	0.317091	0.220319	0.773434	56.4757	1.1638	0.017406	0.391881
Glyma.13G144800	56.3122	98.7368	34.9216	31.1868	24.4227	29.185	XLOC_041466	Chr13	1	25741963	25746205	1674	Glyma.13G144800|Glyma.13G144800.1.Wm82.a2.v1	.	Glyma.13G144800.Wm82.a2.v1	.	30500566	Glyma.13G144800.1	Glyma.13G144800.1.p	PF00294	PTHR10584,PTHR10584:SF198		2.7.1.20	K00856		AT5G03300.1	ADK2	adenosine kinase 2	2.31484	4.45346	1.37462	1.24914	0.999467	1.00308	4.45346	98.7368	1.16456	0.0230296	0.441033
Glyma.16G031800	90.8899	75.0094	23.8937	39.5033	25.3272	19.4567	XLOC_050289	Chr16	1	3017279	3022581	3325	Glyma.16G031900|Glyma.16G031900.1.Wm82.a2.v1	Glyma.16G031800.Wm82.a2.v1	.	.	30561476	Glyma.16G031800.1	Glyma.16G031800.1.p	PF12854,PF13041	PTHR24015,PTHR24015:SF771					AT3G61520.1		Pentatricopeptide repeat (PPR) superfamily protein	1.88104	1.70333	0.473519	0.796594	0.521827	0.336673	1.88104	90.8899	1.16578	0.036781	0.514387
Glyma.08G086600	213.394	147.723	98.3319	51.978	79.5998	71.0169	XLOC_024531	Chr08	1	6550226	6554214	3140	Glyma.08G086600|Glyma.08G086600.1.Wm82.a2.v1	.	Glyma.08G086600.Wm82.a2.v1	.	30537434	Glyma.08G086600.1	Glyma.08G086600.1.p	PF06480,PF00004,PF01434	PTHR23076,PTHR23076:SF60			K03798	GO:0016021,GO:0008270,GO:0005524,GO:0004222,GO:0006508	AT2G30950.1	FTSH2,VAR2	FtsH extracellular protease family	4.67656	3.55215	2.06352	1.1099	1.73665	1.30126	5.62562	312.789	1.16914	0.00297603	0.177375
Glyma.16G145600	1402.87	3165.7	828.929	570.718	609.662	1209.23	XLOC_049743	Chr16	1	30652378	30659548	2563	Glyma.16G145600|Glyma.16G145600.1.Wm82.a2.v1,Glyma.16G145600|Glyma.16G145600.2.Wm82.a2.v1	Glyma.16G145600.Wm82.a2.v1	.	.	30559959	Glyma.16G145600.1	Glyma.16G145600.1.p	PF03094	PTHR31942,PTHR31942:SF29			K08472	GO:0016021,GO:0006952	AT2G39200.1	ATMLO12,MLO12	Seven transmembrane MLO family protein	37.6653	93.26	21.3115	14.9303	16.2956	27.1452	93.26	3165.7	1.17004	0.00621051	0.253624
Glyma.17G154500	73.1071	106.391	89.142	37.4241	39.7999	41.8319	XLOC_052343	Chr17	1	13046405	13048869	1981	Glyma.17G154500|Glyma.17G154500.1.Wm82.a2.v1	Glyma.17G154500.Wm82.a2.v1	.	.	30481027	Glyma.17G154500.1	Glyma.17G154500.1.p	PF12799	PTHR23155,PTHR23155:SF501	KOG0617				AT4G35470.1	PIRL4	plant intracellular ras group-related LRR 4	2.53951	4.05503	2.96512	1.26667	1.37635	1.21494	4.05503	106.391	1.17014	0.00388271	0.204134
Glyma.12G099300	118.552	94.1444	69.8432	51.978	38.8954	34.0492	XLOC_036662	Chr12	1	8609954	8616394	1909	Glyma.12G099300|Glyma.12G099300.1.Wm82.a2.v1	Glyma.12G099300.Wm82.a2.v1	.	.	30548718	Glyma.12G099300.1	Glyma.12G099300.1.p	PF01554	PTHR11206,PTHR11206:SF143	KOG1347			GO:0055085,GO:0016020,GO:0015297,GO:0015238,GO:0006855	AT3G21690.1		MATE efflux family protein	4.27344	3.7236	2.41081	1.82561	1.3958	1.0262	4.27344	119.185	1.17054	0.00503609	0.228816
Glyma.12G234300	68.1674	107.922	30.3267	29.1077	37.0863	25.2937	XLOC_038530	Chr12	1	39378718	39382347	2628	Glyma.12G234300|Glyma.12G234300.1.Wm82.a2.v1,Glyma.12G234300|Glyma.12G234300.2.Wm82.a2.v1	.	Glyma.12G234300.Wm82.a2.v1	.	30547203	Glyma.12G234300.1	Glyma.12G234300.1.p	PF01073,PF04321	PTHR10366,PTHR10366:SF385			K12450	GO:0055114,GO:0016616,GO:0006694,GO:0003854	AT1G78570.1	ATRHM1,RHM1,ROL1	rhamnose biosynthesis 1	1.78495	3.10068	0.760403	0.742639	0.96676	0.553756	3.10068	107.922	1.17235	0.0256427	0.455234
Glyma.08G299900	119.54	329.123	117.631	100.837	67.8407	82.6909	XLOC_023782	Chr08	1	41806584	41809535	2907	Glyma.08G299900|Glyma.08G299900.1.Wm82.a2.v1	Glyma.08G299900.Wm82.a2.v1	.	.	30536841	Glyma.08G299900.1	Glyma.08G299900.1.p	PF00173,PF00487	PTHR19353,PTHR19353:SF28	KOG4232	1.14.19.4	K13076	GO:0006629	AT2G46210.1		Fatty acid/sphingolipid desaturase	2.82971	8.54844	2.66637	2.3258	1.59874	1.63661	8.54844	329.123	1.17338	0.00738962	0.272983
Glyma.17G222400	167.949	124.761	50.5445	50.9384	54.2726	45.7232	XLOC_054534	Chr17	1	37522266	37527310	4719	-	Glyma.17G222400.Wm82.a2.v1	.	.	30479056	Glyma.17G222400.1	Glyma.17G222400.1.p	PF00400	PTHR19861,PTHR19861:SF3	KOG1446		K14962	GO:0005515	AT5G66240.1		Transducin/WD40 repeat-like superfamily protein	2.44907	1.99619	0.705778	0.723754	0.787883	0.557466	2.44907	167.949	1.1756	0.0100456	0.316462
Glyma.19G165400	58.2881	28.3199	39.5166	19.7516	19.8999	15.5653	XLOC_058903	Chr19	1	42633644	42635714	2041	Glyma.19G165400|Glyma.19G165400.1.Wm82.a2.v1	Glyma.19G165400.Wm82.a2.v1	.	.	30511228	Glyma.19G165400.1	Glyma.19G165400.1.p	PF00571,PF01380	PTHR11911,PTHR11911:SF62		5.3.1.13	K06041	GO:0030246,GO:0005975	AT3G54690.1		Sugar isomerase (SIS) family protein	1.96522	1.04766	1.2758	0.648867	0.667944	0.438781	1.96522	58.2881	1.17738	0.0324608	0.495169
Glyma.09G015700	109.661	286.26	71.6812	74.8483	78.6952	53.5059	XLOC_026526	Chr09	1	1202397	1209162	4830	Glyma.09G015700|Glyma.09G015700.1.Wm82.a2.v1	Glyma.09G015700.Wm82.a2.v1	.	.	30482682	Glyma.09G015700.1	Glyma.09G015700.1.p	PF02893,PF00168,PF16016	PTHR10774,PTHR10774:SF90	KOG1032			GO:0005515	AT1G03370.1		C2 calcium/lipid-binding and GRAM domain containing protein	1.56235	4.47495	0.977919	1.03904	1.11618	0.637362	4.47495	286.26	1.17765	0.0138081	0.356528
Glyma.06G290800	144.238	433.217	130.497	103.956	114.877	94.3649	XLOC_018417	Chr06	1	47954710	47964808	2995	Glyma.06G290800|Glyma.06G290800.1.Wm82.a2.v1	.	Glyma.06G290800.Wm82.a2.v1	.	30551991	Glyma.06G290800.1	Glyma.06G290800.1.p	PF13639	PTHR22763,PTHR22763:SF71				GO:0008270,GO:0005515	AT2G20650.2		RING/U-box superfamily protein	3.31404	10.9215	2.87109	2.32728	2.62765	1.81278	10.9215	433.217	1.17817	0.00765383	0.277509
Glyma.04G212800	85.9502	339.838	140.605	87.323	90.4543	72.9625	XLOC_011776	Chr04	1	48443366	48452104	2420	Glyma.04G212700|Glyma.04G212700.1.Wm82.a2.v1,Glyma.04G212800|Glyma.04G212800.1.Wm82.a2.v1	.	Glyma.04G212800.Wm82.a2.v1;Glyma.04G212700.Wm82.a2.v1	.	30489789	Glyma.04G212800.1	Glyma.04G212800.1.p	PF03151	PTHR11132,PTHR11132:SF81	KOG1444		K15356		AT2G13650.3	GONST1	golgi nucleotide sugar transporter 1	2.44403	10.6031	3.82853	2.41941	2.56062	1.73467	10.6031	339.838	1.17868	0.00988941	0.313955
Glyma.02G148200	3401.45	5436.65	1751.6	1597.8	1089.07	1969.02	XLOC_005186	Chr02	1	15285617	15287442	1676	Glyma.02G148200|Glyma.02G148200.1.Wm82.a2.v1	.	Glyma.02G148200.Wm82.a2.v1	.	30508216	Glyma.02G148200.1	Glyma.02G148200.1.p	PF14543,PF14541	PTHR13683,PTHR13683:SF379	KOG1339	3.4.23.12		GO:0006508,GO:0004190	AT1G03220.1		Eukaryotic aspartyl protease family protein	139.658	244.924	68.8659	63.9212	44.5157	67.5938	275.86	8186.8	1.17903	0.00156088	0.133484
Glyma.13G327500	283.537	229.621	96.494	103.956	87.7407	75.8811	XLOC_042398	Chr13	1	42214586	42217649	2581	Glyma.13G327500|Glyma.13G327500.1.Wm82.a2.v1,Glyma.13G327500|Glyma.13G327500.2.Wm82.a2.v1,Glyma.13G327500|Glyma.13G327500.3.Wm82.a2.v1	.	Glyma.13G327500.Wm82.a2.v1	.	30504587	Glyma.13G327500.1	Glyma.13G327500.1.p		PTHR10593,PTHR10593:SF45					AT3G50700.1	AtIDD2,IDD2	indeterminate(ID)-domain 2	7.55955	6.71733	2.46352	2.70058	2.32886	1.69152	9.1729	419.223	1.1801	0.00371429	0.19973
Glyma.04G220200	160.045	163.796	74.4382	72.7692	61.5089	40.859	XLOC_010571	Chr04	1	49075185	49091419	4093	Glyma.04G220200|Glyma.04G220200.1.Wm82.a2.v1,Glyma.04G220200|Glyma.04G220200.2.Wm82.a2.v1,Glyma.04G220200|Glyma.04G220200.3.Wm82.a2.v1	Glyma.04G220200.Wm82.a2.v1	.	.	30487854	Glyma.04G220200.1	Glyma.04G220200.1.p	PF03109	PTHR10566,PTHR10566:SF74	KOG1235	3.6.3.46			AT5G64940.2	ATATH13,ATH13,ATOSA1,OSA1	ABC2 homolog 13	2.69076	3.02159	1.19839	1.19207	1.0295	0.574352	3.02159	163.796	1.18087	0.00519192	0.232342
Glyma.07G070500	36.5535	136.242	33.0836	33.2659	31.659	26.2665	XLOC_019401	Chr07	1	6400382	6406934	4890	Glyma.07G070500|Glyma.07G070500.1.Wm82.a2.v1,Glyma.07G070500|Glyma.07G070500.2.Wm82.a2.v1	Glyma.07G070500.Wm82.a2.v1	.	.	30491543	Glyma.07G070500.1	Glyma.07G070500.1.p	PF12552,PF14309	PTHR21726,PTHR21726:SF30					AT4G00440.3		Protein of unknown function (DUF3741)	0.514393	2.10366	0.445809	0.456127	0.443526	0.309048	2.10366	136.242	1.18114	0.040386	0.529851
Glyma.12G173200	1212.19	4579.4	1364.7	1175.74	1091.78	885.279	XLOC_038239	Chr12	1	32981652	32988150	3092	Glyma.12G173200|Glyma.12G173200.1.Wm82.a2.v1,Glyma.12G173200|Glyma.12G173200.2.Wm82.a2.v1,Glyma.12G173200|Glyma.12G173200.3.Wm82.a2.v1,Glyma.12G173200|Glyma.12G173200.4.Wm82.a2.v1	.	Glyma.12G173200.Wm82.a2.v1	.	30545431	Glyma.12G173200.1	Glyma.12G173200.1.p	PF04551	PTHR30454		1.17.7.1	K03526	GO:0055114,GO:0046429,GO:0016114	AT5G60600.1	CLB4,CSB3,GCPE,HDS,ISPG	4-hydroxy-3-methylbut-2-enyl diphosphate synthase	26.9778	111.826	29.0832	25.4958	24.1896	16.473	111.826	4579.4	1.18376	0.00468864	0.22007
Glyma.20G090100	180.792	323	106.603	88.3626	91.3588	88.5279	XLOC_061552	Chr20	1	33246921	33252176	3174	Glyma.20G090100|Glyma.20G090100.1.Wm82.a2.v1	Glyma.20G090100.Wm82.a2.v1	.	.	30520344	Glyma.20G090100.1	Glyma.20G090100.1.p	PF14497,PF03950,PF00749	PTHR11451,PTHR11451:SF37		6.1.1.17	K01885	GO:0006418,GO:0005737,GO:0005524,GO:0004812,GO:0000166,GO:0043039,GO:0016876	AT5G26710.1		Glutamyl/glutaminyl-tRNA synthetase, class Ic	3.91964	7.68367	2.21313	1.86662	1.97185	1.60474	7.68367	323	1.18419	0.00372484	0.199808
Glyma.13G325000	99.7813	123.995	57.8964	51.978	41.609	30.1579	XLOC_040566	Chr13	1	42008359	42016109	3080	Glyma.13G325000|Glyma.13G325000.1.Wm82.a2.v1,Glyma.13G325000|Glyma.13G325000.2.Wm82.a2.v1	Glyma.13G325000.Wm82.a2.v1	.	.	30501144	Glyma.13G325000.1	Glyma.13G325000.1.p	PF00169,PF01852,PF07059	PTHR12136,PTHR12136:SF41				GO:0008289	AT2G28320.1		Pleckstrin homology (PH) and lipid-binding START domains-containing protein	2.22932	3.03968	1.23864	1.13152	0.925481	0.563354	3.03968	123.995	1.18475	0.0077232	0.278272
Glyma.01G014700	341.825	554.916	160.823	177.765	152.868	133.278	XLOC_000086	Chr01	1	1427792	1434522	3946	Glyma.01G014700|Glyma.01G014700.2.Wm82.a2.v1,Glyma.01G014700|Glyma.01G014700.3.Wm82.a2.v1,Glyma.01G014700|Glyma.01G014700.1.Wm82.a2.v1,Glyma.01G014700|Glyma.01G014700.4.Wm82.a2.v1	Glyma.01G014700.Wm82.a2.v1	.	.	30543783	Glyma.01G014700.1	Glyma.01G014700.1.p	PF02928,PF02375,PF02373	PTHR10694,PTHR10694:SF33		1.14.11.27			AT5G46910.1		Transcription factor jumonji (jmj) family protein / zinc finger (C5HC2 type) family protein	5.96103	10.618	2.68557	3.02054	2.65393	1.94327	10.618	554.916	1.18638	0.00311267	0.18158
Glyma.19G015100	1345.57	2537.31	728.759	712.098	769.766	539.923	XLOC_058090	Chr19	1	1421986	1464123	2834	Glyma.19G014800|Glyma.19G014800.2.Wm82.a2.v1,Glyma.19G014800|Glyma.19G014800.1.Wm82.a2.v1	Glyma.19G015100.Wm82.a2.v1;Glyma.19G014900.Wm82.a2.v1;Glyma.19G015000.Wm82.a2.v1;Glyma.19G014800.Wm82.a2.v1	.	.	30512134	Glyma.19G015100.1	Glyma.19G015100.1.p										32.6723	67.6001	16.9445	16.8475	18.6076	10.9613	67.6001	2537.31	1.18776	0.00181768	0.14274
Glyma.16G012300	209.442	294.68	75.3572	71.7296	82.3134	99.2291	XLOC_050188	Chr16	1	1037890	1051224	5331	Glyma.16G012300|Glyma.16G012300.1.Wm82.a2.v1,Glyma.16G012300|Glyma.16G012300.2.Wm82.a2.v1	.	Glyma.16G012300.Wm82.a2.v1	.	30561541	Glyma.16G012300.1	Glyma.16G012300.1.p	PF02383	PTHR11200,PTHR11200:SF122				GO:0042578,GO:0036092,GO:0007033	AT3G14205.1		Phosphoinositide phosphatase family protein	2.70352	4.17364	0.931452	0.902164	1.05777	1.07093	4.17364	294.68	1.18878	0.0075599	0.275941
Glyma.11G153600	74.095	201.301	93.737	45.7406	72.3634	43.7775	XLOC_035296	Chr11	1	12370769	12385669	5152	Glyma.11G153600|Glyma.11G153600.1.Wm82.a2.v1,Glyma.11G153700|Glyma.11G153700.1.Wm82.a2.v1,Glyma.11G153800|Glyma.11G153800.3.Wm82.a2.v1,Glyma.11G153800|Glyma.11G153800.1.Wm82.a2.v1,Glyma.11G153800|Glyma.11G153800.2.Wm82.a2.v1	.	Glyma.11G153600.Wm82.a2.v1;Glyma.11G153800.Wm82.a2.v1;Glyma.11G153700.Wm82.a2.v1	.	30529767	Glyma.11G153600.1	Glyma.11G153600.1.p	PF00191	PTHR10502,PTHR10502:SF113				GO:0005544,GO:0005509	AT5G12380.1	ANNAT8	annexin 8	0.989664	2.95014	1.19889	0.595281	0.96222	0.488885	2.95014	201.301	1.19017	0.0091651	0.301516
Glyma.13G199300	61.2519	55.1089	36.7596	20.7912	23.5181	22.3752	XLOC_041743	Chr13	1	31299324	31309663	3418	Glyma.13G199300|Glyma.13G199300.1.Wm82.a2.v1	.	Glyma.13G199300.Wm82.a2.v1	.	30501782	Glyma.13G199300.1	Glyma.13G199300.1.p		PTHR33334,PTHR33334:SF1					AT3G54500.1			1.23317	1.21737	0.708669	0.407852	0.47137	0.37664	1.36379	82.5414	1.19047	0.0170801	0.389169
Glyma.02G259000	2728.67	1964.79	3630.01	927.287	1012.18	1679.11	XLOC_004197	Chr02	1	44605213	44610791	1709	Glyma.02G259000|Glyma.02G259000.1.Wm82.a2.v1	Glyma.02G259000.Wm82.a2.v1	.	.	30511026	Glyma.02G259000.1	Glyma.02G259000.1.p	PF00218	PTHR22854,PTHR22854:SF10	KOG4201	4.1.1.48	K01609	GO:0004425	AT5G48220.1		Aldolase-type TIM barrel family protein	109.871	86.8055	139.962	36.3804	40.574	56.5287	139.962	3630.01	1.19071	0.00020061	0.0422809
Glyma.18G291500	1740.74	701.108	1275.56	590.47	479.408	543.814	XLOC_057598	Chr18	1	57008006	57011979	3561	Glyma.18G291500|Glyma.18G291500.2.Wm82.a2.v1,Glyma.18G291500|Glyma.18G291500.3.Wm82.a2.v1,Glyma.18G291500|Glyma.18G291500.1.Wm82.a2.v1	.	Glyma.18G291500.Wm82.a2.v1	.	30557702	Glyma.18G291500.1	Glyma.18G291500.1.p	PF07983,PF00332	PTHR32227,PTHR32227:SF54		3.2.1.39		GO:0005975,GO:0004553	AT3G55430.1		O-Glycosyl hydrolases family 17 protein	33.6385	14.8658	23.6033	11.1179	9.22283	8.78638	33.6385	1740.74	1.19157	0.000267645	0.0491572
Glyma.07G142000	809.117	1111.36	249.046	224.545	264.127	455.286	XLOC_019794	Chr07	1	16871569	16876805	2344	Glyma.07G142000|Glyma.07G142000.1.Wm82.a2.v1	Glyma.07G142000.Wm82.a2.v1	.	.	30492695	Glyma.07G142000.1	Glyma.07G142000.1.p	PF14360	PTHR21290,PTHR21290:SF29	KOG3058				AT3G54020.1	AtIPCS1	Arabidopsis Inositol phosphorylceramide synthase 1	23.7535	35.7991	7.00111	6.42305	7.71944	11.1753	35.7991	1111.36	1.19259	0.00677671	0.261843
Glyma.08G352000	46.4329	376.578	59.7344	56.1362	75.9816	79.7724	XLOC_025779	Chr08	1	46522307	46529536	3550	Glyma.08G352000|Glyma.08G352000.1.Wm82.a2.v1,Glyma.08G352100|Glyma.08G352100.1.Wm82.a2.v1,Glyma.08G352100|Glyma.08G352100.2.Wm82.a2.v1,Glyma.08G352100|Glyma.08G352100.3.Wm82.a2.v1	.	Glyma.08G352000.Wm82.a2.v1;Glyma.08G352100.Wm82.a2.v1	.	30535704	Glyma.08G352000.1	Glyma.08G352000.1.p	PF14226,PF03171	PTHR10209,PTHR10209:SF123	KOG0143	1.14.11.20		GO:0055114,GO:0016491	AT5G43450.1		2-oxoglutarate (2OG) and Fe(II)-dependent oxygenase superfamily protein	0.900061	8.0094	1.10877	1.06025	1.46626	1.29287	8.0094	376.578	1.19298	0.0468669	0.556469
Glyma.11G051400	332.934	718.712	204.016	238.059	160.104	150.789	XLOC_034809	Chr11	1	3837075	3843167	2630	Glyma.11G051400|Glyma.11G051400.1.Wm82.a2.v1,Glyma.11G051400|Glyma.11G051400.2.Wm82.a2.v1	.	Glyma.11G051400.Wm82.a2.v1	.	30528770	Glyma.11G051400.1	Glyma.11G051400.1.p	PF00026	PTHR13683,PTHR13683:SF342	KOG1339	3.4.23.12		GO:0006508,GO:0004190	AT5G43100.1		Eukaryotic aspartyl protease family protein	8.71117	20.6335	5.11155	6.0691	4.1704	3.29873	20.6335	718.712	1.1933	0.00410517	0.207811
Glyma.18G220900	69.1553	189.054	72.6002	40.5428	50.6544	53.5059	XLOC_057256	Chr18	1	50788369	50793758	1943	Glyma.18G220900|Glyma.18G220900.10.Wm82.a2.v1,Glyma.18G220900|Glyma.18G220900.1.Wm82.a2.v1,Glyma.18G220900|Glyma.18G220900.8.Wm82.a2.v1,Glyma.18G220900|Glyma.18G220900.9.Wm82.a2.v1,Glyma.18G220900|Glyma.18G220900.2.Wm82.a2.v1,Glyma.18G220900|Glyma.18G220900.3.Wm82.a2.v1,Glyma.18G220900|Glyma.18G220900.4.Wm82.a2.v1,Glyma.18G220900|Glyma.18G220900.5.Wm82.a2.v1,Glyma.18G220900|Glyma.18G220900.6.Wm82…	.	Glyma.18G220900.Wm82.a2.v1	.	30557874	Glyma.18G220900.1	Glyma.18G220900.1.p	PF03479	PTHR31500,PTHR31500:SF15					AT4G12080.1	AHL1,ATAHL1	AT-hook motif nuclear-localized protein 1	2.44922	7.34662	2.46212	1.39906	1.78598	1.58438	7.34662	210.698	1.19363	0.0108417	0.325364
Glyma.18G287500	67.1795	39.8009	30.3267	16.633	26.2317	16.5382	XLOC_057576	Chr18	1	56749390	56753241	3174	Glyma.18G287500|Glyma.18G287500.1.Wm82.a2.v1,Glyma.18G287500|Glyma.18G287500.2.Wm82.a2.v1	.	Glyma.18G287500.Wm82.a2.v1	.	30554458	Glyma.18G287500.1	Glyma.18G287500.1.p	PF14432,PF01535,PF13041	PTHR24015,PTHR24015:SF477					AT3G12770.1	MEF22	mitochondrial editing factor 22	1.45648	0.946803	0.629597	0.351365	0.566176	0.299787	1.45648	67.1795	1.19373	0.0305509	0.485632
Glyma.15G272600	306.259	326.061	86.3851	61.334	121.209	129.387	XLOC_048533	Chr15	1	51000250	51001037	788	Glyma.15G272600|Glyma.15G272600.1.Wm82.a2.v1	.	Glyma.15G272600.Wm82.a2.v1	.	30497081	Glyma.15G272600.1	Glyma.15G272600.1.p		PTHR33659,PTHR33659:SF3								26.7447	31.2426	7.22366	5.2188	10.5375	9.44704	31.2426	326.061	1.19534	0.00957984	0.308528
Glyma.11G081600	57.3001	91.8482	45.9495	33.2659	35.2772	16.5382	XLOC_033661	Chr11	1	6126542	6131012	2437	Glyma.11G081600|Glyma.11G081600.1.Wm82.a2.v1,Glyma.11G081600|Glyma.11G081600.3.Wm82.a2.v1,Glyma.11G081600|Glyma.11G081600.2.Wm82.a2.v1	Glyma.11G081600.Wm82.a2.v1	.	.	30527967	Glyma.11G081600.1	Glyma.11G081600.1.p	PF00076	PTHR36309,PTHR36309:SF1				GO:0003676	AT1G05970.2		RNA-binding (RRM/RBD/RNP motifs) family protein	1.61799	2.8457	1.24242	0.915249	0.991675	0.390448	2.8457	91.8482	1.19748	0.017377	0.391881
Glyma.19G194000	44.457	45.1587	17.4608	12.4747	16.2818	17.511	XLOC_059050	Chr19	1	45151870	45155271	1599	Glyma.19G194000|Glyma.19G194000.1.Wm82.a2.v1	Glyma.19G194000.Wm82.a2.v1	.	.	30512415	Glyma.19G194000.1	Glyma.19G194000.1.p	PF14008,PF16656,PF00149	PTHR22953,PTHR22953:SF38	KOG1378	3.1.3.2		GO:0016787	AT3G52780.1	ATPAP20,PAP20	Purple acid phosphatases superfamily protein	1.91323	2.13239	0.719549	0.523091	0.697564	0.630078	2.13239	45.1587	1.20231	0.0493555	0.568088
Glyma.18G246400	125.468	492.919	114.874	86.2834	137.491	95.3377	XLOC_055904	Chr18	1	53390263	53393688	2801	Glyma.18G246400|Glyma.18G246400.1.Wm82.a2.v1	Glyma.18G246400.Wm82.a2.v1	.	.	30556387	Glyma.18G246400.1	Glyma.18G246400.1.p	PF08263,PF07714	PTHR27000,PTHR27000:SF10	KOG1187	2.7.11.1		GO:0006468,GO:0004672	AT5G48380.1	BIR1	BAK1-interacting receptor-like kinase 1	3.08243	13.2873	2.70242	2.06543	3.36272	1.95832	13.2873	492.919	1.20302	0.0145855	0.365795
Glyma.07G066800	109.661	411.021	87.3041	92.5208	104.022	68.0984	XLOC_019384	Chr07	1	6017352	6023893	2050	Glyma.07G066800|Glyma.07G066800.1.Wm82.a2.v1	Glyma.07G066800.Wm82.a2.v1	.	.	30491397	Glyma.07G066800.1	Glyma.07G066800.1.p	PF00069	PTHR24055,PTHR24055:SF227		2.7.11.24	K04371	GO:0006468,GO:0005524,GO:0004672	AT4G01370.1	ATMPK4,MPK4	MAP kinase 4	3.68105	15.1385	2.80624	3.02608	3.4762	1.91124	15.1385	411.021	1.20389	0.0167869	0.386737
Glyma.13G262300	80.0226	104.095	49.6255	44.7011	35.2772	21.4023	XLOC_042060	Chr13	1	36591242	36595835	2626	Glyma.13G262200|Glyma.13G262200.1.Wm82.a2.v1,Glyma.13G262200|Glyma.13G262200.2.Wm82.a2.v1	Glyma.13G262300.Wm82.a2.v1	.	.	30504853	Glyma.13G262300.1	Glyma.13G262300.1.p										2.09697	2.99301	1.24524	1.14135	0.920302	0.46892	2.99301	104.095	1.20451	0.0114155	0.331823
Glyma.18G176600	117.564	375.047	112.117	74.8483	106.736	80.7452	XLOC_055529	Chr18	1	42142715	42146607	2072	Glyma.18G176600|Glyma.18G176600.1.Wm82.a2.v1	Glyma.18G176600.Wm82.a2.v1	.	.	30555260	Glyma.18G176600.1	Glyma.18G176600.1.p	PF13637,PF12796	PTHR24128,PTHR24128:SF14	KOG4412				AT2G28840.1	XBAT31	XB3 ortholog 1 in Arabidopsis thaliana	3.90445	13.6669	3.56554	2.42208	3.52901	2.24212	13.6669	375.047	1.20656	0.0087676	0.296194
Glyma.13G329700	268.718	228.09	263.75	123.708	124.827	78.7996	XLOC_042410	Chr13	1	42420520	42426933	3565	Glyma.13G329700|Glyma.13G329700.1.Wm82.a2.v1,Glyma.13G329700|Glyma.13G329700.3.Wm82.a2.v1,Glyma.13G329700|Glyma.13G329700.4.Wm82.a2.v1,Glyma.13G329700|Glyma.13G329700.2.Wm82.a2.v1	.	Glyma.13G329700.Wm82.a2.v1	.	30502331	Glyma.13G329700.1	Glyma.13G329700.1.p	PF00847	PTHR32467,PTHR32467:SF29			K09284	GO:0006355,GO:0003700,GO:0007275	AT2G28550.3	RAP2.7,TOE1	related to AP2.7	5.18694	4.83081	4.87504	2.32666	2.39872	1.27173	5.18694	269.128	1.20934	0.00016452	0.038946
Glyma.16G118900	73.1071	45.9241	25.7317	16.633	30.7545	14.5925	XLOC_049597	Chr16	1	26497420	26500879	1465	Glyma.16G118900|Glyma.16G118900.1.Wm82.a2.v1	Glyma.16G118900.Wm82.a2.v1	.	.	30558983	Glyma.16G118900.1	Glyma.16G118900.1.p	PF00180	PTHR11835,PTHR11835:SF51		1.1.1.41	K00030	GO:0055114,GO:0016616,GO:0051287,GO:0000287	AT4G35260.1	IDH-I,IDH1	isocitrate dehydrogenase 1	3.43397	2.36688	1.15738	0.76125	1.43814	0.573092	3.43397	73.1071	1.2096	0.0356601	0.507629
Glyma.05G221000	73.1071	55.8743	41.3546	25.989	18.9954	28.2122	XLOC_013509	Chr05	1	40045658	40049786	2887	Glyma.05G221000|Glyma.05G221000.1.Wm82.a2.v1	Glyma.05G221000.Wm82.a2.v1	.	.	30524898	Glyma.05G221000.1	Glyma.05G221000.1.p	PF00582,PF00069	PTHR27003,PTHR27003:SF107	KOG1187	2.7.11.1		GO:0006950,GO:0006468,GO:0005524,GO:0004672	AT2G24370.1		Protein kinase protein with adenine nucleotide alpha hydrolases-like domain	1.74256	1.4613	0.94389	0.603585	0.450747	0.56224	1.74256	73.1071	1.20961	0.0138944	0.357813
Glyma.08G021400	83.9743	170.685	78.1142	54.0571	59.6998	30.1579	XLOC_022313	Chr08	1	1730291	1737150	4897	Glyma.08G021400|Glyma.08G021400.1.Wm82.a2.v1	Glyma.08G021400.Wm82.a2.v1	.	.	30537864	Glyma.08G021400.1	Glyma.08G021400.1.p	PF07765	PTHR13140,PTHR13140:SF418	KOG0978,KOG0018,KOG0962,KOG4674				AT5G41790.1	CIP1	COP1-interactive protein 1	1.18002	2.63171	1.0511	0.740147	0.835169	0.354325	2.63171	170.685	1.21061	0.00761744	0.277411
Glyma.02G049400	60.2639	39.8009	21.1368	13.5143	21.709	16.5382	XLOC_003145	Chr02	1	4490216	4495278	2289	Glyma.02G049400|Glyma.02G049400.1.Wm82.a2.v1	Glyma.02G049400.Wm82.a2.v1	.	.	30509916	Glyma.02G049400.1	Glyma.02G049400.1.p	PF01625	PTHR10173,PTHR10173:SF28	KOG1635	1.8.4.11	K07304	GO:0055114,GO:0008113,GO:0030091,GO:0016671,GO:0006979	AT2G18030.1		Peptide methionine sulfoxide reductase family protein	1.8117	1.31287	0.608468	0.395861	0.649719	0.415694	1.84889	74.9389	1.21306	0.0402524	0.529375
Glyma.06G154400	140.287	194.412	38.5976	74.8483	58.7953	27.2394	XLOC_017755	Chr06	1	12580074	12585942	2403	Glyma.06G154300|Glyma.06G154300.1.Wm82.a2.v1,Glyma.06G154400|Glyma.06G154400.1.Wm82.a2.v1,Glyma.06G154400|Glyma.06G154400.2.Wm82.a2.v1	.	Glyma.06G154400.Wm82.a2.v1;Glyma.06G154300.Wm82.a2.v1	.	30553914	Glyma.06G154400.1	Glyma.06G154400.1.p	PF02365	PTHR31719,PTHR31719:SF20				GO:0006355,GO:0003677	AT5G64530.1	ANAC104,XND1	xylem NAC domain 1	4.01732	6.10862	1.0584	2.08845	1.67618	0.652191	6.10862	240.022	1.21375	0.0236485	0.444419
Glyma.10G222200	42.4811	138.538	68.0053	51.978	34.3726	21.4023	XLOC_030910	Chr10	1	45351101	45356563	2568	Glyma.10G222200|Glyma.10G222200.1.Wm82.a2.v1	Glyma.10G222200.Wm82.a2.v1	.	.	30476715	Glyma.10G222200.1	Glyma.10G222200.1.p	PF00069	PTHR24056,PTHR24056:SF221		2.7.11.22,2.7.11.23	K08819	GO:0006468,GO:0005524,GO:0004672	AT1G54610.2		Protein kinase superfamily protein	1.13835	4.07331	1.74499	1.35712	0.916957	0.47951	4.07331	138.538	1.21514	0.0209576	0.424453
Glyma.08G234700	279.585	104.86	57.8964	48.8593	74.1725	65.1799	XLOC_026168	Chr08	1	19685049	19689621	3343	-	.	Glyma.08G234700.Wm82.a2.v1	.	30535637	Glyma.08G234700.1	Glyma.08G234700.1.p	PF10672	PTHR11061,PTHR11061:SF12		2.1.1.191		GO:0008168	AT1G54310.2		S-adenosyl-L-methionine-dependent methyltransferases superfamily protein	5.75509	2.36836	1.14119	0.979955	1.51998	1.12178	5.75509	279.585	1.21597	0.0148459	0.368804
Glyma.01G032900	69.1553	124.761	47.7875	51.978	18.9954	33.0764	XLOC_000184	Chr01	1	3455319	3462465	5688	Glyma.01G032900|Glyma.01G032900.1.Wm82.a2.v1,Glyma.01G033000|Glyma.01G033000.1.Wm82.a2.v1	Glyma.01G032900.Wm82.a2.v1;Glyma.01G033000.Wm82.a2.v1	.	.	30544065	Glyma.01G032900.1	Glyma.01G032900.1.p	PF07725,PF13676,PF00931	PTHR11017,PTHR11017:SF155				GO:0007165,GO:0005515,GO:0043531	AT5G17680.1		disease resistance protein (TIR-NBS-LRR class), putative	0.836644	1.65612	0.553604	0.61271	0.228781	0.334572	1.65612	124.761	1.2188	0.0182364	0.39956
Glyma.06G296800	294.404	306.926	169.094	128.905	107.641	92.4192	XLOC_016850	Chr06	1	48598833	48608602	3365	Glyma.06G296800|Glyma.06G296800.2.Wm82.a2.v1,Glyma.06G296800|Glyma.06G296800.1.Wm82.a2.v1	Glyma.06G296800.Wm82.a2.v1	.	.	30553425	Glyma.06G296800.1	Glyma.06G296800.1.p	PF08263,PF13855,PF07714	PTHR27001,PTHR27001:SF91	KOG1187	2.7.11.1		GO:0005515,GO:0006468,GO:0004672	AT4G03390.1	SRF3	STRUBBELIG-receptor family 3	6.02051	6.88688	3.31122	2.56851	2.1914	1.58019	6.88688	306.926	1.22232	0.000390768	0.0584155
Glyma.04G122900	38.5294	81.1326	43.1925	20.7912	9.04543	39.8862	XLOC_010058	Chr04	1	15818320	15820790	1091	Glyma.04G122900|Glyma.04G122900.1.Wm82.a2.v1	Glyma.04G122900.Wm82.a2.v1	.	.	30487729	Glyma.04G122900.1	Glyma.04G122900.1.p	PF00887	PTHR23310,PTHR23310:SF67			K08762	GO:0000062	AT1G31812.1	ACBP,ACBP6	acyl-CoA-binding protein 6	2.4302	5.61493	2.60873	1.27776	0.567983	2.10344	5.64589	107.862	1.22232	0.0397325	0.526992
Glyma.15G024700	56.3122	237.275	131.416	73.8087	66.0316	42.8047	XLOC_047339	Chr15	1	1999090	2004234	2060	Glyma.15G024700|Glyma.15G024700.1.Wm82.a2.v1	.	Glyma.15G024700.Wm82.a2.v1	.	30496562	Glyma.15G024700.1	Glyma.15G024700.1.p	PF00956	PTHR11875,PTHR11875:SF63	KOG1507		K11279	GO:0006334,GO:0005634	AT2G19480.3	NAP1;2,NFA02,NFA2	nucleosome assembly protein 1;2	1.88109	8.69677	4.20363	2.40235	2.19592	1.19552	8.69677	237.275	1.22278	0.0114411	0.331823
Glyma.08G193400	142.262	358.208	169.094	115.391	96.7861	74.9082	XLOC_023206	Chr08	1	15573471	15577477	2492	Glyma.08G193400|Glyma.08G193400.1.Wm82.a2.v1,Glyma.08G193400|Glyma.08G193400.2.Wm82.a2.v1	Glyma.08G193400.Wm82.a2.v1	.	.	30539603	Glyma.08G193400.1	Glyma.08G193400.1.p	PF02990	PTHR10766,PTHR10766:SF37			K17086	GO:0016021	AT3G13772.1	AtTMN7,TMN7	transmembrane nine 7	3.92841	10.8533	4.47121	3.1047	2.6607	1.72947	10.8533	358.208	1.22323	0.00240098	0.162056
Glyma.02G105600	186.719	628.395	109.36	152.815	133.872	109.93	XLOC_003419	Chr02	1	10041955	10047277	3940	Glyma.02G105600|Glyma.02G105600.2.Wm82.a2.v1,Glyma.02G105600|Glyma.02G105600.1.Wm82.a2.v1,Glyma.02G105600|Glyma.02G105600.3.Wm82.a2.v1,Glyma.02G105600|Glyma.02G105600.4.Wm82.a2.v1	Glyma.02G105600.Wm82.a2.v1	.	.	30507571	Glyma.02G105600.1	Glyma.02G105600.1.p	PF01344	PTHR24413,PTHR24413:SF138				GO:0005515	AT2G02870.2		Galactose oxidase/kelch repeat superfamily protein	3.26113	12.0423	1.82897	2.60055	2.32769	1.60529	12.0423	628.395	1.22347	0.0132626	0.350716
Glyma.14G024000	104.721	79.6018	88.223	49.8989	37.9908	28.2122	XLOC_043289	Chr14	1	1718621	1723131	2912	Glyma.14G024000|Glyma.14G024000.1.Wm82.a2.v1,Glyma.14G024000|Glyma.14G024000.2.Wm82.a2.v1	Glyma.14G024000.Wm82.a2.v1	.	.	30532841	Glyma.14G024000.1	Glyma.14G024000.1.p		PTHR31071,PTHR31071:SF2	KOG1003				AT1G50660.1			2.47467	2.06398	1.99634	1.14893	0.893755	0.557413	2.47467	104.721	1.22429	0.00326301	0.185032
Glyma.01G039500	73.1071	137.007	59.7344	41.5824	38.8954	35.022	XLOC_000217	Chr01	1	4289457	4295951	3231	Glyma.01G039500|Glyma.01G039500.2.Wm82.a2.v1,Glyma.01G039500|Glyma.01G039500.1.Wm82.a2.v1,Glyma.01G039500|Glyma.01G039500.3.Wm82.a2.v1	Glyma.01G039500.Wm82.a2.v1	.	.	30542175	Glyma.01G039500.1	Glyma.01G039500.1.p	PF07059	PTHR31558,PTHR31558:SF3					AT1G59650.1	CW14	Protein of unknown function (DUF1336)	1.55703	3.20169	1.21824	0.862915	0.824692	0.623643	3.20169	137.007	1.22479	0.00680696	0.26192
Glyma.02G051400	107.685	58.9359	36.7596	27.0286	28.9454	30.1579	XLOC_004699	Chr02	1	4655374	4659823	2754	Glyma.02G051400|Glyma.02G051400.1.Wm82.a2.v1,Glyma.02G051400|Glyma.02G051400.2.Wm82.a2.v1	.	Glyma.02G051400.Wm82.a2.v1	.	30508556	Glyma.02G051400.1	Glyma.02G051400.1.p	PF00498,PF13325	PTHR13233,PTHR13233:SF2	KOG2293		K11674	GO:0005515	AT3G54350.3	emb1967	Forkhead-associated (FHA) domain-containing protein	2.6907	1.61581	0.879532	0.658043	0.720023	0.63004	2.6907	107.685	1.22541	0.0151407	0.372732
Glyma.12G015700	72.1191	296.211	36.7596	73.8087	53.368	46.696	XLOC_037471	Chr12	1	1122541	1123618	1078	Glyma.12G015700|Glyma.12G015700.1.Wm82.a2.v1	.	Glyma.12G015700.Wm82.a2.v1	.	30548987	Glyma.12G015700.1	Glyma.12G015700.1.p	PF06094	PTHR12510	KOG4450	2.3.2.4			AT3G02910.1		AIG2-like (avirulence induced gene) family protein	4.60369	20.747	2.24697	4.59076	3.39151	2.49226	20.747	296.211	1.22584	0.035998	0.510188
Glyma.06G046600	334.909	161.5	148.876	75.8879	106.736	90.4736	XLOC_015536	Chr06	1	3524054	3529486	4404	Glyma.06G046600|Glyma.06G046600.1.Wm82.a2.v1	Glyma.06G046600.Wm82.a2.v1	.	.	30551725	Glyma.06G046600.1	Glyma.06G046600.1.p	PF07719	PTHR23083,PTHR23083:SF431					AT1G27460.1	NPGR1	no pollen germination related 1	5.23305	2.76884	2.22753	1.15537	1.66033	1.18197	5.23305	334.909	1.22651	0.001457	0.129693
Glyma.01G237200	41.4932	36.7393	21.1368	18.7121	9.94997	13.6197	XLOC_001233	Chr01	1	56225050	56228455	1366	Glyma.01G237200|Glyma.01G237200.4.Wm82.a2.v1,Glyma.01G237200|Glyma.01G237200.1.Wm82.a2.v1,Glyma.01G237200|Glyma.01G237200.2.Wm82.a2.v1,Glyma.01G237200|Glyma.01G237200.3.Wm82.a2.v1	Glyma.01G237200.Wm82.a2.v1	.	.	30541568	Glyma.01G237200.1	Glyma.01G237200.1.p		PTHR35986,PTHR35986:SF1					AT1G05430.1			2.09026	2.03074	1.01961	0.918474	0.499002	0.573651	2.09026	41.4932	1.22923	0.0453426	0.55033
Glyma.03G142100	163.009	342.135	74.4382	117.47	81.4089	48.6417	XLOC_007181	Chr03	1	35797015	35799467	2226	Glyma.03G142100|Glyma.03G142100.1.Wm82.a2.v1	Glyma.03G142100.Wm82.a2.v1	.	.	30517602	Glyma.03G142100.1	Glyma.03G142100.1.p	PF00067	PTHR24298,PTHR24298:SF129		1.14.13.28		GO:0055114,GO:0020037,GO:0016705,GO:0005506	AT5G06900.1	CYP93D1	cytochrome P450, family 93, subfamily D, polypeptide 1	5.03919	11.605	2.20351	3.53833	2.5054	1.25723	11.605	342.135	1.22945	0.0128254	0.346863
Glyma.10G016500	135.347	61.9975	35.8406	36.3846	40.7044	21.4023	XLOC_031373	Chr10	1	1475482	1477360	1674	Glyma.10G016500|Glyma.10G016500.1.Wm82.a2.v1	.	Glyma.10G016500.Wm82.a2.v1	.	30477695	Glyma.10G016500.1	Glyma.10G016500.1.p	PF00847	PTHR31190,PTHR31190:SF27			K09286	GO:0006355,GO:0003700	AT2G47520.1	HRE2	Integrase-type DNA-binding superfamily protein	5.56375	2.79636	1.4108	1.45733	1.66578	0.735593	19.6389	582.134	1.22985	0.0211673	0.426343
Glyma.08G157400	42.4811	143.13	79.0331	42.6219	45.2272	25.2937	XLOC_024875	Chr08	1	12162833	12193517	6934	Glyma.08G157400|Glyma.08G157400.1.Wm82.a2.v1	.	Glyma.08G157400.Wm82.a2.v1	.	30538079	Glyma.08G157400.1	Glyma.08G157400.1.p	PF04652,PF14288,PF02364	PTHR12741,PTHR12741:SF9		2.4.1.34	K11000	GO:0016020,GO:0006075,GO:0003843,GO:0000148	AT2G31960.1	ATGSL03,ATGSL3,GSL03	glucan synthase-like 3	0.421587	1.55855	0.751052	0.41214	0.446834	0.209875	1.55855	143.13	1.2301	0.0147325	0.36711
Glyma.08G067500	148.19	292.384	113.955	83.1648	74.1725	78.7996	XLOC_024448	Chr08	1	5179824	5183126	1683	Glyma.08G067500|Glyma.08G067500.1.Wm82.a2.v1	.	Glyma.08G067500.Wm82.a2.v1	.	30540291	Glyma.08G067500.1	Glyma.08G067500.1.p	PF00316	PTHR11556,PTHR11556:SF12	KOG1458	3.1.3.11	K03841	GO:0042578,GO:0042132,GO:0005975	AT5G64380.1		Inositol monophosphatase family protein	6.05912	13.1172	4.46162	3.31322	3.01919	2.69384	13.1172	292.384	1.23081	0.00221947	0.159039
Glyma.09G254800	115.588	54.3435	47.7875	35.345	37.9908	18.4838	XLOC_029178	Chr09	1	47401444	47403998	1989	Glyma.09G254800|Glyma.09G254800.1.Wm82.a2.v1	.	Glyma.09G254800.Wm82.a2.v1	.	30483504	Glyma.09G254800.1	Glyma.09G254800.1.p	PF03106	PTHR32096,PTHR32096:SF31			K13425	GO:0043565,GO:0006355,GO:0003700	AT4G01250.1	AtWRKY22,WRKY22	WRKY family transcription factor	3.99902	2.06294	1.58316	1.19149	1.3085	0.534674	3.99902	115.588	1.23267	0.015421	0.374553
Glyma.18G067500	403.077	389.59	168.175	128.905	170.054	107.985	XLOC_056510	Chr18	1	6269068	6271464	1202	Glyma.18G067500|Glyma.18G067500.1.Wm82.a2.v1,Glyma.18G067500|Glyma.18G067500.2.Wm82.a2.v1	.	Glyma.18G067500.Wm82.a2.v1	.	30555524	Glyma.18G067500.1	Glyma.18G067500.1.p		PTHR34686,PTHR34686:SF1					AT4G37300.1	MEE59	maternal effect embryo arrest 59	23.0759	24.4724	9.21939	7.19055	9.69201	5.16879	24.4724	403.077	1.23273	0.00101966	0.104095
Glyma.11G081500	265.754	455.414	164.499	120.589	123.018	132.305	XLOC_033660	Chr11	1	6113530	6121086	3204	Glyma.11G081500|Glyma.11G081500.1.Wm82.a2.v1,Glyma.11G081500|Glyma.11G081500.2.Wm82.a2.v1	Glyma.11G081500.Wm82.a2.v1	.	.	30531269	Glyma.11G081500.1	Glyma.11G081500.1.p	PF13091,PF00614,PF00168,PF12357	PTHR18896,PTHR18896:SF60		3.1.4.4	K01115	GO:0003824,GO:0005515	AT4G35790.2	ATPLDDELTA,PLDDELTA	phospholipase D delta	5.70771	10.7322	3.38311	2.52354	2.63031	2.37584	10.7322	483.809	1.23325	0.00116464	0.113586
Glyma.06G191300	544.351	1423.65	446.629	283.8	369.054	371.623	XLOC_017937	Chr06	1	16805187	16812503	3719	Glyma.06G191300|Glyma.06G191300.1.Wm82.a2.v1,Glyma.06G191300|Glyma.06G191300.2.Wm82.a2.v1	.	Glyma.06G191300.Wm82.a2.v1	.	30550323	Glyma.06G191300.1	Glyma.06G191300.1.p	PF00005,PF12698	PTHR19229	KOG0059	3.6.3.25		GO:0016887,GO:0005524,GO:0016021,GO:0006810,GO:0005215	AT3G47730.1	ABCA2,ATATH1,ATH1	ATP-binding cassette A2	10.0723	28.9035	7.91344	5.1166	6.79821	5.7492	28.9035	1423.65	1.23539	0.00176419	0.140225
Glyma.18G120400	49.3967	88.7866	22.9748	15.5934	14.4727	37.9405	XLOC_056761	Chr18	1	15085510	15089865	1884	Glyma.18G120400|Glyma.18G120400.1.Wm82.a2.v1	.	Glyma.18G120400.Wm82.a2.v1	.	30556196	Glyma.18G120400.1	Glyma.18G120400.1.p	PF00173,PF00487	PTHR19353,PTHR19353:SF28	KOG4232	1.14.19.4	K13076	GO:0006629	AT2G46210.1		Fatty acid/sphingolipid desaturase	1.80423	3.55828	0.803553	0.554952	0.526259	1.15865	3.55828	88.7866	1.2411	0.0425997	0.538265
Glyma.13G102300	42.4811	49.7511	22.9748	15.5934	14.4727	18.4838	XLOC_041258	Chr13	1	21759144	21763871	1763	Glyma.13G102300|Glyma.13G102300.1.Wm82.a2.v1,Glyma.13G102300|Glyma.13G102300.2.Wm82.a2.v1,Glyma.13G102300|Glyma.13G102300.3.Wm82.a2.v1	.	Glyma.13G102300.Wm82.a2.v1	.	30503761	Glyma.13G102300.1	Glyma.13G102300.1.p	PF09753	PTHR13050			K08507		AT3G55600.1		Membrane fusion protein Use1	1.65813	2.13071	0.858703	0.59304	0.562378	0.603214	2.13071	49.7511	1.24221	0.031679	0.49351
Glyma.U017900	484.087	952.16	224.234	212.07	258.699	229.589	XLOC_064130	scaffold_21	1	3027995	3031032	1375	Glyma.U017900|Glyma.U017900.1.Wm82.a2.v1	Glyma.U017900.Wm82.a2.v1	Glyma.U018000.Wm82.a2.v1	.	30535434	Glyma.U017900.1	Glyma.U017900.1.p		PTHR31509,PTHR31509:SF13					AT1G01550.2	BPS1	Protein of unknown function (DUF793)	24.2268	52.2855	10.7459	10.3412	12.8891	9.60682	52.2855	952.16	1.24314	0.00281822	0.173382
Glyma.04G063700	32.6018	78.071	23.8937	19.7516	22.6136	14.5925	XLOC_009763	Chr04	1	5287587	5291695	2074	Glyma.04G063700|Glyma.04G063700.1.Wm82.a2.v1	Glyma.04G063700.Wm82.a2.v1	.	.	30488693	Glyma.04G063700.1	Glyma.04G063700.1.p	PF12906	PTHR23012,PTHR23012:SF76				GO:0008270	AT2G34200.1		RING/FYVE/PHD zinc finger superfamily protein	1.0817	2.8422	0.759137	0.638542	0.74695	0.404812	2.8422	78.071	1.24414	0.0379082	0.520625
Glyma.08G024600	857.526	730.959	584.478	384.637	283.122	244.181	XLOC_024240	Chr08	1	1945314	1948067	1682	Glyma.08G024600|Glyma.08G024600.1.Wm82.a2.v1	.	Glyma.08G024600.Wm82.a2.v1	.	30538843	Glyma.08G024600.1	Glyma.08G024600.1.p	PF10539	PTHR10857,PTHR10857:SF54					AT3G27090.1		DCD (Development and Cell Death) domain protein	35.0829	32.8126	22.8974	15.3328	11.5313	8.35253	43.6491	1300.03	1.24562	2.12517e-05	0.00927214
Glyma.13G211000	504.834	228.09	191.15	91.4812	161.913	132.305	XLOC_040004	Chr13	1	32478589	32481186	2556	Glyma.13G211000|Glyma.13G211000.1.Wm82.a2.v1,Glyma.13G211000|Glyma.13G211000.2.Wm82.a2.v1	Glyma.13G211000.Wm82.a2.v1	.	.	30501249	Glyma.13G211000.1	Glyma.13G211000.1.p	PF00646	PTHR32133,PTHR32133:SF89				GO:0005515	AT3G23880.1		F-box and associated interaction domains-containing protein	13.5913	6.73781	4.92786	2.39975	4.33963	2.97816	51.9762	2352.43	1.2463	0.00176387	0.140225
Glyma.16G217200	98.7933	58.1705	44.1115	20.7912	28.0408	35.022	XLOC_051188	Chr16	1	37414228	37420168	3471	Glyma.16G217200|Glyma.16G217200.1.Wm82.a2.v1,Glyma.16G217200|Glyma.16G217200.2.Wm82.a2.v1	.	Glyma.16G217200.Wm82.a2.v1	.	30561802	Glyma.16G217200.1	Glyma.16G217200.1.p	PF00534,PF00862	PTHR12526,PTHR12526:SF379	KOG0853	2.4.1.13	K00695	GO:0016157,GO:0005985	AT1G73370.1	ATSUS6,SUS6	sucrose synthase 6	1.95861	1.26538	0.837418	0.401625	0.553436	0.580521	1.95861	98.7933	1.24641	0.0115511	0.332195
Glyma.13G115500	43.4691	263.298	56.0584	67.5714	56.9862	29.185	XLOC_039510	Chr13	1	22904630	22915647	4140	Glyma.13G115500|Glyma.13G115500.1.Wm82.a2.v1,Glyma.13G115500|Glyma.13G115500.2.Wm82.a2.v1	Glyma.13G115500.Wm82.a2.v1	.	.	30500180	Glyma.13G115500.1	Glyma.13G115500.1.p	PF03435,PF04455,PF05222,PF16653	PTHR11133,PTHR11133:SF14	KOG0172	1.5.1.8,1.5.1.9	K14157	GO:0055114,GO:0016491	AT4G33150.2	LKR,LKR/SDH,SDH	lysine-ketoglutarate reductase/saccharopine dehydrogenase bifunctional enzyme	0.722528	4.80199	0.892247	1.09435	0.942976	0.405594	4.80199	263.298	1.24707	0.035023	0.50469
Glyma.03G076100	43.4691	151.55	19.2988	22.8703	32.5636	35.022	XLOC_006824	Chr03	1	18819641	18824448	1677	Glyma.03G076100|Glyma.03G076100.1.Wm82.a2.v1	Glyma.03G076100.Wm82.a2.v1	.	.	30519237	Glyma.03G076100.1	Glyma.03G076100.1.p	PF00153	PTHR24089,PTHR24089:SF268	KOG0753		K15103		AT3G54110.1	ATPUMP1,ATUCP1,PUMP1,UCP,UCP1	plant uncoupling mitochondrial protein 1	1.7837	6.82332	0.758301	0.914396	1.33024	1.20154	6.82332	151.55	1.24756	0.0477752	0.561395
Glyma.07G112600	289.464	50.5165	69.8432	28.0681	89.5498	52.533	XLOC_019641	Chr07	1	11674101	11682835	2705	Glyma.07G112600|Glyma.07G112600.2.Wm82.a2.v1,Glyma.07G112600|Glyma.07G112600.1.Wm82.a2.v1,Glyma.07G112600|Glyma.07G112600.3.Wm82.a2.v1	Glyma.07G112600.Wm82.a2.v1	.	.	30491528	Glyma.07G112600.1	Glyma.07G112600.1.p	PF00254	PTHR10516,PTHR10516:SF178	KOG0544	5.2.1.8		GO:0006457	AT3G60370.1		FKBP-like peptidyl-prolyl cis-trans isomerase family protein	7.36381	1.41007	1.70138	0.695731	2.26792	1.11737	7.36381	289.464	1.24787	0.0324288	0.495169
Glyma.15G035200	100.769	99.5022	56.9774	34.3055	33.4681	39.8862	XLOC_045983	Chr15	1	2803980	2808450	1891	Glyma.15G035200|Glyma.15G035200.1.Wm82.a2.v1	Glyma.15G035200.Wm82.a2.v1	.	.	30499873	Glyma.15G035200.1	Glyma.15G035200.1.p							AT5G59210.1		myosin heavy chain-related	3.667	3.97297	1.98543	1.21637	1.21247	1.21356	3.97297	125.984	1.24938	0.00385125	0.20358
Glyma.11G065000	197.587	484.499	337.269	223.505	113.972	91.4464	XLOC_033562	Chr11	1	4916675	4922490	2842	Glyma.11G065000|Glyma.11G065000.1.Wm82.a2.v1,Glyma.11G065000|Glyma.11G065000.2.Wm82.a2.v1,Glyma.11G065000|Glyma.11G065000.3.Wm82.a2.v1,Glyma.11G065000|Glyma.11G065000.5.Wm82.a2.v1,Glyma.11G065000|Glyma.11G065000.4.Wm82.a2.v1,Glyma.11G065000|Glyma.11G065000.6.Wm82.a2.v1	Glyma.11G065000.Wm82.a2.v1	.	.	30529016	Glyma.11G065000.1	Glyma.11G065000.1.p	PF00170,PF07777	PTHR22952,PTHR22952:SF123			K09060	GO:0043565,GO:0006355,GO:0003700	AT4G36730.1	GBF1	G-box binding factor 1	4.78419	12.8719	7.81983	5.27302	2.7473	1.85129	12.8719	484.499	1.24999	0.00227918	0.15915
Glyma.11G179000	191.659	463.834	184.717	153.855	108.545	90.4736	XLOC_034153	Chr11	1	24411181	24418464	4539	Glyma.11G178900|Glyma.11G178900.1.Wm82.a2.v1,Glyma.11G179000|Glyma.11G179000.1.Wm82.a2.v1	Glyma.11G179000.Wm82.a2.v1;Glyma.11G178900.Wm82.a2.v1	.	.	30529164	Glyma.11G179000.1	Glyma.11G179000.1.p	PF14215	PTHR13902,PTHR13902:SF66					AT2G27230.2	LHW	transcription factor-related	2.90565	7.71571	2.68158	2.27272	1.63825	1.14681	7.71571	463.834	1.25284	0.00210659	0.15356
Glyma.03G182400	52.3605	111.749	35.8406	22.8703	29.8499	31.1307	XLOC_007390	Chr03	1	39426351	39431171	2407	Glyma.03G182400|Glyma.03G182400.2.Wm82.a2.v1,Glyma.03G182400|Glyma.03G182400.1.Wm82.a2.v1,Glyma.03G182400|Glyma.03G182400.3.Wm82.a2.v1,Glyma.03G182400|Glyma.03G182400.4.Wm82.a2.v1	Glyma.03G182400.Wm82.a2.v1	.	.	30516373	Glyma.03G182400.1	Glyma.03G182400.1.p	PF07714	PTHR27001,PTHR27001:SF145	KOG1187	2.7.11.1		GO:0006468,GO:0004672	AT3G09830.2		Protein kinase superfamily protein	1.49693	3.50542	0.981169	0.637076	0.849568	0.744122	3.50542	111.749	1.25351	0.017361	0.391881
Glyma.09G182000	273.658	482.969	108.441	114.352	102.213	144.952	XLOC_028819	Chr09	1	40688916	40708346	4791	Glyma.09G182000|Glyma.09G182000.3.Wm82.a2.v1,Glyma.09G182000|Glyma.09G182000.1.Wm82.a2.v1,Glyma.09G182000|Glyma.09G182000.2.Wm82.a2.v1,Glyma.09G182100|Glyma.09G182100.1.Wm82.a2.v1	.	Glyma.09G182000.Wm82.a2.v1;Glyma.09G182100.Wm82.a2.v1	.	30485989	Glyma.09G182000.1	Glyma.09G182000.1.p	PF13947,PF14380,PF07714	PTHR27009,PTHR27009:SF21	KOG1187	3.1.4.46		GO:0030247,GO:0006468,GO:0004672	AT1G66920.2		Protein kinase superfamily protein	3.93057	7.61144	1.49146	1.60034	1.46155	1.74073	7.61144	482.969	1.25496	0.00472398	0.220461
Glyma.15G095000	161.033	538.843	202.178	121.628	143.822	112.849	XLOC_047669	Chr15	1	7418342	7421066	2632	Glyma.15G095000|Glyma.15G095000.1.Wm82.a2.v1	.	Glyma.15G095000.Wm82.a2.v1	.	30498300	Glyma.15G095000.1	Glyma.15G095000.1.p	PF00067	PTHR24286,PTHR24286:SF0	KOG0157		K09832	GO:0055114,GO:0020037,GO:0016705,GO:0005506	AT2G34500.1	CYP710A1	cytochrome P450, family 710, subfamily A, polypeptide 1	4.21021	15.4579	5.06165	3.09845	3.74345	2.46685	15.4579	538.843	1.25521	0.00317172	0.182826
Glyma.13G096500	2960.84	4050.51	1454.76	913.773	1057.41	1556.53	XLOC_041235	Chr13	1	21139359	21145152	2735	Glyma.13G096500|Glyma.13G096500.1.Wm82.a2.v1	.	Glyma.13G096500.Wm82.a2.v1	.	30504007	Glyma.13G096500.1	Glyma.13G096500.1.p	PF00175,PF00258,PF00667	PTHR19384,PTHR19384:SF79		1.6.2.4	K00327	GO:0055114,GO:0016491,GO:0010181	AT4G30210.2	AR2,ATR2	P450 reductase 2	74.4958	111.822	35.0493	22.4015	26.4861	32.7441	111.822	4050.51	1.2555	0.00045945	0.0633304
Glyma.08G043100	95.8295	31.3815	30.3267	16.633	28.9454	19.4567	XLOC_022429	Chr08	1	3408482	3415356	5765	Glyma.08G043100|Glyma.08G043100.1.Wm82.a2.v1,Glyma.08G043100|Glyma.08G043100.2.Wm82.a2.v1,Glyma.08G043100|Glyma.08G043100.3.Wm82.a2.v1,Glyma.08G043100|Glyma.08G043100.4.Wm82.a2.v1,Glyma.08G043100|Glyma.08G043100.5.Wm82.a2.v1,Glyma.08G043100|Glyma.08G043100.6.Wm82.a2.v1,Glyma.08G043100|Glyma.08G043100.7.Wm82.a2.v1,Glyma.08G043100|Glyma.08G043100.8.Wm82.a2.v1	Glyma.08G043100.Wm82.a2.v1	Glyma.08G043200.Wm82.a2.v1	.	30537165	Glyma.08G043100.1	Glyma.08G043100.1.p	PF07983,PF00332	PTHR32227,PTHR32227:SF61		3.2.1.39		GO:0005975,GO:0004553	AT2G01630.1		O-Glycosyl hydrolases family 17 protein	1.14386	0.411006	0.346633	0.193449	0.343962	0.194178	1.14386	95.8295	1.25597	0.0326599	0.495327
Glyma.19G065600	2185.31	4786.06	2053.94	1591.57	1132.49	1049.69	XLOC_059734	Chr19	1	17200215	17228740	7626	Glyma.19G065600|Glyma.19G065600.3.Wm82.a2.v1,Glyma.19G065600|Glyma.19G065600.4.Wm82.a2.v1,Glyma.19G065600|Glyma.19G065600.1.Wm82.a2.v1,Glyma.19G065600|Glyma.19G065600.2.Wm82.a2.v1	.	Glyma.19G065600.Wm82.a2.v1	.	30513615	Glyma.19G065600.1	Glyma.19G065600.1.p	PF14691,PF07992,PF01493,PF04898,PF00310,PF01645	PTHR11938,PTHR11938:SF109		1.4.1.14	K00264	GO:0055114,GO:0016491,GO:0008152,GO:0015930,GO:0006807,GO:0016638,GO:0006537	AT5G53460.2	GLT1	NADH-dependent glutamate synthase 1	19.7193	47.3865	17.7475	13.9934	10.1734	7.91945	47.3865	4786.06	1.25606	0.000295285	0.0502861
Glyma.04G086900	247.971	406.428	101.089	112.272	92.2634	110.903	XLOC_009878	Chr04	1	7407720	7415707	2475	Glyma.04G086900|Glyma.04G086900.1.Wm82.a2.v1	Glyma.04G086900.Wm82.a2.v1	.	.	30489441	Glyma.04G086900.1	Glyma.04G086900.1.p	PF00365	PTHR13697,PTHR13697:SF7		2.7.1.11	K00850	GO:0006096,GO:0003872	AT4G26270.1	PFK3	phosphofructokinase 3	6.89447	12.3989	2.69137	3.04154	2.55379	2.5781	26.2191	1149.06	1.25692	0.00368439	0.199274
Glyma.09G091900	291.44	82.6634	109.36	100.837	47.9408	51.5602	XLOC_028369	Chr09	1	12408976	12413415	2328	Glyma.09G091900|Glyma.09G091900.1.Wm82.a2.v1	.	Glyma.09G091900.Wm82.a2.v1	.	30486873	Glyma.09G091900.1	Glyma.09G091900.1.p	PF06813	PTHR21576,PTHR21576:SF41					AT1G80530.1		Major facilitator superfamily protein	8.61472	2.68105	3.09542	2.90425	1.41076	1.27428	11.9087	490.904	1.25704	0.00967026	0.309714
Glyma.13G243200	180.792	129.353	67.0863	62.3736	38.8954	55.4515	XLOC_040157	Chr13	1	35262813	35264688	1721	Glyma.13G243200|Glyma.13G243200.1.Wm82.a2.v1	Glyma.13G243200.Wm82.a2.v1	.	.	30503028	Glyma.13G243200.1	Glyma.13G243200.1.p	PF02365	PTHR31719,PTHR31719:SF29				GO:0006355,GO:0003677	AT1G61110.1	anac025,NAC025	NAC domain containing protein 25	7.2289	5.67504	2.56861	2.43005	1.54827	1.85381	7.2289	208.753	1.25803	0.00398697	0.205314
Glyma.08G362400	441.606	1697.66	509.12	490.672	370.863	246.127	XLOC_025834	Chr08	1	47378242	47386476	3716	Glyma.08G362400|Glyma.08G362400.1.Wm82.a2.v1,Glyma.08G362400|Glyma.08G362400.2.Wm82.a2.v1,Glyma.08G362400|Glyma.08G362400.3.Wm82.a2.v1	.	Glyma.08G362400.Wm82.a2.v1	.	30538255	Glyma.08G362400.1	Glyma.08G362400.1.p	PF07651	PTHR12276,PTHR12276:SF45	KOG2056		K12471	GO:0005543	AT2G43160.1		ENTH/VHS family protein	8.17775	34.4945	9.02796	8.85342	6.83705	3.81079	34.4945	1697.66	1.26023	0.00465675	0.219203
Glyma.07G222200	62.2398	110.218	45.0305	23.9099	31.659	35.022	XLOC_021559	Chr07	1	39762271	39771165	3117	Glyma.07G222200|Glyma.07G222200.1.Wm82.a2.v1,Glyma.07G222200|Glyma.07G222200.2.Wm82.a2.v1,Glyma.07G222200|Glyma.07G222200.3.Wm82.a2.v1	.	Glyma.07G222200.Wm82.a2.v1	.	30493393	Glyma.07G222200.1	Glyma.07G222200.1.p		PTHR31521,PTHR31521:SF2					AT5G45030.1		Trypsin family protein	1.37406	2.66986	0.951951	0.514323	0.695811	0.646452	2.66986	110.218	1.26096	0.00999944	0.315615
Glyma.01G207500	210.43	77.3056	62.4913	54.0571	51.559	38.9134	XLOC_001070	Chr01	1	53941698	53949034	2715	Glyma.01G207500|Glyma.01G207500.1.Wm82.a2.v1	Glyma.01G207500.Wm82.a2.v1	.	.	30542486	Glyma.01G207500.1	Glyma.01G207500.1.p	PF02770,PF14749,PF01756	PTHR10909,PTHR10909:SF250			K00232	GO:0055114,GO:0003995,GO:0006635,GO:0005777,GO:0003997	AT4G16760.1	ACX1,ATACX1	acyl-CoA oxidase 1	5.3335	2.14988	1.51668	1.33499	1.30096	0.824633	5.3335	210.43	1.26196	0.00887471	0.297937
Glyma.07G052400	269.706	1784.92	521.986	402.31	393.476	281.149	XLOC_020736	Chr07	1	4568568	4575386	2883	Glyma.07G052400|Glyma.07G052400.2.Wm82.a2.v1,Glyma.07G052400|Glyma.07G052400.1.Wm82.a2.v1	.	Glyma.07G052400.Wm82.a2.v1	.	30492655	Glyma.07G052400.1	Glyma.07G052400.1.p	PF00173	PTHR19359,PTHR19359:SF22	KOG0537				AT5G53560.1	ATB5-A,ATCB5-E,B5 #2,CB5-E	cytochrome B5 isoform E	6.43754	46.7463	11.9305	9.35645	9.34986	5.61078	46.7463	1784.92	1.26247	0.00948658	0.307266
Glyma.02G009000	91.8778	63.5284	28.4887	15.5934	26.2317	34.0492	XLOC_002919	Chr02	1	888814	896241	4330	Glyma.02G009000|Glyma.02G009000.1.Wm82.a2.v1	Glyma.02G009000.Wm82.a2.v1	.	.	30508002	Glyma.02G009000.1	Glyma.02G009000.1.p	PF03364	PTHR33824,PTHR33824:SF3					AT1G02475.1		Polyketide cyclase/dehydrase and lipid transport superfamily protein	1.46015	1.10778	0.43354	0.241462	0.415021	0.452429	1.46015	91.8778	1.26249	0.0217071	0.431128
Glyma.17G199200	243.032	1079.98	299.591	209.991	144.727	321.035	XLOC_053901	Chr17	1	31565684	31575151	3555	Glyma.17G199200|Glyma.17G199200.1.Wm82.a2.v1	.	Glyma.17G199200.Wm82.a2.v1	.	30479901	Glyma.17G199200.1	Glyma.17G199200.1.p	PF00690,PF00702,PF00122	PTHR24093,PTHR24093:SF361		3.6.3.6	K01535	GO:0046872,GO:0000166	AT2G24520.1	AHA5,HA5	H(+)-ATPase 5	4.70433	22.9378	5.55307	3.96056	2.78895	5.19571	22.9378	1079.98	1.26265	0.00854574	0.290804
Glyma.09G281700	279.585	775.352	226.072	179.844	194.477	158.572	XLOC_029311	Chr09	1	49704993	49733183	6839	Glyma.09G281700|Glyma.09G281700.4.Wm82.a2.v1,Glyma.09G281700|Glyma.09G281700.2.Wm82.a2.v1,Glyma.09G281700|Glyma.09G281700.3.Wm82.a2.v1,Glyma.09G281700|Glyma.09G281700.5.Wm82.a2.v1,Glyma.09G281700|Glyma.09G281700.1.Wm82.a2.v1	.	Glyma.09G281700.Wm82.a2.v1	.	30483058	Glyma.09G281700.1	Glyma.09G281700.1.p	PF00076	PTHR24012,PTHR24012:SF386	KOG0123			GO:0003676	AT3G18610.1	ATNUC-L2,NUC-L2,PARLL1	nucleolin like 2	2.81317	8.56013	2.1782	1.76319	1.94808	1.33403	8.56013	775.352	1.26588	0.00243166	0.162449
Glyma.09G073600	423.823	866.435	315.214	264.048	187.24	214.996	XLOC_028269	Chr09	1	7809850	7816248	3954	Glyma.09G073600|Glyma.09G073600.5.Wm82.a2.v1,Glyma.09G073600|Glyma.09G073600.2.Wm82.a2.v1,Glyma.09G073600|Glyma.09G073600.3.Wm82.a2.v1,Glyma.09G073600|Glyma.09G073600.1.Wm82.a2.v1,Glyma.09G073600|Glyma.09G073600.4.Wm82.a2.v1	.	Glyma.09G073600.Wm82.a2.v1	.	30484107	Glyma.09G073600.1	Glyma.09G073600.1.p	PF00534,PF00862	PTHR12526,PTHR12526:SF391		2.4.1.13	K00695	GO:0016157,GO:0005985	AT3G43190.1	ATSUS4,SUS4	sucrose synthase 4	7.37603	16.5452	5.25307	4.47757	3.2441	3.12843	16.5452	960.087	1.2669	0.000710823	0.084687
Glyma.10G255100	46.4329	102.564	23.8937	25.989	23.5181	22.3752	XLOC_031088	Chr10	1	48212003	48216502	2407	Glyma.10G255100|Glyma.10G255100.1.Wm82.a2.v1,Glyma.10G255100|Glyma.10G255100.2.Wm82.a2.v1	Glyma.10G255100.Wm82.a2.v1	.	.	30478013	Glyma.10G255100.1	Glyma.10G255100.1.p	PF02887,PF00224	PTHR11817,PTHR11817:SF21	KOG2323	2.7.1.40	K00873	GO:0030955,GO:0006096,GO:0004743,GO:0000287	AT3G22960.1	PKP-ALPHA,PKP1	Pyruvate kinase family protein	1.32747	3.2173	0.654113	0.72395	0.669357	0.534838	3.2173	102.564	1.26919	0.0273398	0.466119
Glyma.02G311200	154.118	560.274	91.899	109.154	137.491	88.5279	XLOC_006005	Chr02	1	48460903	48464576	2917	Glyma.02G311200|Glyma.02G311200.1.Wm82.a2.v1,Glyma.02G311200|Glyma.02G311200.2.Wm82.a2.v1	.	Glyma.02G311200.Wm82.a2.v1	.	30508507	Glyma.02G311200.1	Glyma.02G311200.1.p	PF07714	PTHR27001,PTHR27001:SF222	KOG1187	2.7.11.1,2.7.10.2		GO:0006468,GO:0004672	AT2G17220.2		Protein kinase superfamily protein	3.63572	14.5023	2.07596	2.50898	3.229	1.74612	14.5023	560.274	1.26966	0.013373	0.352705
Glyma.15G209300	361.584	76.5402	79.0331	62.3736	84.1225	65.1799	XLOC_048227	Chr15	1	31461926	31463528	1603	Glyma.15G209300|Glyma.15G209300.1.Wm82.a2.v1	.	Glyma.15G209300.Wm82.a2.v1	.	30498924	Glyma.15G209300.1	Glyma.15G209300.1.p	PF08263,PF00560,PF13855	PTHR27000,PTHR27000:SF225				GO:0005515	AT5G06860.1	ATPGIP1,PGIP1	polygalacturonase inhibiting protein 1	15.5221	3.6052	3.24878	2.60893	3.59509	2.33944	15.5221	390.986	1.27005	0.014979	0.370988
Glyma.06G231500	245.995	199.004	84.5471	79.0065	87.7407	51.5602	XLOC_016489	Chr06	1	36232145	36236678	1658	Glyma.06G231500|Glyma.06G231500.1.Wm82.a2.v1	Glyma.06G231500.Wm82.a2.v1	.	.	30553620	Glyma.06G231500.1	Glyma.06G231500.1.p	PF00056,PF02866	PTHR11540		1.1.1.37	K00026	GO:0055114,GO:0016491,GO:0016616,GO:0019752	AT1G53240.1	mMDH1	Lactate/malate dehydrogenase family protein	10.2098	9.06259	3.36015	3.19502	3.62533	1.78921	10.2098	245.995	1.27066	0.00283191	0.173707
Glyma.18G037900	546.327	1488.71	488.903	336.817	411.567	297.687	XLOC_056370	Chr18	1	3021220	3027430	3559	Glyma.18G037900|Glyma.18G037900.4.Wm82.a2.v1,Glyma.18G037900|Glyma.18G037900.2.Wm82.a2.v1,Glyma.18G037900|Glyma.18G037900.1.Wm82.a2.v1,Glyma.18G037900|Glyma.18G037900.3.Wm82.a2.v1,Glyma.18G037900|Glyma.18G037900.5.Wm82.a2.v1,Glyma.18G037900|Glyma.18G037900.6.Wm82.a2.v1,Glyma.18G037900|Glyma.18G037900.7.Wm82.a2.v1	.	Glyma.18G037900.Wm82.a2.v1	.	30555037	Glyma.18G037900.1	Glyma.18G037900.1.p		PTHR21717,PTHR21717:SF9					AT3G12560.1	ATTBP2,TRFL9	TRF-like 9	10.5633	31.5831	9.05189	6.34544	7.92216	4.81242	31.5831	1488.71	1.27079	0.00124189	0.119375
Glyma.14G002800	42.4811	50.5165	29.4077	18.7121	15.3772	16.5382	XLOC_043184	Chr14	1	293552	294736	1185	Glyma.14G002800|Glyma.14G002800.1.Wm82.a2.v1	Glyma.14G002800.Wm82.a2.v1	.	.	30533179	Glyma.14G002800.1	Glyma.14G002800.1.p	PF05678	PTHR33179,PTHR33179:SF7					AT4G39720.1		VQ motif-containing protein	2.4669	3.21876	1.63526	1.05876	0.888978	0.802973	3.21876	50.5165	1.2709	0.0208193	0.423422
Glyma.16G178900	326.018	44.3933	95.575	71.7296	63.318	55.4515	XLOC_049927	Chr16	1	33954225	33960753	2134	Glyma.16G178900|Glyma.16G178900.1.Wm82.a2.v1,Glyma.16G178900|Glyma.16G178900.2.Wm82.a2.v1	Glyma.16G178900.Wm82.a2.v1	.	.	30559287	Glyma.16G178900.1	Glyma.16G178900.1.p	PF05096	PTHR31270,PTHR31270:SF0		2.3.2.5			AT4G25720.1	ATQC,QC,QCT	glutaminyl cyclase	10.5129	1.57071	2.95117	2.25372	2.03266	1.49503	10.5129	326.018	1.27155	0.0202702	0.418753
Glyma.13G238700	52.3605	62.763	18.3798	19.7516	20.8045	14.5925	XLOC_041943	Chr13	1	34901577	34904420	2844	Glyma.13G238700|Glyma.13G238700.1.Wm82.a2.v1	.	Glyma.13G238700.Wm82.a2.v1	.	30502821	Glyma.13G238700.1	Glyma.13G238700.1.p	PF07714,PF00139	PTHR27007,PTHR27007:SF9	KOG1187	2.7.11.1		GO:0006468,GO:0004672,GO:0030246	AT4G04960.1		Concanavalin A-like lectin protein kinase family protein	1.26692	1.66628	0.425849	0.46566	0.501139	0.295211	1.66628	62.763	1.27217	0.0321143	0.494784
Glyma.14G210600	309.223	1368.54	371.272	345.134	258.699	245.154	XLOC_045364	Chr14	1	47557927	47561623	3081	Glyma.14G210600|Glyma.14G210600.1.Wm82.a2.v1,Glyma.14G210600|Glyma.14G210600.2.Wm82.a2.v1	.	Glyma.14G210600.Wm82.a2.v1	.	30532895	Glyma.14G210600.1	Glyma.14G210600.1.p	PF00249	PTHR12802,PTHR12802:SF60					AT5G17300.1	RVE1	Homeodomain-like superfamily protein	6.90645	33.5382	7.94045	7.51089	5.75221	4.57804	33.5382	1368.54	1.27342	0.0052798	0.23489
Glyma.06G296100	41.4932	132.415	49.6255	29.1077	37.0863	26.2665	XLOC_018438	Chr06	1	48491123	48495787	2816	Glyma.06G296100|Glyma.06G296100.2.Wm82.a2.v1,Glyma.06G296100|Glyma.06G296100.1.Wm82.a2.v1	.	Glyma.06G296100.Wm82.a2.v1	.	30551204	Glyma.06G296100.1	Glyma.06G296100.1.p	PF05623	PTHR31343,PTHR31343:SF3					AT1G03610.1		Protein of unknown function (DUF789)	1.01396	3.5504	1.16123	0.693059	0.902218	0.536663	3.5504	132.415	1.27714	0.015629	0.377081
Glyma.06G321500	109.661	65.0592	37.6786	13.5143	37.0863	35.9949	XLOC_016982	Chr06	1	51006671	51010344	3674	Glyma.06G321500|Glyma.06G321500.1.Wm82.a2.v1	Glyma.06G321500.Wm82.a2.v1	.	.	30552600	Glyma.06G321500.1	Glyma.06G321500.1.p	PF08031,PF01565	PTHR32448		1.3.3.8		GO:0055114,GO:0050660,GO:0016491	AT5G44360.1		FAD-binding Berberine family protein	2.05393	1.33704	0.675772	0.246632	0.69152	0.56368	2.05393	110.779	1.27737	0.018428	0.401338
Glyma.13G182000	89.9019	45.1587	14.7038	16.633	29.8499	14.5925	XLOC_039848	Chr13	1	29521578	29524506	1745	Glyma.13G182000|Glyma.13G182000.1.Wm82.a2.v1,Glyma.13G182000|Glyma.13G182000.2.Wm82.a2.v1	Glyma.13G182000.Wm82.a2.v1	.	.	30503381	Glyma.13G182000.1	Glyma.13G182000.1.p	PF00561	PTHR10992,PTHR10992:SF869	KOG4178	3.3.2.10			AT3G51000.1		alpha/beta-Hydrolases superfamily protein	3.54526	1.95398	0.555239	0.639101	1.17187	0.481134	3.54526	89.9019	1.27829	0.0470101	0.557027
Glyma.12G150500	1081.79	843.473	252.722	152.815	242.418	494.2	XLOC_038131	Chr12	1	21611998	21614540	2543	Glyma.12G150500|Glyma.12G150500.1.Wm82.a2.v1	.	Glyma.12G150500.Wm82.a2.v1	.	30546431	Glyma.12G150500.1	Glyma.12G150500.1.p	PF12481	PTHR11772,PTHR11772:SF14					AT4G27450.1		Aluminium induced protein with YGL and LRDR motifs	29.2732	25.0437	6.5485	4.02917	6.53053	11.1812	122.67	5523.76	1.27832	0.00661391	0.258759
Glyma.02G222400	7268.23	11177.2	3655.74	2829.68	2571.62	3661.75	XLOC_005562	Chr02	1	40998557	41001678	2997	Glyma.02G222400|Glyma.02G222400.1.Wm82.a2.v1	.	Glyma.02G222400.Wm82.a2.v1	.	30506940	Glyma.02G222400.1	Glyma.02G222400.1.p	PF00274	PTHR11627		4.1.2.13	K01623	GO:0006096,GO:0004332	AT2G36460.1		Aldolase superfamily protein	166.885	281.591	80.3773	63.3062	58.7828	70.2964	372.757	19781.7	1.27981	0.000320798	0.0526625
Glyma.02G182700	116.576	32.9123	36.7596	29.1077	27.1363	19.4567	XLOC_005368	Chr02	1	31345527	31349043	2814	Glyma.02G182700|Glyma.02G182700.1.Wm82.a2.v1	.	Glyma.02G182700.Wm82.a2.v1	.	30510842	Glyma.02G182700.1	Glyma.02G182700.1.p	PF01535,PF13041	PTHR24015,PTHR24015:SF738					AT3G02330.1		Pentatricopeptide repeat (PPR) superfamily protein	2.85076	0.883096	0.860778	0.693552	0.660629	0.397811	3.68358	183.546	1.28141	0.0244963	0.449054
Glyma.06G196600	28.6501	57.4051	45.0305	15.5934	21.709	16.5382	XLOC_016307	Chr06	1	17679247	17694559	2403	Glyma.06G196600|Glyma.06G196600.1.Wm82.a2.v1,Glyma.06G196600|Glyma.06G196600.2.Wm82.a2.v1	Glyma.06G196600.Wm82.a2.v1	.	.	30552858	Glyma.06G196600.1	Glyma.06G196600.1.p	PF00097,PF13414,PF02190	PTHR23327,PTHR23327:SF9				GO:0046872,GO:0006508,GO:0004176	AT1G18660.1		zinc finger (C3HC4-type RING finger) family protein	0.820439	1.80373	1.2348	0.435093	0.618896	0.395973	1.80373	57.4051	1.28185	0.0198918	0.416287
Glyma.15G175500	77.0588	60.4667	63.4103	24.9494	18.9954	37.9405	XLOC_046717	Chr15	1	16518149	16521108	2423	Glyma.15G175500|Glyma.15G175500.1.Wm82.a2.v1	Glyma.15G175500.Wm82.a2.v1	.	.	30495780	Glyma.15G175500.1	Glyma.15G175500.1.p	PF00400	PTHR22844,PTHR22844:SF206	KOG0645,KOG0279			GO:0005515	AT4G25440.1	ZFWD1	zinc finger WD40 repeat protein 1	2.18848	1.88424	1.72445	0.690403	0.537064	0.90091	2.59683	119.947	1.28483	0.00628851	0.254564
Glyma.11G220400	113.612	93.379	50.5445	38.4637	20.8045	45.7232	XLOC_035605	Chr11	1	31570852	31573083	2232	Glyma.11G220400|Glyma.11G220400.1.Wm82.a2.v1	.	Glyma.11G220400.Wm82.a2.v1	.	30528141	Glyma.11G220400.1	Glyma.11G220400.1.p	PF13639,PF14369,PF06547	PTHR22763,PTHR22763:SF42		6.3.2.19		GO:0008270,GO:0005515	AT2G39720.1	RHC2A	RING-H2 finger C2A	3.50272	3.15885	1.49219	1.15545	0.638549	1.17862	3.50272	143.013	1.2861	0.00727953	0.27116
Glyma.06G293200	95.8295	84.1942	31.2457	25.989	28.9454	31.1307	XLOC_016828	Chr06	1	48191249	48192007	759	Glyma.06G293200|Glyma.06G293200.1.Wm82.a2.v1	Glyma.06G293200.Wm82.a2.v1	.	.	30551845	Glyma.06G293200.1	Glyma.06G293200.1.p		PTHR34683,PTHR34683:SF2					AT4G28290.1			8.68825	8.37557	2.71264	2.29585	2.61257	2.35982	10.4245	140.103	1.28649	0.0116413	0.332195
Glyma.01G183400	131.395	199.004	38.5976	43.6615	63.318	43.7775	XLOC_000955	Chr01	1	51860013	51864770	3542	Glyma.01G183400|Glyma.01G183400.1.Wm82.a2.v1	Glyma.01G183400.Wm82.a2.v1	.	.	30541633	Glyma.01G183400.1	Glyma.01G183400.1.p	PF05659,PF00931	PTHR23155,PTHR23155:SF543	KOG4658			GO:0043531	AT5G66900.1		Disease resistance protein (CC-NBS-LRR class) family	2.55273	4.24217	0.718052	0.826505	1.22464	0.711106	4.24217	199.004	1.28829	0.0117995	0.33375
Glyma.14G188300	23.7104	67.3554	34.9216	16.633	13.5681	21.4023	XLOC_044177	Chr14	1	45307250	45307669	420	Glyma.14G188300|Glyma.14G188300.1.Wm82.a2.v1	Glyma.14G188300.Wm82.a2.v1	.	.	30532570	Glyma.14G188300.1	Glyma.14G188300.1.p		PTHR34283,PTHR34283:SF1					AT3G49570.1	LSU3	response to low sulfur 3	3.88476	12.1087	5.47885	2.65531	2.21311	2.93186	12.1087	67.3554	1.29134	0.0300332	0.481997
Glyma.13G221700	441.606	735.551	337.269	163.211	294.881	159.545	XLOC_041851	Chr13	1	33471164	33478662	6553	Glyma.13G221600|Glyma.13G221600.1.Wm82.a2.v1,Glyma.13G221700|Glyma.13G221700.5.Wm82.a2.v1,Glyma.13G221700|Glyma.13G221700.1.Wm82.a2.v1,Glyma.13G221700|Glyma.13G221700.2.Wm82.a2.v1,Glyma.13G221700|Glyma.13G221700.3.Wm82.a2.v1,Glyma.13G221700|Glyma.13G221700.4.Wm82.a2.v1,Glyma.13G221700|Glyma.13G221700.6.Wm82.a2.v1	.	Glyma.13G221700.Wm82.a2.v1;Glyma.13G221600.Wm82.a2.v1	.	30505515	Glyma.13G221700.1	Glyma.13G221700.1.p		PTHR38226								4.63735	8.47514	3.39142	1.66995	3.08275	1.40079	8.47514	889.492	1.29136	0.000434388	0.0614311
Glyma.08G218600	106.697	133.945	26.6507	57.1758	23.5181	28.2122	XLOC_023350	Chr08	1	17784295	17786833	2000	Glyma.08G218600|Glyma.08G218600.1.Wm82.a2.v1,Glyma.08G218600|Glyma.08G218600.2.Wm82.a2.v1,Glyma.08G218600|Glyma.08G218600.3.Wm82.a2.v1,Glyma.08G218600|Glyma.08G218600.4.Wm82.a2.v1	Glyma.08G218600.Wm82.a2.v1	.	.	30541075	Glyma.08G218600.1	Glyma.08G218600.1.p	PF03106	PTHR31429,PTHR31429:SF3				GO:0043565,GO:0006355,GO:0003700	AT1G80840.1	ATWRKY40,WRKY40	WRKY DNA-binding protein 40	3.6711	5.05675	0.878059	1.9168	0.805571	0.811593	5.05675	133.945	1.2945	0.0225145	0.437391
Glyma.07G015100	465.317	211.251	120.388	57.1758	134.777	129.387	XLOC_019129	Chr07	1	1183659	1199570	3990	Glyma.07G015200|Glyma.07G015200.1.Wm82.a2.v1,Glyma.07G015100|Glyma.07G015100.1.Wm82.a2.v1	Glyma.07G015100.Wm82.a2.v1;Glyma.07G015200.Wm82.a2.v1	.	.	30491936	Glyma.07G015100.1	Glyma.07G015100.1.p	PF00349,PF03727	PTHR19443,PTHR19443:SF26	KOG1369	2.7.1.1		GO:0016773,GO:0005975,GO:0005524,GO:0046835,GO:0005536,GO:0004396,GO:0001678	AT4G29130.1	ATHXK1,GIN2,HXK1	hexokinase 1	8.0251	3.9976	1.98817	0.960804	2.31406	1.86573	8.0251	465.317	1.29478	0.00531847	0.235472
Glyma.16G212400	963.235	2837.34	604.695	460.525	563.53	768.539	XLOC_051155	Chr16	1	37071149	37072040	892	Glyma.16G212400|Glyma.16G212400.1.Wm82.a2.v1	.	Glyma.16G212400.Wm82.a2.v1	.	30561428	Glyma.16G212400.1	Glyma.16G212400.1.p	PF00197	PTHR33107,PTHR33107:SF1				GO:0004866	AT1G17860.1		Kunitz family trypsin and protease inhibitor protein	74.3091	240.171	44.6701	34.6165	43.2796	49.5716	240.171	2837.34	1.29496	0.00344237	0.191576
Glyma.11G082300	469.268	145.426	165.418	87.323	106.736	119.659	XLOC_034938	Chr11	1	6185583	6188995	1536	Glyma.11G082300|Glyma.11G082300.1.Wm82.a2.v1	.	Glyma.11G082300.Wm82.a2.v1	.	30531374	Glyma.11G082300.1	Glyma.11G082300.1.p	PF00581	PTHR12231	KOG1530	2.8.1.1			AT4G35770.1	ATSEN1,DIN1,SEN1	Rhodanese/Cell cycle control phosphatase superfamily protein	21.0235	7.14868	7.09638	3.81182	4.76048	4.48213	21.0235	558.213	1.29726	0.002563	0.164785
Glyma.08G235300	44.457	303.865	62.4913	48.8593	38.8954	79.7724	XLOC_023444	Chr08	1	19777336	19778945	1394	Glyma.08G235300|Glyma.08G235300.1.Wm82.a2.v1	Glyma.08G235300.Wm82.a2.v1	.	.	30537705	Glyma.08G235300.1	Glyma.08G235300.1.p	PF00197	PTHR33107,PTHR33107:SF4				GO:0004866	AT1G17860.1		Kunitz family trypsin and protease inhibitor protein	2.19458	16.4585	2.95394	2.35007	1.91146	3.29247	20.0772	490.092	1.29727	0.0286054	0.472681
Glyma.02G258800	116.576	145.426	60.6533	38.4637	40.7044	51.5602	XLOC_004195	Chr02	1	44590013	44596986	1565	Glyma.02G258800|Glyma.02G258800.2.Wm82.a2.v1,Glyma.02G258800|Glyma.02G258800.1.Wm82.a2.v1	Glyma.02G258800.Wm82.a2.v1	.	.	30507231	Glyma.02G258800.1	Glyma.02G258800.1.p	PF00584	PTHR12309	KOG3498		K07342	GO:0016020,GO:0006886,GO:0006605	AT4G24920.1		secE/sec61-gamma protein transport protein	5.1259	7.01621	2.55379	1.64791	1.7818	1.89554	7.01621	145.426	1.29777	0.0029568	0.17691
Glyma.18G010200	48.4087	159.969	53.3014	49.8989	30.7545	26.2665	XLOC_054653	Chr18	1	722125	732478	2829	Glyma.18G010200|Glyma.18G010200.3.Wm82.a2.v1,Glyma.18G010200|Glyma.18G010200.1.Wm82.a2.v1,Glyma.18G010200|Glyma.18G010200.2.Wm82.a2.v1,Glyma.18G010200|Glyma.18G010200.4.Wm82.a2.v1	Glyma.18G010200.Wm82.a2.v1	.	.	30558499	Glyma.18G010200.1	Glyma.18G010200.1.p	PF01432	PTHR11804,PTHR11804:SF40		3.4.24.16	K01392	GO:0006508,GO:0004222	AT1G67690.1		Zincin-like metalloproteases family protein	1.17751	4.2695	1.24151	1.18264	0.744743	0.534197	4.2695	159.969	1.29796	0.0151521	0.372733
Glyma.07G105400	21.7345	61.9975	22.0558	18.7121	9.94997	14.5925	XLOC_020985	Chr07	1	10205232	10208728	1953	Glyma.07G105400|Glyma.07G105400.1.Wm82.a2.v1	.	Glyma.07G105400.Wm82.a2.v1	.	30495519	Glyma.07G105400.1	Glyma.07G105400.1.p	PF01180	PTHR11938,PTHR11938:SF87			K00207	GO:0055114,GO:0016627,GO:0005737	AT3G17810.1	PYD1	pyrimidine 1	0.765813	2.39688	0.744157	0.642414	0.34902	0.429892	2.39688	61.9975	1.29877	0.0470468	0.557111
Glyma.10G134100	38.5294	208.955	60.6533	42.6219	34.3726	48.6417	XLOC_030448	Chr10	1	35954249	35963820	1696	Glyma.10G134100|Glyma.10G134100.1.Wm82.a2.v1	Glyma.10G134100.Wm82.a2.v1	.	.	30477905	Glyma.10G134100.1	Glyma.10G134100.1.p	PF00076	PTHR24012	KOG0131			GO:0003676	AT1G60000.1		RNA-binding (RRM/RBD/RNP motifs) family protein	1.5633	9.30251	2.35653	1.68501	1.38841	1.65012	9.30251	208.955	1.29921	0.0199945	0.417582
Glyma.11G243800	177.828	172.981	75.3572	46.7802	67.8407	57.3972	XLOC_035724	Chr11	1	33762560	33770514	6984	Glyma.11G243900|Glyma.11G243900.1.Wm82.a2.v1	Glyma.11G243800.Wm82.a2.v1	.	.	30530309	Glyma.11G243800.1	Glyma.11G243800.1.p	PF15862	PTHR15197,PTHR15197:SF0			K13150		AT1G13030.1		sphere organelles protein-related	1.75215	1.87011	0.710993	0.44911	0.665453	0.472844	1.87011	177.828	1.30039	0.00182758	0.143174
Glyma.18G024900	117.564	41.3317	30.3267	15.5934	28.9454	31.1307	XLOC_054728	Chr18	1	1841603	1845624	2804	Glyma.18G024900|Glyma.18G024900.1.Wm82.a2.v1	Glyma.18G024900.Wm82.a2.v1	.	.	30558482	Glyma.18G024900.1	Glyma.18G024900.1.p	PF03141	PTHR10108,PTHR10108:SF887				GO:0008168	AT2G40280.1		S-adenosyl-L-methionine-dependent methyltransferases superfamily protein	2.88517	1.11296	0.712675	0.372871	0.707184	0.638767	2.88517	119.468	1.30144	0.0250855	0.451866
Glyma.12G219600	87.9261	20.6658	24.8127	16.633	18.0909	18.4838	XLOC_037281	Chr12	1	37918829	37924242	2115	Glyma.12G219600|Glyma.12G219600.1.Wm82.a2.v1	Glyma.12G219600.Wm82.a2.v1	.	.	30547965	Glyma.12G219600.1	Glyma.12G219600.1.p	PF02970	PTHR21500,PTHR21500:SF0	KOG3470		K17292	GO:0051082,GO:0015631,GO:0007021	AT2G30410.1	KIS,TFCA	tubulin folding cofactor A (KIESEL)	2.86076	0.737763	0.773052	0.527296	0.585976	0.502821	2.86076	87.9261	1.30447	0.0413594	0.533411
Glyma.09G213600	56.3122	85.725	20.2178	17.6725	23.5181	24.3208	XLOC_027538	Chr09	1	43720451	43724957	1921	Glyma.09G213600|Glyma.09G213600.1.Wm82.a2.v1	Glyma.09G213600.Wm82.a2.v1	.	.	30483025	Glyma.09G213600.1	Glyma.09G213600.1.p		PTHR36779					AT4G19140.1			2.0172	3.36941	0.693507	0.616831	0.838699	0.728422	3.36941	85.725	1.30508	0.0247651	0.449937
Glyma.09G191600	301.32	228.855	114.874	74.8483	101.309	82.6909	XLOC_027419	Chr09	1	41632337	41641033	2881	Glyma.09G191600|Glyma.09G191600.1.Wm82.a2.v1	Glyma.09G191600.Wm82.a2.v1	.	.	30483981	Glyma.09G191600.1	Glyma.09G191600.1.p	PF03638	PTHR12446,PTHR12446:SF14	KOG1171				AT4G29000.1		Tesmin/TSO1-like CXC domain-containing protein	7.19712	5.99779	2.62738	1.74194	2.40899	1.65138	7.19712	301.32	1.30715	0.000804791	0.0894249
Glyma.01G181800	190.671	189.82	60.6533	59.2549	39.7999	77.8267	XLOC_000947	Chr01	1	51750428	51752708	1976	Glyma.01G181800|Glyma.01G181800.1.Wm82.a2.v1	Glyma.01G181800.Wm82.a2.v1	.	.	30544487	Glyma.01G181800.1	Glyma.01G181800.1.p	PF00067	PTHR24298,PTHR24298:SF172	KOG0156			GO:0055114,GO:0020037,GO:0016705,GO:0005506	AT4G31940.1	CYP82C4	cytochrome P450, family 82, subfamily C, polypeptide 4	6.64007	7.25317	2.02261	2.01063	1.37983	2.26607	7.25317	190.671	1.31024	0.00490463	0.225668
Glyma.02G158700	84.9623	118.637	27.5697	28.0681	30.7545	34.0492	XLOC_005242	Chr02	1	17453701	17459197	1641	Glyma.02G158700|Glyma.02G158700.2.Wm82.a2.v1,Glyma.02G158700|Glyma.02G158700.3.Wm82.a2.v1,Glyma.02G158700|Glyma.02G158700.1.Wm82.a2.v1	.	Glyma.02G158700.Wm82.a2.v1	.	30507967	Glyma.02G158700.1	Glyma.02G158700.1.p	PF01370	PTHR10366,PTHR10366:SF276	KOG1502	1.1.1.219	K13082	GO:0050662,GO:0003824	AT5G42800.1	DFR,M318,TT3	dihydroflavonol 4-reductase	3.56281	5.45867	1.10705	1.14683	1.2839	1.1938	5.45867	118.637	1.31177	0.0138621	0.357416
Glyma.08G209400	336.885	182.166	204.016	118.51	120.304	50.5874	XLOC_023299	Chr08	1	16960669	16963741	1597	Glyma.08G209400|Glyma.08G209400.2.Wm82.a2.v1,Glyma.08G209400|Glyma.08G209400.1.Wm82.a2.v1	Glyma.08G209400.Wm82.a2.v1	.	.	30541237	Glyma.08G209400.1	Glyma.08G209400.1.p	PF04862	PTHR31265,PTHR31265:SF9					AT5G11420.1		Protein of unknown function, DUF642	14.5162	8.61262	8.4179	4.97559	5.16068	1.82251	14.5162	336.885	1.31194	0.000947044	0.0992382
Glyma.05G045800	43.4691	110.218	87.3041	60.2945	24.4227	12.6468	XLOC_013866	Chr05	1	4076903	4078732	1439	Glyma.05G045800|Glyma.05G045800.1.Wm82.a2.v1	.	Glyma.05G045800.Wm82.a2.v1	.	30526758	Glyma.05G045800.1	Glyma.05G045800.1.p		PTHR33595,PTHR33595:SF3					AT5G63350.1			2.07871	5.78316	3.99777	2.80939	1.16269	0.505653	7.28073	181.374	1.31398	0.0202949	0.418753
Glyma.14G092600	360.596	146.957	56.9774	59.2549	68.7453	96.3106	XLOC_044810	Chr14	1	8590236	8599941	1776	Glyma.14G092600|Glyma.14G092600.1.Wm82.a2.v1	.	Glyma.14G092600.Wm82.a2.v1	.	30533101	Glyma.14G092600.1	Glyma.14G092600.1.p	PF07797	PTHR33130,PTHR33130:SF12					AT1G55340.2		Protein of unknown function (DUF1639)	13.9718	6.24772	2.114	2.23706	2.65174	3.12006	19.2707	606.028	1.31453	0.0105002	0.32118
Glyma.09G259200	112.624	328.357	65.2483	47.8197	101.309	54.4787	XLOC_027781	Chr09	1	47791723	47798750	5136	Glyma.09G259200|Glyma.09G259200.2.Wm82.a2.v1,Glyma.09G259200|Glyma.09G259200.1.Wm82.a2.v1,Glyma.09G259200|Glyma.09G259200.3.Wm82.a2.v1	Glyma.09G259200.Wm82.a2.v1	.	.	30483736	Glyma.09G259200.1	Glyma.09G259200.1.p	PF12552,PF14309	PTHR21726,PTHR21726:SF30					AT4G00440.2		Protein of unknown function (DUF3741)	1.50897	4.8272	0.837122	0.624277	1.3513	0.610286	4.8272	328.357	1.31563	0.0119534	0.334328
Glyma.13G107600	114.6	36.7393	40.4356	39.5033	27.1363	9.72834	XLOC_039469	Chr13	1	22205498	22210007	4266	Glyma.13G107600|Glyma.13G107600.1.Wm82.a2.v1	Glyma.13G107600.Wm82.a2.v1	.	.	30501137	Glyma.13G107600.1	Glyma.13G107600.1.p	PF10358	PTHR33414,PTHR33414:SF1					AT5G20610.1			1.84858	0.650255	0.624579	0.62088	0.435773	0.131205	1.84858	114.6	1.31621	0.0290173	0.47755
Glyma.12G109500	56.3122	68.8862	31.2457	16.633	23.5181	22.3752	XLOC_037904	Chr12	1	10308026	10314332	2379	Glyma.12G109500|Glyma.12G109500.3.Wm82.a2.v1,Glyma.12G109500|Glyma.12G109500.1.Wm82.a2.v1,Glyma.12G109500|Glyma.12G109500.2.Wm82.a2.v1	.	Glyma.12G109500.Wm82.a2.v1	.	30548755	Glyma.12G109500.1	Glyma.12G109500.1.p	PF00481	PTHR13832,PTHR13832:SF193	KOG0698	3.1.3.16		GO:0003824,GO:0006470,GO:0004722	AT4G03415.1		Protein phosphatase 2C family protein	1.62886	2.18631	0.865446	0.468781	0.677235	0.541133	2.18631	68.8862	1.31667	0.0125942	0.344869
Glyma.18G181400	41.4932	49.7511	18.3798	18.7121	13.5681	11.674	XLOC_057068	Chr18	1	43614909	43617892	1842	Glyma.18G181300|Glyma.18G181300.1.Wm82.a2.v1,Glyma.18G181300|Glyma.18G181300.2.Wm82.a2.v1	Glyma.18G181400.Wm82.a2.v1	.	.	30557001	Glyma.18G181400.1	Glyma.18G181400.1.p										1.55011	2.03933	0.6575	0.681126	0.504617	0.364638	2.03933	49.7511	1.3179	0.0325093	0.495169
Glyma.03G088100	87.9261	247.225	106.603	63.4131	49.7499	64.207	XLOC_006892	Chr03	1	26147528	26152559	4416	Glyma.03G088100|Glyma.03G088100.1.Wm82.a2.v1,Glyma.03G088100|Glyma.03G088100.2.Wm82.a2.v1,Glyma.03G088100|Glyma.03G088100.3.Wm82.a2.v1	Glyma.03G088100.Wm82.a2.v1	.	.	30515668	Glyma.03G088100.1	Glyma.03G088100.1.p	PF13676,PF00931	PTHR11017,PTHR11017:SF163				GO:0007165,GO:0005515,GO:0043531	AT5G36930.2		Disease resistance protein (TIR-NBS-LRR class) family	1.37013	4.22704	1.59069	0.962821	0.771781	0.836537	4.22704	247.225	1.31796	0.0028718	0.174055
Glyma.14G190700	58.2881	30.6161	22.0558	9.35604	19.8999	14.5925	XLOC_045274	Chr14	1	45560369	45564420	2206	Glyma.14G190700|Glyma.14G190700.1.Wm82.a2.v1	.	Glyma.14G190700.Wm82.a2.v1	.	30535191	Glyma.14G190700.1	Glyma.14G190700.1.p	PF07714	PTHR27003,PTHR27003:SF63	KOG1187	2.7.11.1		GO:0006468,GO:0004672	AT5G58940.1	CRCK1	calmodulin-binding receptor-like cytoplasmic kinase 1	1.81823	1.0479	0.658812	0.284369	0.617984	0.380589	1.81823	58.2881	1.32045	0.0345106	0.502221
Glyma.13G042500	204.502	74.244	51.4634	29.1077	50.6544	50.5874	XLOC_040974	Chr13	1	13565846	13566715	870	Glyma.13G042500|Glyma.13G042500.1.Wm82.a2.v1	.	Glyma.13G042500.Wm82.a2.v1	.	30505241	Glyma.13G042500.1	Glyma.13G042500.1.p										16.1753	6.44341	3.89784	2.24328	3.98868	3.34545	16.1753	204.502	1.32235	0.0102904	0.318768
Glyma.09G203600	46.4329	157.673	46.8685	33.2659	35.2772	32.1035	XLOC_027479	Chr09	1	42786939	42795485	2955	Glyma.09G203500|Glyma.09G203500.1.Wm82.a2.v1	Glyma.09G203600.Wm82.a2.v1;Glyma.09G203500.Wm82.a2.v1	.	.	30485189	Glyma.09G203600.1	Glyma.09G203600.1.p										1.08129	4.02878	1.04512	0.75481	0.817838	0.625067	4.02878	157.673	1.3224	0.0131731	0.350333
Glyma.18G230100	56.3122	217.374	70.7622	44.7011	54.2726	38.9134	XLOC_057292	Chr18	1	51888015	51902448	4685	Glyma.18G230100|Glyma.18G230100.1.Wm82.a2.v1	.	Glyma.18G230100.Wm82.a2.v1	.	30554699	Glyma.18G230100.1	Glyma.18G230100.1.p	PF02254,PF00999	PTHR16254,PTHR16254:SF13	KOG1650			GO:0006813,GO:0055085,GO:0016021,GO:0015299,GO:0006812	AT4G00630.1	ATKEA2,KEA2	K+ efflux antiporter 2	0.827118	3.50326	0.99526	0.63974	0.793601	0.477882	3.50326	217.374	1.32485	0.00939411	0.305664
Glyma.10G258800	97.8054	448.525	83.6281	64.4527	73.268	113.822	XLOC_032553	Chr10	1	48485252	48488138	1229	Glyma.10G258800|Glyma.10G258800.2.Wm82.a2.v1,Glyma.10G258800|Glyma.10G258800.1.Wm82.a2.v1	.	Glyma.10G258800.Wm82.a2.v1	.	30476486	Glyma.10G258800.1	Glyma.10G258800.1.p	PF08263,PF13855	PTHR27001,PTHR27001:SF1		2.7.11.1,2.7.10.1		GO:0005515	AT3G43740.1		Leucine-rich repeat (LRR) family protein	5.47628	27.5556	4.48379	3.51629	4.08407	5.32849	27.5556	448.525	1.32564	0.0135933	0.355252
Glyma.15G094900	362.572	300.038	136.93	109.154	130.254	77.8267	XLOC_046294	Chr15	1	7402812	7411953	2570	Glyma.15G094900|Glyma.15G094900.1.Wm82.a2.v1	Glyma.15G094900.Wm82.a2.v1	.	.	30495880	Glyma.15G094900.1	Glyma.15G094900.1.p	PF00953	PTHR22926,PTHR22926:SF3		2.7.8.13	K01000	GO:0016021,GO:0008963	AT4G18270.1	ATTRANS11,TRANS11	translocase 11	9.70812	8.81488	3.51082	2.84774	3.47208	1.74232	9.70812	362.572	1.32593	0.000718258	0.0847683
Glyma.04G068600	102.745	44.3933	23.8937	17.6725	37.0863	12.6468	XLOC_011093	Chr04	1	5732999	5734406	1184	Glyma.04G068600|Glyma.04G068600.1.Wm82.a2.v1	.	Glyma.04G068600.Wm82.a2.v1	.	30489680	Glyma.04G068600.1	Glyma.04G068600.1.p		PTHR23315					AT1G71020.1		ARM repeat superfamily protein	5.97151	2.831	1.32977	1.00079	2.14582	0.614557	5.97151	102.745	1.32654	0.03199	0.494784
Glyma.15G124400	95.8295	262.533	56.0584	44.7011	54.2726	66.1527	XLOC_046454	Chr15	1	9881679	9886571	2389	Glyma.15G124400|Glyma.15G124400.1.Wm82.a2.v1,Glyma.15G124400|Glyma.15G124400.2.Wm82.a2.v1,Glyma.15G124400|Glyma.15G124400.3.Wm82.a2.v1,Glyma.15G124400|Glyma.15G124400.4.Wm82.a2.v1	Glyma.15G124400.Wm82.a2.v1	.	.	30496658	Glyma.15G124400.1	Glyma.15G124400.1.p	PF09335	PTHR12677,PTHR12677:SF25					AT2G02370.1		SNARE associated Golgi protein family	2.76031	8.29739	1.54621	1.25458	1.55631	1.59317	8.29739	262.533	1.32766	0.00901508	0.299903
Glyma.04G176400	354.668	1125.14	300.51	217.268	221.613	269.475	XLOC_010342	Chr04	1	43926576	43931965	3073	Glyma.04G176400|Glyma.04G176400.1.Wm82.a2.v1	Glyma.04G176400.Wm82.a2.v1	.	.	30489412	Glyma.04G176400.1	Glyma.04G176400.1.p	PF07995	PTHR19328,PTHR19328:SF34		1.1.99.35,1.1.5.2		GO:0048038,GO:0016901,GO:0005975	AT1G74790.1		catalytics	7.94208	27.6451	6.44378	4.74055	4.94042	5.04531	27.6451	1125.14	1.32898	0.00197794	0.149318
Glyma.03G220500	28.6501	90.3174	22.0558	16.633	16.2818	23.348	XLOC_008897	Chr03	1	42351349	42360802	4693	Glyma.03G220400|Glyma.03G220400.1.Wm82.a2.v1,Glyma.03G220500|Glyma.03G220500.2.Wm82.a2.v1,Glyma.03G220500|Glyma.03G220500.1.Wm82.a2.v1,Glyma.03G220500|Glyma.03G220500.3.Wm82.a2.v1	.	Glyma.03G220500.Wm82.a2.v1;Glyma.03G220400.Wm82.a2.v1	.	30516098	Glyma.03G220500.1	Glyma.03G220500.1.p	PF00069	PTHR27001,PTHR27001:SF118	KOG1187	2.7.11.1		GO:0006468,GO:0005524,GO:0004672	AT4G02010.1		Protein kinase superfamily protein	0.420097	1.4531	0.309682	0.237637	0.237674	0.28624	1.4531	90.3174	1.3299	0.0344773	0.502221
Glyma.06G204100	222.285	442.402	134.173	139.301	75.9816	102.148	XLOC_018000	Chr06	1	19156870	19160778	2348	Glyma.06G204100|Glyma.06G204100.2.Wm82.a2.v1,Glyma.06G204100|Glyma.06G204100.1.Wm82.a2.v1,Glyma.06G204100|Glyma.06G204100.3.Wm82.a2.v1,Glyma.06G204100|Glyma.06G204100.4.Wm82.a2.v1	.	Glyma.06G204100.Wm82.a2.v1	.	30551194	Glyma.06G204100.1	Glyma.06G204100.1.p	PF16135	PTHR31413,PTHR31413:SF4				GO:0007165	AT3G29575.3	AFP3	ABI five binding protein 3	6.51458	14.2263	3.76539	3.97788	2.21688	2.503	14.2263	442.402	1.33072	0.00191372	0.147099
Glyma.14G021900	99.7813	29.8507	18.3798	13.5143	29.8499	14.5925	XLOC_043277	Chr14	1	1552080	1553732	1641	Glyma.14G021900|Glyma.14G021900.1.Wm82.a2.v1	Glyma.14G021900.Wm82.a2.v1	.	.	30534495	Glyma.14G021900.1	Glyma.14G021900.1.p	PF04885	PTHR33227,PTHR33227:SF6					AT1G50650.1		Stigma-specific Stig1 family protein	4.18422	1.37347	0.738035	0.552179	1.24614	0.511627	4.18422	99.7813	1.33141	0.0446995	0.546648
Glyma.03G022800	87.9261	189.054	35.8406	37.4241	47.9408	38.9134	XLOC_007911	Chr03	1	2408030	2420328	6660	Glyma.03G022900|Glyma.03G022900.1.Wm82.a2.v1,Glyma.03G022800|Glyma.03G022800.1.Wm82.a2.v1	.	Glyma.03G022800.Wm82.a2.v1;Glyma.03G022900.Wm82.a2.v1	.	30517021	Glyma.03G022800.1	Glyma.03G022800.1.p	PF13499	PTHR10891,PTHR10891:SF573	KOG0027				AT1G24620.1		EF hand calcium-binding protein family	0.908485	2.14332	0.354606	0.376767	0.493131	0.336168	2.14332	189.054	1.33193	0.0119352	0.334328
Glyma.06G275800	125.468	234.978	68.0053	73.8087	50.6544	45.7232	XLOC_018338	Chr06	1	46677753	46682900	3050	Glyma.06G275800|Glyma.06G275800.1.Wm82.a2.v1	.	Glyma.06G275800.Wm82.a2.v1	.	30552410	Glyma.06G275800.1	Glyma.06G275800.1.p	PF07714	PTHR24057,PTHR24057:SF12		2.7.11.1,2.7.11.26	K14502	GO:0006468,GO:0004672	AT2G30980.1	ASKdZeta,ATSK2-2,ATSK23,BIL1,SKdZeta	SHAGGY-related protein kinase dZeta	2.83078	5.81704	1.46922	1.62257	1.13775	0.862518	5.81704	234.978	1.33297	0.00395602	0.20481
Glyma.02G271200	182.768	38.2701	24.8127	17.6725	32.5636	45.7232	XLOC_004255	Chr02	1	45498913	45508208	5665	Glyma.02G271100|Glyma.02G271100.1.Wm82.a2.v1,Glyma.02G271200|Glyma.02G271200.1.Wm82.a2.v1	Glyma.02G271200.Wm82.a2.v1;Glyma.02G271100.Wm82.a2.v1	.	.	30510027	Glyma.02G271200.1	Glyma.02G271200.1.p	PF00560,PF13855	PTHR27004,PTHR27004:SF1	KOG0472			GO:0005515	AT2G33060.1	AtRLP27,RLP27	receptor like protein 27	2.22011	0.510074	0.288615	0.209167	0.393788	0.464374	2.22011	213.956	1.33339	0.0393181	0.525806
Glyma.19G227700	38.5294	182.166	59.7344	41.5824	37.0863	33.0764	XLOC_059224	Chr19	1	47899952	47905010	2398	Glyma.19G227700|Glyma.19G227700.1.Wm82.a2.v1,Glyma.19G227700|Glyma.19G227700.2.Wm82.a2.v1	Glyma.19G227700.Wm82.a2.v1	.	.	30511741	Glyma.19G227700.1	Glyma.19G227700.1.p	PF01370	PTHR10366,PTHR10366:SF289	KOG1429,KOG0747			GO:0050662,GO:0003824	AT1G09340.1	CRB,CSP41B	chloroplast RNA binding	1.10565	5.73576	1.64142	1.16267	1.05949	0.793597	5.86056	246.093	1.33346	0.0144683	0.365544
Glyma.17G055200	77.0588	100.268	20.2178	38.4637	13.5681	26.2665	XLOC_051829	Chr17	1	4203194	4205343	1592	Glyma.17G055200|Glyma.17G055200.1.Wm82.a2.v1,Glyma.17G055200|Glyma.17G055200.2.Wm82.a2.v1	Glyma.17G055200.Wm82.a2.v1	.	.	30480520	Glyma.17G055200.1	Glyma.17G055200.1.p	PF00320	PTHR10071,PTHR10071:SF191				GO:0043565,GO:0008270,GO:0006355,GO:0003700	AT5G56860.1	GATA21,GNC	GATA type zinc finger transcription factor family protein	3.33084	4.75545	0.836826	1.61996	0.58386	0.949273	4.75545	100.268	1.33458	0.0269473	0.464947
Glyma.18G244500	2359.19	512.054	652.483	437.655	519.208	423.183	XLOC_055892	Chr18	1	53223191	53229990	2427	Glyma.18G244500|Glyma.18G244500.1.Wm82.a2.v1	Glyma.18G244500.Wm82.a2.v1	.	.	30554422	Glyma.18G244500.1	Glyma.18G244500.1.p	PF02450	PTHR11440,PTHR11440:SF53	KOG2369	3.1.1.32		GO:0008374,GO:0006629	AT3G03310.1	ATLCAT3,LCAT3	lecithin:cholesterol acyltransferase 3	66.8909	15.9301	17.7151	12.0909	14.6556	10.0321	84.7113	3640.51	1.33641	0.00248256	0.163839
Glyma.07G182100	238.092	268.656	124.983	98.7582	79.5998	71.0169	XLOC_020008	Chr07	1	35012424	35016071	1756	Glyma.07G182100|Glyma.07G182100.1.Wm82.a2.v1	Glyma.07G182100.Wm82.a2.v1	.	.	30495094	Glyma.07G182100.1	Glyma.07G182100.1.p	PF00795	PTHR23088,PTHR23088:SF9		3.5.1.6	K01431	GO:0016810,GO:0006807	AT5G64370.1	BETA-UP,PYD3	beta-ureidopropionase	9.33028	11.5517	4.68997	3.77089	3.10541	2.32685	11.5517	268.656	1.33648	0.000358678	0.0553846
Glyma.09G225100	93.8537	33.6777	42.2735	10.3956	22.6136	33.0764	XLOC_027596	Chr09	1	44972590	44976724	3805	Glyma.09G225100|Glyma.09G225100.1.Wm82.a2.v1	Glyma.09G225100.Wm82.a2.v1	.	.	30482706	Glyma.09G225100.1	Glyma.09G225100.1.p	PF00400	PTHR22844,PTHR22844:SF223	KOG0286,KOG0279			GO:0005515	AT3G51930.1		Transducin/WD40 repeat-like superfamily protein	1.69735	0.668285	0.73208	0.183185	0.407142	0.500143	1.69735	101.005	1.33955	0.0219124	0.432105
Glyma.06G028600	206.478	33.6777	33.0836	30.1472	47.9408	28.2122	XLOC_017149	Chr06	1	2220330	2228129	7271	Glyma.06G028700|Glyma.06G028700.1.Wm82.a2.v1	Glyma.06G028600.Wm82.a2.v1	Glyma.06G028700.Wm82.a2.v1	.	30551534	Glyma.06G028600.1	Glyma.06G028600.1.p	PF14595	PTHR10438,PTHR10438:SF293	KOG0907	1.6.5.4	K03671	GO:0045454,GO:0015035,GO:0006662	AT3G51030.1	ATTRX H1,ATTRX1,TRX1	thioredoxin H-type 1	1.95413	0.349721	0.299822	0.278003	0.451692	0.223241	1.95413	206.478	1.3409	0.0323431	0.495169
Glyma.11G215700	102.745	197.474	45.9495	72.7692	27.1363	36.9677	XLOC_034349	Chr11	1	30948200	30950435	1392	Glyma.11G215700|Glyma.11G215700.1.Wm82.a2.v1	Glyma.11G215700.Wm82.a2.v1	.	.	30531315	Glyma.11G215700.1	Glyma.11G215700.1.p	PF00293	PTHR12629,PTHR12629:SF14	KOG2839	3.6.1.22,3.6.1.13	K07766	GO:0016787	AT2G01670.1	atnudt17,NUDT17	nudix hydrolase homolog 17	5.07921	10.7113	2.17514	3.50513	1.3355	1.52797	10.7113	197.474	1.34109	0.0119719	0.334559
Glyma.11G253200	59.276	97.206	59.7344	37.4241	22.6136	25.2937	XLOC_035773	Chr11	1	34404162	34410917	4663	Glyma.11G253200|Glyma.11G253200.1.Wm82.a2.v1	.	Glyma.11G253200.Wm82.a2.v1	.	30530615	Glyma.11G253200.1	Glyma.11G253200.1.p	PF12711,PF00225	PTHR24115,PTHR24115:SF413	KOG4280	3.6.4.4	K10400	GO:0008017,GO:0007018,GO:0005524,GO:0003777,GO:0005871	AT3G23670.1	KINESIN-12B,PAKRP1L	phragmoplast-associated kinesin-related protein, putative	0.874758	1.57399	0.844118	0.538123	0.332227	0.312089	1.57399	97.206	1.34322	0.00424523	0.210396
Glyma.12G097100	25.6863	152.315	20.2178	21.8308	36.1817	20.4295	XLOC_036649	Chr12	1	8277664	8281250	2327	Glyma.12G097100|Glyma.12G097100.1.Wm82.a2.v1	Glyma.12G097100.Wm82.a2.v1	.	.	30546987	Glyma.12G097100.1	Glyma.12G097100.1.p	PF03106	PTHR31429,PTHR31429:SF10				GO:0043565,GO:0006355,GO:0003700	AT1G62300.1	ATWRKY6,WRKY6	WRKY family transcription factor	0.75959	4.9422	0.572508	0.629025	1.06518	0.505118	4.9422	152.315	1.34485	0.0475676	0.560187
Glyma.05G143500	492.979	225.794	151.633	101.877	116.686	120.631	XLOC_013120	Chr05	1	33740700	33750087	8481	Glyma.05G143600|Glyma.05G143600.1.Wm82.a2.v1,Glyma.05G143500|Glyma.05G143500.1.Wm82.a2.v1,Glyma.05G143500|Glyma.05G143500.2.Wm82.a2.v1,Glyma.05G143500|Glyma.05G143500.3.Wm82.a2.v1,Glyma.05G143500|Glyma.05G143500.4.Wm82.a2.v1	Glyma.05G143500.Wm82.a2.v1;Glyma.05G143600.Wm82.a2.v1	Glyma.05G143700.Wm82.a2.v1	.	30524800	Glyma.05G143500.1	Glyma.05G143500.1.p	PF03763	PTHR31471,PTHR31471:SF17					AT1G30320.1		Remorin family protein	3.99996	2.0102	1.17813	0.805423	0.942547	0.818361	3.99996	492.979	1.34535	0.000936662	0.0990254
Glyma.06G141300	40.5053	57.4051	27.5697	23.9099	9.04543	16.5382	XLOC_016040	Chr06	1	11519669	11523588	2472	Glyma.06G141300|Glyma.06G141300.1.Wm82.a2.v1	Glyma.06G141300.Wm82.a2.v1	.	.	30552326	Glyma.06G141300.1	Glyma.06G141300.1.p		PTHR18937,PTHR18937:SF278					AT5G05180.2			1.12755	1.75338	0.7349	0.648521	0.250675	0.38492	1.75338	59.7339	1.34538	0.023451	0.443575
Glyma.18G079500	118.552	55.1089	12.8659	23.9099	25.3272	23.348	XLOC_055017	Chr18	1	7633644	7634987	1343	Glyma.18G079500|Glyma.18G079500.1.Wm82.a2.v1	Glyma.18G079500.Wm82.a2.v1	.	.	30557002	Glyma.18G079500.1	Glyma.18G079500.1.p	PF03188,PF04526	PTHR23130,PTHR23130:SF99	KOG4293			GO:0016021	AT5G47530.1		Auxin-responsive family protein	6.07446	3.09827	0.631259	1.1937	1.29194	1.00024	6.07446	118.552	1.34638	0.0347718	0.504408
Glyma.01G103500	99.7813	121.699	44.1115	33.2659	41.609	29.185	XLOC_001768	Chr01	1	34600792	34605669	3159	Glyma.01G103500|Glyma.01G103500.2.Wm82.a2.v1,Glyma.01G103500|Glyma.01G103500.1.Wm82.a2.v1	.	Glyma.01G103500.Wm82.a2.v1	.	30543085	Glyma.01G103500.1	Glyma.01G103500.1.p	PF02309,PF02362,PF06507	PTHR31384,PTHR31384:SF1			K14486	GO:0006355,GO:0005634,GO:0003677,GO:0009725	AT4G23980.1	ARF9	auxin response factor 9	2.17357	2.90878	0.920125	0.706066	0.902337	0.531547	2.90878	121.699	1.34703	0.00459422	0.21835
Glyma.09G019500	46.4329	25.2583	15.6228	12.4747	11.7591	9.72834	XLOC_026551	Chr09	1	1521389	1524782	1539	Glyma.09G019500|Glyma.09G019500.2.Wm82.a2.v1,Glyma.09G019500|Glyma.09G019500.1.Wm82.a2.v1	Glyma.09G019500.Wm82.a2.v1	.	.	30486172	Glyma.09G019500.1	Glyma.09G019500.1.p	PF01217	PTHR11043,PTHR11043:SF8	KOG3343				AT3G09800.1		SNARE-like superfamily protein	2.07616	1.23919	0.668907	0.543485	0.523438	0.36369	2.07616	46.4329	1.34905	0.0446469	0.54657
Glyma.19G237100	59.276	89.552	56.9774	24.9494	37.9908	17.511	XLOC_060546	Chr19	1	48609418	48622867	3171	Glyma.19G237000|Glyma.19G237000.1.Wm82.a2.v1	Glyma.19G237100.Wm82.a2.v1	.	.	30514081	Glyma.19G237100.1	Glyma.19G237100.1.p										1.28634	2.13232	1.184	0.527545	0.820755	0.317722	2.13232	89.552	1.35151	0.00543533	0.238337
Glyma.10G064900	73.1071	117.106	24.8127	11.4352	33.4681	38.9134	XLOC_030103	Chr10	1	6204511	6206232	1374	Glyma.10G064900|Glyma.10G064900.1.Wm82.a2.v1	Glyma.10G064900.Wm82.a2.v1	.	.	30475838	Glyma.10G064900.1	Glyma.10G064900.1.p	PF13837	PTHR21654,PTHR21654:SF18					AT3G10040.1		sequence-specific DNA binding transcription factors	3.6614	6.43529	1.18996	0.558021	1.66869	1.62946	19.2843	469.183	1.35252	0.024292	0.448153
Glyma.03G215200	36.5535	61.2321	12.8659	10.3956	16.2818	16.5382	XLOC_008867	Chr03	1	41980128	41983158	3031	Glyma.03G215200|Glyma.03G215200.1.Wm82.a2.v1	.	Glyma.03G215200.Wm82.a2.v1	.	30515559	Glyma.03G215200.1	Glyma.03G215200.1.p	PF04091	PTHR12702,PTHR12702:SF1				GO:0006904,GO:0000145	AT4G02350.1	SEC15B	exocyst complex component sec15B	0.829885	1.52534	0.279703	0.229964	0.367999	0.31393	1.52534	61.2321	1.35356	0.0421144	0.536889
Glyma.09G248200	42.4811	75.0094	81.7901	40.5428	18.9954	18.4838	XLOC_027721	Chr09	1	46951366	46956221	3261	Glyma.09G248200|Glyma.09G248200.1.Wm82.a2.v1,Glyma.09G248200|Glyma.09G248200.2.Wm82.a2.v1	Glyma.09G248200.Wm82.a2.v1	.	.	30483066	Glyma.09G248200.1	Glyma.09G248200.1.p	PF00847	PTHR32467,PTHR32467:SF8			K09285	GO:0006355,GO:0003700,GO:0007275	AT5G17430.1	BBM	Integrase-type DNA-binding superfamily protein	0.896437	1.73676	1.6527	0.833602	0.399051	0.326117	1.73676	81.7901	1.35596	0.00826926	0.286166
Glyma.02G046800	56.3122	65.0592	29.4077	23.9099	14.4727	20.4295	XLOC_004672	Chr02	1	4302649	4312761	3946	Glyma.02G046800|Glyma.02G046800.1.Wm82.a2.v1,Glyma.02G046800|Glyma.02G046800.2.Wm82.a2.v1	.	Glyma.02G046800.Wm82.a2.v1	.	30510804	Glyma.02G046800.1	Glyma.02G046800.1.p	PF09261,PF01074,PF07748	PTHR11607,PTHR11607:SF18		3.2.1.24	K01191	GO:0008270,GO:0004553,GO:0005975,GO:0004559,GO:0015923,GO:0006013	AT5G66150.1		Glycosyl hydrolase family 38 protein	0.982019	1.24487	0.491076	0.406271	0.25126	0.297874	1.24487	76.025	1.35639	0.0123723	0.342524
Glyma.14G179000	66.1915	224.263	77.1952	62.3736	40.7044	40.859	XLOC_044134	Chr14	1	44030529	44034751	2222	Glyma.14G179000|Glyma.14G179000.1.Wm82.a2.v1,Glyma.14G179000|Glyma.14G179000.3.Wm82.a2.v1,Glyma.14G179000|Glyma.14G179000.2.Wm82.a2.v1	Glyma.14G179000.Wm82.a2.v1	.	.	30534464	Glyma.14G179000.1	Glyma.14G179000.1.p	PF14531	PTHR24349,PTHR24349:SF102	KOG0032	2.7.11.1	K13412		AT1G12680.1	PEPKR2	phosphoenolpyruvate carboxylase-related kinase 2	2.0499	7.62056	2.28924	1.88214	1.25496	1.05798	7.62056	224.263	1.35776	0.0061712	0.253624
Glyma.11G128900	106.697	40.5663	16.5418	9.35604	25.3272	28.2122	XLOC_033898	Chr11	1	9788699	9798375	8026	Glyma.11G128900|Glyma.11G128900.1.Wm82.a2.v1	Glyma.11G128900.Wm82.a2.v1	Glyma.11G129000.Wm82.a2.v1	.	30529231	Glyma.11G128900.1	Glyma.11G128900.1.p	PF13499,PF07714	PTHR24349,PTHR24349:SF160	KOG0032	2.7.11.1	K13412	GO:0006468,GO:0004672	AT2G31500.1	CPK24	calcium-dependent protein kinase 24	0.914801	0.381628	0.135809	0.0781607	0.216182	0.202241	0.914801	106.697	1.35929	0.0407535	0.531471
Glyma.10G195700	39.5173	53.5781	13.7849	13.5143	15.3772	12.6468	XLOC_030766	Chr10	1	42731233	42735836	3953	Glyma.10G195700|Glyma.10G195700.2.Wm82.a2.v1,Glyma.10G195700|Glyma.10G195700.1.Wm82.a2.v1	Glyma.10G195700.Wm82.a2.v1	.	.	30476061	Glyma.10G195700.1	Glyma.10G195700.1.p	PF08263,PF00560,PF00069,PF13855	PTHR27000,PTHR27000:SF185	KOG1187	2.7.11.1		GO:0005515,GO:0006468,GO:0005524,GO:0004672	AT1G73080.1	ATPEPR1,PEPR1	PEP1 receptor 1	0.687916	1.02337	0.229784	0.229225	0.266491	0.184072	1.02337	53.5781	1.36086	0.0358417	0.508437
Glyma.18G278700	2356.22	3259.08	4123.51	1183.02	1301.64	1288.03	XLOC_057534	Chr18	1	56008546	56014066	3610	Glyma.18G278700|Glyma.18G278700.1.Wm82.a2.v1,Glyma.18G278800|Glyma.18G278800.2.Wm82.a2.v1,Glyma.18G278800|Glyma.18G278800.1.Wm82.a2.v1	.	Glyma.18G278700.Wm82.a2.v1;Glyma.18G278800.Wm82.a2.v1	.	30556251	Glyma.18G278700.1	Glyma.18G278700.1.p		PTHR34191,PTHR34191:SF2					AT5G53820.1		Late embryogenesis abundant protein (LEA) family protein	44.9142	68.1651	75.267	21.9725	24.701	20.5282	75.267	4123.51	1.36257	7.70224e-07	0.000838722
Glyma.17G007900	76.0709	48.9857	87.3041	36.3846	25.3272	20.4295	XLOC_052983	Chr17	1	662295	665343	2733	Glyma.17G007900|Glyma.17G007900.2.Wm82.a2.v1,Glyma.17G007900|Glyma.17G007900.3.Wm82.a2.v1,Glyma.17G007900|Glyma.17G007900.1.Wm82.a2.v1	.	Glyma.17G007900.Wm82.a2.v1	.	30482177	Glyma.17G007900.1	Glyma.17G007900.1.p	PF00514	PTHR23315,PTHR23315:SF129		6.3.2.19		GO:0005515	AT4G16490.1		ARM repeat superfamily protein	1.91537	1.35333	2.10494	0.892634	0.634861	0.430081	2.10494	87.3041	1.36273	0.00401772	0.2054
Glyma.02G304000	141.274	129.353	139.686	45.7406	66.0316	46.696	XLOC_005968	Chr02	1	47907990	47915999	4457	Glyma.02G304000|Glyma.02G304000.1.Wm82.a2.v1,Glyma.02G304000|Glyma.02G304000.2.Wm82.a2.v1,Glyma.02G304000|Glyma.02G304000.3.Wm82.a2.v1	.	Glyma.02G304000.Wm82.a2.v1	.	30510854	Glyma.02G304000.1	Glyma.02G304000.1.p	PF00514	PTHR15651,PTHR15651:SF7	KOG1293			GO:0005515	AT1G51350.1		ARM repeat superfamily protein	2.1812	2.19133	2.06517	0.688105	1.01494	0.602794	2.19133	147.656	1.36317	0.000167356	0.0393323
Glyma.02G049600	163.009	89.552	58.8154	42.6219	45.2272	32.1035	XLOC_004687	Chr02	1	4500610	4508487	2374	Glyma.02G049600|Glyma.02G049600.2.Wm82.a2.v1,Glyma.02G049600|Glyma.02G049600.1.Wm82.a2.v1	.	Glyma.02G049600.Wm82.a2.v1	.	30509986	Glyma.02G049600.1	Glyma.02G049600.1.p		PTHR33400,PTHR33400:SF2					AT1G19860.1		Zinc finger C-x8-C-x5-C-x3-H type family protein	4.72504	2.84819	1.63251	1.20378	1.30512	0.778043	4.72504	163.009	1.36394	0.00290935	0.175021
Glyma.08G187100	609.555	254.113	212.287	108.114	164.627	141.061	XLOC_025018	Chr08	1	14985984	14996824	10614	Glyma.08G187200|Glyma.08G187200.1.Wm82.a2.v1	Glyma.08G187100.Wm82.a2.v1	.	.	30537401	Glyma.08G187100.1	Glyma.08G187100.1.p	PF09746	PTHR21650,PTHR21650:SF4	KOG2092				AT1G60995.1			3.95192	1.80768	1.31792	0.682966	1.06256	0.764644	3.95192	609.555	1.36414	0.000627326	0.0797412
Glyma.15G111400	21.7345	37.5047	38.5976	9.35604	22.6136	5.837	XLOC_047747	Chr15	1	8728529	8736407	3231	Glyma.15G111500|Glyma.15G111500.1.Wm82.a2.v1,Glyma.15G111500|Glyma.15G111500.2.Wm82.a2.v1,Glyma.15G111500|Glyma.15G111500.3.Wm82.a2.v1	Glyma.15G111400.Wm82.a2.v1	.	.	30497897	Glyma.15G111400.1	Glyma.15G111400.1.p	PF02341	PTHR33791,PTHR33791:SF1					AT4G04330.1		Chaperonin-like RbcX protein	0.462901	0.876441	0.787169	0.194156	0.479472	0.10394	0.876441	38.5976	1.36527	0.0422241	0.536889
Glyma.11G251400	236.116	82.6634	28.4887	33.2659	45.2272	54.4787	XLOC_035764	Chr11	1	34276458	34289669	7555	Glyma.11G251500|Glyma.11G251500.20.Wm82.a2.v1,Glyma.11G251500|Glyma.11G251500.19.Wm82.a2.v1,Glyma.11G251500|Glyma.11G251500.1.Wm82.a2.v1,Glyma.11G251500|Glyma.11G251500.10.Wm82.a2.v1,Glyma.11G251500|Glyma.11G251500.11.Wm82.a2.v1,Glyma.11G251500|Glyma.11G251500.12.Wm82.a2.v1,Glyma.11G251500|Glyma.11G251500.13.Wm82.a2.v1,Glyma.11G251500|Glyma.11G251500.14.Wm82.a2.v1,Glyma.11G251500|Glyma.11G251500.…	Glyma.11G251400.Wm82.a2.v1;Glyma.11G251300.Wm82.a2.v1	.	.	30529329	Glyma.11G251400.1	Glyma.11G251400.1.p										2.15063	0.826138	0.248475	0.29523	0.410106	0.414881	2.15063	236.116	1.36624	0.0185045	0.402735
Glyma.08G025300	183.756	287.026	123.145	103.956	55.1771	71.0169	XLOC_024246	Chr08	1	2002015	2005938	2268	Glyma.08G025300|Glyma.08G025300.1.Wm82.a2.v1	.	Glyma.08G025300.Wm82.a2.v1	.	30539601	Glyma.08G025300.1	Glyma.08G025300.1.p	PF13181,PF13374,PF13424	PTHR19959,PTHR19959:SF158	KOG1840			GO:0005515	AT4G10840.1		Tetratricopeptide repeat (TPR)-like superfamily protein	5.57535	9.55546	3.57781	3.07328	1.66666	1.80157	9.55546	287.026	1.36647	0.000732221	0.0851253
Glyma.01G140100	78.0467	35.2085	14.7038	20.7912	11.7591	16.5382	XLOC_000748	Chr01	1	46809014	46810135	1023	Glyma.01G140100|Glyma.01G140100.1.Wm82.a2.v1	Glyma.01G140100.Wm82.a2.v1	.	.	30543236	Glyma.01G140100.1	Glyma.01G140100.1.p	PF01280	PTHR10722,PTHR10722:SF5	KOG1696			GO:0006412,GO:0005840,GO:0005622,GO:0003735	AT3G16780.1		Ribosomal protein L19e family protein	5.24993	2.59864	0.947109	1.3627	0.787459	0.93013	5.24993	78.0467	1.36902	0.0364831	0.512395
Glyma.01G239500	345.777	685.8	293.158	171.527	218.899	121.604	XLOC_001244	Chr01	1	56360162	56361708	1547	Glyma.01G239500|Glyma.01G239500.1.Wm82.a2.v1	Glyma.01G239500.Wm82.a2.v1	.	.	30542284	Glyma.01G239500.1	Glyma.01G239500.1.p	PF00135	PTHR23024,PTHR23024:SF193	KOG1515	4.2.1.105,3.1.1.1			AT1G47480.1		alpha/beta-Hydrolases superfamily protein	15.3808	33.472	12.4869	7.43427	9.69361	4.52262	33.472	685.8	1.3706	0.000258572	0.0491572
Glyma.12G134300	29.638	42.8625	19.2988	6.23736	14.4727	14.5925	XLOC_036835	Chr12	1	15559596	15563220	1663	Glyma.12G134300|Glyma.12G134300.1.Wm82.a2.v1	Glyma.12G134300.Wm82.a2.v1	.	.	30545410	Glyma.12G134300.1	Glyma.12G134300.1.p	PF06764	PTHR36057,PTHR36057:SF1					AT5G54240.1		Protein of unknown function (DUF1223)	1.2264	1.94607	0.764685	0.25148	0.596195	0.504858	1.94607	46.7011	1.37086	0.0384754	0.52262
Glyma.08G346400	101.757	100.268	28.4887	32.2263	37.0863	19.4567	XLOC_025756	Chr08	1	46131199	46136529	3473	Glyma.08G346400|Glyma.08G346400.1.Wm82.a2.v1,Glyma.08G346400|Glyma.08G346400.2.Wm82.a2.v1,Glyma.08G346400|Glyma.08G346400.3.Wm82.a2.v1	.	Glyma.08G346400.Wm82.a2.v1	.	30540978	Glyma.08G346400.1	Glyma.08G346400.1.p		PTHR13859,PTHR13859:SF15					AT1G09040.1			2.0162	2.17987	0.540521	0.62216	0.731542	0.322326	2.17987	111.865	1.37097	0.0109517	0.326732
Glyma.03G129700	89.9019	140.834	42.2735	43.6615	31.659	30.1579	XLOC_008452	Chr03	1	34437994	34444518	2150	Glyma.03G129700|Glyma.03G129700.1.Wm82.a2.v1	.	Glyma.03G129700.Wm82.a2.v1	.	30517535	Glyma.03G129700.1	Glyma.03G129700.1.p	PF01053	PTHR11808,PTHR11808:SF50	KOG0053	4.4.1.8	K01760	GO:0030170	AT3G57050.1	CBL	cystathionine beta-lyase	2.87743	4.94587	1.29561	1.36162	1.00876	0.807037	4.94587	140.834	1.37213	0.00540166	0.237777
Glyma.14G162300	1309.01	4377.33	1845.33	1185.1	893.689	830.8	XLOC_045148	Chr14	1	39032596	39045142	7414	Glyma.14G162300|Glyma.14G162300.1.Wm82.a2.v1	.	Glyma.14G162300.Wm82.a2.v1	.	30531759	Glyma.14G162300.1	Glyma.14G162300.1.p	PF14691,PF07992,PF01493,PF04898,PF01645,PF00310	PTHR11938,PTHR11938:SF109		1.4.1.14	K00264	GO:0055114,GO:0016491,GO:0008152,GO:0015930,GO:0006807,GO:0016638,GO:0006537	AT5G53460.2	GLT1	NADH-dependent glutamate synthase 1	12.1497	44.5791	16.4009	10.7176	8.25781	6.44727	44.5791	4377.33	1.37218	0.000371093	0.0569148
Glyma.03G135900	32.6018	37.5047	31.2457	11.4352	9.04543	18.4838	XLOC_008478	Chr03	1	35121801	35125539	3147	Glyma.03G135900|Glyma.03G135900.1.Wm82.a2.v1	.	Glyma.03G135900.Wm82.a2.v1	.	30518078	Glyma.03G135900.1	Glyma.03G135900.1.p	PF00931	PTHR23155,PTHR23155:SF563				GO:0043531	AT3G14460.1		LRR and NB-ARC domains-containing disease resistance protein	0.712885	0.899835	0.654241	0.243636	0.196908	0.33793	0.899835	43.8267	1.37337	0.0231526	0.442051
Glyma.06G165300	46.4329	29.0853	25.7317	9.35604	12.6636	16.5382	XLOC_017814	Chr06	1	13703439	13712630	3123	Glyma.06G165300|Glyma.06G165300.1.Wm82.a2.v1	.	Glyma.06G165300.Wm82.a2.v1	.	30551766	Glyma.06G165300.1	Glyma.06G165300.1.p	PF07727,PF00782,PF09192	PTHR10159,PTHR10159:SF346	KOG1718	3.1.3.16,3.1.3.48		GO:0008138,GO:0006470	AT5G23720.3	PHS1	dual specificity protein phosphatase family protein	1.02312	0.703194	0.542927	0.20087	0.27779	0.304682	1.02312	46.4329	1.37709	0.0248317	0.450417
Glyma.08G212600	158.069	61.2321	39.5166	20.7912	42.5135	35.022	XLOC_025124	Chr08	1	17146613	17147962	1334	Glyma.08G212600|Glyma.08G212600.1.Wm82.a2.v1	.	Glyma.08G212600.Wm82.a2.v1	.	30537013	Glyma.08G212600.1	Glyma.08G212600.1.p	PF04525	PTHR31087,PTHR31087:SF2					AT3G15810.1		Protein of unknown function (DUF567)	8.15392	3.46575	1.95195	1.04501	2.18324	1.51049	8.55193	202.009	1.37742	0.0111358	0.328667
Glyma.18G181500	76.0709	255.644	70.7622	54.0571	63.318	37.9405	XLOC_055555	Chr18	1	43686838	43691486	2449	Glyma.18G181500|Glyma.18G181500.1.Wm82.a2.v1,Glyma.18G181500|Glyma.18G181500.2.Wm82.a2.v1	Glyma.18G181500.Wm82.a2.v1	.	.	30558044	Glyma.18G181500.1	Glyma.18G181500.1.p	PF00069	PTHR27001,PTHR27001:SF149	KOG1187	2.7.11.1,2.7.10.2	K04733	GO:0006468,GO:0005524,GO:0004672	AT2G28930.3	APK1B,PK1B	protein kinase 1B	2.13749	7.88172	1.90396	1.47999	1.77121	0.891346	7.88172	255.644	1.37761	0.00637279	0.255757
Glyma.04G084300	124.48	89.552	33.0836	28.0681	37.9908	28.2122	XLOC_009864	Chr04	1	7152753	7158716	3921	Glyma.04G084300|Glyma.04G084300.1.Wm82.a2.v1	Glyma.04G084300.Wm82.a2.v1	.	.	30490406	Glyma.04G084300.1	Glyma.04G084300.1.p	PF05664	PTHR31280,PTHR31280:SF4					AT2G25800.1		Protein of unknown function (DUF810)	2.18462	1.72446	0.555982	0.479967	0.663763	0.413973	2.18462	124.48	1.37907	0.00731909	0.272279
Glyma.15G108700	303.296	1016.45	289.482	214.149	134.777	267.529	XLOC_046363	Chr15	1	8547484	8550958	2136	Glyma.15G108700|Glyma.15G108700.2.Wm82.a2.v1,Glyma.15G108700|Glyma.15G108700.1.Wm82.a2.v1,Glyma.15G108700|Glyma.15G108700.3.Wm82.a2.v1	Glyma.15G108700.Wm82.a2.v1	.	.	30497739	Glyma.15G108700.1	Glyma.15G108700.1.p	PF00085,PF01507	PTHR23293,PTHR23293:SF11	KOG0189	1.8.4.10	K05907	GO:0045454,GO:0008152,GO:0003824	AT4G21990.1	APR3,ATAPR3,PRH-26,PRH26	APS reductase 3	9.77101	35.9302	8.93027	6.72219	4.3226	7.20613	35.9302	1211.62	1.38289	0.00208109	0.152444
Glyma.19G187400	150.166	809.795	136.011	176.725	132.968	111.876	XLOC_059015	Chr19	1	44581752	44583448	1636	Glyma.19G187400|Glyma.19G187400.1.Wm82.a2.v1	Glyma.19G187400.Wm82.a2.v1	.	.	30511745	Glyma.19G187400.1	Glyma.19G187400.1.p	PF00201	PTHR11926,PTHR11926:SF248				GO:0016758,GO:0008152	AT2G36760.1	UGT73C2	UDP-glucosyl transferase 73C2	6.3163	37.3737	5.47815	7.24287	5.56794	3.93446	37.3737	809.795	1.38298	0.00912374	0.300761
Glyma.09G250200	157.081	381.17	61.5723	59.2549	42.5135	127.441	XLOC_027732	Chr09	1	47105676	47110258	1607	Glyma.09G250200|Glyma.09G250200.1.Wm82.a2.v1	Glyma.09G250200.Wm82.a2.v1	.	.	30485869	Glyma.09G250200.1	Glyma.09G250200.1.p	PF00293	PTHR10885,PTHR10885:SF4	KOG0142	5.3.3.2	K01823	GO:0016787,GO:0008299,GO:0004452	AT3G02780.1	IDI2,IPIAT1,IPP2	isopentenyl pyrophosphate:dimethylallyl pyrophosphate isomerase 2	6.72641	17.9092	2.52473	2.47232	1.81235	4.56274	17.9092	381.17	1.38384	0.0117737	0.33375
Glyma.08G177000	38.5294	33.6777	23.8937	8.31648	13.5681	14.5925	XLOC_024968	Chr08	1	14186423	14187634	1212	Glyma.08G177000|Glyma.08G177000.1.Wm82.a2.v1	.	Glyma.08G177000.Wm82.a2.v1	.	30535551	Glyma.08G177000.1	Glyma.08G177000.1.p	PF13639	PTHR14155,PTHR14155:SF101	KOG1493			GO:0008270,GO:0005515	AT1G72220.1		RING/U-box superfamily protein	2.18758	2.09804	1.29905	0.460079	0.766918	0.692722	2.18758	38.5294	1.38492	0.0252867	0.453384
Glyma.04G034500	42.4811	57.4051	24.8127	16.633	14.4727	16.5382	XLOC_009617	Chr04	1	2753362	2756985	2875	Glyma.04G034500|Glyma.04G034500.1.Wm82.a2.v1	Glyma.04G034500.Wm82.a2.v1	.	.	30488411	Glyma.04G034500.1	Glyma.04G034500.1.p	PF13920	PTHR12313,PTHR12313:SF10	KOG4172	6.3.2.19	K10666		AT1G19310.1		RING/U-box superfamily protein	1.01679	1.5076	0.568698	0.387906	0.34486	0.330965	1.5076	57.4051	1.3863	0.0155392	0.376304
Glyma.08G054300	39.5173	20.6658	23.8937	10.3956	12.6636	8.75551	XLOC_024389	Chr08	1	4191467	4203853	7440	Glyma.08G054400|Glyma.08G054400.1.Wm82.a2.v1,Glyma.08G054400|Glyma.08G054400.2.Wm82.a2.v1	Glyma.08G054300.Wm82.a2.v1	.	.	30539078	Glyma.08G054300.1	Glyma.08G054300.1.p	PF07719,PF13414,PF01425	PTHR11895,PTHR11895:SF39	KOG1211	3.5.1.4		GO:0016884	AT3G17970.1	atToc64-III,TOC64-III	translocon at the outer membrane of chloroplasts 64-III	0.365502	0.209727	0.21162	0.0936854	0.116605	0.067708	0.365502	43.4428	1.38644	0.0349046	0.50469
Glyma.07G101600	42.4811	97.206	38.5976	39.5033	14.4727	14.5925	XLOC_020967	Chr07	1	9635609	9648884	4399	Glyma.07G101600|Glyma.07G101600.1.Wm82.a2.v1,Glyma.07G101600|Glyma.07G101600.3.Wm82.a2.v1,Glyma.07G101600|Glyma.07G101600.4.Wm82.a2.v1,Glyma.07G101600|Glyma.07G101600.5.Wm82.a2.v1,Glyma.07G101600|Glyma.07G101600.2.Wm82.a2.v1,Glyma.07G101600|Glyma.07G101600.6.Wm82.a2.v1,Glyma.07G101600|Glyma.07G101600.7.Wm82.a2.v1	.	Glyma.07G101600.Wm82.a2.v1	.	30492640	Glyma.07G101600.1	Glyma.07G101600.1.p	PF07714,PF14381	PTHR23257,PTHR23257:SF466	KOG0192	2.7.11.1		GO:0006468,GO:0004672	AT1G73660.1		protein tyrosine kinase family protein	0.664533	1.66845	0.578164	0.602108	0.225386	0.190857	1.66845	97.206	1.38675	0.017586	0.393763
Glyma.08G056200	171.9	398.774	139.686	97.7186	82.3134	91.4464	XLOC_024396	Chr08	1	4321695	4324243	2374	Glyma.08G056200|Glyma.08G056200.1.Wm82.a2.v1	.	Glyma.08G056200.Wm82.a2.v1	.	30541393	Glyma.08G056200.1	Glyma.08G056200.1.p	PF05542	PTHR31808,PTHR31808:SF4					AT1G48450.1		Protein of unknown function (DUF760)	4.98277	12.683	3.8772	2.75989	2.37531	2.21624	12.683	426.826	1.38754	0.000756173	0.0872886
Glyma.20G135200	36.5535	153.08	22.0558	24.9494	28.0408	28.2122	XLOC_063022	Chr20	1	37464840	37466721	1451	Glyma.20G135200|Glyma.20G135200.1.Wm82.a2.v1	.	Glyma.20G135200.Wm82.a2.v1	.	30522282	Glyma.20G135200.1	Glyma.20G135200.1.p		PTHR31568,PTHR31568:SF3					AT2G41420.1		proline-rich family protein	1.73355	7.96574	1.00161	1.15289	1.3239	1.11867	7.96574	153.08	1.38777	0.0279748	0.468657
Glyma.13G242100	46.4329	58.9359	29.4077	18.7121	18.9954	13.6197	XLOC_041963	Chr13	1	35189040	35191924	2144	Glyma.13G242100|Glyma.13G242100.2.Wm82.a2.v1,Glyma.13G242100|Glyma.13G242100.1.Wm82.a2.v1	.	Glyma.13G242100.Wm82.a2.v1	.	30500770	Glyma.13G242100.1	Glyma.13G242100.1.p	PF12481	PTHR11772,PTHR11772:SF14					AT4G27450.1		Aluminium induced protein with YGL and LRDR motifs	1.49031	2.07553	0.903817	0.585184	0.606953	0.365488	2.07553	58.9359	1.39011	0.0115971	0.332195
Glyma.07G032000	50.3846	26.7891	18.3798	16.633	11.7591	7.78267	XLOC_020634	Chr07	1	2522205	2523663	1459	Glyma.07G032000|Glyma.07G032000.1.Wm82.a2.v1	.	Glyma.07G032000.Wm82.a2.v1	.	30492792	Glyma.07G032000.1	Glyma.07G032000.1.p	PF01344,PF00646	PTHR32133,PTHR32133:SF97				GO:0005515	AT1G27340.1		Galactose oxidase/kelch repeat superfamily protein	2.37639	1.38636	0.8301	0.76438	0.552139	0.306906	2.37639	55.3896	1.39145	0.0358366	0.508437
Glyma.07G060100	28.6501	76.5402	42.2735	22.8703	21.709	11.674	XLOC_020777	Chr07	1	5349394	5353256	2749	Glyma.07G060100|Glyma.07G060100.1.Wm82.a2.v1	.	Glyma.07G060100.Wm82.a2.v1;Glyma.07G060200.Wm82.a2.v1	.	30494764	Glyma.07G060100.1	Glyma.07G060100.1.p		PTHR24006					AT3G07550.2		RNI-like superfamily protein	0.717176	2.10227	1.0133	0.557818	0.540999	0.24433	2.10227	76.5402	1.39524	0.0151717	0.372934
Glyma.15G071300	378.379	453.118	145.2	118.51	125.731	125.496	XLOC_046161	Chr15	1	5466051	5469922	2444	Glyma.15G071300|Glyma.15G071300.2.Wm82.a2.v1,Glyma.15G071300|Glyma.15G071300.3.Wm82.a2.v1,Glyma.15G071300|Glyma.15G071300.4.Wm82.a2.v1,Glyma.15G071300|Glyma.15G071300.1.Wm82.a2.v1	Glyma.15G071300.Wm82.a2.v1	.	.	30498697	Glyma.15G071300.1	Glyma.15G071300.1.p	PF12481	PTHR11772,PTHR11772:SF14					AT4G27450.1		Aluminium induced protein with YGL and LRDR motifs	10.6537	13.9986	3.91482	3.25124	3.52431	2.95433	13.9986	453.118	1.39543	0.000385044	0.0582343
Glyma.15G003300	49.3967	40.5663	11.9469	13.5143	18.0909	6.80984	XLOC_047235	Chr15	1	289351	292328	2418	Glyma.15G003300|Glyma.15G003300.1.Wm82.a2.v1	.	Glyma.15G003300.Wm82.a2.v1	.	30497117	Glyma.15G003300.1	Glyma.15G003300.1.p	PF03106	PTHR31429,PTHR31429:SF3				GO:0043565,GO:0006355,GO:0003700	AT1G80840.1	ATWRKY40,WRKY40	WRKY DNA-binding protein 40	1.40578	1.26673	0.325569	0.374742	0.512547	0.162036	1.40578	49.3967	1.39888	0.0433027	0.5423
Glyma.20G010600	146.214	75.7748	37.6786	16.633	28.9454	51.5602	XLOC_062417	Chr20	1	892514	901073	5258	Glyma.20G010400|Glyma.20G010400.1.Wm82.a2.v1,Glyma.20G010500|Glyma.20G010500.1.Wm82.a2.v1,Glyma.20G010600|Glyma.20G010600.1.Wm82.a2.v1,Glyma.20G010600|Glyma.20G010600.2.Wm82.a2.v1,Glyma.20G010600|Glyma.20G010600.3.Wm82.a2.v1	.	Glyma.20G010600.Wm82.a2.v1;Glyma.20G010400.Wm82.a2.v1;Glyma.20G010500.Wm82.a2.v1	.	30523040	Glyma.20G010600.1	Glyma.20G010600.1.p	PF13041,PF01535	PTHR24015,PTHR24015:SF785					AT5G13770.1		Pentatricopeptide repeat (PPR-like) superfamily protein	1.91357	1.08812	0.472192	0.212102	0.377129	0.56419	1.91357	146.214	1.40045	0.0118649	0.334328
Glyma.08G173800	22.7225	111.749	23.8937	16.633	17.1863	26.2665	XLOC_023104	Chr08	1	13851367	13856713	2413	Glyma.08G173800|Glyma.08G173800.1.Wm82.a2.v1,Glyma.08G173800|Glyma.08G173800.2.Wm82.a2.v1,Glyma.08G173800|Glyma.08G173800.3.Wm82.a2.v1	Glyma.08G173800.Wm82.a2.v1	.	.	30535593	Glyma.08G173800.1	Glyma.08G173800.1.p	PF07714	PTHR27006,PTHR27006:SF22	KOG1187	2.7.11.1		GO:0006468,GO:0004672	AT1G16670.1		Protein kinase superfamily protein	0.647997	3.4967	0.652486	0.462176	0.487929	0.626292	3.4967	111.749	1.40376	0.0329611	0.496688
Glyma.13G100500	33.5897	71.9478	25.7317	22.8703	18.0909	8.75551	XLOC_039433	Chr13	1	21577114	21583082	4047	Glyma.13G100500|Glyma.13G100500.1.Wm82.a2.v1,Glyma.13G100500|Glyma.13G100500.2.Wm82.a2.v1,Glyma.13G100500|Glyma.13G100500.3.Wm82.a2.v1,Glyma.13G100500|Glyma.13G100500.4.Wm82.a2.v1	Glyma.13G100500.Wm82.a2.v1	.	.	30501524	Glyma.13G100500.1	Glyma.13G100500.1.p	PF00046,PF00628	PTHR12628,PTHR12628:SF10				GO:0003677,GO:0005515	AT4G29940.1	PRHA	pathogenesis related homeodomain protein A	0.571147	1.34233	0.418967	0.378908	0.306237	0.124474	1.34233	71.9478	1.40663	0.0227297	0.439369
Glyma.08G002000	53.3484	146.192	47.7875	35.345	29.8499	28.2122	XLOC_022221	Chr08	1	134107	138531	3340	Glyma.08G002000|Glyma.08G002000.1.Wm82.a2.v1,Glyma.08G002000|Glyma.08G002000.2.Wm82.a2.v1	Glyma.08G002000.Wm82.a2.v1	.	.	30536739	Glyma.08G002000.1	Glyma.08G002000.1.p	PF00646	PTHR31370,PTHR31370:SF2				GO:0005515	AT5G39450.1		F-box family protein	1.09913	3.30484	0.942784	0.709541	0.612249	0.485984	3.30484	146.192	1.40886	0.00637122	0.255757
Glyma.04G228500	112.624	41.3317	17.4608	19.7516	23.5181	20.4295	XLOC_011847	Chr04	1	49771165	49773999	2531	Glyma.04G228500|Glyma.04G228500.1.Wm82.a2.v1	.	Glyma.04G228500.Wm82.a2.v1	.	30490119	Glyma.04G228500.1	Glyma.04G228500.1.p	PF02536	PTHR13068,PTHR13068:SF32	KOG1267			GO:0006355,GO:0005739,GO:0003690	AT5G54180.1	PTAC15	plastid transcriptionally active 15	3.06207	1.23301	0.454587	0.523246	0.636563	0.464406	3.06207	112.624	1.41009	0.0243993	0.449054
Glyma.18G172600	71.1312	192.881	87.3041	32.2263	31.659	68.0984	XLOC_057024	Chr18	1	40894096	40899230	1355	Glyma.18G172600|Glyma.18G172600.4.Wm82.a2.v1,Glyma.18G172600|Glyma.18G172600.1.Wm82.a2.v1,Glyma.18G172600|Glyma.18G172600.2.Wm82.a2.v1,Glyma.18G172600|Glyma.18G172600.3.Wm82.a2.v1	.	Glyma.18G172600.Wm82.a2.v1	.	30556414	Glyma.18G172600.1	Glyma.18G172600.1.p	PF00515	PTHR36326,PTHR36326:SF1				GO:0005515	AT5G48850.1	ATSDI1	Tetratricopeptide repeat (TPR)-like superfamily protein	3.6124	10.7479	4.24561	1.59466	1.60062	2.89154	10.7479	192.881	1.41044	0.00407117	0.206517
Glyma.02G290800	345.777	282.433	312.457	120.589	109.45	121.604	XLOC_005904	Chr02	1	47032507	47036292	2778	Glyma.02G290800|Glyma.02G290800.1.Wm82.a2.v1,Glyma.02G290800|Glyma.02G290800.7.Wm82.a2.v1,Glyma.02G290800|Glyma.02G290800.2.Wm82.a2.v1,Glyma.02G290800|Glyma.02G290800.3.Wm82.a2.v1,Glyma.02G290800|Glyma.02G290800.4.Wm82.a2.v1,Glyma.02G290800|Glyma.02G290800.5.Wm82.a2.v1,Glyma.02G290800|Glyma.02G290800.6.Wm82.a2.v1	.	Glyma.02G290800.Wm82.a2.v1	.	30507812	Glyma.02G290800.1	Glyma.02G290800.1.p	PF01625	PTHR10173,PTHR10173:SF23	KOG1635	1.8.4.11	K07304	GO:0055114,GO:0008113,GO:0030091,GO:0016671,GO:0006979	AT4G25130.1	PMSR4	peptide met sulfoxide reductase 4	8.56521	7.6764	7.41143	2.91052	2.69907	2.51854	8.56521	345.777	1.41086	1.3011e-06	0.00125012
Glyma.03G247100	861.478	762.34	496.255	154.894	297.595	338.546	XLOC_007692	Chr03	1	44393399	44398029	1848	Glyma.03G247100|Glyma.03G247100.1.Wm82.a2.v1,Glyma.03G247100|Glyma.03G247100.2.Wm82.a2.v1	Glyma.03G247100.Wm82.a2.v1	.	.	30517013	Glyma.03G247100.1	Glyma.03G247100.1.p	PF00170,PF12498	PTHR22952,PTHR22952:SF197				GO:0043565,GO:0006355,GO:0003700	AT5G28770.2	AtbZIP63,BZO2H3	bZIP transcription factor family protein	32.0787	31.1473	17.6949	5.61991	11.032	10.5402	32.0787	938.813	1.4121	4.28969e-05	0.0159245
Glyma.20G082800	24.6983	82.6634	32.1647	14.5538	25.3272	12.6468	XLOC_062763	Chr20	1	31236109	31244805	1737	Glyma.20G082800|Glyma.20G082800.1.Wm82.a2.v1,Glyma.20G082800|Glyma.20G082800.2.Wm82.a2.v1,Glyma.20G082800|Glyma.20G082800.3.Wm82.a2.v1,Glyma.20G082800|Glyma.20G082800.4.Wm82.a2.v1	.	Glyma.20G082800.Wm82.a2.v1	.	30519501	Glyma.20G082800.1	Glyma.20G082800.1.p	PF00076	PTHR24012	KOG0131			GO:0003676	AT1G60000.1		RNA-binding (RRM/RBD/RNP motifs) family protein	0.978458	3.59325	1.22018	0.561789	0.998892	0.418903	3.59325	82.6634	1.41243	0.022617	0.437968
Glyma.01G157900	74.095	38.2701	22.9748	20.7912	19.8999	9.72834	XLOC_002037	Chr01	1	49591298	49596604	4254	Glyma.01G157900|Glyma.01G157900.1.Wm82.a2.v1,Glyma.01G157900|Glyma.01G157900.2.Wm82.a2.v1	.	Glyma.01G157900.Wm82.a2.v1	.	30543347	Glyma.01G157900.1	Glyma.01G157900.1.p	PF13458,PF00497,PF00060	PTHR18966,PTHR18966:SF245	KOG1052		K05387	GO:0016020,GO:0004970	AT3G51480.1	ATGLR3.6,GLR3.6	glutamate receptor 3.6	1.19858	0.67926	0.355875	0.327701	0.320469	0.131575	1.19858	74.095	1.4126	0.0203915	0.419512
Glyma.07G258300	86.9381	52.0473	24.8127	18.7121	20.8045	21.4023	XLOC_021750	Chr07	1	43413237	43416649	1925	Glyma.07G258300|Glyma.07G258300.1.Wm82.a2.v1	.	Glyma.07G258300.Wm82.a2.v1	.	30494082	Glyma.07G258300.1	Glyma.07G258300.1.p	PF13639	PTHR22763,PTHR22763:SF65	KOG1493		K19043	GO:0008270,GO:0005515	AT4G14220.1	RHF1A	RING-H2 group F1A	3.10781	2.04146	0.849354	0.651758	0.740385	0.639679	3.10781	95.5743	1.41338	0.0117182	0.332879
Glyma.18G212200	120.528	308.457	98.3319	81.0857	71.4589	45.7232	XLOC_055719	Chr18	1	49872222	49876657	2709	Glyma.18G212200|Glyma.18G212200.1.Wm82.a2.v1	Glyma.18G212200.Wm82.a2.v1	.	.	30555068	Glyma.18G212200.1	Glyma.18G212200.1.p	PF14531,PF03822	PTHR24347,PTHR24347:SF215	KOG0583	2.7.11.1	K07198	GO:0007165	AT5G58380.1	CIPK10,PKS2,SIP1,SNRK3.8	SOS3-interacting protein 1	3.06163	8.59725	2.39183	2.00692	1.80708	0.971089	8.59725	308.457	1.41389	0.00204535	0.151171
Glyma.10G206900	453.461	954.456	567.017	214.149	186.336	337.573	XLOC_030827	Chr10	1	43855263	43859185	662	Glyma.10G206900|Glyma.10G206900.1.Wm82.a2.v1,Glyma.10G207000|Glyma.10G207000.1.Wm82.a2.v1	Glyma.10G206900.Wm82.a2.v1;Glyma.10G207000.Wm82.a2.v1	.	.	30476811	Glyma.10G206900.1	Glyma.10G206900.1.p										47.1365	108.861	56.4394	21.6897	19.2828	29.3388	108.861	954.456	1.41516	6.67801e-05	0.0210126
Glyma.18G075800	67.1795	41.3317	19.2988	11.4352	13.5681	22.3752	XLOC_054997	Chr18	1	7192139	7198792	5667	Glyma.18G075800|Glyma.18G075800.1.Wm82.a2.v1	Glyma.18G075800.Wm82.a2.v1	Glyma.18G075900.Wm82.a2.v1	.	30555988	Glyma.18G075800.1	Glyma.18G075800.1.p	PF01105	PTHR22811,PTHR22811:SF50	KOG1692			GO:0016021,GO:0006810	AT3G07680.1		emp24/gp25L/p24 family/GOLD family protein	0.815752	0.550686	0.224399	0.135296	0.164021	0.227167	0.815752	67.1795	1.41634	0.0224468	0.437004
Glyma.17G022200	96.8175	40.5663	15.6228	9.35604	19.8999	27.2394	XLOC_053052	Chr17	1	1605486	1609544	3622	Glyma.17G022200|Glyma.17G022200.2.Wm82.a2.v1,Glyma.17G022200|Glyma.17G022200.1.Wm82.a2.v1,Glyma.17G022200|Glyma.17G022200.4.Wm82.a2.v1,Glyma.17G022200|Glyma.17G022200.3.Wm82.a2.v1	.	Glyma.17G022200.Wm82.a2.v1	.	30480668	Glyma.17G022200.1	Glyma.17G022200.1.p	PF00226,PF11926	PTHR24078,PTHR24078:SF224					AT3G06340.2		DNAJ heat shock N-terminal domain-containing protein	1.83942	0.84565	0.284221	0.173196	0.376387	0.432693	1.83942	96.8175	1.41642	0.0333167	0.496837
Glyma.05G234600	139.299	58.9359	19.2988	15.5934	33.4681	31.1307	XLOC_013588	Chr05	1	41161952	41166723	4426	Glyma.05G234600|Glyma.05G234600.1.Wm82.a2.v1	Glyma.05G234600.Wm82.a2.v1	.	.	30524809	Glyma.05G234600.1	Glyma.05G234600.1.p	PF00249	PTHR10641,PTHR10641:SF510	KOG0048		K09422		AT1G25340.1	AtMYB116,MYB116	myb domain protein 116	2.16576	1.00541	0.287318	0.236224	0.518025	0.404677	2.16576	139.299	1.42084	0.0218124	0.431859
Glyma.04G236900	557.194	2352.85	974.129	708.98	430.562	313.253	XLOC_010664	Chr04	1	50545435	50571208	12472	Glyma.04G236900|Glyma.04G236900.1.Wm82.a2.v1,Glyma.04G237000|Glyma.04G237000.1.Wm82.a2.v1,Glyma.04G237000|Glyma.04G237000.2.Wm82.a2.v1,Glyma.04G237000|Glyma.04G237000.3.Wm82.a2.v1	Glyma.04G236900.Wm82.a2.v1;Glyma.04G237000.Wm82.a2.v1	Glyma.04G237100.Wm82.a2.v1	.	30487622	Glyma.04G236900.1	Glyma.04G236900.1.p	PF14691,PF07992,PF01493,PF04898,PF01645,PF00310	PTHR11938,PTHR11938:SF109		1.4.1.14	K00264	GO:0055114,GO:0016491,GO:0008152,GO:0015930,GO:0006807,GO:0016638,GO:0006537	AT5G53460.3	GLT1	NADH-dependent glutamate synthase 1	3.07429	14.244	5.14666	3.81148	2.365	1.44507	14.244	2352.85	1.42108	0.00125274	0.120013
Glyma.10G044700	218.333	345.196	105.684	74.8483	98.5952	75.8811	XLOC_031504	Chr10	1	3984182	3988829	2359	Glyma.10G044700|Glyma.10G044700.1.Wm82.a2.v1,Glyma.10G044700|Glyma.10G044700.2.Wm82.a2.v1	.	Glyma.10G044700.Wm82.a2.v1	.	30477554	Glyma.10G044700.1	Glyma.10G044700.1.p	PF00719	PTHR10286,PTHR10286:SF13	KOG1626	3.6.1.1	K01507	GO:0006796,GO:0005737,GO:0004427,GO:0000287	AT3G53620.1	AtPPa4,PPa4	pyrophosphorylase 4	6.36893	11.0487	2.95206	2.1274	2.86325	1.8507	11.0487	345.196	1.42125	0.000678808	0.0836624
Glyma.01G178000	47.4208	417.144	102.927	114.352	47.9408	50.5874	XLOC_002145	Chr01	1	51432616	51437016	2470	Glyma.01G178000|Glyma.01G178000.1.Wm82.a2.v1	.	Glyma.01G178000.Wm82.a2.v1	.	30542894	Glyma.01G178000.1	Glyma.01G178000.1.p	PF05687	PTHR31506,PTHR31506:SF3			K14503		AT1G75080.2	BZR1	Brassinosteroid signalling positive regulator (BZR1) family protein	1.32113	12.7515	2.74585	3.10413	1.32966	1.17836	12.7515	417.144	1.42203	0.0171958	0.390111
Glyma.20G168600	100.769	178.339	65.2483	43.6615	27.1363	57.3972	XLOC_061956	Chr20	1	40639869	40640885	1017	Glyma.20G168600|Glyma.20G168600.1.Wm82.a2.v1	Glyma.20G168600.Wm82.a2.v1	.	.	30519463	Glyma.20G168600.1	Glyma.20G168600.1.p										6.81838	13.2403	4.22759	2.87855	1.82793	3.24714	13.2403	178.339	1.42353	0.0025657	0.164785
Glyma.01G051300	19.7587	49.7511	33.0836	11.4352	19.8999	6.80984	XLOC_001513	Chr01	1	6060295	6062256	1739	Glyma.01G051300|Glyma.01G051300.1.Wm82.a2.v1	.	Glyma.01G051300.Wm82.a2.v1	.	30542645	Glyma.01G051300.1	Glyma.01G051300.1.p	PF02365	PTHR31719,PTHR31719:SF40				GO:0006355,GO:0003677	AT1G69490.1	ANAC029,ATNAP,NAP	NAC-like, activated by AP3/PI	0.781867	2.16012	1.2536	0.440898	0.783941	0.225304	2.16012	49.7511	1.42721	0.0303221	0.483936
Glyma.13G245600	41.4932	52.0473	17.4608	11.4352	6.3318	23.348	XLOC_040169	Chr13	1	35460077	35461356	1195	Glyma.13G245600|Glyma.13G245600.1.Wm82.a2.v1	Glyma.13G245600.Wm82.a2.v1	.	.	30502263	Glyma.13G245600.1	Glyma.13G245600.1.p	PF14364,PF05553	PTHR33098,PTHR33098:SF10					AT1G61260.1		Protein of unknown function (DUF761)	2.38937	3.28855	0.962811	0.641608	0.362986	1.12412	3.28855	52.0473	1.42771	0.0341725	0.501263
Glyma.02G026900	159.057	142.365	50.5445	57.1758	37.9908	35.022	XLOC_003019	Chr02	1	2442024	2444063	2040	Glyma.02G026900|Glyma.02G026900.1.Wm82.a2.v1	Glyma.02G026900.Wm82.a2.v1	.	.	30507633	Glyma.02G026900.1	Glyma.02G026900.1.p	PF01501	PTHR13778,PTHR13778:SF9		2.4.1.43		GO:0016757	AT1G70090.1	GATL9,LGT8	glucosyl transferase family 8	5.36535	5.26922	1.63263	1.87922	1.27579	0.98774	5.36535	159.057	1.4293	0.00250306	0.163868
Glyma.08G106700	182.768	20.6658	31.2457	42.6219	18.9954	24.3208	XLOC_024634	Chr08	1	8215942	8219979	2892	Glyma.08G106700|Glyma.08G106700.1.Wm82.a2.v1	.	Glyma.08G106700.Wm82.a2.v1	.	30539422	Glyma.08G106700.1	Glyma.08G106700.1.p	PF07719,PF13414,PF00254	PTHR10516,PTHR10516:SF324	KOG0543	5.2.1.8	K09571	GO:0006457	AT5G48570.1	ATFKBP65,FKBP65,ROF2	FKBP-type peptidyl-prolyl cis-trans isomerase family protein	4.34886	0.539547	0.711928	0.988167	0.449968	0.483851	4.68707	240.022	1.42951	0.035259	0.506749
Glyma.03G222300	43.4691	50.5165	18.3798	20.7912	6.3318	14.5925	XLOC_007584	Chr03	1	42518476	42523367	3030	Glyma.03G222300|Glyma.03G222300.1.Wm82.a2.v1	Glyma.03G222300.Wm82.a2.v1	.	.	30518945	Glyma.03G222300.1	Glyma.03G222300.1.p	PF00955	PTHR11453,PTHR11453:SF44				GO:0016021,GO:0006820,GO:0016020,GO:0005452	AT3G62270.1		HCO3- transporter family	0.987216	1.25882	0.399708	0.460079	0.143158	0.277089	1.25882	66.2503	1.43107	0.028718	0.474057
Glyma.04G146000	88.914	201.301	127.74	85.2439	50.6544	19.4567	XLOC_011472	Chr04	1	27341995	27361771	2233	Glyma.04G146000|Glyma.04G146000.1.Wm82.a2.v1,Glyma.04G146000|Glyma.04G146000.2.Wm82.a2.v1	.	Glyma.04G146000.Wm82.a2.v1	.	30487961	Glyma.04G146000.1	Glyma.04G146000.1.p	PF02002	PTHR13097,PTHR13097:SF7	KOG2593		K03136		AT1G03280.1		Transcription factor TFIIE, alpha subunit	2.74003	6.8066	3.76948	2.55959	1.55403	0.501316	6.8066	201.301	1.43178	0.00391061	0.204695
Glyma.09G154200	83.9743	17.6042	21.1368	7.27692	20.8045	16.5382	XLOC_027242	Chr09	1	37726438	37728553	2047	Glyma.09G154200|Glyma.09G154200.1.Wm82.a2.v1	Glyma.09G154200.Wm82.a2.v1	.	.	30486001	Glyma.09G154200.1	Glyma.09G154200.1.p	PF13812,PF14432,PF13041	PTHR24015,PTHR24015:SF786					AT5G66520.1		Tetratricopeptide repeat (TPR)-like superfamily protein	2.82295	0.649342	0.680402	0.238355	0.696258	0.464838	2.82295	95.5743	1.43325	0.0423082	0.536889
Glyma.14G065900	66.1915	162.265	11.9469	23.9099	27.1363	37.9405	XLOC_044668	Chr14	1	5409695	5413105	1735	Glyma.14G065900|Glyma.14G065900.1.Wm82.a2.v1	.	Glyma.14G065900.Wm82.a2.v1	.	30532851	Glyma.14G065900.1	Glyma.14G065900.1.p	PF00132,PF12804	PTHR22572,PTHR22572:SF108		2.7.7.22,2.7.7.13	K00966		AT2G39770.2	CYT1,EMB101,GMP1,SOZ1,VTC1	Glucose-1-phosphate adenylyltransferase family protein	2.62529	7.06155	0.453732	0.924003	1.07148	1.25816	7.06155	162.265	1.43363	0.0298021	0.480571
Glyma.09G182800	26.6742	238.04	41.3546	44.7011	36.1817	33.0764	XLOC_028823	Chr09	1	40795156	40811980	4847	Glyma.09G182700|Glyma.09G182700.1.Wm82.a2.v1	.	Glyma.09G182800.Wm82.a2.v1;Glyma.09G182700.Wm82.a2.v1;Glyma.09G182900.Wm82.a2.v1	.	30485747	Glyma.09G182800.1	Glyma.09G182800.1.p		PTHR22748				GO:0006281,GO:0004518				0.378698	3.70809	0.562205	0.618358	0.511384	0.392623	3.70809	238.04	1.43379	0.0248768	0.450918
Glyma.20G139500	65.2036	80.3672	11.9469	19.7516	19.8999	18.4838	XLOC_063049	Chr20	1	37866923	37871684	3296	Glyma.20G139500|Glyma.20G139500.2.Wm82.a2.v1,Glyma.20G139500|Glyma.20G139500.3.Wm82.a2.v1,Glyma.20G139500|Glyma.20G139500.1.Wm82.a2.v1	.	Glyma.20G139500.Wm82.a2.v1	.	30521247	Glyma.20G139500.1	Glyma.20G139500.1.p	PF01657,PF07714	PTHR27002	KOG1187	2.7.11.1		GO:0006468,GO:0004672	AT4G05200.1	CRK25	cysteine-rich RLK (RECEPTOR-like protein kinase) 25	1.36132	1.84105	0.238842	0.401801	0.413615	0.322654	1.84105	80.3672	1.43414	0.0244417	0.449054
Glyma.08G011200	24.6983	75.0094	48.7065	13.5143	18.9954	22.3752	XLOC_022266	Chr08	1	894426	899723	3351	Glyma.08G011200|Glyma.08G011200.1.Wm82.a2.v1	Glyma.08G011200.Wm82.a2.v1	.	.	30540179	Glyma.08G011200.1	Glyma.08G011200.1.p	PF01302	PTHR18916					AT3G10220.1		tubulin folding cofactor B	0.507187	1.69011	0.95776	0.270404	0.388334	0.38417	1.69011	81.682	1.43513	0.0126159	0.345172
Glyma.03G192600	11.8552	46.6895	28.4887	15.5934	9.04543	7.78267	XLOC_008748	Chr03	1	40342629	40352174	4617	Glyma.03G192600|Glyma.03G192600.1.Wm82.a2.v1,Glyma.03G192500|Glyma.03G192500.1.Wm82.a2.v1	.	Glyma.03G192600.Wm82.a2.v1;Glyma.03G192500.Wm82.a2.v1	.	30519364	Glyma.03G192600.1	Glyma.03G192600.1.p	PF14510,PF00005,PF08370,PF01061	PTHR19241,PTHR19241:SF261	KOG0061			GO:0016887,GO:0005524,GO:0016020	AT2G36380.1	ATPDR6,PDR6	pleiotropic drug resistance 6	0.176695	0.763543	0.406591	0.226452	0.134215	0.0969841	0.763543	46.6895	1.43531	0.0445016	0.54657
Glyma.02G260100	130.407	22.1967	53.3014	22.8703	30.7545	21.4023	XLOC_005744	Chr02	1	44684684	44689883	4122	Glyma.02G260100|Glyma.02G260100.1.Wm82.a2.v1,Glyma.02G260200|Glyma.02G260200.1.Wm82.a2.v1	.	Glyma.02G260100.Wm82.a2.v1;Glyma.02G260200.Wm82.a2.v1	.	30506576	Glyma.02G260100.1	Glyma.02G260100.1.p	PF03222	PTHR22950,PTHR22950:SF323	KOG1305			GO:0003333	AT3G56200.1		Transmembrane amino acid transporter family protein	2.17705	0.406587	0.85207	0.372014	0.51113	0.298734	6.11563	446.375	1.43573	0.0156995	0.378193
Glyma.02G187200	31.6139	89.552	32.1647	7.27692	30.7545	18.4838	XLOC_005391	Chr02	1	34515849	34517598	1095	Glyma.02G187200|Glyma.02G187200.1.Wm82.a2.v1	.	Glyma.02G187200.Wm82.a2.v1	.	30507486	Glyma.02G187200.1	Glyma.02G187200.1.p	PF00043,PF02798	PTHR11260,PTHR11260:SF254	KOG0406	2.5.1.18	K00799	GO:0005515	AT2G29420.1	ATGSTU7,GST25,GSTU7	glutathione S-transferase tau 7	1.98673	6.17497	1.93557	0.445583	1.92409	0.971203	6.17497	89.552	1.43748	0.0240671	0.447064
Glyma.07G119400	339.849	326.061	85.4661	111.233	85.9316	78.7996	XLOC_019677	Chr07	1	13684007	13687255	2978	Glyma.07G119400|Glyma.07G119400.1.Wm82.a2.v1	Glyma.07G119400.Wm82.a2.v1	.	.	30493571	Glyma.07G119400.1	Glyma.07G119400.1.p	PF00201	PTHR11926,PTHR11926:SF381	KOG1192	2.4.1.218	K08237	GO:0016758,GO:0008152	AT4G01070.1	GT72B1,UGT72B1	UDP-Glycosyltransferase superfamily protein	7.85301	8.26701	1.8911	2.5044	1.97678	1.52241	8.26701	339.849	1.43853	0.00131957	0.123518
Glyma.07G260200	221.297	26.0237	42.2735	29.1077	25.3272	50.5874	XLOC_020411	Chr07	1	43553749	43558256	2111	Glyma.07G260200|Glyma.07G260200.1.Wm82.a2.v1	Glyma.07G260200.Wm82.a2.v1	.	.	30493452	Glyma.07G260200.1	Glyma.07G260200.1.p	PF13499,PF07714	PTHR24349,PTHR24349:SF89	KOG0032	2.7.11.1	K13412	GO:0006468,GO:0004672	AT4G04720.1	CPK21	calcium-dependent protein kinase 21	7.21377	0.930795	1.31955	0.924516	0.821921	1.37875	11.0409	412.707	1.43911	0.0255022	0.454327
Glyma.09G192300	161.033	90.3174	31.2457	22.8703	45.2272	35.022	XLOC_027423	Chr09	1	41691730	41701061	7418	Glyma.09G192300|Glyma.09G192300.1.Wm82.a2.v1	Glyma.09G192300.Wm82.a2.v1	.	.	30483322	Glyma.09G192300.1	Glyma.09G192300.1.p	PF03168	PTHR31852,PTHR31852:SF25					AT1G45688.1			1.49384	0.919303	0.277554	0.206719	0.41768	0.271635	1.49384	161.033	1.4393	0.00850619	0.28976
Glyma.16G043600	42.4811	19.135	20.2178	7.27692	11.7591	10.7012	XLOC_050345	Chr16	1	4104518	4108112	3595	Glyma.16G043600|Glyma.16G043600.1.Wm82.a2.v1	.	Glyma.16G043600.Wm82.a2.v1	.	30560038	Glyma.16G043600.1	Glyma.16G043600.1.p	PF01535,PF13041	PTHR24015,PTHR24015:SF227					AT5G15010.1		Tetratricopeptide repeat (TPR)-like superfamily protein	0.813152	0.401888	0.370578	0.13572	0.224081	0.171263	0.813152	42.4811	1.44024	0.0361213	0.510771
Glyma.12G028000	114.6	28.3199	18.3798	11.4352	21.709	25.2937	XLOC_036287	Chr12	1	2077015	2083996	6423	Glyma.12G028000|Glyma.12G028000.1.Wm82.a2.v1	Glyma.12G028000.Wm82.a2.v1	Glyma.12G027900.Wm82.a2.v1	.	30547612	Glyma.12G028000.1	Glyma.12G028000.1.p		PTHR14942					AT3G07860.1		Ubiquitin-like superfamily protein	1.22778	0.33291	0.188559	0.119371	0.231544	0.226572	1.22778	114.6	1.44078	0.0322062	0.494784
Glyma.18G297100	69.1553	430.156	456.738	108.114	101.309	142.034	XLOC_056170	Chr18	1	57421629	57423754	2126	Glyma.18G297100|Glyma.18G297100.1.Wm82.a2.v1	Glyma.18G297100.Wm82.a2.v1	.	.	30558181	Glyma.18G297100.1	Glyma.18G297100.1.p	PF03195	PTHR31304,PTHR31304:SF3					AT3G02550.1	LBD41	LOB domain-containing protein 41	2.2384	15.2769	14.1563	3.40969	3.26449	3.84379	15.2769	456.738	1.44249	0.00394209	0.204738
Glyma.12G155900	127.443	368.924	89.142	80.0461	95.8816	39.8862	XLOC_036932	Chr12	1	24772000	24788561	3664	Glyma.12G155900|Glyma.12G155900.1.Wm82.a2.v1	Glyma.12G155900.Wm82.a2.v1	.	.	30546119	Glyma.12G155900.1	Glyma.12G155900.1.p	PF00560,PF13855,PF11721,PF07714	PTHR27006,PTHR27006:SF35	KOG1187	2.7.11.1,2.7.10.1		GO:0005515,GO:0006468,GO:0004672	AT1G53430.1		Leucine-rich repeat transmembrane protein kinase	2.39352	7.60247	1.60314	1.46481	1.79271	0.626324	7.60247	368.924	1.44334	0.00402619	0.205512
Glyma.02G298500	13.8311	148.488	37.6786	47.8197	11.7591	14.5925	XLOC_005941	Chr02	1	47580044	47586593	5523	Glyma.02G298500|Glyma.02G298500.1.Wm82.a2.v1	.	Glyma.02G298500.Wm82.a2.v1	.	30508727	Glyma.02G298500.1	Glyma.02G298500.1.p	PF00005,PF00664	PTHR24223,PTHR24223:SF245		3.6.3.44		GO:0016887,GO:0005524,GO:0055085,GO:0042626,GO:0016021,GO:0006810	AT3G13080.1	ATMRP3,MRP3	multidrug resistance-associated protein 3	0.172328	2.02997	0.449536	0.580534	0.145857	0.152015	2.02997	148.488	1.44428	0.048898	0.566393
Glyma.05G051300	20.7466	75.7748	35.8406	16.633	25.3272	6.80984	XLOC_013891	Chr05	1	4587180	4591877	1676	Glyma.05G051300|Glyma.05G051300.1.Wm82.a2.v1	.	Glyma.05G051300.Wm82.a2.v1	.	30527495	Glyma.05G051300.1	Glyma.05G051300.1.p		PTHR31032,PTHR31032:SF1					AT4G22890.1	PGR5-LIKE A	PGR5-LIKE A	0.851819	3.41369	1.40911	0.665412	1.03525	0.233773	3.41369	75.7748	1.44516	0.0280003	0.468843
Glyma.13G352300	35.5656	58.1705	25.7317	10.3956	23.5181	9.72834	XLOC_042518	Chr13	1	44119294	44123699	2566	Glyma.13G352300|Glyma.13G352300.1.Wm82.a2.v1	.	Glyma.13G352300.Wm82.a2.v1	.	30505890	Glyma.13G352300.1	Glyma.13G352300.1.p	PF01419	PTHR23244,PTHR23244:SF320					AT1G73040.1		Mannose-binding lectin superfamily protein	0.95378	1.71167	0.66078	0.271637	0.627881	0.218129	1.71167	58.1705	1.44774	0.0197463	0.414571
Glyma.11G164400	34.5777	50.5165	11.9469	13.5143	5.42726	16.5382	XLOC_034073	Chr11	1	15564948	15569979	886	Glyma.11G164400|Glyma.11G164400.1.Wm82.a2.v1	Glyma.11G164400.Wm82.a2.v1	.	.	30527778	Glyma.11G164400.1	Glyma.11G164400.1.p		PTHR37175,PTHR37175:SF1					AT1G07020.1			2.68557	4.305	0.888516	1.02271	0.419641	1.07395	4.305	50.5165	1.45216	0.0423407	0.536889
Glyma.07G173700	22.7225	104.86	56.9774	27.0286	16.2818	24.3208	XLOC_021328	Chr07	1	30829199	30837605	4514	Glyma.07G173700|Glyma.07G173700.2.Wm82.a2.v1,Glyma.07G173700|Glyma.07G173700.1.Wm82.a2.v1,Glyma.07G173700|Glyma.07G173700.3.Wm82.a2.v1	.	Glyma.07G173700.Wm82.a2.v1	.	30491469	Glyma.07G173700.1	Glyma.07G173700.1.p	PF00512,PF02518,PF00072,PF03924	PTHR24423,PTHR24423:SF517		2.7.13.3,3.1.3.16	K14489	GO:0007165,GO:0000155,GO:0000160	AT2G01830.2	AHK4,ATCRE1,CRE1,WOL,WOL1	CHASE domain containing histidine kinase protein	0.346393	1.75397	0.831736	0.401473	0.247099	0.309991	1.75397	104.86	1.45468	0.0128263	0.346863
Glyma.13G076600	317.127	208.955	154.39	60.2945	92.2634	93.3921	XLOC_039304	Chr13	1	18081357	18088617	3106	Glyma.13G076600|Glyma.13G076600.1.Wm82.a2.v1,Glyma.13G076600|Glyma.13G076600.2.Wm82.a2.v1	Glyma.13G076600.Wm82.a2.v1	.	.	30504341	Glyma.13G076600.1	Glyma.13G076600.1.p	PF04783,PF04782	PTHR21450,PTHR21450:SF6					AT2G27090.1		Protein of unknown function (DUF630 and DUF632)	7.02596	5.07954	3.27539	1.30158	2.03497	1.72998	9.9131	545.208	1.45549	8.96051e-05	0.0259046
Glyma.14G186900	110.649	312.284	83.6281	71.7296	70.5544	42.8047	XLOC_045256	Chr14	1	45148872	45153968	1730	Glyma.14G186900|Glyma.14G186900.2.Wm82.a2.v1,Glyma.14G186900|Glyma.14G186900.1.Wm82.a2.v1,Glyma.14G186900|Glyma.14G186900.3.Wm82.a2.v1	.	Glyma.14G186900.Wm82.a2.v1	.	30533119	Glyma.14G186900.1	Glyma.14G186900.1.p	PF02780,PF02779	PTHR11624,PTHR11624:SF56		1.2.4.1	K00162	GO:0008152,GO:0003824,GO:0006086,GO:0004739	AT5G50850.1	MAB1	Transketolase family protein	4.40123	13.6294	3.1853	2.78002	2.79389	1.42356	13.6294	312.284	1.45566	0.00257256	0.164785
Glyma.04G179500	71.1312	101.033	66.1673	44.7011	19.8999	22.3752	XLOC_011634	Chr04	1	44452523	44463137	2810	Glyma.04G179400|Glyma.04G179400.1.Wm82.a2.v1	Glyma.04G179500.Wm82.a2.v1;Glyma.04G179600.Wm82.a2.v1	.	.	30487300	Glyma.04G179500.1	Glyma.04G179500.1.p	PF02704	PTHR23201,PTHR23201:SF18					AT5G14920.1		Gibberellin-regulated family protein	1.74192	2.71476	1.55161	1.06661	0.485151	0.458133	2.71476	101.033	1.45668	0.00227324	0.15915
Glyma.11G069300	350.716	1554.53	503.607	298.354	336.49	244.181	XLOC_033585	Chr11	1	5211264	5217248	3232	Glyma.11G069300|Glyma.11G069300.1.Wm82.a2.v1,Glyma.11G069300|Glyma.11G069300.2.Wm82.a2.v1,Glyma.11G069300|Glyma.11G069300.3.Wm82.a2.v1,Glyma.11G069300|Glyma.11G069300.4.Wm82.a2.v1	Glyma.11G069300.Wm82.a2.v1	.	.	30529148	Glyma.11G069300.1	Glyma.11G069300.1.p	PF05804,PF04564	PTHR22849,PTHR22849:SF40		6.3.2.19		GO:0016567,GO:0004842	AT4G36550.1		ARM repeat superfamily protein	7.46722	36.3163	10.2675	6.1895	7.13234	4.34683	36.3163	1554.53	1.4567	0.00094058	0.099119
Glyma.13G321300	28.6501	156.907	34.9216	22.8703	21.709	35.9949	XLOC_042363	Chr13	1	41562361	41573783	3450	Glyma.13G321300|Glyma.13G321300.14.Wm82.a2.v1,Glyma.13G321300|Glyma.13G321300.15.Wm82.a2.v1,Glyma.13G321300|Glyma.13G321300.16.Wm82.a2.v1,Glyma.13G321300|Glyma.13G321300.17.Wm82.a2.v1,Glyma.13G321300|Glyma.13G321300.18.Wm82.a2.v1,Glyma.13G321300|Glyma.13G321300.19.Wm82.a2.v1,Glyma.13G321300|Glyma.13G321300.20.Wm82.a2.v1,Glyma.13G321300|Glyma.13G321300.21.Wm82.a2.v1,Glyma.13G321300|Glyma.13G321300…	.	Glyma.13G321300.Wm82.a2.v1	.	30505318	Glyma.13G321300.1	Glyma.13G321300.1.p	PF13920	PTHR10044,PTHR10044:SF106	KOG4172				AT2G27950.1		Ring/U-Box superfamily protein	0.571454	3.43398	0.666991	0.444476	0.431075	0.600279	3.43398	156.907	1.45709	0.0194356	0.412189
Glyma.13G293800	168.937	81.1326	29.4077	38.4637	25.3272	36.9677	XLOC_040422	Chr13	1	39343080	39346824	2610	Glyma.13G293800|Glyma.13G293800.1.Wm82.a2.v1	Glyma.13G293800.Wm82.a2.v1	.	.	30502929	Glyma.13G293800.1	Glyma.13G293800.1.p		PTHR10593,PTHR10593:SF26					AT5G44160.1	NUC	C2H2-like zinc finger protein	4.45408	2.34708	0.742446	0.988112	0.66478	0.814917	4.45408	168.937	1.45804	0.00849587	0.289725
Glyma.16G028700	291.44	32.1469	34.0026	32.2263	47.9408	47.6689	XLOC_049121	Chr16	1	2755872	2763427	6733	Glyma.16G028700|Glyma.16G028700.1.Wm82.a2.v1	Glyma.16G028700.Wm82.a2.v1	Glyma.16G028800.Wm82.a2.v1	.	30562186	Glyma.16G028700.1	Glyma.16G028700.1.p	PF02558,PF14833	PTHR22981,PTHR22981:SF53	KOG0409		K18121	GO:0055114,GO:0008677,GO:0051287	AT3G25530.1	ATGHBDH,GHBDH,GLYR1,GR1	glyoxylate reductase 1	2.97862	0.360499	0.332773	0.320921	0.487784	0.407341	2.97862	291.44	1.46059	0.0260267	0.45761
Glyma.13G214600	73.1071	57.4051	22.0558	13.5143	18.0909	23.348	XLOC_041814	Chr13	1	32791508	32794840	1054	Glyma.13G214600|Glyma.13G214600.1.Wm82.a2.v1	.	Glyma.13G214600.Wm82.a2.v1	.	30502720	Glyma.13G214600.1	Glyma.13G214600.1.p	PF00550	PTHR20863,PTHR20863:SF29	KOG1748				AT4G25050.1	ACP4	acyl carrier protein 4	4.77302	4.11229	1.37888	0.859701	1.17584	1.2745	4.77302	73.1071	1.46086	0.0119269	0.334328
Glyma.02G057400	402.089	1425.94	562.422	386.716	280.408	202.349	XLOC_004731	Chr02	1	5143013	5150668	2730	Glyma.02G057400|Glyma.02G057400.1.Wm82.a2.v1	.	Glyma.02G057400.Wm82.a2.v1	.	30507938	Glyma.02G057400.1	Glyma.02G057400.1.p	PF02910,PF00890	PTHR11632,PTHR11632:SF54		1.3.5.1	K00234	GO:0055114,GO:0016491	AT5G66760.1	SDH1-1	succinate dehydrogenase 1-1	10.1352	39.4379	13.5751	9.49785	7.03654	4.26453	39.4379	1425.94	1.461	0.000506513	0.0686588
Glyma.13G153200	42.4811	40.5663	17.4608	12.4747	7.23634	16.5382	XLOC_039713	Chr13	1	26821405	26825518	1999	Glyma.13G153200|Glyma.13G153200.1.Wm82.a2.v1,Glyma.13G153200|Glyma.13G153200.2.Wm82.a2.v1	Glyma.13G153200.Wm82.a2.v1	.	.	30502168	Glyma.13G153200.1	Glyma.13G153200.1.p	PF00170	PTHR22952,PTHR22952:SF217			K14432	GO:0043565,GO:0006355,GO:0003700	AT3G44460.1	AtbZIP67,DPBF2	Basic-leucine zipper (bZIP) transcription factor family protein	1.46237	1.53224	0.575567	0.418421	0.247992	0.475999	1.53224	48.44	1.46567	0.0249449	0.451167
Glyma.01G058000	51.3725	65.8246	33.0836	29.1077	11.7591	13.6197	XLOC_000305	Chr01	1	7642485	7647320	2379	Glyma.01G058000|Glyma.01G058000.1.Wm82.a2.v1	Glyma.01G058000.Wm82.a2.v1	.	.	30542937	Glyma.01G058000.1	Glyma.01G058000.1.p	PF00244	PTHR18860,PTHR18860:SF12	KOG0841		K06630	GO:0019904	AT1G26480.1	GF14 IOTA,GRF12	general regulatory factor 12	1.48597	2.08914	0.916354	0.820368	0.338617	0.329385	2.08914	65.8246	1.46707	0.00973228	0.31109
Glyma.19G001100	51.3725	32.1469	34.9216	10.3956	17.1863	14.5925	XLOC_059416	Chr19	1	90833	94339	2374	Glyma.19G001200|Glyma.19G001200.1.Wm82.a2.v1	Glyma.19G001100.Wm82.a2.v1	.	.	30514615	Glyma.19G001100.1	Glyma.19G001100.1.p	PF00237	PTHR13501,PTHR13501:SF0			K02890	GO:0006412,GO:0005840,GO:0003735,GO:0015934	ATCG00810.1		ribosomal protein L22	1.4891	1.02243	0.9693	0.293605	0.495945	0.353656	1.4891	51.3725	1.47339	0.0103533	0.318768
Glyma.09G024400	78.0467	87.2558	36.7596	23.9099	28.0408	20.4295	XLOC_028025	Chr09	1	1957161	1963040	2316	Glyma.09G024400|Glyma.09G024400.1.Wm82.a2.v1	.	Glyma.09G024400.Wm82.a2.v1	.	30486800	Glyma.09G024400.1	Glyma.09G024400.1.p	PF00168,PF01412	PTHR23180,PTHR23180:SF245	KOG1030		K12486	GO:0005515,GO:0005096	AT4G21160.2	AGD12,ZAC	Calcium-dependent ARF-type GTPase activating protein family	2.31895	2.84466	1.04587	0.692204	0.829437	0.507518	2.84466	87.2558	1.47559	0.00323838	0.184496
Glyma.05G227400	310.211	1096.82	245.37	204.793	222.518	166.355	XLOC_014773	Chr05	1	40556860	40562544	2583	Glyma.05G227400|Glyma.05G227400.1.Wm82.a2.v1,Glyma.05G227400|Glyma.05G227400.3.Wm82.a2.v1,Glyma.05G227400|Glyma.05G227400.2.Wm82.a2.v1	.	Glyma.05G227400.Wm82.a2.v1	.	30527332	Glyma.05G227400.1	Glyma.05G227400.1.p	PF00390,PF03949	PTHR23406,PTHR23406:SF26		1.1.1.40	K00029	GO:0055114,GO:0004471,GO:0051287	AT1G79750.1	ATNADP-ME4,NADP-ME4	NADP-malic enzyme 4	8.26433	32.0616	6.25954	5.31602	5.90162	3.70546	32.0616	1096.82	1.47881	0.00122908	0.119144
Glyma.20G237900	24.6983	98.7368	36.7596	35.345	10.8545	11.674	XLOC_063531	Chr20	1	46959905	46963994	2914	Glyma.20G237900|Glyma.20G237900.1.Wm82.a2.v1,Glyma.20G237900|Glyma.20G237900.2.Wm82.a2.v1	.	Glyma.20G237900.Wm82.a2.v1	.	30519461	Glyma.20G237900.1	Glyma.20G237900.1.p	PF07173	PTHR34365,PTHR34365:SF1					AT1G56230.1		Protein of unknown function (DUF1399)	0.583247	2.55837	0.831239	0.813269	0.255183	0.230495	2.55837	98.7368	1.48105	0.0239666	0.44663
Glyma.08G353500	97.8054	47.4549	25.7317	16.633	24.4227	19.4567	XLOC_024054	Chr08	1	46662243	46668839	3479	Glyma.08G353500|Glyma.08G353500.1.Wm82.a2.v1	Glyma.08G353500.Wm82.a2.v1	.	.	30536910	Glyma.08G353500.1	Glyma.08G353500.1.p	PF07731,PF07732,PF00394	PTHR11709,PTHR11709:SF70		1.10.3.2	K05909	GO:0055114,GO:0016491,GO:0005507	AT5G60020.1	ATLAC17,LAC17	laccase 17	1.93456	1.02991	0.48737	0.320561	0.480916	0.32177	1.93456	97.8054	1.48186	0.00981013	0.312356
Glyma.19G010900	16.7949	84.9596	21.1368	7.27692	15.3772	21.4023	XLOC_058061	Chr19	1	1044290	1051756	3502	Glyma.19G010900|Glyma.19G010900.1.Wm82.a2.v1	Glyma.19G010900.Wm82.a2.v1	.	.	30514214	Glyma.19G010900.1	Glyma.19G010900.1.p	PF02705	PTHR30540,PTHR30540:SF18			K03549	GO:0071805,GO:0016020,GO:0015079	AT5G14880.1		Potassium transporter family protein	0.330016	1.83177	0.397711	0.139324	0.300811	0.351623	1.83177	84.9596	1.48276	0.0384331	0.52262
Glyma.15G002900	126.455	148.488	45.0305	50.9384	37.9908	25.2937	XLOC_047233	Chr15	1	267590	271088	3499	Glyma.15G002900|Glyma.15G002900.1.Wm82.a2.v1	.	Glyma.15G002900.Wm82.a2.v1	.	30498700	Glyma.15G002900.1	Glyma.15G002900.1.p	PF00069	PTHR27001,PTHR27001:SF157	KOG0583	2.7.11.1		GO:0006468,GO:0005524,GO:0004672	AT1G80870.1		Protein kinase superfamily protein	2.48696	3.20421	0.848023	0.976106	0.743816	0.41591	3.20421	148.488	1.48391	0.00270854	0.169832
Glyma.05G239400	290.452	439.341	127.74	136.182	117.591	52.533	XLOC_014823	Chr05	1	41509536	41514285	4750	Glyma.05G239400|Glyma.05G239400.1.Wm82.a2.v1	.	Glyma.05G239400.Wm82.a2.v1	.	30524289	Glyma.05G239400.1	Glyma.05G239400.1.p	PF00646,PF13426,PF07646,PF13415,PF13418	PTHR23244,PTHR23244:SF263	KOG4693		K12116	GO:0005515,GO:0042752	AT1G68050.1	ADO3,FKF1	flavin-binding, kelch repeat, f box 1	4.20781	6.98364	1.77205	1.92231	1.69594	0.636313	6.98364	439.341	1.48437	0.000996505	0.102094
Glyma.17G179200	50.3846	192.116	55.1394	43.6615	39.7999	23.348	XLOC_052490	Chr17	1	19680458	19684920	3247	Glyma.17G179200|Glyma.17G179200.1.Wm82.a2.v1,Glyma.17G179200|Glyma.17G179200.2.Wm82.a2.v1,Glyma.17G179200|Glyma.17G179200.3.Wm82.a2.v1	Glyma.17G179200.Wm82.a2.v1	.	.	30479992	Glyma.17G179200.1	Glyma.17G179200.1.p	PF05659,PF00931	PTHR23155,PTHR23155:SF543	KOG2120			GO:0043531	AT5G66900.1		Disease resistance protein (CC-NBS-LRR class) family	1.0678	4.4674	1.11899	0.901596	0.839713	0.413713	4.4674	192.116	1.48478	0.00658866	0.258389
Glyma.11G087700	354.668	1387.67	424.573	346.173	231.563	197.485	XLOC_034970	Chr11	1	6596508	6601936	3597	Glyma.11G087700|Glyma.11G087700.1.Wm82.a2.v1,Glyma.11G087700|Glyma.11G087700.2.Wm82.a2.v1	.	Glyma.11G087700.Wm82.a2.v1	.	30530041	Glyma.11G087700.1	Glyma.11G087700.1.p	PF07690,PF00083	PTHR23500,PTHR23500:SF96	KOG0254			GO:0055085,GO:0016021,GO:0022857	AT3G51490.2	TMT3	tonoplast monosaccharide transporter3	6.7851	29.1287	7.7778	6.45281	4.41022	3.15883	29.1287	1387.67	1.48522	0.000840828	0.092175
Glyma.15G077100	13.8311	41.3317	23.8937	12.4747	8.14089	7.78267	XLOC_047582	Chr15	1	5938260	5939895	1636	Glyma.15G077100|Glyma.15G077100.1.Wm82.a2.v1	.	Glyma.15G077100.Wm82.a2.v1	.	30497512	Glyma.15G077100.1	Glyma.15G077100.1.p	PF00847	PTHR31677				GO:0006355,GO:0003700	AT5G44210.1	ATERF-9,ATERF9,ERF9	erf domain protein 9	0.581764	1.90754	0.962378	0.511261	0.340894	0.273701	1.90754	41.3317	1.48586	0.037367	0.518126
Glyma.16G000200	45.4449	67.3554	57.8964	17.6725	22.6136	20.4295	XLOC_048978	Chr16	1	13695	24091	4185	Glyma.16G000200|Glyma.16G000200.1.Wm82.a2.v1,Glyma.16G000200|Glyma.16G000200.2.Wm82.a2.v1	Glyma.16G000200.Wm82.a2.v1	.	.	30560736	Glyma.16G000200.1	Glyma.16G000200.1.p	PF12847,PF00155	PTHR11751,PTHR11751:SF133		2.1.1.12	K08247	GO:0030170,GO:0009058	AT5G49810.1	MMT	methionine S-methyltransferase	0.747248	1.21521	0.911592	0.283138	0.370173	0.280863	1.21521	67.3554	1.48646	0.00246829	0.163715
Glyma.13G069100	190.671	43.6279	106.603	24.9494	55.1771	39.8862	XLOC_039264	Chr13	1	16887082	16895351	7939	Glyma.13G069100|Glyma.13G069100.1.Wm82.a2.v1	Glyma.13G069100.Wm82.a2.v1	Glyma.13G069200.Wm82.a2.v1	.	30500571	Glyma.13G069100.1	Glyma.13G069100.1.p	PF02943	PTHR35113,PTHR35113:SF1		1.8.7.2	K17892	GO:0055114,GO:0016730	AT2G04700.1		ferredoxin thioredoxin reductase catalytic beta chain family protein	1.6527	0.414928	0.884805	0.210713	0.476129	0.28906	1.89281	266.087	1.48671	0.00420293	0.20984
Glyma.08G016200	50.3846	42.8625	20.2178	16.633	8.14089	15.5653	XLOC_024200	Chr08	1	1278226	1285272	2859	Glyma.08G016200|Glyma.08G016200.1.Wm82.a2.v1	.	Glyma.08G016200.Wm82.a2.v1	.	30537284	Glyma.08G016200.1	Glyma.08G016200.1.p	PF01388	PTHR22970				GO:0003677	AT4G11400.1		ARID/BRIGHT DNA-binding domain;ELM2 domain protein	1.21271	1.13198	0.465976	0.390077	0.195069	0.313239	1.21271	50.3846	1.48719	0.0170595	0.389169
Glyma.12G062900	19.7587	76.5402	24.8127	16.633	18.9954	7.78267	XLOC_037687	Chr12	1	4606805	4610782	2347	Glyma.12G062900|Glyma.12G062900.1.Wm82.a2.v1,Glyma.12G062900|Glyma.12G062900.2.Wm82.a2.v1,Glyma.12G062900|Glyma.12G062900.3.Wm82.a2.v1,Glyma.12G062900|Glyma.12G062900.4.Wm82.a2.v1,Glyma.12G062900|Glyma.12G062900.5.Wm82.a2.v1	.	Glyma.12G062900.Wm82.a2.v1	.	30545862	Glyma.12G062900.1	Glyma.12G062900.1.p	PF07714	PTHR27001,PTHR27001:SF191	KOG1187	2.7.11.1,2.7.10.2		GO:0006468,GO:0004672	AT1G07570.3	APK1,APK1A	Protein kinase superfamily protein	0.579321	2.46235	0.696636	0.475173	0.554455	0.190786	2.46235	76.5402	1.48796	0.0276454	0.466968
Glyma.19G203200	217.345	112.514	53.3014	43.6615	41.609	49.6145	XLOC_059100	Chr19	1	45989243	45994892	3914	Glyma.19G203200|Glyma.19G203200.1.Wm82.a2.v1,Glyma.19G203200|Glyma.19G203200.2.Wm82.a2.v1,Glyma.19G203200|Glyma.19G203200.3.Wm82.a2.v1	Glyma.19G203200.Wm82.a2.v1	Glyma.19G203300.Wm82.a2.v1	.	30512166	Glyma.19G203200.1	Glyma.19G203200.1.p	PF01490	PTHR22950,PTHR22950:SF282	KOG1304		K14209		AT3G11900.1	ANT1	aromatic and neutral transporter 1	3.82124	2.1705	0.897352	0.747951	0.728278	0.729323	3.82124	217.345	1.4923	0.00191077	0.147099
Glyma.08G312400	93.8537	600.84	136.93	133.064	99.4997	64.207	XLOC_025590	Chr08	1	43213037	43217852	2010	Glyma.08G312400|Glyma.08G312400.2.Wm82.a2.v1,Glyma.08G312400|Glyma.08G312400.1.Wm82.a2.v1	.	Glyma.08G312400.Wm82.a2.v1	.	30536912	Glyma.08G312400.1	Glyma.08G312400.1.p	PF00892	PTHR11132,PTHR11132:SF59	KOG1441		K15283	GO:0016021,GO:0016020	AT5G54800.1	ATGPT1,GPT1	glucose 6-phosphate/phosphate translocator 1	3.21314	22.5703	4.48896	4.43873	3.39123	1.83788	22.5703	600.84	1.4928	0.0058904	0.2489
Glyma.11G114600	81.9985	84.9596	35.8406	23.9099	23.5181	24.3208	XLOC_033812	Chr11	1	8746498	8754186	2318	Glyma.11G114600|Glyma.11G114600.1.Wm82.a2.v1,Glyma.11G114600|Glyma.11G114600.2.Wm82.a2.v1	Glyma.11G114600.Wm82.a2.v1	Glyma.11G114700.Wm82.a2.v1	.	30530251	Glyma.11G114600.1	Glyma.11G114600.1.p	PF01217,PF00928	PTHR10121					AT5G05010.1		clathrin adaptor complexes medium subunit family protein	2.43426	2.76741	1.01884	0.691607	0.695057	0.603666	2.76741	93.4021	1.49287	0.00283727	0.173707
Glyma.12G102300	20.7466	212.016	53.3014	54.0571	29.8499	18.4838	XLOC_037873	Chr12	1	9071945	9076023	2535	Glyma.12G102300|Glyma.12G102300.2.Wm82.a2.v1,Glyma.12G102300|Glyma.12G102300.1.Wm82.a2.v1	.	Glyma.12G102300.Wm82.a2.v1	.	30546695	Glyma.12G102300.1	Glyma.12G102300.1.p	PF03000	PTHR32370,PTHR32370:SF25					AT3G22104.1		Phototropic-responsive NPH3 family protein	0.563175	6.31488	1.3855	1.42978	0.806671	0.419514	6.31488	212.016	1.49312	0.0241466	0.447563
Glyma.08G241600	55.3243	23.7275	9.1899	7.27692	9.04543	14.5925	XLOC_025252	Chr08	1	20626373	20632098	2983	Glyma.08G241600|Glyma.08G241600.1.Wm82.a2.v1,Glyma.08G241600|Glyma.08G241600.2.Wm82.a2.v1	.	Glyma.08G241600.Wm82.a2.v1	.	30535499	Glyma.08G241600.1	Glyma.08G241600.1.p	PF00520	PTHR10217,PTHR10217:SF501			K05391	GO:0055085,GO:0016020,GO:0006811,GO:0005216	AT5G15410.1	ATCNGC2,CNGC2,DND1	Cyclic nucleotide-regulated ion channel family protein	1.27625	0.600581	0.203003	0.163565	0.207734	0.281455	2.46738	130.329	1.49315	0.0479537	0.562698
Glyma.16G063600	1427.56	541.905	320.728	275.483	261.413	268.502	XLOC_049299	Chr16	1	6255512	6260421	3033	Glyma.16G063600|Glyma.16G063600.1.Wm82.a2.v1	Glyma.16G063600.Wm82.a2.v1	.	.	30560188	Glyma.16G063600.1	Glyma.16G063600.1.p	PF00646	PTHR32133,PTHR32133:SF117				GO:0005515	AT4G12560.2	CPR30	F-box and associated interaction domains-containing protein	32.389	13.4904	6.96801	6.09001	5.90454	5.09339	32.389	1427.56	1.49318	0.000412644	0.0596472
Glyma.10G023300	75.0829	234.978	37.6786	45.7406	59.6998	18.4838	XLOC_031409	Chr10	1	2025192	2029247	2827	Glyma.10G023300|Glyma.10G023300.1.Wm82.a2.v1,Glyma.10G023300|Glyma.10G023300.2.Wm82.a2.v1,Glyma.10G023300|Glyma.10G023300.3.Wm82.a2.v1	.	Glyma.10G023300.Wm82.a2.v1	.	30476989	Glyma.10G023300.1	Glyma.10G023300.1.p	PF00069	PTHR27001,PTHR27001:SF54	KOG1187	2.7.11.1		GO:0006468,GO:0005524,GO:0004672	AT5G35960.1		Protein kinase family protein	1.82764	6.2759	0.878241	1.08486	1.4467	0.376182	6.2759	234.978	1.49363	0.0121249	0.337965
Glyma.08G334500	388.258	723.305	147.957	95.6395	189.049	161.49	XLOC_025698	Chr08	1	45193906	45196404	1270	Glyma.08G334500|Glyma.08G334500.1.Wm82.a2.v1,Glyma.08G334500|Glyma.08G334500.2.Wm82.a2.v1,Glyma.08G334500|Glyma.08G334500.3.Wm82.a2.v1,Glyma.08G334500|Glyma.08G334500.4.Wm82.a2.v1	.	Glyma.08G334500.Wm82.a2.v1	.	30540197	Glyma.08G334500.1	Glyma.08G334500.1.p		PTHR34686,PTHR34686:SF1					AT4G37300.1	MEE59	maternal effect embryo arrest 59	21.0374	43.0023	7.67675	5.04927	10.1977	7.31602	43.0023	723.305	1.4938	0.00114381	0.11221
Glyma.01G203200	47.4208	35.9739	10.1089	10.3956	10.8545	11.674	XLOC_002279	Chr01	1	53607515	53609496	1473	Glyma.01G203200|Glyma.01G203200.1.Wm82.a2.v1	.	Glyma.01G203200.Wm82.a2.v1	.	30542511	Glyma.01G203200.1	Glyma.01G203200.1.p	PF04570	PTHR33059,PTHR33059:SF31					AT5G47060.1		Protein of unknown function (DUF581)	2.21534	1.84399	0.452215	0.473197	0.504823	0.455983	2.21534	47.4208	1.49534	0.0332115	0.496837
Glyma.17G103000	112.624	32.9123	23.8937	8.31648	23.5181	27.2394	XLOC_053444	Chr17	1	8088583	8091270	2688	Glyma.17G103000|Glyma.17G103000.1.Wm82.a2.v1	.	Glyma.17G103000.Wm82.a2.v1	.	30482514	Glyma.17G103000.1	Glyma.17G103000.1.p	PF01844	PTHR33427				GO:0004519,GO:0003676	AT1G18680.1		HNH endonuclease domain-containing protein	2.88322	0.924491	0.585733	0.207446	0.599383	0.583041	2.88322	112.624	1.49615	0.0224315	0.436984
Glyma.10G298400	68.1674	135.476	43.1925	34.3055	29.8499	23.348	XLOC_031294	Chr10	1	51496479	51499672	2090	Glyma.10G298400|Glyma.10G298400.1.Wm82.a2.v1,Glyma.10G298400|Glyma.10G298400.2.Wm82.a2.v1,Glyma.10G298400|Glyma.10G298400.3.Wm82.a2.v1	Glyma.10G298400.Wm82.a2.v1	.	.	30478112	Glyma.10G298400.1	Glyma.10G298400.1.p	PF00069	PTHR27001,PTHR27001:SF96	KOG1187	2.7.11.1	K13430	GO:0006468,GO:0005524,GO:0004672	AT5G13160.1	PBS1	Protein kinase superfamily protein	2.24442	4.8943	1.36178	1.10056	0.978426	0.64274	4.8943	135.476	1.49826	0.0031711	0.182826
Glyma.18G265900	40.5053	152.315	30.3267	12.4747	33.4681	33.0764	XLOC_057463	Chr18	1	55040041	55042737	1800	Glyma.18G265900|Glyma.18G265900.1.Wm82.a2.v1	.	Glyma.18G265900.Wm82.a2.v1	.	30558313	Glyma.18G265900.1	Glyma.18G265900.1.p	PF00201	PTHR11926,PTHR11926:SF265		2.4.1.324		GO:0016758,GO:0008152	AT3G02100.1		UDP-Glycosyltransferase superfamily protein	1.54851	6.38916	1.11019	0.46468	1.27377	1.05725	6.38916	152.315	1.49845	0.016637	0.386733
Glyma.11G134300	39.5173	16.0734	17.4608	10.3956	4.52272	10.7012	XLOC_035194	Chr11	1	10262747	10265186	1838	Glyma.11G134300|Glyma.11G134300.1.Wm82.a2.v1	.	Glyma.11G134300.Wm82.a2.v1	.	30530716	Glyma.11G134300.1	Glyma.11G134300.1.p	PF00201	PTHR11926,PTHR11926:SF102	KOG1192			GO:0016758,GO:0008152	AT3G46670.1	UGT76E11	UDP-glucosyl transferase 76E11	1.47951	0.660294	0.625984	0.379227	0.168572	0.334979	1.47951	39.5173	1.49865	0.0446268	0.54657
Glyma.18G221200	28.6501	101.033	8.27091	16.633	21.709	10.7012	XLOC_055768	Chr18	1	50835675	50846886	5917	Glyma.18G221200|Glyma.18G221200.1.Wm82.a2.v1	Glyma.18G221200.Wm82.a2.v1	.	.	30555533	Glyma.18G221200.1	Glyma.18G221200.1.p	PF16206,PF09324,PF16213,PF12783,PF01369	PTHR10663,PTHR10663:SF42			K18442	GO:0032012,GO:0005086	AT3G60860.1		SEC7-like guanine nucleotide exchange family protein	0.333195	1.28925	0.0921078	0.188479	0.251345	0.104055	1.28925	101.033	1.49879	0.0441775	0.545194
Glyma.11G116600	19.7587	73.4786	42.2735	23.9099	12.6636	11.674	XLOC_035114	Chr11	1	8874156	8879691	3117	Glyma.11G116700|Glyma.11G116700.1.Wm82.a2.v1,Glyma.11G116700|Glyma.11G116700.2.Wm82.a2.v1,Glyma.11G116700|Glyma.11G116700.3.Wm82.a2.v1,Glyma.11G116700|Glyma.11G116700.4.Wm82.a2.v1,Glyma.11G116700|Glyma.11G116700.5.Wm82.a2.v1,Glyma.11G116700|Glyma.11G116700.6.Wm82.a2.v1	Glyma.11G116600.Wm82.a2.v1	Glyma.11G116700.Wm82.a2.v1	.	30530145	Glyma.11G116600.1	Glyma.11G116600.1.p	PF00483	PTHR22572,PTHR22572:SF111	KOG1322	2.7.7.27	K00975	GO:0016779,GO:0009058	AT4G39210.1	APL3	Glucose-1-phosphate adenylyltransferase family protein	0.43621	1.77991	0.893669	0.514323	0.278325	0.215484	1.77991	73.4786	1.49947	0.0166591	0.386733
Glyma.13G241100	38.5294	176.808	24.8127	25.989	40.7044	18.4838	XLOC_041957	Chr13	1	35098937	35112910	4517	Glyma.13G241100|Glyma.13G241100.1.Wm82.a2.v1	.	Glyma.13G241100.Wm82.a2.v1	.	30500555	Glyma.13G241100.1	Glyma.13G241100.1.p		PTHR35130,PTHR35130:SF1					AT4G04920.2	SFR6	sensitive to freezing 6	0.586971	2.95546	0.361967	0.385776	0.617338	0.235437	2.95546	176.808	1.5018	0.0200052	0.417582
Glyma.19G122800	101.757	112.514	37.6786	31.1868	37.9908	19.4567	XLOC_059988	Chr19	1	38094344	38100572	2796	Glyma.19G122800|Glyma.19G122800.1.Wm82.a2.v1	.	Glyma.19G122800.Wm82.a2.v1	.	30514017	Glyma.19G122800.1	Glyma.19G122800.1.p	PF00170	PTHR22952,PTHR22952:SF192			K14432	GO:0043565,GO:0006355,GO:0003700	AT3G56850.1	AREB3,DPBF3	ABA-responsive element binding protein 3	2.50439	3.03839	0.887978	0.747875	0.930834	0.400372	3.03839	112.514	1.50228	0.00326813	0.185032
Glyma.02G137700	250.935	159.204	62.4913	44.7011	75.9816	44.7504	XLOC_006191	Chr02	1	14243837	14248588	4752	-	.	Glyma.02G137700.Wm82.a2.v1	.	30506925	Glyma.02G137700.1	Glyma.02G137700.1.p	PF02893,PF00168,PF16016	PTHR23319,PTHR23319:SF17	KOG1032			GO:0005515	AT3G59660.1		C2 domain-containing protein / GRAM domain-containing protein	3.63379	2.52959	0.866539	0.63072	1.09538	0.541816	3.63379	250.935	1.50268	0.00157555	0.134033
Glyma.13G164400	37.5415	51.2819	16.5418	14.5538	10.8545	11.674	XLOC_039758	Chr13	1	27938327	27945187	4079	Glyma.13G164400|Glyma.13G164400.1.Wm82.a2.v1,Glyma.13G164500|Glyma.13G164500.1.Wm82.a2.v1	Glyma.13G164400.Wm82.a2.v1;Glyma.13G164500.Wm82.a2.v1	.	.	30504512	Glyma.13G164400.1	Glyma.13G164400.1.p										0.633333	0.949259	0.267223	0.239232	0.182301	0.164664	0.949259	53.5322	1.50683	0.018971	0.407995
Glyma.20G144500	80.0226	49.7511	22.0558	16.633	21.709	14.5925	XLOC_063080	Chr20	1	38299061	38301054	1992	Glyma.20G144500|Glyma.20G144500.1.Wm82.a2.v1	.	Glyma.20G144500.Wm82.a2.v1	.	30520669	Glyma.20G144500.1	Glyma.20G144500.1.p										2.76438	1.88576	0.729587	0.559855	0.74659	0.421475	2.76438	80.0226	1.50703	0.0101062	0.317635
Glyma.15G059800	37.5415	57.4051	13.7849	7.27692	17.1863	13.6197	XLOC_047502	Chr15	1	4623040	4631646	2963	Glyma.15G059800|Glyma.15G059800.2.Wm82.a2.v1,Glyma.15G059800|Glyma.15G059800.3.Wm82.a2.v1,Glyma.15G059800|Glyma.15G059800.1.Wm82.a2.v1	.	Glyma.15G059800.Wm82.a2.v1	.	30497977	Glyma.15G059800.1	Glyma.15G059800.1.p	PF03169	PTHR22601,PTHR22601:SF11				GO:0055085	AT5G64410.1	ATOPT4,OPT4	oligopeptide transporter 4	0.871875	1.46283	0.30656	0.164669	0.397358	0.264464	1.46283	57.4051	1.50734	0.0264894	0.462175
Glyma.01G164300	31.6139	111.749	15.6228	28.0681	12.6636	15.5653	XLOC_002065	Chr01	1	50189239	50192953	1697	Glyma.01G164300|Glyma.01G164300.1.Wm82.a2.v1	.	Glyma.01G164300.Wm82.a2.v1	.	30544241	Glyma.01G164300.1	Glyma.01G164300.1.p	PF13685	PTHR21090,PTHR21090:SF13		4.2.3.4	K01735		AT5G66120.2		3-dehydroquinate synthase, putative	1.28195	4.97204	0.606628	1.10899	0.511218	0.527726	4.97204	111.749	1.50744	0.0279152	0.468314
Glyma.19G225800	179.804	244.929	79.9521	57.1758	63.318	56.4244	XLOC_060491	Chr19	1	47760247	47764990	3822	Glyma.19G225800|Glyma.19G225800.1.Wm82.a2.v1,Glyma.19G225800|Glyma.19G225800.2.Wm82.a2.v1	.	Glyma.19G225800.Wm82.a2.v1	.	30512627	Glyma.19G225800.1	Glyma.19G225800.1.p	PF01936	PTHR14379,PTHR14379:SF7				GO:0010468,GO:0005777	AT5G61190.1		putative endonuclease or glycosyl hydrolase with C2H2-type zinc finger domain	3.2373	4.83863	1.37843	1.00304	1.13493	0.849391	4.83863	244.929	1.50813	0.000397072	0.0584155
Glyma.17G140100	35.5656	141.599	39.5166	11.4352	20.8045	43.7775	XLOC_053618	Chr17	1	11385106	11386025	920	Glyma.17G140100|Glyma.17G140100.1.Wm82.a2.v1	.	Glyma.17G140100.Wm82.a2.v1	.	30479868	Glyma.17G140100.1	Glyma.17G140100.1.p	PF14547	PTHR31731,PTHR31731:SF25					AT1G62500.1		Bifunctional inhibitor/lipid-transfer protein/seed storage 2S albumin superfamily protein	2.66022	11.6211	2.83032	0.833393	1.54917	2.73776	16.1337	262.829	1.51036	0.0164762	0.384735
Glyma.03G042700	517.677	1385.38	405.275	366.965	208.949	233.48	XLOC_006663	Chr03	1	5405680	5409385	2212	Glyma.03G042700|Glyma.03G042700.1.Wm82.a2.v1,Glyma.03G042700|Glyma.03G042700.2.Wm82.a2.v1,Glyma.03G042700|Glyma.03G042700.3.Wm82.a2.v1	Glyma.03G042700.Wm82.a2.v1	.	.	30518933	Glyma.03G042700.1	Glyma.03G042700.1.p	PF03106	PTHR31221,PTHR31221:SF1			K13424	GO:0043565,GO:0006355,GO:0003700	AT2G38470.1	ATWRKY33,WRKY33	WRKY DNA-binding protein 33	16.1045	47.2886	12.0728	11.1233	6.47124	6.0729	47.2886	1385.38	1.51179	0.000307587	0.0515295
Glyma.09G286300	136.335	61.2321	32.1647	27.0286	26.2317	26.2665	XLOC_029339	Chr09	1	50170919	50176335	3546	Glyma.09G286300|Glyma.09G286300.1.Wm82.a2.v1,Glyma.09G286400|Glyma.09G286400.1.Wm82.a2.v1	.	Glyma.09G286300.Wm82.a2.v1;Glyma.09G286400.Wm82.a2.v1	.	30482999	Glyma.09G286300.1	Glyma.09G286300.1.p	PF14432,PF01535,PF13041	PTHR24015,PTHR24015:SF154					AT3G49170.1	EMB2261	Tetratricopeptide repeat (TPR)-like superfamily protein	2.64571	1.30381	0.597702	0.511069	0.50678	0.426182	2.64571	136.335	1.51533	0.00515861	0.231804
Glyma.07G060500	13.8311	101.033	27.5697	15.5934	19.8999	14.5925	XLOC_019356	Chr07	1	5378706	5383523	3456	Glyma.07G060500|Glyma.07G060500.1.Wm82.a2.v1,Glyma.07G060500|Glyma.07G060500.2.Wm82.a2.v1	Glyma.07G060500.Wm82.a2.v1	.	.	30495353	Glyma.07G060500.1	Glyma.07G060500.1.p	PF00657	PTHR22835,PTHR22835:SF200		3.2.1.51		GO:0016788	AT4G01130.1		GDSL-like Lipase/Acylhydrolase superfamily protein	0.275395	2.20731	0.525658	0.302526	0.394466	0.242934	2.20731	101.033	1.51607	0.0281047	0.469512
Glyma.03G155200	78.0467	52.8127	17.4608	17.6725	16.2818	17.511	XLOC_008575	Chr03	1	37044778	37051412	3843	Glyma.03G155300|Glyma.03G155300.1.Wm82.a2.v1	Glyma.03G155200.Wm82.a2.v1	.	.	30515589	Glyma.03G155200.1	Glyma.03G155200.1.p		PTHR36046					AT4G02725.1			1.39752	1.03763	0.299391	0.308335	0.290243	0.262164	1.39752	78.0467	1.51609	0.0123073	0.341013
Glyma.10G013700	47.4208	49.7511	15.6228	7.27692	16.2818	15.5653	XLOC_029835	Chr10	1	1217974	1224949	1524	Glyma.10G013700|Glyma.10G013700.2.Wm82.a2.v1,Glyma.10G013700|Glyma.10G013700.3.Wm82.a2.v1,Glyma.10G013700|Glyma.10G013700.1.Wm82.a2.v1	Glyma.10G013700.Wm82.a2.v1	.	.	30477913	Glyma.10G013700.1	Glyma.10G013700.1.p	PF00582	PTHR31964,PTHR31964:SF52				GO:0006950	AT3G62550.1		Adenine nucleotide alpha hydrolases-like superfamily protein	2.14121	2.46486	0.675491	0.320153	0.731893	0.587632	4.18558	112.951	1.5164	0.0206668	0.422227
Glyma.U034400	65.2036	84.1942	19.2988	27.0286	16.2818	15.5653	XLOC_064394	scaffold_32	1	182101	187260	2126	Glyma.U034300|Glyma.U034300.1.Wm82.a2.v1,Glyma.U034300|Glyma.U034300.2.Wm82.a2.v1,Glyma.U034300|Glyma.U034300.3.Wm82.a2.v1	Glyma.U034400.Wm82.a2.v1	Glyma.U034300.Wm82.a2.v1	.	30523534	Glyma.U034400.1	Glyma.U034400.1.p										2.11049	2.99015	0.598152	0.852423	0.52465	0.421238	2.99015	84.1942	1.51895	0.0111458	0.328667
Glyma.07G090200	57.3001	206.658	54.2204	46.7802	45.2272	19.4567	XLOC_020918	Chr07	1	8437635	8446776	2611	Glyma.07G090200|Glyma.07G090200.1.Wm82.a2.v1	.	Glyma.07G090200.Wm82.a2.v1	.	30495316	Glyma.07G090200.1	Glyma.07G090200.1.p	PF13646	PTHR10648,PTHR10648:SF11			K03456		AT3G25800.1	PDF1,PP2AA2,PR 65	protein phosphatase 2A subunit A2	1.51016	5.97613	1.36836	1.2013	1.18665	0.428739	5.97613	206.658	1.51952	0.00646535	0.256269
Glyma.09G273900	343.801	140.069	90.98	77.967	52.4635	68.0984	XLOC_027858	Chr09	1	48997462	49005285	5034	Glyma.09G273900|Glyma.09G273900.1.Wm82.a2.v1	Glyma.09G273900.Wm82.a2.v1	.	.	30486419	Glyma.09G273900.1	Glyma.09G273900.1.p	PF00122,PF12710,PF16209,PF16212	PTHR24092,PTHR24092:SF74		3.6.3.1	K14802	GO:0046872,GO:0000166,GO:0016021,GO:0015914,GO:0005524,GO:0004012,GO:0000287	AT5G04930.1	ALA1	aminophospholipid ATPase 1	4.69968	2.10088	1.19091	1.03847	0.713962	0.778315	4.69968	343.801	1.51959	0.000917138	0.0975931
Glyma.06G313600	32.6018	16.8388	18.3798	10.3956	7.23634	5.837	XLOC_018520	Chr06	1	50219160	50226738	2345	Glyma.06G313600|Glyma.06G313600.4.Wm82.a2.v1,Glyma.06G313600|Glyma.06G313600.1.Wm82.a2.v1,Glyma.06G313600|Glyma.06G313600.2.Wm82.a2.v1,Glyma.06G313600|Glyma.06G313600.3.Wm82.a2.v1	.	Glyma.06G313600.Wm82.a2.v1	.	30549346	Glyma.06G313600.1	Glyma.06G313600.1.p	PF07690	PTHR23504,PTHR23504:SF29	KOG2615			GO:0055085,GO:0016021	AT5G13750.1	ZIFL1	zinc induced facilitator-like 1	0.956695	0.54218	0.516467	0.297236	0.211401	0.143212	2.06629	85.7996	1.52077	0.0387932	0.52262
Glyma.05G224500	35.5656	89.552	56.9774	16.633	13.5681	33.0764	XLOC_013529	Chr05	1	40342557	40345847	2112	Glyma.05G224500|Glyma.05G224500.1.Wm82.a2.v1,Glyma.05G224500|Glyma.05G224500.2.Wm82.a2.v1,Glyma.05G224500|Glyma.05G224500.3.Wm82.a2.v1,Glyma.05G224500|Glyma.05G224500.4.Wm82.a2.v1,Glyma.05G224600|Glyma.05G224600.1.Wm82.a2.v1	Glyma.05G224500.Wm82.a2.v1;Glyma.05G224600.Wm82.a2.v1	.	.	30524082	Glyma.05G224500.1	Glyma.05G224500.1.p	PF05153	PTHR12588,PTHR12588:SF1	KOG1573	1.13.99.1	K00469	GO:0055114,GO:0050113,GO:0019310,GO:0005737,GO:0005506	AT4G26260.2	MIOX4	myo-inositol oxygenase 4	1.15881	3.20151	1.77768	0.528045	0.440106	0.901063	3.20151	89.552	1.52397	0.00615211	0.253624
Glyma.14G101100	24.6983	101.033	20.2178	22.8703	12.6636	15.5653	XLOC_044854	Chr14	1	10017761	10022391	2063	Glyma.14G101100|Glyma.14G101100.1.Wm82.a2.v1	.	Glyma.14G101100.Wm82.a2.v1	.	30534427	Glyma.14G101100.1	Glyma.14G101100.1.p	PF07690	PTHR31585,PTHR31585:SF3				GO:0055085,GO:0016021	AT5G10820.1		Major facilitator superfamily protein	0.82384	3.69775	0.645772	0.743307	0.420522	0.434101	3.69775	101.033	1.52407	0.0229787	0.440793
Glyma.10G251200	108.673	29.0853	27.5697	13.5143	9.94997	33.0764	XLOC_031063	Chr10	1	47928786	47932186	2405	Glyma.10G251200|Glyma.10G251200.1.Wm82.a2.v1,Glyma.10G251200|Glyma.10G251200.2.Wm82.a2.v1	Glyma.10G251200.Wm82.a2.v1	.	.	30477182	Glyma.10G251200.1	Glyma.10G251200.1.p		PTHR15921,PTHR15921:SF4					AT4G04885.1	PCFS4	PCF11P-similar protein 4	3.10942	0.913129	0.755373	0.376767	0.283425	0.791287	3.10942	108.673	1.52558	0.0211964	0.426343
Glyma.20G017100	804.178	257.175	290.401	167.369	148.345	148.844	XLOC_062453	Chr20	1	1618030	1625566	2998	Glyma.20G017100|Glyma.20G017100.1.Wm82.a2.v1,Glyma.20G017100|Glyma.20G017100.2.Wm82.a2.v1	.	Glyma.20G017100.Wm82.a2.v1	.	30523300	Glyma.20G017100.1	Glyma.20G017100.1.p	PF01740,PF00916	PTHR11814,PTHR11814:SF93			K17471	GO:0016021,GO:0015116,GO:0008272,GO:0055085,GO:0016020,GO:0008271	AT1G23090.1	AST91,SULTR3;3	sulfate transporter 91	18.4584	6.47696	6.3828	3.74317	3.38979	2.85647	32.5701	1729.03	1.52609	0.000152512	0.0366649
Glyma.01G155300	31.6139	56.6397	14.7038	12.4747	13.5681	9.72834	XLOC_000822	Chr01	1	49271969	49281366	4505	Glyma.01G155300|Glyma.01G155300.1.Wm82.a2.v1	Glyma.01G155300.Wm82.a2.v1	.	.	30544640	Glyma.01G155300.1	Glyma.01G155300.1.p	PF09379,PF00373,PF00784,PF00225	PTHR24115,PTHR24115:SF470	KOG0239	3.6.4.5		GO:0005856,GO:0008017,GO:0007018,GO:0005524,GO:0003777,GO:0005871	AT5G65930.2	KCBP,PKCBP,ZWI	kinesin-like calmodulin-binding protein (ZWICHEL)	0.4829	0.949293	0.21507	0.185666	0.206327	0.124244	0.949293	56.6397	1.52653	0.022566	0.437527
Glyma.04G233400	85.9502	228.855	57.8964	35.345	56.0817	37.9405	XLOC_010642	Chr04	1	50212406	50218429	3964	Glyma.04G233400|Glyma.04G233400.1.Wm82.a2.v1,Glyma.04G233400|Glyma.04G233400.2.Wm82.a2.v1,Glyma.04G233400|Glyma.04G233400.3.Wm82.a2.v1	Glyma.04G233400.Wm82.a2.v1	.	.	30487819	Glyma.04G233400.1	Glyma.04G233400.1.p	PF00400	PTHR14221,PTHR14221:SF1				GO:0005515	AT5G24320.1		Transducin/WD40 repeat-like superfamily protein	1.49207	4.35914	0.962415	0.597847	0.969211	0.550683	4.35914	228.855	1.52746	0.00258711	0.16507
Glyma.05G239300	531.508	152.315	85.4661	69.6505	99.4997	94.3649	XLOC_013609	Chr05	1	41498917	41508914	5704	Glyma.05G239300|Glyma.05G239300.3.Wm82.a2.v1,Glyma.05G239300|Glyma.05G239300.1.Wm82.a2.v1,Glyma.05G239300|Glyma.05G239300.2.Wm82.a2.v1	Glyma.05G239300.Wm82.a2.v1	.	.	30524819	Glyma.05G239300.1	Glyma.05G239300.1.p	PF02212,PF00350,PF01031	PTHR11566,PTHR11566:SF80				GO:0005525,GO:0003924	AT1G14830.1	ADL1C,ADL5,DL1C,DRP1C	DYNAMIN-like 1C	6.41217	2.01622	0.987322	0.818729	1.19502	0.951837	6.41217	531.508	1.52784	0.00283946	0.173707
Glyma.07G173000	15.8069	142.365	35.8406	22.8703	25.3272	19.4567	XLOC_021325	Chr07	1	30309381	30312346	2966	Glyma.07G173000|Glyma.07G173000.1.Wm82.a2.v1	.	Glyma.07G173000.Wm82.a2.v1	.	30494090	Glyma.07G173000.1	Glyma.07G173000.1.p	PF00954,PF00069	PTHR27002,PTHR27002:SF119	KOG1187	2.7.11.1		GO:0048544,GO:0006468,GO:0005524,GO:0004672	AT1G34300.1		lectin protein kinase family protein	0.366734	3.62414	0.796249	0.517007	0.584988	0.377424	3.62414	142.365	1.52851	0.022032	0.433237
Glyma.09G035600	241.056	1504.78	372.191	293.156	241.513	201.377	XLOC_028080	Chr09	1	2972764	2979030	2749	Glyma.09G035600|Glyma.09G035600.1.Wm82.a2.v1,Glyma.09G035600|Glyma.09G035600.2.Wm82.a2.v1,Glyma.09G035600|Glyma.09G035600.3.Wm82.a2.v1	.	Glyma.09G035600.Wm82.a2.v1	.	30485213	Glyma.09G035600.1	Glyma.09G035600.1.p	PF00549,PF00285	PTHR23118,PTHR23118:SF6		2.3.3.8	K01648	GO:0008152,GO:0003824,GO:0046912	AT3G06650.1	ACLB-1	ATP-citrate lyase B-1	6.03417	41.3306	8.92146	7.15022	6.01862	4.21469	41.3306	1504.78	1.52868	0.00204205	0.151171
Glyma.12G136900	90.8899	76.5402	47.7875	16.633	28.9454	28.2122	XLOC_036849	Chr12	1	16275987	16278591	1900	Glyma.12G136900|Glyma.12G136900.1.Wm82.a2.v1	Glyma.12G136900.Wm82.a2.v1	.	.	30549046	Glyma.12G136900.1	Glyma.12G136900.1.p		PTHR31681,PTHR31681:SF10					AT5G54630.1		zinc finger protein-related	3.29182	3.04165	1.65732	0.586964	1.04365	0.854309	3.29182	103.673	1.53172	0.00153791	0.132911
Glyma.09G191300	66.1915	49.7511	38.5976	21.8308	23.5181	7.78267	XLOC_027417	Chr09	1	41601397	41605614	2707	Glyma.09G191300|Glyma.09G191300.1.Wm82.a2.v1	Glyma.09G191300.Wm82.a2.v1	.	.	30483474	Glyma.09G191300.1	Glyma.09G191300.1.p	PF07714	PTHR27001,PTHR27001:SF89	KOG1187	2.7.11.1		GO:0006468,GO:0004672	AT3G24550.1	ATPERK1,PERK1	proline extensin-like receptor kinase 1	1.68263	1.38768	0.939543	0.540724	0.595176	0.165414	1.68263	66.1915	1.53246	0.00641496	0.255878
Glyma.02G228700	29.638	76.5402	49.6255	17.6725	22.6136	13.6197	XLOC_004038	Chr02	1	41618420	41628913	2810	Glyma.02G228700|Glyma.02G228700.1.Wm82.a2.v1	Glyma.02G228700.Wm82.a2.v1	.	.	30509415	Glyma.02G228700.1	Glyma.02G228700.1.p	PF00300,PF01591	PTHR10606,PTHR10606:SF44	KOG0234	2.7.1.105,3.1.3.46		GO:0006000,GO:0005524,GO:0003873,GO:0006003,GO:0003824	AT1G07110.1	ATF2KP,F2KP,FKFBP	fructose-2,6-bisphosphatase	0.7258	2.05663	1.1637	0.421684	0.551308	0.278864	2.05663	76.5402	1.53251	0.00595383	0.249999
Glyma.04G017900	108.673	66.59	22.0558	12.4747	32.5636	22.3752	XLOC_009534	Chr04	1	1396851	1407279	6223	Glyma.04G017900|Glyma.04G017900.3.Wm82.a2.v1,Glyma.04G017900|Glyma.04G017900.1.Wm82.a2.v1,Glyma.04G017900|Glyma.04G017900.2.Wm82.a2.v1	Glyma.04G017900.Wm82.a2.v1	Glyma.04G018000.Wm82.a2.v1	.	30487403	Glyma.04G017900.1	Glyma.04G017900.1.p	PF00246	PTHR11705,PTHR11705:SF81	KOG2650	3.4.17.20		GO:0008270,GO:0006508,GO:0004181	AT5G42320.1		Zn-dependent exopeptidases superfamily protein	1.2017	0.807947	0.233543	0.134408	0.358478	0.20687	1.2017	108.673	1.53341	0.0106459	0.323235
Glyma.03G034400	116.576	122.464	75.3572	34.3055	40.7044	33.0764	XLOC_006627	Chr03	1	4025982	4030630	4230	Glyma.03G034400|Glyma.03G034400.1.Wm82.a2.v1,Glyma.03G034400|Glyma.03G034400.2.Wm82.a2.v1	Glyma.03G034400.Wm82.a2.v1	.	.	30516718	Glyma.03G034400.1	Glyma.03G034400.1.p	PF00931	PTHR23155,PTHR23155:SF562	KOG4658			GO:0043531	AT3G14460.1		LRR and NB-ARC domains-containing disease resistance protein	1.89646	2.18596	1.17389	0.543774	0.659223	0.449893	2.18596	122.464	1.53346	0.00018167	0.0407578
Glyma.01G060300	256.863	760.044	266.507	208.951	158.295	76.8539	XLOC_000315	Chr01	1	8127582	8132640	2078	Glyma.01G060300|Glyma.01G060300.1.Wm82.a2.v1	Glyma.01G060300.Wm82.a2.v1	.	.	30542509	Glyma.01G060300.1	Glyma.01G060300.1.p	PF16135,PF07897,PF16136	PTHR31413,PTHR31413:SF6				GO:0007165	AT3G29575.3	AFP3	ABI five binding protein 3	8.50609	27.6164	8.451	6.7421	5.21859	2.1279	27.6164	955.052	1.53398	0.00065806	0.0820516
Glyma.11G023200	991.885	202.831	264.669	170.488	179.1	147.871	XLOC_034671	Chr11	1	1664840	1667455	1935	Glyma.11G023200|Glyma.11G023200.1.Wm82.a2.v1,Glyma.11G023200|Glyma.11G023200.2.Wm82.a2.v1	.	Glyma.11G023200.Wm82.a2.v1	.	30529270	Glyma.11G023200.1	Glyma.11G023200.1.p	PF00230	PTHR19139,PTHR19139:SF169	KOG0223		K09872	GO:0016020,GO:0006810,GO:0005215	AT4G00430.1	PIP1;4,PIP1E,TMP-C	plasma membrane intrinsic protein 1;4	35.274	7.91459	9.01295	5.90755	6.34081	4.39676	60.5424	2074.4	1.536	0.000996943	0.102094
Glyma.15G005700	103.733	249.521	39.5166	43.6615	47.0362	44.7504	XLOC_047247	Chr15	1	498229	501524	2451	Glyma.15G005800|Glyma.15G005800.1.Wm82.a2.v1	Glyma.15G005700.Wm82.a2.v1	.	.	30499117	Glyma.15G005700.1	Glyma.15G005700.1.p										2.91238	7.68666	1.06238	1.1944	1.31468	1.05047	7.68666	249.521	1.53668	0.00413758	0.20859
Glyma.09G275100	93.8537	262.533	52.3824	44.7011	56.0817	39.8862	XLOC_029272	Chr09	1	49078989	49084461	2417	Glyma.09G275100|Glyma.09G275100.1.Wm82.a2.v1	.	Glyma.09G275100.Wm82.a2.v1	.	30485537	Glyma.09G275100.1	Glyma.09G275100.1.p	PF07714	PTHR27001,PTHR27001:SF4	KOG1187	2.7.11.1		GO:0006468,GO:0004672	AT3G08760.1	ATSIK	Protein kinase superfamily protein	2.67208	8.20127	1.42808	1.24004	1.58955	0.949462	8.20127	262.533	1.54108	0.00305042	0.179228
Glyma.04G058500	16.7949	29.0853	22.0558	8.31648	7.23634	7.78267	XLOC_011038	Chr04	1	4802475	4805126	1877	Glyma.04G058500|Glyma.04G058500.1.Wm82.a2.v1	.	Glyma.04G058500.Wm82.a2.v1	.	30489563	Glyma.04G058500.1	Glyma.04G058500.1.p	PF13962,PF12796	PTHR24128,PTHR24128:SF24					AT4G10720.1		Ankyrin repeat family protein	0.615725	1.16999	0.774288	0.297078	0.264111	0.238559	1.16999	29.3218	1.54238	0.0320282	0.494784
Glyma.12G137700	33.5897	70.417	11.9469	13.5143	11.7591	14.5925	XLOC_036852	Chr12	1	16408824	16412760	2648	Glyma.12G137700|Glyma.12G137700.1.Wm82.a2.v1	Glyma.12G137700.Wm82.a2.v1	.	.	30545717	Glyma.12G137700.1	Glyma.12G137700.1.p	PF03514	PTHR31636,PTHR31636:SF18					AT5G48150.2	PAT1	GRAS family transcription factor	0.872897	2.00786	0.29729	0.342192	0.304219	0.317062	2.22362	104.263	1.54309	0.0242615	0.448123
Glyma.10G174600	14.819	85.725	22.9748	19.7516	18.0909	4.86417	XLOC_032157	Chr10	1	40814934	40825312	3391	Glyma.10G174700|Glyma.10G174700.1.Wm82.a2.v1,Glyma.10G174700|Glyma.10G174700.2.Wm82.a2.v1,Glyma.10G174700|Glyma.10G174700.4.Wm82.a2.v1,Glyma.10G174700|Glyma.10G174700.5.Wm82.a2.v1,Glyma.10G174700|Glyma.10G174700.3.Wm82.a2.v1,Glyma.10G174700|Glyma.10G174700.6.Wm82.a2.v1	Glyma.10G174600.Wm82.a2.v1;Glyma.10G174800.Wm82.a2.v1	Glyma.10G174700.Wm82.a2.v1	.	30477352	Glyma.10G174600.1	Glyma.10G174600.1.p	PF16499	PTHR11452,PTHR11452:SF33	KOG2366	3.2.1.22	K07407		AT5G08370.1	AGAL2,AtAGAL2	alpha-galactosidase 2	0.300722	1.90877	0.446445	0.390545	0.365479	0.0825301	1.90877	85.725	1.54398	0.0374711	0.518149
Glyma.07G166700	42.4811	66.59	5.51394	5.1978	15.3772	18.4838	XLOC_019924	Chr07	1	26230478	26239091	1698	Glyma.07G166700|Glyma.07G166700.1.Wm82.a2.v1	Glyma.07G166700.Wm82.a2.v1	.	.	30491363	Glyma.07G166700.1	Glyma.07G166700.1.p	PF00069	PTHR27002,PTHR27002:SF4	KOG1187	2.7.11.1		GO:0006468,GO:0005524,GO:0004672	AT1G70740.1		Protein kinase superfamily protein	1.7216	2.96104	0.213978	0.205247	0.6204	0.626306	2.96104	66.59	1.54572	0.0482311	0.563784
Glyma.02G272200	63.2277	40.5663	28.4887	16.633	10.8545	17.511	XLOC_005809	Chr02	1	45601441	45610831	4501	Glyma.02G272200|Glyma.02G272200.1.Wm82.a2.v1	.	Glyma.02G272200.Wm82.a2.v1	.	30507856	Glyma.02G272200.1	Glyma.02G272200.1.p	PF00111,PF03450,PF01799,PF01315,PF00941,PF02738	PTHR11908,PTHR11908:SF98		1.2.3.1	K09842	GO:0051536,GO:0009055,GO:0055114,GO:0046872,GO:0016491	AT2G27150.1	AAO3,AOdelta,At-AO3,AtAAO3	abscisic aldehyde oxidase 3	0.966659	0.680503	0.417069	0.247774	0.165209	0.223838	0.966659	63.2277	1.54575	0.00723139	0.27047
Glyma.06G292100	81.0105	49.7511	23.8937	19.7516	16.2818	16.5382	XLOC_016822	Chr06	1	48095074	48097378	2264	Glyma.06G292100|Glyma.06G292100.1.Wm82.a2.v1	Glyma.06G292100.Wm82.a2.v1	.	.	30553336	Glyma.06G292100.1	Glyma.06G292100.1.p	PF00069,PF00139	PTHR27007,PTHR27007:SF9	KOG1187	2.7.11.1		GO:0006468,GO:0005524,GO:0004672,GO:0030246	AT4G04960.1		Concanavalin A-like lectin protein kinase family protein	2.46229	1.65921	0.695428	0.584954	0.49267	0.420284	3.30515	132.501	1.54578	0.00710731	0.267183
Glyma.02G115900	72.1191	119.403	59.7344	34.3055	22.6136	29.185	XLOC_003464	Chr02	1	11280858	11288400	2520	Glyma.02G115900|Glyma.02G115900.1.Wm82.a2.v1,Glyma.02G115900|Glyma.02G115900.2.Wm82.a2.v1	Glyma.02G115900.Wm82.a2.v1	.	.	30507087	Glyma.02G115900.1	Glyma.02G115900.1.p	PF00244	PTHR18860,PTHR18860:SF12	KOG0841		K06630	GO:0019904	AT1G26480.1	GF14 IOTA,GRF12	general regulatory factor 12	1.96936	3.57756	1.56195	0.912763	0.614752	0.666333	3.57756	119.403	1.54578	0.000866753	0.0940701
Glyma.14G009700	86.9381	227.324	161.742	81.0857	56.0817	26.2665	XLOC_044412	Chr14	1	754004	759792	3019	Glyma.14G009700|Glyma.14G009700.2.Wm82.a2.v1,Glyma.14G009700|Glyma.14G009700.1.Wm82.a2.v1	.	Glyma.14G009700.Wm82.a2.v1	.	30533347	Glyma.14G009700.1	Glyma.14G009700.1.p	PF17048,PF04734	PTHR12670,PTHR12670:SF4		3.5.1.23	K12349		AT1G07380.1		Neutral/alkaline non-lysosomal ceramidase	1.98163	5.68534	3.53025	1.80085	1.27259	0.500577	5.68534	227.324	1.54579	0.000956461	0.0995085
Glyma.03G131000	43.4691	78.8364	15.6228	15.5934	18.9954	12.6468	XLOC_007115	Chr03	1	34622460	34627181	4257	Glyma.03G131000|Glyma.03G131000.1.Wm82.a2.v1	Glyma.03G131000.Wm82.a2.v1	.	.	30515705	Glyma.03G131000.1	Glyma.03G131000.1.p	PF07839	PTHR33923,PTHR33923:SF3		2.7.11.17		GO:0005516	AT5G04020.1		calmodulin binding	0.70267	1.39829	0.241825	0.245602	0.305686	0.170927	1.39829	78.8364	1.54636	0.0155168	0.376042
Glyma.08G348300	17.7828	72.7132	18.3798	19.7516	8.14089	9.72834	XLOC_024025	Chr08	1	46271682	46279019	1401	Glyma.08G348300|Glyma.08G348300.1.Wm82.a2.v1,Glyma.08G348300|Glyma.08G348300.2.Wm82.a2.v1,Glyma.08G348300|Glyma.08G348300.3.Wm82.a2.v1,Glyma.08G348300|Glyma.08G348300.4.Wm82.a2.v1	Glyma.08G348300.Wm82.a2.v1	.	.	30537570	Glyma.08G348300.1	Glyma.08G348300.1.p	PF00847	PTHR32467,PTHR32467:SF4				GO:0006355,GO:0003700,GO:0007275	AT4G13040.3		Integrase-type DNA-binding superfamily protein	0.873447	3.91876	0.864465	0.94528	0.398075	0.399514	3.91876	72.7132	1.54654	0.0321823	0.494784
Glyma.04G012500	173.876	93.379	52.3824	35.345	38.8954	34.0492	XLOC_010810	Chr04	1	923785	926373	2158	Glyma.04G012500|Glyma.04G012500.1.Wm82.a2.v1,Glyma.04G012500|Glyma.04G012500.2.Wm82.a2.v1,Glyma.04G012500|Glyma.04G012500.3.Wm82.a2.v1	.	Glyma.04G012500.Wm82.a2.v1	.	30490456	Glyma.04G012500.1	Glyma.04G012500.1.p	PF00010	PTHR12565,PTHR12565:SF149				GO:0046983	AT4G34530.1	CIB1	cryptochrome-interacting basic-helix-loop-helix 1	5.54451	3.26717	1.59948	1.09818	1.23475	0.907793	5.54451	173.876	1.54816	0.00112397	0.111266
Glyma.09G236800	19.7587	22.9621	17.4608	8.31648	5.42726	6.80984	XLOC_029093	Chr09	1	45898704	45899953	1250	Glyma.09G236800|Glyma.09G236800.1.Wm82.a2.v1	.	Glyma.09G236800.Wm82.a2.v1	.	30484758	Glyma.09G236800.1	Glyma.09G236800.1.p	PF13499	PTHR10891,PTHR10891:SF574	KOG0028		K02183		AT5G39670.1		Calcium-binding EF-hand family protein	1.08773	1.38699	0.920448	0.446092	0.297442	0.313443	1.38699	22.9621	1.54917	0.0397169	0.526992
Glyma.06G147000	93.8537	20.6658	17.4608	9.35604	14.4727	20.4295	XLOC_017721	Chr06	1	11981658	11986161	3845	Glyma.06G147000|Glyma.06G147000.1.Wm82.a2.v1	.	Glyma.06G147000.Wm82.a2.v1	.	30552506	Glyma.06G147000.1	Glyma.06G147000.1.p	PF04194	PTHR12298				GO:0005737	AT5G64830.2		programmed cell death 2 C-terminal domain-containing protein	1.67969	0.405818	0.299235	0.163151	0.25786	0.305699	1.67969	93.8537	1.55124	0.0277025	0.466968
Glyma.11G252700	48.4087	169.154	51.4634	42.6219	26.2317	23.348	XLOC_035770	Chr11	1	34368886	34374232	2691	Glyma.11G252700|Glyma.11G252700.1.Wm82.a2.v1,Glyma.11G252700|Glyma.11G252700.4.Wm82.a2.v1,Glyma.11G252700|Glyma.11G252700.2.Wm82.a2.v1,Glyma.11G252700|Glyma.11G252700.3.Wm82.a2.v1	.	Glyma.11G252700.Wm82.a2.v1	.	30530244	Glyma.11G252700.1	Glyma.11G252700.1.p	PF01823	PTHR33199,PTHR33199:SF2					AT1G14780.1		MAC/Perforin domain-containing protein	1.2379	4.74616	1.26017	1.06198	0.667797	0.499192	4.74616	169.154	1.55189	0.00465619	0.219203
Glyma.18G288900	42.4811	91.8482	12.8659	23.9099	9.94997	16.5382	XLOC_057585	Chr18	1	56861459	56862507	1049	Glyma.18G288900|Glyma.18G288900.1.Wm82.a2.v1	.	Glyma.18G288900.Wm82.a2.v1	.	30558433	Glyma.18G288900.1	Glyma.18G288900.1.p	PF00378	PTHR11941,PTHR11941:SF84				GO:0008152,GO:0003824	AT1G65520.1	ATECI1,ECHIC,ECI1,PEC11	delta(3), delta(2)-enoyl CoA isomerase 1	2.78673	6.61103	0.80818	1.52826	0.649797	0.907076	6.61103	91.8482	1.55198	0.0225521	0.437527
Glyma.18G124500	114.6	29.0853	16.5418	13.5143	20.8045	19.4567	XLOC_055257	Chr18	1	16230984	16242673	8630	Glyma.18G124500|Glyma.18G124500.1.Wm82.a2.v1	Glyma.18G124500.Wm82.a2.v1	Glyma.18G124600.Wm82.a2.v1	.	30557932	Glyma.18G124500.1	Glyma.18G124500.1.p	PF00560,PF00069	PTHR27003,PTHR27003:SF43	KOG1187	2.7.11.1		GO:0005515,GO:0006468,GO:0005524,GO:0004672	AT1G14390.1		Leucine-rich repeat protein kinase family protein	0.913796	0.25447	0.126304	0.104997	0.16515	0.129715	0.913796	114.6	1.55259	0.021161	0.426343
Glyma.08G117400	61.2519	41.3317	18.3798	12.4747	10.8545	17.511	XLOC_022803	Chr08	1	9054060	9063297	2574	Glyma.08G117400|Glyma.08G117400.1.Wm82.a2.v1	Glyma.08G117400.Wm82.a2.v1	.	.	30536176	Glyma.08G117400.1	Glyma.08G117400.1.p	PF14432,PF13041,PF01535	PTHR24015,PTHR24015:SF105					AT4G18750.1	DOT4	Pentatricopeptide repeat (PPR) superfamily protein	1.63752	1.21241	0.470519	0.324951	0.28889	0.391412	1.63752	61.2519	1.55455	0.0130327	0.348914
Glyma.05G195500	26.6742	50.5165	14.7038	8.31648	18.9954	3.89134	XLOC_013388	Chr05	1	37982441	37989601	2808	Glyma.05G195500|Glyma.05G195500.1.Wm82.a2.v1,Glyma.05G195500|Glyma.05G195500.2.Wm82.a2.v1	Glyma.05G195500.Wm82.a2.v1	.	.	30525797	Glyma.05G195500.1	Glyma.05G195500.1.p	PF01425	PTHR11895,PTHR11895:SF67	KOG1211	3.5.1.99		GO:0016884	AT5G64440.1	AtFAAH,FAAH	fatty acid amide hydrolase	0.653686	1.35835	0.345047	0.198581	0.463428	0.0797321	1.35835	50.5165	1.55597	0.0376461	0.518885
Glyma.14G145700	57.3001	15.308	23.8937	12.4747	6.3318	13.6197	XLOC_043934	Chr14	1	30741358	30743756	1681	Glyma.14G145700|Glyma.14G145700.1.Wm82.a2.v1	Glyma.14G145700.Wm82.a2.v1	.	.	30532307	Glyma.14G145700.1	Glyma.14G145700.1.p	PF00320	PTHR10071,PTHR10071:SF196				GO:0043565,GO:0008270,GO:0006355,GO:0003700	AT5G25830.1	GATA12	GATA transcription factor 12	2.34565	0.687584	0.936615	0.497575	0.258042	0.466155	2.34565	57.3001	1.556	0.027423	0.466119
Glyma.01G238300	114.6	101.033	56.0584	40.5428	38.8954	12.6468	XLOC_002439	Chr01	1	56272535	56280336	5039	Glyma.01G238300|Glyma.01G238300.1.Wm82.a2.v1	.	Glyma.01G238300.Wm82.a2.v1	.	30544470	Glyma.01G238300.1	Glyma.01G238300.1.p	PF00628,PF16135	PTHR24098,PTHR24098:SF10		2.3.1.48		GO:0005515	AT4G14920.1		Acyl-CoA N-acyltransferase with RING/FYVE/PHD-type zinc finger protein	1.56501	1.51389	0.733062	0.539467	0.528791	0.144401	1.56501	114.6	1.55608	0.00205475	0.151523
Glyma.13G266100	34.5777	189.054	45.9495	42.6219	26.2317	23.348	XLOC_042080	Chr13	1	36896430	36909359	3682	Glyma.13G266100|Glyma.13G266100.1.Wm82.a2.v1	.	Glyma.13G266100.Wm82.a2.v1	.	30504874	Glyma.13G266100.1	Glyma.13G266100.1.p	PF13855,PF07714,PF11721	PTHR27006,PTHR27006:SF11	KOG1187	2.7.11.1		GO:0005515,GO:0006468,GO:0004672	AT3G14840.2		Leucine-rich repeat transmembrane protein kinase	0.646229	3.87683	0.822322	0.776149	0.488061	0.364836	3.87683	189.054	1.55659	0.00949037	0.307266
Glyma.04G060500	88.914	26.0237	24.8127	18.7121	13.5681	14.5925	XLOC_011048	Chr04	1	4941113	4946643	4127	Glyma.04G060500|Glyma.04G060500.1.Wm82.a2.v1,Glyma.04G060500|Glyma.04G060500.2.Wm82.a2.v1,Glyma.04G060500|Glyma.04G060500.3.Wm82.a2.v1	.	Glyma.04G060500.Wm82.a2.v1	.	30487369	Glyma.04G060500.1	Glyma.04G060500.1.p	PF01535,PF13041	PTHR24015,PTHR24015:SF612					AT4G31850.1	PGR3	proton gradient regulation 3	1.48255	0.476111	0.396173	0.304007	0.225225	0.203436	1.48255	88.914	1.55886	0.0136294	0.355258
Glyma.10G006500	13.8311	57.4051	24.8127	7.27692	11.7591	13.6197	XLOC_029795	Chr10	1	633423	637181	1579	Glyma.10G006500|Glyma.10G006500.1.Wm82.a2.v1,Glyma.10G006500|Glyma.10G006500.2.Wm82.a2.v1	Glyma.10G006500.Wm82.a2.v1	.	.	30473827	Glyma.10G006500.1	Glyma.10G006500.1.p	PF00056,PF02866	PTHR23382,PTHR23382:SF7		1.1.1.37	K00025	GO:0055114,GO:0016491,GO:0016616,GO:0016615,GO:0006108	AT5G43330.1		Lactate/malate dehydrogenase family protein	0.602765	2.745	1.03547	0.309002	0.510178	0.496268	2.745	57.4051	1.55918	0.0276684	0.466968
Glyma.13G001200	52.3605	181.4	34.0026	18.7121	26.2317	45.7232	XLOC_040817	Chr13	1	417299	420811	1931	Glyma.13G001200|Glyma.13G001200.1.Wm82.a2.v1	.	Glyma.13G001200.Wm82.a2.v1	.	30500763	Glyma.13G001200.1	Glyma.13G001200.1.p	PF00155	PTHR11808,PTHR11808:SF55	KOG0053	4.4.1.11	K01761	GO:0030170,GO:0009058	AT1G64660.1	ATMGL,MGL	methionine gamma-lyase	1.86593	7.09299	1.16031	0.649733	0.930628	1.36234	7.09299	219.913	1.56251	0.0093156	0.304018
Glyma.20G006700	39.5173	48.9857	29.4077	10.3956	10.8545	18.4838	XLOC_062405	Chr20	1	653465	656597	1331	Glyma.20G006700|Glyma.20G006700.1.Wm82.a2.v1	.	Glyma.20G006700.Wm82.a2.v1	.	30521388	Glyma.20G006700.1	Glyma.20G006700.1.p	PF00067	PTHR24298,PTHR24298:SF164		1.14.13.121		GO:0055114,GO:0020037,GO:0016705,GO:0005506	AT3G26300.1	CYP71B34	cytochrome P450, family 71, subfamily B, polypeptide 34	2.04307	2.77885	1.45589	0.523681	0.558681	0.798998	2.77885	48.9857	1.56316	0.00799396	0.283239
Glyma.13G208200	359.608	858.781	323.484	226.624	161.913	133.278	XLOC_041783	Chr13	1	32176890	32179471	2582	Glyma.13G208200|Glyma.13G208200.1.Wm82.a2.v1	.	Glyma.13G208200.Wm82.a2.v1	.	30501188	Glyma.13G208200.1	Glyma.13G208200.1.p	PF14543,PF14541	PTHR13683,PTHR13683:SF379	KOG1339	3.4.23.12		GO:0006508,GO:0004190	AT1G03220.1		Eukaryotic aspartyl protease family protein	9.58401	25.1131	8.25547	5.88498	4.29593	2.96985	25.1131	858.781	1.56338	7.00979e-05	0.0214015
Glyma.02G309300	12.8431	74.244	33.0836	15.5934	12.6636	12.6468	XLOC_004446	Chr02	1	48286532	48290052	3404	Glyma.02G309300|Glyma.02G309300.1.Wm82.a2.v1	Glyma.02G309300.Wm82.a2.v1	.	.	30507790	Glyma.02G309300.1	Glyma.02G309300.1.p	PF00221	PTHR10362,PTHR10362:SF19		4.3.1.24	K10775		AT2G37040.1	ATPAL1,PAL1	PHE ammonia lyase 1	0.259631	1.64682	0.640425	0.307147	0.254858	0.213759	1.64682	74.244	1.56364	0.0212967	0.42719
Glyma.12G032900	27.6621	201.301	89.142	36.3846	24.4227	46.696	XLOC_036313	Chr12	1	2487136	2491466	2805	Glyma.12G032900|Glyma.12G032900.2.Wm82.a2.v1,Glyma.12G032900|Glyma.12G032900.1.Wm82.a2.v1,Glyma.12G032900|Glyma.12G032900.3.Wm82.a2.v1,Glyma.12G032900|Glyma.12G032900.4.Wm82.a2.v1	Glyma.12G032900.Wm82.a2.v1	.	.	30547413	Glyma.12G032900.1	Glyma.12G032900.1.p	PF00069	PTHR27001,PTHR27001:SF235	KOG1187	2.7.11.1		GO:0006468,GO:0005524,GO:0004672	AT1G77280.1		Protein kinase protein with adenine nucleotide alpha hydrolases-like domain	0.678621	5.41859	2.09409	0.869721	0.596474	0.957809	5.41859	201.301	1.56904	0.00693311	0.264284
Glyma.19G108400	348.741	757.748	178.284	127.866	155.581	148.844	XLOC_058602	Chr19	1	36093430	36103823	1391	Glyma.19G108400|Glyma.19G108400.1.Wm82.a2.v1,Glyma.19G108400|Glyma.19G108400.2.Wm82.a2.v1	Glyma.19G108400.Wm82.a2.v1	.	.	30512111	Glyma.19G108400.1	Glyma.19G108400.1.p	PF00230	PTHR19139,PTHR19139:SF75	KOG0223		K09875	GO:0016020,GO:0006810,GO:0005215	AT5G18290.2	SIP1;2,SIP1B	Aquaporin-like superfamily protein	17.2524	41.1312	8.44559	6.16344	7.66234	6.15651	41.1312	757.748	1.5696	0.000255721	0.0491572
Glyma.13G180100	63.2277	247.99	43.1925	40.5428	47.0362	32.1035	XLOC_039840	Chr13	1	29340616	29352010	2857	Glyma.13G180100|Glyma.13G180100.1.Wm82.a2.v1	Glyma.13G180100.Wm82.a2.v1	.	.	30504626	Glyma.13G180100.1	Glyma.13G180100.1.p	PF07724,PF02933,PF00004	PTHR23078		3.6.4.6	K06027	GO:0005524	AT4G04910.1	NSF	AAA-type ATPase family protein	1.5229	6.55388	0.996192	0.951479	1.12786	0.646508	6.55388	247.99	1.57103	0.00558058	0.241818
Glyma.16G010000	112.624	95.6752	31.2457	21.8308	28.9454	29.185	XLOC_049028	Chr16	1	893311	896396	1996	Glyma.16G010000|Glyma.16G010000.1.Wm82.a2.v1	Glyma.16G010000.Wm82.a2.v1	.	.	30562210	Glyma.16G010000.1	Glyma.16G010000.1.p	PF09425,PF06200	PTHR33077,PTHR33077:SF13			K13464		AT1G72450.1	JAZ6,TIFY11B	jasmonate-zim-domain protein 6	3.88281	3.6192	1.03151	0.733337	0.993459	0.841262	3.88281	129.242	1.57254	0.00269301	0.169183
Glyma.16G144800	25.6863	32.1469	9.1899	7.27692	4.52272	10.7012	XLOC_050840	Chr16	1	30520751	30525364	4277	Glyma.16G144800|Glyma.16G144800.1.Wm82.a2.v1	.	Glyma.16G144800.Wm82.a2.v1	.	30560194	Glyma.16G144800.1	Glyma.16G144800.1.p		PTHR14237,PTHR14237:SF31		2.8.1.9			AT2G23520.1		Pyridoxal phosphate (PLP)-dependent transferases superfamily protein	0.413272	0.56751	0.141585	0.114078	0.0724421	0.143954	0.56751	32.1469	1.57264	0.0462942	0.553362
Glyma.15G105300	31.6139	127.057	23.8937	15.5934	23.5181	22.3752	XLOC_046345	Chr15	1	8251936	8260063	2383	Glyma.15G105200|Glyma.15G105200.1.Wm82.a2.v1,Glyma.15G105300|Glyma.15G105300.1.Wm82.a2.v1	Glyma.15G105300.Wm82.a2.v1;Glyma.15G105200.Wm82.a2.v1	.	.	30496546	Glyma.15G105300.1	Glyma.15G105300.1.p	PF14416,PF13839	PTHR32285,PTHR32285:SF29					AT5G19160.1	TBL11	TRICHOME BIREFRINGENCE-LIKE 11	0.91291	4.02576	0.660701	0.438745	0.676098	0.540224	4.02576	127.057	1.57402	0.0135581	0.355107
Glyma.10G218400	55.3243	81.1326	33.0836	12.4747	19.8999	24.3208	XLOC_032360	Chr10	1	45025607	45036623	5537	Glyma.10G218400|Glyma.10G218400.1.Wm82.a2.v1,Glyma.10G218400|Glyma.10G218400.4.Wm82.a2.v1,Glyma.10G218400|Glyma.10G218400.2.Wm82.a2.v1,Glyma.10G218400|Glyma.10G218400.3.Wm82.a2.v1	.	Glyma.10G218400.Wm82.a2.v1	.	30474077	Glyma.10G218400.1	Glyma.10G218400.1.p	PF00118,PF01504	PTHR11353,PTHR11353:SF107		2.7.1.150	K00921	GO:0005524,GO:0046488,GO:0016307	AT1G34260.1	FAB1D	FORMS APLOID AND BINUCLEATE CELLS 1A	0.687568	1.10636	0.393716	0.151061	0.246212	0.252718	1.10636	81.1326	1.57422	0.00400383	0.205333
Glyma.09G238900	48.4087	123.995	30.3267	30.1472	22.6136	15.5653	XLOC_027668	Chr09	1	46138217	46142573	3103	Glyma.09G238900|Glyma.09G238900.1.Wm82.a2.v1,Glyma.09G238900|Glyma.09G238900.2.Wm82.a2.v1,Glyma.09G238900|Glyma.09G238900.3.Wm82.a2.v1	Glyma.09G238900.Wm82.a2.v1	.	.	30483676	Glyma.09G238900.1	Glyma.09G238900.1.p	PF07891	PTHR10759,PTHR10759:SF1				GO:0006412,GO:0005840,GO:0005622,GO:0003735	AT5G39785.1		Protein of unknown function (DUF1666)	1.07354	3.01715	0.644003	0.65142	0.499251	0.288608	3.01715	123.995	1.57494	0.00668924	0.260647
Glyma.01G168500	47.4208	39.0355	11.9469	7.27692	11.7591	13.6197	XLOC_000890	Chr01	1	50609598	50613102	1724	Glyma.01G168500|Glyma.01G168500.2.Wm82.a2.v1,Glyma.01G168500|Glyma.01G168500.3.Wm82.a2.v1,Glyma.01G168500|Glyma.01G168500.4.Wm82.a2.v1,Glyma.01G168500|Glyma.01G168500.1.Wm82.a2.v1,Glyma.01G168500|Glyma.01G168500.5.Wm82.a2.v1,Glyma.01G168500|Glyma.01G168500.6.Wm82.a2.v1	Glyma.01G168500.Wm82.a2.v1	.	.	30542608	Glyma.01G168500.1	Glyma.01G168500.1.p	PF00643	PTHR31832,PTHR31832:SF5				GO:0008270,GO:0005622	AT4G38960.3		B-box type zinc finger family protein	1.89281	1.70961	0.456627	0.283013	0.467268	0.454529	4.51829	137.931	1.57846	0.0229134	0.440056
Glyma.13G326800	492.979	1812.47	384.138	318.105	353.676	229.589	XLOC_042394	Chr13	1	42163750	42166852	2880	Glyma.13G326800|Glyma.13G326800.1.Wm82.a2.v1,Glyma.13G326800|Glyma.13G326800.2.Wm82.a2.v1	.	Glyma.13G326800.Wm82.a2.v1	.	30501117	Glyma.13G326800.1	Glyma.13G326800.1.p	PF01344	PTHR24413,PTHR24413:SF123				GO:0005515	AT5G60570.1		Galactose oxidase/kelch repeat superfamily protein	11.7791	47.5174	8.789	7.40583	8.41288	4.58659	47.5174	1812.47	1.57955	0.000607317	0.0778071
Glyma.19G114000	35.5656	37.5047	18.3798	14.5538	6.3318	9.72834	XLOC_059946	Chr19	1	36873096	36876936	1357	Glyma.19G114000|Glyma.19G114000.1.Wm82.a2.v1	.	Glyma.19G114000.Wm82.a2.v1	.	30513568	Glyma.19G114000.1	Glyma.19G114000.1.p							AT5G32450.1		RNA binding (RRM/RBD/RNP motifs) family protein	1.80354	2.08679	0.892495	0.719106	0.319653	0.412468	2.08679	37.5047	1.5798	0.0183942	0.400957
Glyma.18G264900	214.382	82.6634	47.7875	36.3846	29.8499	47.6689	XLOC_057457	Chr18	1	54986680	54988876	1989	Glyma.18G264900|Glyma.18G264900.1.Wm82.a2.v1	.	Glyma.18G264900.Wm82.a2.v1	.	30558706	Glyma.18G264900.1	Glyma.18G264900.1.p		PTHR33322,PTHR33322:SF7					AT3G29310.1		calmodulin-binding protein-related	7.41698	3.138	1.58316	1.22653	1.02811	1.3789	7.41698	218.3	1.58126	0.00241336	0.162222
Glyma.07G091600	116.576	442.402	121.307	28.0681	130.254	69.0712	XLOC_020928	Chr07	1	8550657	8552335	1023	Glyma.07G091600|Glyma.07G091600.1.Wm82.a2.v1	.	Glyma.07G091600.Wm82.a2.v1	.	30493049	Glyma.07G091600.1	Glyma.07G091600.1.p	PF03195	PTHR31304,PTHR31304:SF3					AT3G02550.1	LBD41	LOB domain-containing protein 41	7.84167	32.6524	7.81365	1.83964	8.72262	3.88466	32.6524	563.671	1.58212	0.00401702	0.2054
Glyma.06G064500	91.8778	88.0212	42.2735	22.8703	35.2772	15.5653	XLOC_015631	Chr06	1	4908122	4909635	1237	Glyma.06G064500|Glyma.06G064500.1.Wm82.a2.v1	Glyma.06G064500.Wm82.a2.v1	.	.	30551731	Glyma.06G064500.1	Glyma.06G064500.1.p		PTHR33670,PTHR33670:SF3					AT2G25250.1			5.11111	5.37269	2.25187	1.23965	1.95369	0.72397	5.37269	95.5743	1.58347	0.00186319	0.145267
Glyma.03G264300	33.5897	29.8507	11.0279	5.1978	13.5681	5.837	XLOC_007790	Chr03	1	45704553	45709164	3039	Glyma.03G264300|Glyma.03G264300.1.Wm82.a2.v1	Glyma.03G264300.Wm82.a2.v1	.	.	30518269	Glyma.03G264300.1	Glyma.03G264300.1.p	PF01477,PF00305	PTHR11771,PTHR11771:SF38		1.13.11.12	K00454	GO:0005515,GO:0055114,GO:0046872,GO:0016702	AT1G72520.1		PLAT/LH2 domain-containing lipoxygenase family protein	0.76059	0.741647	0.239115	0.114679	0.305859	0.110507	0.76059	33.5897	1.58351	0.0381963	0.52262
Glyma.07G233800	228.213	828.93	255.479	159.053	132.063	146.898	XLOC_020279	Chr07	1	41487755	41490357	2012	Glyma.07G233800|Glyma.07G233800.1.Wm82.a2.v1	Glyma.07G233800.Wm82.a2.v1	.	.	30492343	Glyma.07G233800.1	Glyma.07G233800.1.p	PF00438,PF02772,PF02773	PTHR11964,PTHR11964:SF16		2.5.1.6	K00789	GO:0006556,GO:0004478,GO:0005524	AT4G01850.2	AtSAM2,MAT2,SAM-2,SAM2	S-adenosylmethionine synthetase 2	7.80524	31.1074	8.36705	5.3004	4.49661	4.20068	31.1074	828.93	1.58454	0.000289608	0.0501799
Glyma.08G357200	15.8069	62.763	22.0558	20.7912	7.23634	5.837	XLOC_025809	Chr08	1	46967463	46971559	2073	Glyma.08G357200|Glyma.08G357200.1.Wm82.a2.v1	.	Glyma.08G357200.Wm82.a2.v1	.	30536396	Glyma.08G357200.1	Glyma.08G357200.1.p	PF08263,PF13855,PF07714	PTHR27008,PTHR27008:SF28	KOG0580	2.7.11.1		GO:0005515,GO:0006468,GO:0004672	AT3G24660.1	TMKL1	transmembrane kinase-like 1	0.524714	2.28601	0.70108	0.672474	0.239139	0.162003	2.28601	62.763	1.58669	0.0333038	0.496837
Glyma.18G014100	24.6983	26.0237	11.0279	9.35604	6.3318	4.86417	XLOC_056253	Chr18	1	982019	984755	1997	Glyma.18G014100|Glyma.18G014100.1.Wm82.a2.v1	.	Glyma.18G014100.Wm82.a2.v1	.	30554799	Glyma.18G014100.1	Glyma.18G014100.1.p	PF04724	PTHR12224,PTHR12224:SF2		2.4.1.144	K00737	GO:0016020,GO:0006487,GO:0003830	AT1G12990.1		beta-1,4-N-acetylglucosaminyltransferase family protein	0.851068	0.98393	0.36388	0.31413	0.21721	0.14014	0.98393	26.0237	1.58689	0.0425626	0.538094
Glyma.07G265000	336.885	687.331	184.717	163.211	45.2272	192.621	XLOC_021779	Chr07	1	43909568	43910995	1428	Glyma.07G265000|Glyma.07G265000.1.Wm82.a2.v1	.	Glyma.07G265000.Wm82.a2.v1	.	30494991	Glyma.07G265000.1	Glyma.07G265000.1.p	PF04720	PTHR31579,PTHR31579:SF15					AT1G12030.1		Protein of unknown function (DUF506)	16.2341	36.3422	8.5236	7.66331	2.16971	7.76082	36.3422	687.331	1.58707	0.001435	0.128376
Glyma.17G103400	861.478	2950.62	796.764	588.391	585.239	360.921	XLOC_052069	Chr17	1	8118145	8124880	6333	Glyma.17G103400|Glyma.17G103400.1.Wm82.a2.v1	Glyma.17G103400.Wm82.a2.v1	.	.	30479094	Glyma.17G103400.1	Glyma.17G103400.1.p	PF08263,PF00560,PF13855,PF00069	PTHR27000,PTHR27000:SF54	KOG1187	2.7.11.1		GO:0005515,GO:0006468,GO:0005524,GO:0004672	AT1G74360.1		Leucine-rich repeat protein kinase family protein	9.36072	35.1786	8.2902	6.22948	6.33075	3.27895	35.1786	2950.62	1.58851	0.000231287	0.0468896
Glyma.17G044200	106.697	115.576	74.4382	42.6219	34.3726	21.4023	XLOC_053148	Chr17	1	3285013	3295095	4301	Glyma.17G044300|Glyma.17G044300.1.Wm82.a2.v1	Glyma.17G044200.Wm82.a2.v1	Glyma.17G044300.Wm82.a2.v1	.	30482190	Glyma.17G044200.1	Glyma.17G044200.1.p	PF06941	PTHR35134,PTHR35134:SF2				GO:0009264,GO:0008253	AT4G33140.1		Haloacid dehalogenase-like hydrolase (HAD) superfamily protein	1.70709	2.02895	1.14044	0.664445	0.547488	0.286301	2.02895	115.576	1.58951	0.000261674	0.0491572
Glyma.18G262600	79.0347	19.9004	22.0558	10.3956	13.5681	15.5653	XLOC_055991	Chr18	1	54815938	54827408	2929	Glyma.18G262600|Glyma.18G262600.1.Wm82.a2.v1,Glyma.18G262600|Glyma.18G262600.2.Wm82.a2.v1	Glyma.18G262600.Wm82.a2.v1	.	.	30557903	Glyma.18G262600.1	Glyma.18G262600.1.p	PF14703,PF13967,PF02714	PTHR13018,PTHR13018:SF32				GO:0016020	AT3G01100.1	ATHYP1,HYP1	hypothetical protein 1	1.85683	0.513	0.496189	0.237972	0.317345	0.305753	1.85683	79.0347	1.59092	0.0180668	0.399553
Glyma.10G176400	966.199	130.118	345.54	138.261	139.3	194.567	XLOC_030664	Chr10	1	41005487	41006702	1158	Glyma.10G176400|Glyma.10G176400.1.Wm82.a2.v1	Glyma.10G176400.Wm82.a2.v1	.	.	30474737	Glyma.10G176400.1	Glyma.10G176400.1.p	PF00011	PTHR11527,PTHR11527:SF135			K13993		AT4G10250.1	ATHSP22.0	HSP20-like chaperones superfamily protein	57.4159	8.48406	19.6623	8.00549	8.24086	9.667	128.655	2638.07	1.59132	0.00138812	0.125964
Glyma.13G088600	164.985	42.8625	19.2988	20.7912	26.2317	27.2394	XLOC_039371	Chr13	1	20290770	20296867	3647	Glyma.13G088600|Glyma.13G088600.2.Wm82.a2.v1,Glyma.13G088600|Glyma.13G088600.1.Wm82.a2.v1	Glyma.13G088600.Wm82.a2.v1	.	.	30503766	Glyma.13G088600.1	Glyma.13G088600.1.p	PF00806	PTHR12537,PTHR12537:SF64				GO:0003723	AT1G78160.1	APUM7,PUM7	pumilio 7	3.11303	0.887392	0.34869	0.382243	0.492745	0.429727	3.11303	164.985	1.59212	0.0130874	0.349592
Glyma.02G190000	48.4087	42.0971	30.3267	20.7912	16.2818	2.9185	XLOC_003833	Chr02	1	35667760	35674750	3791	Glyma.02G190000|Glyma.02G190000.1.Wm82.a2.v1	Glyma.02G190000.Wm82.a2.v1	.	.	30506191	Glyma.02G190000.1	Glyma.02G190000.1.p	PF01734,PF11815	PTHR14226,PTHR14226:SF30		3.1.1.3	K14674	GO:0006629,GO:0004806	AT5G04040.1	SDP1	Patatin-like phospholipase family protein	0.878708	0.838441	0.527127	0.367723	0.294225	0.0442933	1.25146	77.9968	1.59285	0.0158635	0.378269
Glyma.09G091200	158.069	375.047	138.767	81.0857	70.5544	71.0169	XLOC_028366	Chr09	1	12285865	12291739	3688	Glyma.09G091200|Glyma.09G091200.2.Wm82.a2.v1,Glyma.09G091200|Glyma.09G091200.1.Wm82.a2.v1,Glyma.09G091200|Glyma.09G091200.3.Wm82.a2.v1,Glyma.09G091200|Glyma.09G091200.4.Wm82.a2.v1	.	Glyma.09G091200.Wm82.a2.v1	.	30483556	Glyma.09G091200.1	Glyma.09G091200.1.p	PF00564,PF13414	PTHR22904,PTHR22904:SF367	KOG4151			GO:0005515	AT2G25290.1		Octicosapeptide/Phox/Bem1p (PB1) domain-containing protein / tetratricopeptide repeat (TPR)-containing protein	2.94938	7.67836	2.47937	1.47417	1.31058	1.1079	7.67836	375.047	1.59374	0.000120208	0.0319059
Glyma.07G001800	135.347	18.3696	17.4608	18.7121	24.4227	12.6468	XLOC_019057	Chr07	1	176013	178949	2836	Glyma.07G001800|Glyma.07G001800.1.Wm82.a2.v1,Glyma.07G001800|Glyma.07G001800.2.Wm82.a2.v1,Glyma.07G001800|Glyma.07G001800.3.Wm82.a2.v1	Glyma.07G001800.Wm82.a2.v1	.	.	30494316	Glyma.07G001800.1	Glyma.07G001800.1.p	PF00153	PTHR24089,PTHR24089:SF359	KOG0752		K14684		AT3G20240.1		Mitochondrial substrate carrier family protein	3.2841	0.489067	0.405698	0.442396	0.589954	0.256571	3.2841	135.347	1.59521	0.0272941	0.466119
Glyma.12G222400	763.673	2356.67	589.992	368.004	298.499	557.434	XLOC_038471	Chr12	1	38186066	38188340	1564	Glyma.12G222400|Glyma.12G222400.1.Wm82.a2.v1,Glyma.12G222400|Glyma.12G222400.2.Wm82.a2.v1	.	Glyma.12G222400.Wm82.a2.v1	.	30548715	Glyma.12G222400.1	Glyma.12G222400.1.p	PF12481	PTHR11772,PTHR11772:SF14					AT4G27450.1		Aluminium induced protein with YGL and LRDR motifs	33.6004	113.772	24.8573	15.7765	13.0749	20.5063	113.772	2356.67	1.59727	0.000276993	0.0491572
Glyma.12G060100	113.612	42.0971	22.9748	5.1978	21.709	31.1307	XLOC_036465	Chr12	1	4341144	4346068	4925	Glyma.12G060100|Glyma.12G060100.1.Wm82.a2.v1	Glyma.12G060100.Wm82.a2.v1	Glyma.12G060200.Wm82.a2.v1	.	30548710	Glyma.12G060100.1	Glyma.12G060100.1.p	PF13041,PF01535	PTHR24015,PTHR24015:SF157					AT5G59600.1		Tetratricopeptide repeat (TPR)-like superfamily protein	1.58743	0.645386	0.30739	0.0707634	0.301971	0.363676	1.58743	113.612	1.59914	0.0182544	0.39956
Glyma.20G122800	52.3605	13.7772	12.8659	5.1978	13.5681	6.80984	XLOC_062966	Chr20	1	36577071	36584639	6578	Glyma.20G122900|Glyma.20G122900.1.Wm82.a2.v1	Glyma.20G122800.Wm82.a2.v1	.	.	30520357	Glyma.20G122800.1	Glyma.20G122800.1.p	PF03034	PTHR15362,PTHR15362:SF6		2.7.8.8	K08730	GO:0006659	AT1G15110.1		phosphatidyl serine synthase family protein	0.547752	0.15814	0.128881	0.0529811	0.141305	0.0595627	0.547752	52.3605	1.60039	0.0439815	0.545064
[truncated: 989 more rows]

## Sheet: down
RealAnnotatedGenes	ReadCount.R19_1	ReadCount.R19_2	ReadCount.R19_3	ReadCount.SN14_1	ReadCount.SN14_2	ReadCount.SN14_3	CuffID	Chromosome	Strand	Start_AssambledTU	End_AssambledTU	MaxIsoformLength	CuffAssignedIDlist	OverlappedAnnotatedGene	AntisenceTranscriptGene	UnannotatedGeneOrIntergenicTU	X.pacId	transcriptName	peptideName	Pfam	Panther	KOG	KEGG.ec	KO	GO	Best.hit.arabi.name	arabi.symbol	arabi.defline	NormalizedFPKM_R19_1	NormalizedFPKM_R19_2	NormalizedFPKM_R19_3	NormalizedFPKM_SN14_1	NormalizedFPKM_SN14_2	NormalizedFPKM_SN14_3	MaxFPKM	Maxcount	Log2Foldchange_R19_1_VS_SN14_1	Pvalue_R19_1_VS_SN14_1	adjPvalue_R19_1_VS_SN14_1
[truncated: 243 more rows]

[truncated: 1 more sheets: up]
