# Supplementary material for: Integrated Transcriptomic, Proteomic, and Metabolomic Analysis of a Chromosome Segment Substitution Line Reveals the Regulatory Mechanism Governing Fatty Acids and Storage Proteins in Soybean Seeds
Source: Genes (Basel). 2026 Apr 8;17(4):432. doi: 10.3390/genes17040432 (PMC13116479; doi:10.3390/genes17040432)
Supplement: Supplementary file 1 [file genes-17-00432-s001.zip › Table S5. DEGs located in the substituted region of R19.xlsx]

## Sheet: Sheet2
Table S5. DEGs located in the substituted region of R19
RealAnnotatedGenes	ReadCount.R19_1	ReadCount.R19_2	ReadCount.R19_3	ReadCount.SN14_1	ReadCount.SN14_2	ReadCount.SN14_3	CuffID	Chromosome	Strand	Start_AssambledTU	End_AssambledTU	MaxIsoformLength	CuffAssignedIDlist	OverlappedAnnotatedGene	AntisenceTranscriptGene	UnannotatedGeneOrIntergenicTU	X.pacId	transcriptName	peptideName	Pfam	Panther	KOG	KEGG.ec	KO	GO	Best.hit.arabi.name	arabi.symbol	arabi.defline	NormalizedFPKM_R19_1	NormalizedFPKM_R19_2	NormalizedFPKM_R19_3	NormalizedFPKM_SN14_1	NormalizedFPKM_SN14_2	NormalizedFPKM_SN14_3	MaxFPKM	Maxcount	Log2Foldchange_R19_1_VS_SN14_1	Pvalue_R19_1_VS_SN14_1	adjPvalue_R19_1_VS_SN14_1
Glyma.02G229700	496.931	477.611	506.364	290.037	246.94	185.811	XLOC_005590	Chr02	1	41725938	41736913	4957	Glyma.02G229700|Glyma.02G229700.1.Wm82.a2.v1,Glyma.02G229700|Glyma.02G229700.2.Wm82.a2.v1	.	Glyma.02G229700.Wm82.a2.v1	.	30508011	Glyma.02G229700.1	Glyma.02G229700.1.p	PF09358,PF16191,PF16190,PF10585,PF00899	PTHR10953,PTHR10953:SF164			K03178	GO:0008641	AT5G06460.1	ATUBA2,UBA 2	ubiquitin activating enzyme 2	6.89845	7.27493	6.73113	3.92311	3.41275	2.15668	7.27493	506.364	1.02893	0.000281388	0.0491572
Glyma.02G235700	46.4329	131.649	50.5445	10.3956	0.904543	3.89134	XLOC_005617	Chr02	1	42305273	42310808	3063	Glyma.02G235700|Glyma.02G235700.1.Wm82.a2.v1,Glyma.02G235700|Glyma.02G235700.2.Wm82.a2.v1	.	Glyma.02G235700.Wm82.a2.v1	.	30507474	Glyma.02G235700.1	Glyma.02G235700.1.p	PF00069	PTHR13902,PTHR13902:SF49		2.7.11.1	K08867	GO:0006468,GO:0005524,GO:0004672	AT5G58350.1	WNK4,ZIK2	with no lysine (K) kinase 4	1.04317	3.24523	1.08735	0.227561	0.0202308	0.0730943	3.24523	131.649	3.94015	2.26983e-08	6.74099e-05
Glyma.02G240300	14.819	6.12321	17.4608	130.985	147.441	135.224	XLOC_004093	Chr02	1	42883656	42887964	2680	Glyma.02G240300|Glyma.02G240300.1.Wm82.a2.v1	Glyma.02G240300.Wm82.a2.v1	.	.	30509364	Glyma.02G240300.1	Glyma.02G240300.1.p	PF09273	PTHR13271,PTHR13271:SF19		2.1.1.43			AT5G17240.1	SDG40	SET domain group 40	0.380504	0.172512	0.429313	3.27703	3.76889	2.90302	3.76889	159.555	-3.4579	3.64931e-14	2.9804e-10
Glyma.02G242900	8.8914	39.0355	1.83798	0	0	0	XLOC_004107	Chr02	1	43122457	43123773	1317	Glyma.02G242900|Glyma.02G242900.1.Wm82.a2.v1	Glyma.02G242900.Wm82.a2.v1	.	.	30509333	Glyma.02G242900.1	Glyma.02G242900.1.p	PF04564	PTHR22849,PTHR22849:SF43		6.3.2.19		GO:0016567,GO:0004842	AT1G66160.1	ATCMPG1,CMPG1	CYS, MET, PRO, and GLY protein 1	0.464578	2.23794	0.0919602	0	0	0	2.23794	39.0355	6.54592	7.5247e-05	0.022552
Glyma.02G244300	136.335	90.3174	50.5445	9.35604	13.5681	10.7012	XLOC_004115	Chr02	1	43234337	43236050	1227	Glyma.02G244300|Glyma.02G244300.1.Wm82.a2.v1	Glyma.02G244300.Wm82.a2.v1	.	.	30510997	Glyma.02G244300.1	Glyma.02G244300.1.p	PF00011	PTHR11527,PTHR11527:SF142			K13993		AT5G37670.1		HSP20-like chaperones superfamily protein	7.64604	5.55777	2.7144	0.511261	0.757543	0.501786	7.64604	136.335	3.02814	1.20638e-08	4.37891e-05
Glyma.02G247900	35.5656	66.59	5.51394	0	3.61817	3.89134	XLOC_004136	Chr02	1	43544390	43547689	1260	Glyma.02G247900|Glyma.02G247900.2.Wm82.a2.v1,Glyma.02G247900|Glyma.02G247900.3.Wm82.a2.v1,Glyma.02G247900|Glyma.02G247900.1.Wm82.a2.v1	Glyma.02G247900.Wm82.a2.v1	.	.	30510016	Glyma.02G247900.1	Glyma.02G247900.1.p	PF00168	PTHR10774,PTHR10774:SF58	KOG1030			GO:0005515	AT3G55470.2		Calcium-dependent lipid-binding (CaLB domain) family protein	1.94238	3.99036	0.288361	0	0.196721	0.177689	3.99036	66.59	3.82014	9.48118e-05	0.0266598
Glyma.02G250000	143.25	342.9	136.93	41.5824	46.1317	19.4567	XLOC_004146	Chr02	1	43747970	43755093	5253	Glyma.02G250000|Glyma.02G250000.2.Wm82.a2.v1,Glyma.02G250000|Glyma.02G250000.1.Wm82.a2.v1	Glyma.02G250000.Wm82.a2.v1	.	.	30507347	Glyma.02G250000.1	Glyma.02G250000.1.p	PF12783,PF01369	PTHR10663,PTHR10663:SF131			K18443	GO:0032012,GO:0005086	AT1G13980.1	EMB30,GN,VAN7	sec7 domain-containing protein	1.87656	4.92872	1.71765	0.530759	0.601621	0.213105	4.92872	342.9	2.54088	3.67859e-08	9.24401e-05
Glyma.02G251600	189.683	181.4	227.91	395.033	390.763	440.694	XLOC_005702	Chr02	1	43871681	43882801	3232	Glyma.02G251500|Glyma.02G251500.1.Wm82.a2.v1,Glyma.02G251500|Glyma.02G251500.2.Wm82.a2.v1,Glyma.02G251600|Glyma.02G251600.1.Wm82.a2.v1,Glyma.02G251600|Glyma.02G251600.2.Wm82.a2.v1	.	Glyma.02G251600.Wm82.a2.v1;Glyma.02G251500.Wm82.a2.v1	.	30506676	Glyma.02G251600.1	Glyma.02G251600.1.p	PF16891,PF00149	PTHR11668,PTHR11668:SF259		3.1.3.16	K06269	GO:0016787	AT2G39840.1	TOPP4	type one serine/threonine protein phosphatase 4	4.03861	4.2378	4.64661	8.19515	8.28272	7.84508	8.28272	451.346	-1.04214	0.000170707	0.0395507
Glyma.02G259000	2728.67	1964.79	3630.01	927.287	1012.18	1679.11	XLOC_004197	Chr02	1	44605213	44610791	1709	Glyma.02G259000|Glyma.02G259000.1.Wm82.a2.v1	Glyma.02G259000.Wm82.a2.v1	.	.	30511026	Glyma.02G259000.1	Glyma.02G259000.1.p	PF00218	PTHR22854,PTHR22854:SF10	KOG4201	4.1.1.48	K01609	GO:0004425	AT5G48220.1		Aldolase-type TIM barrel family protein	109.871	86.8055	139.962	36.3804	40.574	56.5287	139.962	3630.01	1.19071	0.00020061	0.0422809
Glyma.02G262500	5796.21	3978.56	7248.99	10015.1	12614.8	19641.5	XLOC_004214	Chr02	1	44848705	44851315	1189	Glyma.02G262500|Glyma.02G262500.1.Wm82.a2.v1,Glyma.02G262500|Glyma.02G262500.2.Wm82.a2.v1	Glyma.02G262500.Wm82.a2.v1	.	.	30506456	Glyma.02G262500.1	Glyma.02G262500.1.p	PF00210	PTHR11431,PTHR11431:SF41	KOG2332	1.16.3.1	K00522	GO:0008199,GO:0006879,GO:0006826	AT2G40300.1	ATFER4,FER4	ferritin 4	335.457	252.649	401.736	564.767	726.822	950.44	950.44	19641.5	-1.3233	3.30434e-05	0.0126996
Glyma.02G263900	94.8416	114.045	87.3041	21.8308	21.709	35.9949	XLOC_004218	Chr02	1	44926221	44930413	2635	Glyma.02G263900|Glyma.02G263900.1.Wm82.a2.v1	Glyma.02G263900.Wm82.a2.v1	.	.	30509435	Glyma.02G263900.1	Glyma.02G263900.1.p	PF13855,PF08263,PF07714	PTHR27001,PTHR27001:SF131	KOG1187	2.7.11.1		GO:0005515,GO:0006468,GO:0004672	AT5G45840.2		Leucine-rich repeat protein kinase family protein	2.47681	3.2679	2.18322	0.555499	0.564405	0.785944	3.2679	114.045	1.89007	1.25893e-05	0.00697062
Glyma.02G274600	265.754	518.177	163.58	83.1648	81.4089	104.093	XLOC_005819	Chr02	1	45772152	45775672	2593	Glyma.02G274600|Glyma.02G274600.1.Wm82.a2.v1	.	Glyma.02G274600.Wm82.a2.v1	.	30511001	Glyma.02G274600.1	Glyma.02G274600.1.p	PF04873	PTHR33305,PTHR33305:SF1			K14514		AT3G20770.1	AtEIN3,EIN3	Ethylene insensitive 3 family protein	7.05264	15.0886	4.15693	2.15046	2.1508	2.30968	15.0886	518.177	1.81544	8.67642e-06	0.00555767
Glyma.02G283200	73.1071	32.1469	52.3824	161.132		154.681	XLOC_004314	Chr02	1	46506763	46508052	1290	Glyma.02G283200|Glyma.02G283200.1.Wm82.a2.v1	Glyma.02G283200.Wm82.a2.v1	.	.	30510322	Glyma.02G283200.1	Glyma.02G283200.1.p	PF13671	PTHR37807,PTHR37807:SF1								3.89982	1.88158	2.67572	8.37504	7.01332	6.89887	9.70516	205.825	-1.52421	9.54819e-05	0.0266598
Glyma.02G290800	345.777	282.433	312.457	120.589	109.45	121.604	XLOC_005904	Chr02	1	47032507	47036292	2778	Glyma.02G290800|Glyma.02G290800.1.Wm82.a2.v1,Glyma.02G290800|Glyma.02G290800.7.Wm82.a2.v1,Glyma.02G290800|Glyma.02G290800.2.Wm82.a2.v1,Glyma.02G290800|Glyma.02G290800.3.Wm82.a2.v1,Glyma.02G290800|Glyma.02G290800.4.Wm82.a2.v1,Glyma.02G290800|Glyma.02G290800.5.Wm82.a2.v1,Glyma.02G290800|Glyma.02G290800.6.Wm82.a2.v1	.	Glyma.02G290800.Wm82.a2.v1	.	30507812	Glyma.02G290800.1	Glyma.02G290800.1.p	PF01625	PTHR10173,PTHR10173:SF23	KOG1635	1.8.4.11	K07304	GO:0055114,GO:0008113,GO:0030091,GO:0016671,GO:0006979	AT4G25130.1	PMSR4	peptide met sulfoxide reductase 4	8.56521	7.6764	7.41143	2.91052	2.69907	2.51854	8.56521	345.777	1.41086	1.3011e-06	0.00125012
Glyma.02G294200	861.478	606.198	871.203	83.1648	77.7907	57.3972	XLOC_004374	Chr02	1	47256459	47263517	2204	Glyma.02G294200|Glyma.02G294200.2.Wm82.a2.v1,Glyma.02G294200|Glyma.02G294200.1.Wm82.a2.v1	Glyma.02G294200.Wm82.a2.v1	.	.	30508937	Glyma.02G294200.1	Glyma.02G294200.1.p	PF12763,PF00350,PF16880	PTHR11216,PTHR11216:SF73			K12483		AT3G20290.1	ATEHD1,EHD1	EPS15 homology domain 1	26.8972	20.7672	26.0467	2.53002	2.41795	1.49834	26.8972	871.203	3.41328	1.25282e-29	2.04636e-25
Glyma.02G294600	114.6	88.7866	102.008	185.042	260.508	244.181	XLOC_004376	Chr02	1	47280930	47286413	1887	Glyma.02G294600|Glyma.02G294600.2.Wm82.a2.v1,Glyma.02G294600|Glyma.02G294600.4.Wm82.a2.v1,Glyma.02G294600|Glyma.02G294600.1.Wm82.a2.v1,Glyma.02G294600|Glyma.02G294600.5.Wm82.a2.v1,Glyma.02G294600|Glyma.02G294600.3.Wm82.a2.v1	Glyma.02G294600.Wm82.a2.v1	.	.	30506715	Glyma.02G294600.1	Glyma.02G294600.1.p	PF01025	PTHR21237,PTHR21237:SF23	KOG3003		K03687	GO:0051087,GO:0042803,GO:0006457,GO:0000774	AT4G26780.1	AR192	Co-chaperone GrpE family protein	4.17915	3.55263	3.5621	6.57496	9.4576	7.44513	9.4576	260.508	-1.18615	0.00020009	0.0422809
Glyma.08G010700	277.609	184.462	326.241	530.175	577.098	581.755	XLOC_022264	Chr08	1	859791	863594	2658	Glyma.08G010700|Glyma.08G010700.1.Wm82.a2.v1	Glyma.08G010700.Wm82.a2.v1	.	.	30537353	Glyma.08G010700.1	Glyma.08G010700.1.p	PF08585,PF16099	PTHR14790,PTHR14790:SF15			K10990		AT5G63540.1	ATRMI1,BLAP75,RMI1	Domain of unknown function (DUF1767)	7.1871	5.23993	8.08777	13.374	14.8739	12.5926	17.3055	731.288	-1.10983	0.000168883	0.0394077
Glyma.08G013600	14.819	18.3696	5.51394	0	0	0	XLOC_022276	Chr08	1	1067282	1070364	2674	Glyma.08G013600|Glyma.08G013600.1.Wm82.a2.v1	Glyma.08G013600.Wm82.a2.v1	.	.	30537087	Glyma.08G013600.1	Glyma.08G013600.1.p	PF12710,PF00122	PTHR24093,PTHR24093:SF315		3.6.3.4,3.6.3.54	K17686	GO:0046872,GO:0000166	AT1G63440.1	HMA5	heavy metal atpase 5	0.381357	0.518696	0.135877	0	0	0	0.518696	18.3696	6.17102	0.000125018	0.0326727
Glyma.08G014900	105.709	364.331	256.398	63.4131	53.368	18.4838	XLOC_022282	Chr08	1	1169886	1174695	3487	Glyma.08G014900|Glyma.08G014900.1.Wm82.a2.v1	Glyma.08G014900.Wm82.a2.v1	.	.	30537386	Glyma.08G014900.1	Glyma.08G014900.1.p	PF00010,PF14215	PTHR11514,PTHR11514:SF37				GO:0046983	AT5G41315.1	GL3,MYC6.2	basic helix-loop-helix (bHLH) DNA-binding superfamily protein	2.08609	7.88894	4.84516	1.21933	1.04848	0.30498	7.88894	364.331	2.42891	7.20208e-07	0.000811302
Glyma.08G015700	205.49	316.876	39.5166	33.2659	31.659	24.3208	XLOC_024196	Chr08	1	1239656	1242055	2400	Glyma.08G015700|Glyma.08G015700.1.Wm82.a2.v1	.	Glyma.08G015700.Wm82.a2.v1	.	30538907	Glyma.08G015700.1	Glyma.08G015700.1.p	PF02214	PTHR14499,PTHR14499:SF11	KOG2714			GO:0051260	AT5G41330.1		BTB/POZ domain with WD40/YVTN repeat-like protein	5.89189	9.96902	1.08496	0.929359	0.903685	0.583041	9.96902	316.876	2.65213	1.76878e-06	0.00160507
Glyma.08G015800	174.864	117.106	105.684	33.2659	12.6636	29.185	XLOC_024197	Chr08	1	1243723	1246546	1924	Glyma.08G015800|Glyma.08G015800.1.Wm82.a2.v1	.	Glyma.08G015800.Wm82.a2.v1	.	30536960	Glyma.08G015800.1	Glyma.08G015800.1.p		PTHR31798,PTHR31798:SF2					AT4G25620.1		hydroxyproline-rich glycoprotein family protein	6.25418	4.59568	3.6195	1.15928	0.450903	0.872743	6.25418	174.864	2.39872	1.09349e-07	0.000217918
Glyma.08G028200	320.09	1080.75	291.32	1628.99	1694.21	1564.32	XLOC_022344	Chr08	1	2256506	2261761	2866	Glyma.08G028200|Glyma.08G028200.1.Wm82.a2.v1,Glyma.08G028200|Glyma.08G028200.2.Wm82.a2.v1,Glyma.08G028200|Glyma.08G028200.3.Wm82.a2.v1,Glyma.08G028200|Glyma.08G028200.4.Wm82.a2.v1	Glyma.08G028200.Wm82.a2.v1	.	.	30539734	Glyma.08G028200.1	Glyma.08G028200.1.p	PF01467	PTHR10739,PTHR10739:SF29	KOG2803	2.7.7.14	K00967	GO:0009058,GO:0003824	AT2G38670.1	PECT1	phosphorylethanolamine cytidylyltransferase 1	7.68548	28.4723	6.6979	38.1099	40.4969	31.4037	53.6471	2692.37	-1.52926	0.000232524	0.0468896
Glyma.08G042100	57.3001	91.0828	7.35192	9.35604	8.14089	2.9185	XLOC_022423	Chr08	1	3335970	3338811	1795	Glyma.08G042100|Glyma.08G042100.1.Wm82.a2.v1	Glyma.08G042100.Wm82.a2.v1	.	.	30539969	Glyma.08G042100.1	Glyma.08G042100.1.p	PF00249	PTHR10641,PTHR10641:SF510	KOG0048				AT1G68320.1	AtMYB62,BW62B,BW62C,MYB62	myb domain protein 62	2.19667	3.8313	0.269886	0.34948	0.310698	0.0935464	3.8313	91.0828	2.93354	0.000208327	0.0436259
Glyma.08G048900	2178.39	991.195	1608.23	2776.66	3314.25	4736.73	XLOC_024358	Chr08	1	3807476	3816534	4961	Glyma.08G049000|Glyma.08G049000.1.Wm82.a2.v1,Glyma.08G049000|Glyma.08G049000.4.Wm82.a2.v1,Glyma.08G049000|Glyma.08G049000.3.Wm82.a2.v1,Glyma.08G049000|Glyma.08G049000.2.Wm82.a2.v1,Glyma.08G048900|Glyma.08G048900.1.Wm82.a2.v1	.	Glyma.08G048900.Wm82.a2.v1;Glyma.08G049000.Wm82.a2.v1	.	30540229	Glyma.08G048900.1	Glyma.08G048900.1.p	PF00257					GO:0009415,GO:0006950	AT3G50980.1	XERO1	dehydrin xero 1	30.2163	15.0856	21.3611	37.5275	45.7664	54.934	99.5142	9411.2	-1.19376	0.000239605	0.047483
Glyma.08G050500	11.8552	21.4313	22.0558	90.4417	50.6544	61.2885	XLOC_022455	Chr08	1	3957741	3961167	2202	Glyma.08G050500|Glyma.08G050500.1.Wm82.a2.v1,Glyma.08G050500|Glyma.08G050500.2.Wm82.a2.v1,Glyma.08G050500|Glyma.08G050500.3.Wm82.a2.v1	Glyma.08G050500.Wm82.a2.v1	.	.	30537962	Glyma.08G050500.1	Glyma.08G050500.1.p	PF01554	PTHR11206,PTHR11206:SF173	KOG1347		K03327	GO:0055085,GO:0016020,GO:0015297,GO:0015238,GO:0006855	AT5G52450.1		MATE efflux family protein	0.370481	0.734859	0.660008	2.75389	1.57591	1.60138	3.41328	119.492	-1.86742	0.000215936	0.0446469
Glyma.08G093900	139.299	471.488	71.6812	71.7296	56.9862	40.859	XLOC_024568	Chr08	1	7120394	7123387	2040	Glyma.08G093900|Glyma.08G093900.2.Wm82.a2.v1,Glyma.08G093900|Glyma.08G093900.1.Wm82.a2.v1	.	Glyma.08G093900.Wm82.a2.v1	.	30537155	Glyma.08G093900.1	Glyma.08G093900.1.p	PF06955,PF00722	PTHR31062,PTHR31062:SF44		2.4.1.207	K08235	GO:0048046,GO:0016762,GO:0006073,GO:0005618,GO:0005975,GO:0004553	AT1G14720.1	ATXTH28,EXGT-A2,XTH28,XTR2	xyloglucan endotransglucosylase/hydrolase 28	4.69885	17.4507	2.31537	2.35757	1.91369	1.15236	17.4507	471.488	2.01283	0.000182155	0.0407578
Glyma.11G117500	36.5535	45.9241	11.0279	2.07912	5.42726	0.972834	XLOC_035119	Chr11	1	8932743	8933846	854	Glyma.11G117500|Glyma.11G117500.1.Wm82.a2.v1	.	Glyma.11G117500.Wm82.a2.v1	.	30530068	Glyma.11G117500.1	Glyma.11G117500.1.p	PF00076	PTHR24012			K13195	GO:0003676	AT2G21660.1	ATGRP7,CCR2,GR-RBP7,GRP7	cold, circadian rhythm, and rna binding 2	2.94541	4.06029	0.850901	0.163236	0.435365	0.0655409	4.06029	45.9241	3.44348	0.000108346	0.0297433
Glyma.14G042100	51.3725	7.65402	3.67596	0	0	0	XLOC_044558	Chr14	1	3176053	3178974	2922	Glyma.14G042100|Glyma.14G042100.1.Wm82.a2.v1	.	Glyma.14G042100.Wm82.a2.v1	.	30532476	Glyma.14G042100.1	Glyma.14G042100.1.p	PF08263,PF00560,PF13855	PTHR27004,PTHR27004:SF1	KOG0472			GO:0005515	AT1G47890.1	AtRLP7,RLP7	receptor like protein 7	1.20983	0.19778	0.0828963	0	0	0	1.20983	51.3725	6.84692	1.71813e-05	0.00863507
Glyma.18G219100	116.576	245.694	142.443	55.0967	34.3726	49.6145	XLOC_057249	Chr18	1	50589464	50595604	3487	Glyma.18G219100|Glyma.18G219100.1.Wm82.a2.v1	.	Glyma.18G219100.Wm82.a2.v1	.	30557791	Glyma.18G219100.1	Glyma.18G219100.1.p	PF06415,PF01676	PTHR31637,PTHR31637:SF3		5.4.2.12,5.4.2.11	K15633	GO:0030145,GO:0006007,GO:0005737,GO:0004619,GO:0046872,GO:0003824	AT3G08590.1		Phosphoglycerate mutase, 2,3-bisphosphoglycerate-independent	2.30055	5.32006	2.69175	1.05942	0.675293	0.818632	5.32006	254.141	1.86008	5.83099e-06	0.00414102
Glyma.18G229300	38.5294	128.588	15.6228	7.27692	8.14089	1.94567	XLOC_055816	Chr18	1	51834703	51843246	2677	Glyma.18G229300|Glyma.18G229300.1.Wm82.a2.v1,Glyma.18G229300|Glyma.18G229300.2.Wm82.a2.v1	Glyma.18G229300.Wm82.a2.v1	.	.	30557180	Glyma.18G229300.1	Glyma.18G229300.1.p	PF00390,PF03949	PTHR23406,PTHR23406:SF32		1.1.1.39	K00028	GO:0055114,GO:0004471,GO:0051287	AT4G00570.1	NAD-ME2	NAD-dependent malic enzyme 2	0.990418	3.62681	0.384553	0.182261	0.208331	0.0418169	3.62681	128.588	3.40102	1.19244e-05	0.00683416
Glyma.18G231800	617.458	218.905	420.897	1263.06	1278.12	1796.82	XLOC_057304	Chr18	1	52035318	52040026	4633	Glyma.18G231800|Glyma.18G231800.1.Wm82.a2.v1	.	Glyma.18G231800.Wm82.a2.v1	.	30558228	Glyma.18G231800.1	Glyma.18G231800.1.p		PTHR37696,PTHR37696:SF1					AT4G00530.1			9.17107	3.56753	5.9863	18.2793	18.8991	22.3139	27.3189	2412.77	-1.80195	2.7035e-07	0.000401444
Glyma.18G241700	18.7707	13.0118	14.7038	57.1758	101.309	104.093	XLOC_057352	Chr18	1	53019111	53021001	1891	Glyma.18G241700|Glyma.18G241700.1.Wm82.a2.v1	.	Glyma.18G241700.Wm82.a2.v1	.	30555010	Glyma.18G241700.1	Glyma.18G241700.1.p	PF02605	PTHR34803,PTHR34803:SF2		1.97.1.12	K02699	GO:0015979,GO:0009538,GO:0009522	AT4G12800.1	PSAL	photosystem I subunit l	0.683069	0.519542	0.51237	2.02729	3.67018	3.16711	4.02196	134.673	-2.51454	1.77655e-07	0.000290182
Glyma.18G242000	63.2277	29.0853	28.4887	9.35604	6.3318	2.9185	XLOC_057353	Chr18	1	53044479	53048918	3245	Glyma.18G242000|Glyma.18G242000.1.Wm82.a2.v1	.	Glyma.18G242000.Wm82.a2.v1	.	30556946	Glyma.18G242000.1	Glyma.18G242000.1.p	PF03106	PTHR31221,PTHR31221:SF35			K18835	GO:0043565,GO:0006355,GO:0003700	AT5G56270.1	ATWRKY2,WRKY2	WRKY DNA-binding protein 2	1.34081	0.676756	0.578499	0.193318	0.133673	0.051746	1.34081	63.2277	2.69143	0.000116254	0.0313867
Glyma.18G248400	783.431	644.468	526.581	1468.9	1142.44	2209.31	XLOC_057382	Chr18	1	53539192	53544670	2168	Glyma.18G248400|Glyma.18G248400.2.Wm82.a2.v1,Glyma.18G248400|Glyma.18G248400.3.Wm82.a2.v1,Glyma.18G248400|Glyma.18G248400.4.Wm82.a2.v1,Glyma.18G248400|Glyma.18G248400.5.Wm82.a2.v1,Glyma.18G248400|Glyma.18G248400.6.Wm82.a2.v1,Glyma.18G248400|Glyma.18G248400.7.Wm82.a2.v1,Glyma.18G248400|Glyma.18G248400.1.Wm82.a2.v1	.	Glyma.18G248400.Wm82.a2.v1	.	30556620	Glyma.18G248400.1	Glyma.18G248400.1.p	PF03416	PTHR22624,PTHR22624:SF34	KOG2674		K08342		AT2G44140.1		Peptidase family C54 protein	24.8666	22.4448	16.0048	45.4284	36.0998	58.6311	63.2345	2209.31	-1.31372	2.01256e-05	0.00913142
Glyma.18G266100	0	2.29621	0	23.9099	15.3772	16.5382	XLOC_057465	Chr18	1	55052532	55056489	1835	Glyma.18G266100|Glyma.18G266100.1.Wm82.a2.v1,Glyma.18G266100|Glyma.18G266100.2.Wm82.a2.v1	.	Glyma.18G266100.Wm82.a2.v1	.	30557213	Glyma.18G266100.1	Glyma.18G266100.1.p	PF00201	PTHR11926,PTHR11926:SF265		2.4.1.323		GO:0016758,GO:0008152	AT3G02100.1		UDP-Glycosyltransferase superfamily protein	0	0.0944819	0	0.873648	0.574081	0.518541	0.873648	23.9099	-4.46945	0.000278928	0.0491572
Glyma.18G273900	31.6139	159.204	49.6255	3.11868	6.3318	1.94567	XLOC_056044	Chr18	1	55658472	55661717	1172	Glyma.18G273900|Glyma.18G273900.1.Wm82.a2.v1	Glyma.18G273900.Wm82.a2.v1	.	.	30557520	Glyma.18G273900.1	Glyma.18G273900.1.p	PF01323	PTHR13887,PTHR13887:SF10				GO:0015035	AT5G38900.1		Thioredoxin superfamily protein	1.8562	10.2565	2.79011	0.178418	0.37011	0.0955153	10.7155	219.913	4.39214	3.54709e-09	1.65538e-05
Glyma.18G274800	98.7933	147.723	64.3293	32.2263	25.3272	29.185	XLOC_057513	Chr18	1	55707355	55709619	1701	Glyma.18G274800|Glyma.18G274800.1.Wm82.a2.v1,Glyma.18G274800|Glyma.18G274800.2.Wm82.a2.v1	.	Glyma.18G274800.Wm82.a2.v1	.	30556820	Glyma.18G274800.1	Glyma.18G274800.1.p	PF07734,PF00646	PTHR32133,PTHR32133:SF89				GO:0005515	AT3G06240.1		F-box family protein	3.99667	6.55717	2.49201	1.27029	1.02003	0.987159	6.55717	147.723	1.8402	4.56324e-05	0.0165635
Glyma.18G278700	2356.22	3259.08	4123.51	1183.02	1301.64	1288.03	XLOC_057534	Chr18	1	56008546	56014066	3610	Glyma.18G278700|Glyma.18G278700.1.Wm82.a2.v1,Glyma.18G278800|Glyma.18G278800.2.Wm82.a2.v1,Glyma.18G278800|Glyma.18G278800.1.Wm82.a2.v1	.	Glyma.18G278700.Wm82.a2.v1;Glyma.18G278800.Wm82.a2.v1	.	30556251	Glyma.18G278700.1	Glyma.18G278700.1.p		PTHR34191,PTHR34191:SF2					AT5G53820.1		Late embryogenesis abundant protein (LEA) family protein	44.9142	68.1651	75.267	21.9725	24.701	20.5282	75.267	4123.51	1.36257	7.70224e-07	0.000838722
Glyma.18G278900	98.7933	100.268	101.089	22.8703	21.709	19.4567	XLOC_057535	Chr18	1	56019403	56022725	2936	Glyma.18G278900|Glyma.18G278900.1.Wm82.a2.v1	.	Glyma.18G278900.Wm82.a2.v1	.	30558631	Glyma.18G278900.1	Glyma.18G278900.1.p	PF01619	PTHR13914,PTHR13914:SF0	KOG0186	1.5.5.2	K00318	GO:0006562,GO:0004657	AT5G38710.1		Methylenetetrahydrofolate reductase family protein	2.31551	2.57857	2.26878	0.52229	0.506542	0.38128	2.57857	101.089	2.22265	1.20073e-07	0.000217918
Glyma.18G281100	35.5656	41.3317	47.7875	256.771	365.435	415.4	XLOC_056082	Chr18	1	56206467	56208314	788	Glyma.18G281100|Glyma.18G281100.1.Wm82.a2.v1	Glyma.18G281100.Wm82.a2.v1	.	.	30555238	Glyma.18G281100.1	Glyma.18G281100.1.p	PF13656	PTHR13946,PTHR13946:SF28	KOG3438	2.7.7.6	K03020		AT2G29540.2	ATRPAC14,ATRPC14,RPC14	RNApolymerase 14 kDa subunit	3.10584	3.96033	3.99607	21.8482	31.7699	30.33	31.7699	415.4	-3.06346	2.52067e-19	2.74484e-15
Glyma.18G293300	0	0	0	19.7516	27.1363	21.4023	XLOC_056149	Chr18	1	57136251	57140834	1810	Glyma.18G293300|Glyma.18G293300.1.Wm82.a2.v1	Glyma.18G293300.Wm82.a2.v1	.	.	30555502	Glyma.18G293300.1	Glyma.18G293300.1.p	PF01554	PTHR11206,PTHR11206:SF87	KOG1347			GO:0055085,GO:0016020,GO:0015297,GO:0015238,GO:0006855	AT2G04090.1		MATE efflux family protein	0	0	0	0.731678	1.02708	0.680322	2.06709	66.2503	-7.13392	5.94028e-07	0.000776228
Glyma.18G296300	287.489	554.916	396.085	961.593	1210.28	1466.06	XLOC_056166	Chr18	1	57374071	57378281	3316	Glyma.18G296300|Glyma.18G296300.1.Wm82.a2.v1	Glyma.18G296300.Wm82.a2.v1	.	.	30556397	Glyma.18G296300.1	Glyma.18G296300.1.p	PF01238	PTHR10309,PTHR10309:SF0		5.3.1.8	K01809	GO:0008270,GO:0005975,GO:0004476,GO:0009298	AT3G02570.1	MEE31,PMI1	Mannose-6-phosphate isomerase, type I	5.96596	12.6353	7.87079	19.4434	25.0036	25.4372	40.181	2333.17	-1.55839	6.49971e-07	0.000802338
