# Supplementary material for: Integrated Transcriptomic, Proteomic, and Metabolomic Analysis of a Chromosome Segment Substitution Line Reveals the Regulatory Mechanism Governing Fatty Acids and Storage Proteins in Soybean Seeds
Source: Genes (Basel). 2026 Apr 8;17(4):432. doi: 10.3390/genes17040432 (PMC13116479; doi:10.3390/genes17040432)
Supplement: Supplementary file 1 [file genes-17-00432-s001.zip › Table S7. All expressed proteins annotated between SN14 and R19.xlsx]

## Sheet: Sheet2
Table S7. All expressed proteins annotated between SN14 and R19
Accession	Protein Name	Gene Symbol	Description	Sum PEP Score	Coverage [%]	Peptides	PSMs	Unique Peptides	AAs	MW [kDa]	calc. pI	Score Sequest HT	# Peptides	KEGG Pathways	# Razor Peptides	# Protein Groups	S1	S2	S3	R19-1	R19-2	R19-3
P02858	Glycinin G4	GY4	Glycinin G4 OS=Glycine max OX=3847 GN=GY4 PE=1 SV=2	1491.38	72	41	2396	28	563	63.8	5.29	10075.4	41		27	1	1.96048e+10	2.00878e+10	1.8338e+10	2.04476e+10	2.66143e+10	1.99173e+10
P04405	Glycinin G2	GY2	Glycinin G2 OS=Glycine max OX=3847 GN=GY2 PE=1 SV=2	1287.49	81	31	2546	3	485	54.4	5.58	10050	31		65	1	1.63024e+10	1.68583e+10	1.53256e+10	1.67227e+10	2.06239e+10	1.6344e+10
A0A0R0GMV1	(Fragment)	GLYMA_13G123500	Uncharacterized protein (Fragment) OS=Glycine max OX=3847 GN=GLYMA_13G123500 PE=3 SV=1	1247.04	76	27	1631	6	489	55.1	5.6	7179.05	27		41	1	5.28775e+09	5.52434e+09	4.9647e+09	5.48817e+09	6.37e+09	5.18797e+09
A0A0R0KKD6		GLYMA_03G163500	Uncharacterized protein OS=Glycine max OX=3847 GN=GLYMA_03G163500 PE=3 SV=1	1240.84	78	36	2369	25	495	55.7	6.23	8461.52	36		32	1	5.35863e+10	5.32711e+10	4.98873e+10	5.49355e+10	5.96737e+10	5.30077e+10
P11827	Beta-conglycinin alpha' subunit	CG-1	Beta-conglycinin alpha' subunit OS=Glycine max OX=3847 GN=CG-1 PE=1 SV=2	1050.47	70	58	2113	8	621	72.2	5.71	6977.81	58		86	1	4.55129e+10	4.64651e+10	4.46091e+10	4.75593e+10	4.32722e+10	4.53855e+10
A0A0R0KRW0	Cupin type-1 domain-containing protein	547901	Cupin type-1 domain-containing protein OS=Glycine max OX=3847 GN=547901 PE=3 SV=1	999.904	83	26	2162	1	387	43.4	5.22	8533.24	26		0	1	184449	167191	179580	154839	181204	158888
B3TDK4	Lipoxygenase		Lipoxygenase OS=Glycine max OX=3847 PE=3 SV=1	995.133	68	55	1330	38	839	94.4	6.33	4495.78	55		28	1	5.38464e+09	5.73353e+09	5.42556e+09	5.16305e+09	6.11619e+09	5.07762e+09
P0DO16	Beta-conglycinin alpha subunit 1	CG-3	Beta-conglycinin alpha subunit 1 OS=Glycine max OX=3847 GN=CG-3 PE=1 SV=1	947.213	61	49	2072	16	605	70.3	5.17	6797.34	49		48	1	3.57e+10	3.63669e+10	3.40178e+10	3.72299e+10	3.71663e+10	3.56207e+10
A0A0R0EZ76		GLYMA_19G164900	Uncharacterized protein OS=Glycine max OX=3847 GN=GLYMA_19G164900 PE=3 SV=2	867.701	71	29	1274	19	481	54.2	5.97	4265.95	29		0	1	4.87492e+09	4.67496e+09	4.59703e+09	4.86408e+09	5.38159e+09	4.67019e+09
P04347	Glycinin G5	GY5	Glycinin G5 OS=Glycine max OX=3847 GN=GY5 PE=1 SV=1	844.856	55	23	1291	3	516	57.9	5.9	5524.77	23		0	1	3.55127e+08	3.4622e+08	3.42017e+08	3.51232e+08	3.96099e+08	3.44638e+08
Q948Y0	Beta-conglycinin alpha prime subunit		Beta-conglycinin alpha prime subunit OS=Glycine max OX=3847 PE=2 SV=1	813.11	66	51	1846	1	621	72.1	5.85	6001.29	51		0	1	7.1192e+06	7.43205e+06	7.18598e+06	7.5914e+06	6.44645e+06	7.25538e+06
F7J077	Beta-conglycinin beta subunit 2	CG-4	Beta-conglycinin beta subunit 2 OS=Glycine max OX=3847 GN=CG-4 PE=1 SV=1	793.126	59	32	2090	3	439	50.4	6.24	7585.89	32		0	1	1.29215e+09	1.09275e+09	1.20232e+09	1.29181e+09	1.31141e+09	1.24558e+09
O22121	Beta subunit of beta conglycinin (Fragment)		Beta subunit of beta conglycinin (Fragment) OS=Glycine max OX=3847 PE=2 SV=2	791.827	63	33	1992	3	416	47.9	5.92	7311.56	33		62	1	2.00256e+10	1.93895e+10	1.91147e+10	1.94452e+10	2.22851e+10	1.88725e+10
C6T9L1			Uncharacterized protein OS=Glycine max OX=3847 PE=2 SV=1	758.319	59	32	1957	1	439	50.5	6.13	7048.81	32		4	1	1.15315e+09	1.0972e+09	1.07457e+09	1.16676e+09	8.17344e+08	1.16965e+09
B3TDK6	Lipoxygenase	547869	Lipoxygenase OS=Glycine max OX=3847 GN=547869 PE=3 SV=1	742.524	55	53	1104	40	857	96.7	6.58	3441.63	53		13	1	6.7286e+09	6.96858e+09	6.7044e+09	6.4561e+09	7.53447e+09	6.18218e+09
I1L860		GLYMA_10G028300	Uncharacterized protein OS=Glycine max OX=3847 GN=GLYMA_10G028300 PE=4 SV=1	741.317	72	38	747	3	504	58	6.49	2760.68	38		55	1	6.01254e+09	6.22404e+09	5.85413e+09	6.10866e+09	5.97325e+09	5.98259e+09
I1M596	Lipoxygenase	547774	Lipoxygenase OS=Glycine max OX=3847 GN=547774 PE=2 SV=1	721.611	57	48	1219	31	866	97.2	6.67	3797.4	48		10	1	3.79761e+09	3.96875e+09	3.82149e+09	3.98397e+09	4.27156e+09	3.88931e+09
Q39801	51 kDa seed maturation protein	732633	51 kDa seed maturation protein OS=Glycine max OX=3847 GN=732633 PE=2 SV=1	696.924	82	52	831	35	473	51	7.11	2694.52	52		0	1	1.0002e+09	1.1186e+09	1.02375e+09	1.02787e+09	1.19437e+09	1.05198e+09
Q04672	Sucrose-binding protein	SBP	Sucrose-binding protein OS=Glycine max OX=3847 GN=SBP PE=1 SV=1	693.824	65	37	719	3	524	60.5	6.87	2683.8	37		0	1	4.77102e+08	4.52877e+08	3.83509e+08	4.83001e+08	7.28705e+08	4.30381e+08
Q948X9	Beta-conglycinin alpha-subunit		Beta-conglycinin alpha-subunit OS=Glycine max OX=3847 PE=2 SV=1	652.137	50	35	1737	2	623	72.4	5.4	5579.1	35		0	1	1.4234e+07	1.56265e+07	1.41844e+07	1.58029e+07	1.57528e+07	1.47027e+07
Q39873	Lea protein	732637	Lea protein OS=Glycine max OX=3847 GN=732637 PE=2 SV=1	638.151	83	54	879	37	458	49.4	7.52	2793.13	54		23	1	2.29315e+09	2.46421e+09	2.34013e+09	2.33931e+09	2.69232e+09	2.41719e+09
A0A0R0JWF4		GLYMA_06G283900	Uncharacterized protein OS=Glycine max OX=3847 GN=GLYMA_06G283900 PE=4 SV=1	633.573	59	53	681	53	772	84.8	7.42	2245.01	53		0	1	1.76138e+09	1.89833e+09	1.80313e+09	2.05393e+09	2.09036e+09	2.02262e+09
K7LDT9		547559	Uncharacterized protein OS=Glycine max OX=3847 GN=547559 PE=4 SV=1	628.287	58	45	415	40	950	103.3	6.76	1429.47	45		6	1	5.46893e+08	5.67137e+08	5.47906e+08	5.66787e+08	6.05127e+08	5.68044e+08
Q39846	Seed biotin-containing protein SBP65	SBP65	Seed biotin-containing protein SBP65 OS=Glycine max OX=3847 GN=SBP65 PE=2 SV=1	590.299	62	43	711	36	643	67.8	6.48	2316.69	43		8	1	2.09944e+09	2.19576e+09	2.12022e+09	2.21755e+09	2.55741e+09	2.2062e+09
A0A0R0KVB4	Peptidase A1 domain-containing protein	GLYMA_03G239700	Peptidase A1 domain-containing protein OS=Glycine max OX=3847 GN=GLYMA_03G239700 PE=4 SV=1	567.258	55	14	429	9	427	46.4	8.32	1654.99	14		23	1	2.26808e+09	2.08856e+09	2.05046e+09	2.18029e+09	1.94057e+09	2.10712e+09
I1L957		100786618	Uncharacterized protein OS=Glycine max OX=3847 GN=100786618 PE=3 SV=1	563.468	73	39	759	26	449	48.8	6.42	2577.05	39		18	1	3.66549e+09	3.8612e+09	3.71818e+09	4.02787e+09	4.24651e+09	4.0132e+09
I1JF86		GLYMA_02G145700	Uncharacterized protein OS=Glycine max OX=3847 GN=GLYMA_02G145700 PE=4 SV=2	525.127	70	35	562	1	506	57.8	6.6	1924.72	35		38	1	1.23766e+09	1.41078e+09	1.26164e+09	1.27487e+09	1.54404e+09	1.25929e+09
Q39871	Late embryongenesis abundant protein	MP2	Late embryongenesis abundant protein OS=Glycine max OX=3847 GN=MP2 PE=2 SV=1	507.533	68	32	589	19	463	50.6	6.67	2028	32		0	1	4.51827e+08	4.69505e+08	4.6309e+08	4.89628e+08	5.38554e+08	4.78727e+08
Q9SP11	Sucrose binding protein homolog S-64	SBP	Sucrose binding protein homolog S-64 OS=Glycine max OX=3847 GN=SBP PE=2 SV=1	502.88	71	34	531	1	489	55.8	6.77	1840.94	34		0	1	1.41737e+07	1.3906e+07	1.38683e+07	1.44629e+07	1.50284e+07	1.45524e+07
A0A0R0HYM3		GLYMA_10G246500	Uncharacterized protein OS=Glycine max OX=3847 GN=GLYMA_10G246500 PE=4 SV=1	495.155	44	37	594	34	596	69.6	6.32	1819.42	37		3	1	2.2039e+09	2.18128e+09	2.12149e+09	2.22313e+09	2.34167e+09	2.17772e+09
I1NGG4		GLYMA_20G147600	Uncharacterized protein OS=Glycine max OX=3847 GN=GLYMA_20G147600 PE=3 SV=1	489.011	87	14	298	2	256	26	5.02	1260.66	14		29	1	1.01022e+09	1.0576e+09	1.03278e+09	1.10449e+09	1.09365e+09	1.06049e+09
Q8RVH5	Basic 7S globulin 2		Basic 7S globulin 2 OS=Glycine max OX=3847 PE=1 SV=1	478.028	47	12	292	7	433	47.2	8.25	1279.98	12		0	1	6.14672e+08	5.46175e+08	5.68228e+08	6.17689e+08	3.72198e+08	5.94225e+08
Q9XET0	Seed maturation protein PM30	PM30	Seed maturation protein PM30 OS=Glycine max OX=3847 GN=PM30 PE=2 SV=1	450.54	90	20	802	18	140	15.1	8.9	2671.33	20		4	1	4.16434e+09	4.31413e+09	4.30304e+09	4.493e+09	4.9489e+09	4.30511e+09
I7FST9	Protein disulfide-isomerase	Gm pdil-1	Protein disulfide-isomerase OS=Glycine max OX=3847 GN=Gm pdil-1 PE=2 SV=1	438.036	67	32	346	12	525	58.7	5.17	1179.79	32	Protein processing in endoplasmic reticulum	31	1	8.01358e+08	8.36637e+08	8.18413e+08	8.94668e+08	8.20852e+08	8.58025e+08
Q70EM0	Dehydrin	lea-D-11	Dehydrin OS=Glycine max OX=3847 GN=lea-D-11 PE=4 SV=1	431.664	86	18	629	1	226	23.8	6.47	2321.49	18		0	1	5.46811e+07	5.34556e+07	5.40989e+07	5.37753e+07	5.81302e+07	5.4456e+07
I1MT10		100782173	Uncharacterized protein OS=Glycine max OX=3847 GN=100782173 PE=3 SV=1	411.604	51	33	280	5	645	70.8	5.39	824.95	33	Spliceosome; Protein processing in endoplasmic reticulum; Endocytosis	44	1	6.6384e+08	6.86818e+08	6.55707e+08	6.75904e+08	7.30013e+08	6.60066e+08
I1MJ86	Tr-type G domain-containing protein	100788357	Tr-type G domain-containing protein OS=Glycine max OX=3847 GN=100788357 PE=3 SV=1	407.88	45	36	268	1	843	94	6.11	873.2	36		0	1	2.41009e+07	2.26294e+07	2.43981e+07	2.69283e+07	2.90977e+07	2.39003e+07
I1KU21	Tr-type G domain-containing protein	100804251	Tr-type G domain-containing protein OS=Glycine max OX=3847 GN=100804251 PE=3 SV=1	406.989	45	36	269	1	843	94	6.11	877.65	36		54	1	5.21597e+08	5.44749e+08	5.30231e+08	5.41246e+08	5.73801e+08	5.36278e+08
Q39805	Dehydrin-like protein		Dehydrin-like protein OS=Glycine max OX=3847 PE=2 SV=1	403.273	86	18	549	1	226	23.7	6.58	2074.42	18		31	1	2.20734e+09	2.31893e+09	2.23105e+09	2.39227e+09	2.41763e+09	2.32848e+09
I1L849		100809281	Uncharacterized protein OS=Glycine max OX=3847 GN=100809281 PE=3 SV=1	396.199	83	18	297	18	262	27.4	5.29	1112.95	18		0	1	8.76214e+08	9.29652e+08	9.05211e+08	9.01094e+08	9.4725e+08	9.02155e+08
I1K3K3	Urease	547716	Urease OS=Glycine max OX=3847 GN=547716 PE=3 SV=1	392.742	46	32	247	32	839	90.3	6.07	841.02	32	Metabolic pathways; Purine metabolism; Arginine biosynthesis	0	1	6.05828e+08	6.23256e+08	6.01326e+08	6.38551e+08	5.56735e+08	6.26982e+08
A0A0R4J4D6		100812707	Uncharacterized protein OS=Glycine max OX=3847 GN=100812707 PE=3 SV=1	386.964	51	28	212	4	649	71	5.21	667.85	28	Spliceosome; Protein processing in endoplasmic reticulum; Endocytosis	8	1	4.76094e+07	4.81256e+07	4.86193e+07	4.79727e+07	5.07471e+07	4.8237e+07
A0A0R0H3L4	Poly [ADP-ribose] polymerase	GLYMA_12G088300	Poly [ADP-ribose] polymerase OS=Glycine max OX=3847 GN=GLYMA_12G088300 PE=4 SV=1	385.131	52	36	196	18	815	91.6	5.59	671.83	36	Base excision repair	24	1	2.07711e+08	2.13698e+08	2.12403e+08	2.26104e+08	2.17804e+08	2.25e+08
A0A0R4J681		GLYMA_20G233000	Uncharacterized protein OS=Glycine max OX=3847 GN=GLYMA_20G233000 PE=4 SV=1	383.555	66	20	368	6	293	31.8	7.44	1228.24	20		28	1	1.22051e+09	1.25122e+09	1.19968e+09	1.18689e+09	1.28031e+09	1.17502e+09
K7LQ69	Poly [ADP-ribose] polymerase	100788978	Poly [ADP-ribose] polymerase OS=Glycine max OX=3847 GN=100788978 PE=4 SV=1	383.239	49	33	198	15	812	91.1	5.43	695.2	33	Base excision repair	0	1	6.29526e+07	6.47675e+07	6.25614e+07	6.49336e+07	6.92925e+07	6.471e+07
A0A0R0I4F6		GLYMA_10G155300	Uncharacterized protein OS=Glycine max OX=3847 GN=GLYMA_10G155300 PE=4 SV=1	381.316	55	19	396	1	293	31.8	7.36	1373.83	19		17	1	2.21778e+08	2.2522e+08	2.19537e+08	2.20054e+08	2.52163e+08	2.12295e+08
I1K670		GLYMA_05G219400	Uncharacterized protein OS=Glycine max OX=3847 GN=GLYMA_05G219400 PE=3 SV=1	376.195	50	33	240	1	668	73.6	5.19	812.21	33		49	1	5.02625e+08	5.14248e+08	5.08381e+08	5.17367e+08	5.30945e+08	5.21039e+08
I1LE41		GLYMA_10G247500	Uncharacterized protein OS=Glycine max OX=3847 GN=GLYMA_10G247500 PE=3 SV=1	374.947	88	11	173	9	256	26.2	4.89	822.09	11		0	1	2.17365e+08	2.28911e+08	2.31317e+08	2.31707e+08	2.51256e+08	2.24783e+08
I1KAB7	Protein disulfide-isomerase	100788687	Protein disulfide-isomerase OS=Glycine max OX=3847 GN=100788687 PE=3 SV=1	374.795	66	31	313	10	503	56.1	4.98	1098.19	31	Protein processing in endoplasmic reticulum	1	1	1.7406e+08	1.78983e+08	1.71617e+08	1.88951e+08	1.78693e+08	1.87535e+08
Q45UE7	Beta-amylase		Beta-amylase OS=Glycine max OX=3847 PE=2 SV=1	368.551	46	21	412	4	496	56	5.74	1400.19	21		32	1	9.78862e+08	9.886e+08	9.65482e+08	9.74279e+08	1.08289e+09	9.52604e+08
I1KPN3		547838	Uncharacterized protein OS=Glycine max OX=3847 GN=547838 PE=3 SV=1	366.427	50	33	230	4	667	73.4	5.19	776.31	33	Protein processing in endoplasmic reticulum; Protein export	2	1	2.67892e+07	2.78597e+07	2.89991e+07	2.78438e+07	3.05988e+07	2.76611e+07
I1LQR4		GLYMA_12G064000	Uncharacterized protein OS=Glycine max OX=3847 GN=GLYMA_12G064000 PE=3 SV=1	351.498	48	27	203	4	649	71	5.21	650.29	27	Spliceosome; Protein processing in endoplasmic reticulum; Endocytosis	0	1	8.71928e+06	8.4012e+06	8.82666e+06	8.80073e+06	8.67423e+06	8.87685e+06
Q587K1	BiP	Gm bip	BiP OS=Glycine max OX=3847 GN=Gm bip PE=2 SV=1	350.946	48	32	206	2	668	73.5	5.15	717.57	32		0	1	5.74955e+06	5.81352e+06	5.56227e+06	5.86873e+06	5.91553e+06	5.92205e+06
A0A0R4J626		100777767	Uncharacterized protein OS=Glycine max OX=3847 GN=100777767 PE=3 SV=1	345.994	50	29	205	2	654	71.5	5.16	674.62	29	Protein processing in endoplasmic reticulum; Endocytosis; Spliceosome	29	1	2.35899e+08	2.46903e+08	2.3646e+08	2.38645e+08	2.5699e+08	2.41189e+08
K7MID0		100801440	Uncharacterized protein OS=Glycine max OX=3847 GN=100801440 PE=4 SV=1	345.971	44	33	182	20	889	96.9	6.39	631.99	33		10	1	1.59677e+08	1.62815e+08	1.59603e+08	1.66599e+08	1.78427e+08	1.67799e+08
I1LHP6	Cupin type-1 domain-containing protein	100813415	Cupin type-1 domain-containing protein OS=Glycine max OX=3847 GN=100813415 PE=4 SV=2	345.22	46	41	246	29	696	81.7	5.34	803.92	41		15	1	4.41085e+08	4.44255e+08	4.40659e+08	4.11316e+08	7.43064e+08	4.0426e+08
Q4U3W3	Beta-amylase		Beta-amylase OS=Glycine max OX=3847 PE=3 SV=1	340.906	43	19	416	2	496	56.1	5.55	1383	19		0	1	3.66922e+07	3.58718e+07	3.63212e+07	3.58406e+07	3.62341e+07	3.5227e+07
I1JPV0		547500	Uncharacterized protein OS=Glycine max OX=3847 GN=547500 PE=3 SV=1	340.699	61	20	384	16	309	34.5	6.19	1184.27	20		5	1	9.71485e+08	1.03493e+09	9.71554e+08	1.06019e+09	1.14383e+09	1.05485e+09
Q9SEK9	Seed maturation protein PM25	PM25	Seed maturation protein PM25 OS=Glycine max OX=3847 GN=PM25 PE=2 SV=1	340.401	83	13	267	1	253	25.7	5.1	1078.63	13		0	1	133458	128361	142360	144471	140319	143622
A0A0R0KKU3		100798307	Uncharacterized protein OS=Glycine max OX=3847 GN=100798307 PE=3 SV=1	339.653	50	28	205	2	653	71.4	5.16	668.58	28	Spliceosome; Protein processing in endoplasmic reticulum; Endocytosis	0	1	3.93837e+06	4.15374e+06	4.08123e+06	4.16115e+06	4.20941e+06	4.20531e+06
I1JGR5		100790356	Uncharacterized protein OS=Glycine max OX=3847 GN=100790356 PE=3 SV=1	338.777	45	32	246	5	652	71.6	5.31	699.92	32	Spliceosome; Protein processing in endoplasmic reticulum; Endocytosis	0	1	3.94404e+07	4.72829e+07	4.09564e+07	4.08291e+07	5.11972e+07	4.06553e+07
A0A0R4J4U4		GLYMA_13G035200	Uncharacterized protein OS=Glycine max OX=3847 GN=GLYMA_13G035200 PE=3 SV=1	330.736	52	16	425	9	379	41.1	6.99	1661.13	16		16	1	2.26206e+09	2.32572e+09	2.21572e+09	2.39065e+09	2.34782e+09	2.26342e+09
D6C500	HSP90-2	100819568	HSP90-2 OS=Glycine max OX=3847 GN=100819568 PE=2 SV=1	326.057	45	33	197	2	699	80.1	5.06	645.78	33	Plant-pathogen interaction; Protein processing in endoplasmic reticulum	2	1	1.41868e+07	1.48445e+07	1.43798e+07	1.46341e+07	1.46849e+07	1.43079e+07
I1NAI7	Phosphopyruvate hydratase	GLYMA_19G190900	Phosphopyruvate hydratase OS=Glycine max OX=3847 GN=GLYMA_19G190900 PE=3 SV=1	322.894	66	24	164	7	444	47.6	5.57	593.6	24		0	1	5.36728e+07	5.35329e+07	5.30033e+07	5.42675e+07	5.15413e+07	5.39438e+07
D6C4Z9	HSP90-1	100194423	HSP90-1 OS=Glycine max OX=3847 GN=100194423 PE=2 SV=1	317.52	45	33	192	2	702	80.3	5.02	638.15	33		45	1	3.08459e+08	3.22163e+08	3.11234e+08	3.11568e+08	3.33464e+08	3.16763e+08
A0A0R0GVW3	AAI domain-containing protein	GLYMA_13G288100	AAI domain-containing protein OS=Glycine max OX=3847 GN=GLYMA_13G288100 PE=4 SV=1	313.517	61	15	799	3	158	18.4	5.34	2706.96	15		37	1	4.39011e+09	4.6882e+09	4.11995e+09	4.70491e+09	6.86132e+09	4.19238e+09
O22639	Endoplasmic reticulum HSC70-cognate binding protein	BIP	Endoplasmic reticulum HSC70-cognate binding protein OS=Glycine max OX=3847 GN=BIP PE=2 SV=1	312.034	44	30	211	1	668	73.6	5.24	671.78	30		0	1	3.37934e+06	3.50296e+06	3.44886e+06	3.54366e+06	3.77483e+06	3.59035e+06
I1JPW5	Phosphopyruvate hydratase	100811084	Phosphopyruvate hydratase OS=Glycine max OX=3847 GN=100811084 PE=3 SV=1	311.262	60	24	162	7	444	47.6	5.69	584.27	24	Biosynthesis of secondary metabolites; Metabolic pathways; RNA degradation; Biosynthesis of amino acids; Carbon metabolism; Glycolysis / Gluconeogenesis	26	1	3.35919e+08	3.29788e+08	3.30218e+08	3.36098e+08	3.42651e+08	3.32534e+08
C6T8W9			Uncharacterized protein OS=Glycine max OX=3847 PE=2 SV=1	305.425	55	19	375	1	293	31.7	7.69	1287.76	19		0	1	3.82964e+06	3.95056e+06	4.12864e+06	4.01479e+06	4.07181e+06	3.93694e+06
I1JH86	Fructose-bisphosphate aldolase	GLYMA_02G222400	Fructose-bisphosphate aldolase OS=Glycine max OX=3847 GN=GLYMA_02G222400 PE=3 SV=1	305.42	71	20	224	8	358	38.2	7.55	835.05	20		19	1	5.04734e+08	5.21556e+08	5.01489e+08	4.99838e+08	5.20772e+08	4.98497e+08
Q9LLQ6	Seed maturation protein PM34	PM34	Seed maturation protein PM34 OS=Glycine max OX=3847 GN=PM34 PE=2 SV=1	304.277	54	17	316	3	293	31.7	7.08	1068.36	17		0	1	6.80701e+06	6.43101e+06	6.52403e+06	6.50079e+06	1.47718e+07	6.22503e+06
I1JJL6	HATPase_c domain-containing protein	GLYMA_02G302500	HATPase_c domain-containing protein OS=Glycine max OX=3847 GN=GLYMA_02G302500 PE=3 SV=1	297.663	43	32	182	8	702	80.3	5.06	596.91	32		3	1	4.84291e+07	4.78343e+07	4.74869e+07	4.88206e+07	4.78418e+07	4.91456e+07
I1MPM4	Tripeptidyl-peptidase II	100798235	Tripeptidyl-peptidase II OS=Glycine max OX=3847 GN=100798235 PE=3 SV=2	295.935	32	39	132	12	1326	146.4	6.09	459.87	39		31	1	1.70829e+08	1.82134e+08	1.64696e+08	1.71446e+08	1.68591e+08	1.66699e+08
I1N7G4	CYTOSOL_AP domain-containing protein	100808230	CYTOSOL_AP domain-containing protein OS=Glycine max OX=3847 GN=100808230 PE=3 SV=1	295.104	51	22	116	19	582	60.8	6.8	479.23	22	Glutathione metabolism; Metabolic pathways	0	1	1.32608e+08	1.29477e+08	1.3243e+08	1.37345e+08	1.36854e+08	1.34902e+08
Q9ZNZ4	Napin-type 2S albumin 1	547892	Napin-type 2S albumin 1 OS=Glycine max OX=3847 GN=547892 PE=2 SV=1	292.394	60	13	537	13	155	17.8	6.38	1674.45	13		0	1	2.57125e+09	2.59429e+09	2.46897e+09	2.66147e+09	3.18891e+09	2.48835e+09
I1JXS8	Ribonuclease	100802766	Ribonuclease OS=Glycine max OX=3847 GN=100802766 PE=4 SV=1	288.968	44	36	106	8	990	108.9	6.49	369.23	36		1	1	1.27316e+07	1.34128e+07	1.21222e+07	1.29648e+07	1.4585e+07	1.31153e+07
Q71EW8	5-methyltetrahydropteroyltriglutamate--homocysteine S-methyltransferase	547643	5-methyltetrahydropteroyltriglutamate--homocysteine S-methyltransferase OS=Glycine max OX=3847 GN=547643 PE=2 SV=1	288.443	40	28	252	3	763	84.2	6.33	788.5	28	Biosynthesis of amino acids; Metabolic pathways; Selenocompound metabolism; Biosynthesis of secondary metabolites; Cysteine and methionine metabolism	24	1	4.09466e+08	4.14352e+08	4.18136e+08	4.30166e+08	4.42539e+08	4.26662e+08
I1KBV2	Ribonuclease	100794481	Ribonuclease OS=Glycine max OX=3847 GN=100794481 PE=4 SV=1	287.917	43	36	115	5	990	108.7	6.43	405.09	36		38	1	1.22324e+08	1.23153e+08	1.22192e+08	1.27398e+08	1.31854e+08	1.26946e+08
C6SYA7	AAI domain-containing protein		AAI domain-containing protein OS=Glycine max OX=3847 PE=2 SV=1	285.775	52	13	682	1	158	18.5	5.24	2363.1	13		0	1	4.07888e+06	3.71028e+06	4.96231e+06	3.7466e+06	3.17599e+06	3.86979e+06
K7LZH1		GLYMA_13G130900	Uncharacterized protein OS=Glycine max OX=3847 GN=GLYMA_13G130900 PE=3 SV=1	284.865	42	26	186	3	632	69.2	5.25	585.53	26		0	1	4.8543e+06	4.89947e+06	4.94354e+06	4.78217e+06	5.06308e+06	4.88223e+06
A0A0R4J5Z8	5-methyltetrahydropteroyltriglutamate--homocysteine S-methyltransferase	GLYMA_19G114500	5-methyltetrahydropteroyltriglutamate--homocysteine S-methyltransferase OS=Glycine max OX=3847 GN=GLYMA_19G114500 PE=3 SV=1	284.773	39	27	237	3	763	84.2	6.37	755.37	27	Selenocompound metabolism; Metabolic pathways; Biosynthesis of secondary metabolites; Cysteine and methionine metabolism; Biosynthesis of amino acids	0	1	2.28734e+07	2.4306e+07	2.33225e+07	2.41769e+07	2.49328e+07	2.38061e+07
A0A0R0J965		100809384	Uncharacterized protein OS=Glycine max OX=3847 GN=100809384 PE=4 SV=1	283.59	52	15	254	15	319	34.4	6.9	903.35	15		0	1	1.09903e+09	1.15421e+09	1.08344e+09	1.04314e+09	1.18111e+09	1.026e+09
I1JGP8	CYTOSOL_AP domain-containing protein	100787686	CYTOSOL_AP domain-containing protein OS=Glycine max OX=3847 GN=100787686 PE=3 SV=1	269.738	50	22	150	5	570	59.6	7.12	523.41	22	Glutathione metabolism; Metabolic pathways	0	1	4.70668e+07	4.51064e+07	4.59928e+07	4.68337e+07	4.48508e+07	4.53899e+07
I1LWR4	Alpha-1,4 glucan phosphorylase	100800659	Alpha-1,4 glucan phosphorylase OS=Glycine max OX=3847 GN=100800659 PE=3 SV=1	266.278	37	30	122	5	978	110	5.72	440.54	30	Metabolic pathways; Biosynthesis of secondary metabolites; Starch and sucrose metabolism	0	1	1.49382e+07	1.48328e+07	1.45865e+07	1.47745e+07	1.4875e+07	1.48658e+07
I1MB71	Fructose-bisphosphate aldolase	GLYMA_14G189400	Fructose-bisphosphate aldolase OS=Glycine max OX=3847 GN=GLYMA_14G189400 PE=3 SV=1	260.693	63	19	220	6	358	38.3	7.53	807.46	19		2	1	5.56011e+07	5.64556e+07	5.81684e+07	5.89094e+07	6.07963e+07	6.03223e+07
I1MT23	CYTOSOL_AP domain-containing protein	100797187	CYTOSOL_AP domain-containing protein OS=Glycine max OX=3847 GN=100797187 PE=3 SV=1	258.743	52	23	143	6	570	59.8	7.14	520.29	23	Glutathione metabolism; Metabolic pathways	25	1	2.08088e+08	2.10696e+08	2.11108e+08	2.17801e+08	2.00844e+08	2.09168e+08
A0A0R0I854	Tripeptidyl-peptidase II	GLYMA_09G137200	Tripeptidyl-peptidase II OS=Glycine max OX=3847 GN=GLYMA_09G137200 PE=3 SV=1	256.8	30	34	109	7	1273	140.5	6.24	387.65	34		0	1	1.10844e+07	1.10867e+07	1.14018e+07	1.18161e+07	1.08266e+07	1.15845e+07
I1N6A5	Alpha-1,4 glucan phosphorylase	100806646	Alpha-1,4 glucan phosphorylase OS=Glycine max OX=3847 GN=100806646 PE=3 SV=1	255.432	35	30	123	5	981	110.3	5.47	428.76	30	Metabolic pathways; Biosynthesis of secondary metabolites; Starch and sucrose metabolism	29	1	1.53519e+08	1.51144e+08	1.49551e+08	1.49183e+08	1.51873e+08	1.48334e+08
I1NFS4	ATP synthase subunit beta	100789705	ATP synthase subunit beta OS=Glycine max OX=3847 GN=100789705 PE=3 SV=1	247.963	49	20	119	3	559	59.8	6.15	455.99	20	Metabolic pathways; Oxidative phosphorylation	0	1	1.84862e+07	1.84972e+07	1.86969e+07	1.89723e+07	1.73237e+07	1.84752e+07
I1MBR7	UTP--glucose-1-phosphate uridylyltransferase	100790112	UTP--glucose-1-phosphate uridylyltransferase OS=Glycine max OX=3847 GN=100790112 PE=3 SV=1	244.414	61	22	146	6	469	51.4	5.34	520.78	22	Pentose and glucuronate interconversions; Starch and sucrose metabolism; Galactose metabolism; Amino sugar and nucleotide sugar metabolism; Metabolic pathways	1	1	8.10148e+07	8.18044e+07	8.34617e+07	8.43471e+07	8.79618e+07	8.65284e+07
A0A0R4J4C8	ATP synthase subunit beta	100797948	ATP synthase subunit beta OS=Glycine max OX=3847 GN=100797948 PE=3 SV=1	242.69	49	20	119	3	559	59.8	6.15	429.08	20	Oxidative phosphorylation; Metabolic pathways	24	1	2.04897e+08	2.15064e+08	2.08035e+08	2.06064e+08	2.24846e+08	2.09369e+08
C6T488			Uncharacterized protein OS=Glycine max OX=3847 PE=2 SV=1	242.458	56	16	675	10	217	24.1	5.49	2149.35	16		10	1	1.76318e+10	1.85967e+10	1.71933e+10	1.71893e+10	1.40832e+10	1.65679e+10
A0A0R0JL19		100801918	Uncharacterized protein OS=Glycine max OX=3847 GN=100801918 PE=3 SV=1	239.89	39	13	253	7	381	41	6.4	898.59	13	Metabolic pathways; Glycolysis / Gluconeogenesis; Fatty acid degradation; Tyrosine metabolism; alpha-Linolenic acid metabolism; Biosynthesis of secondary metabolites	2	1	3.65624e+08	3.71581e+08	3.67975e+08	3.70408e+08	3.82204e+08	3.6986e+08
I1JWK3	5-methyltetrahydropteroyltriglutamate--homocysteine S-methyltransferase	100776541	5-methyltetrahydropteroyltriglutamate--homocysteine S-methyltransferase OS=Glycine max OX=3847 GN=100776541 PE=3 SV=1	236.748	35	27	140	8	799	88.6	6.86	440.05	27	Metabolic pathways; Selenocompound metabolism; Biosynthesis of secondary metabolites; Cysteine and methionine metabolism; Biosynthesis of amino acids	0	1	4.99409e+07	5.03376e+07	4.24199e+07	4.97048e+07	4.56587e+07	4.58488e+07
I1LXY1	5-methyltetrahydropteroyltriglutamate--homocysteine S-methyltransferase	100779947	5-methyltetrahydropteroyltriglutamate--homocysteine S-methyltransferase OS=Glycine max OX=3847 GN=100779947 PE=3 SV=1	235.15	36	28	152	9	803	89	6.77	477.64	28	Cysteine and methionine metabolism; Biosynthesis of secondary metabolites; Biosynthesis of amino acids; Selenocompound metabolism; Metabolic pathways	26	1	3.00315e+08	3.07075e+08	2.99764e+08	3.0774e+08	3.2385e+08	3.03961e+08
I1JXA0		100798680	Uncharacterized protein OS=Glycine max OX=3847 GN=100798680 PE=4 SV=1	234.145	38	26	141	5	814	90.8	5.24	457.97	26	Protein processing in endoplasmic reticulum	27	1	2.43389e+08	2.45746e+08	2.42478e+08	2.47004e+08	2.5883e+08	2.4311e+08
Q8LJR2	Alcohol dehydrogenase 1 (Fragment)		Alcohol dehydrogenase 1 (Fragment) OS=Glycine max OX=3847 PE=2 SV=1	231.314	36	14	355	8	367	40	6.61	1351.25	14		0	1	1.44538e+08	1.43729e+08	1.45222e+08	1.65017e+08	1.75529e+08	1.59236e+08
A0A0R0KA84	Glyceraldehyde-3-phosphate dehydrogenase	GLYMA_04G193500	Glyceraldehyde-3-phosphate dehydrogenase OS=Glycine max OX=3847 GN=GLYMA_04G193500 PE=3 SV=1	230.547	72	23	300	5	338	36.8	7.58	875.6	23	Biosynthesis of amino acids; Metabolic pathways; Carbon metabolism; Carbon fixation in photosynthetic organisms; Biosynthesis of secondary metabolites; Glycolysis / Gluconeogenesis	27	1	2.06849e+09	2.14393e+09	2.06984e+09	2.08685e+09	1.99627e+09	2.08593e+09
C6TN36	Glyceraldehyde-3-phosphate dehydrogenase	100782924	Glyceraldehyde-3-phosphate dehydrogenase OS=Glycine max OX=3847 GN=100782924 PE=2 SV=1	229.271	58	17	201	3	340	37	7.47	657.31	17	Biosynthesis of amino acids; Carbon fixation in photosynthetic organisms; Carbon metabolism; Biosynthesis of secondary metabolites; Glycolysis / Gluconeogenesis; Metabolic pathways	13	1	2.27232e+08	2.3459e+08	2.23084e+08	2.12972e+08	1.86724e+08	2.17268e+08
C6SWV3		100305847	Uncharacterized protein OS=Glycine max OX=3847 GN=100305847 PE=2 SV=1	228.29	76	14	117	14	245	27.6	6.1	389.38	14		0	1	2.37684e+08	2.43283e+08	2.36693e+08	2.31476e+08	2.75125e+08	2.31853e+08
Q07CZ3	Glyceraldehyde-3-phosphate dehydrogenase		Glyceraldehyde-3-phosphate dehydrogenase OS=Glycine max OX=3847 PE=2 SV=1	227.607	72	22	303	4	338	36.7	7.24	885.78	22	Biosynthesis of secondary metabolites; Metabolic pathways; Glycolysis / Gluconeogenesis; Biosynthesis of amino acids; Carbon metabolism; Carbon fixation in photosynthetic organisms	0	1	7.51147e+07	6.79511e+07	7.53971e+07	7.53081e+07	6.68451e+07	7.45998e+07
C6T7U2	UTP--glucose-1-phosphate uridylyltransferase		UTP--glucose-1-phosphate uridylyltransferase OS=Glycine max OX=3847 PE=2 SV=1	227.039	60	22	116	6	470	51.5	5.58	409.38	22		23	1	1.80937e+08	1.81926e+08	1.78025e+08	1.85259e+08	1.845e+08	1.80632e+08
I1MJ28		100819369	Uncharacterized protein OS=Glycine max OX=3847 GN=100819369 PE=3 SV=1	226.831	52	28	111	28	591	62.8	5.87	371.2	28	RNA degradation	0	1	1.45585e+08	1.4933e+08	1.49829e+08	1.61264e+08	1.46843e+08	1.61776e+08
I1M005	Formate dehydrogenase, mitochondrial	100794313	Formate dehydrogenase, mitochondrial OS=Glycine max OX=3847 GN=100794313 PE=3 SV=1	226.424	51	19	251	10	381	41.9	7.59	766.65	19		14	1	1.11621e+09	1.17666e+09	1.07898e+09	1.15772e+09	1.22206e+09	1.15101e+09
Q38IW8	Triosephosphate isomerase		Triosephosphate isomerase OS=Glycine max OX=3847 PE=2 SV=1	223.946	57	13	163	3	253	27.2	6.23	651.75	13		14	1	2.64636e+08	2.69905e+08	2.60775e+08	2.6829e+08	2.70582e+08	2.64487e+08
I1LN49		GLYMA_11G252800	Uncharacterized protein OS=Glycine max OX=3847 GN=GLYMA_11G252800 PE=3 SV=1	218.385	74	15	189	15	234	27	7.06	640.45	15		0	1	2.79531e+08	2.83039e+08	2.74199e+08	2.73761e+08	3.15472e+08	2.71841e+08
P05046	Lectin	LE1	Lectin OS=Glycine max OX=3847 GN=LE1 PE=1 SV=1	216.648	35	9	300	9	285	30.9	6.05	1058.23	9		0	1	1.73553e+09	2.02038e+09	1.8047e+09	1.91229e+09	1.93062e+09	1.84768e+09
C6T7M2	Annexin		Annexin OS=Glycine max OX=3847 PE=2 SV=1	216.596	56	25	235	24	312	35.8	7.91	699.31	25		1	1	8.0185e+08	8.46672e+08	7.73597e+08	8.02424e+08	7.71088e+08	7.70932e+08
Q9XET1	Seed maturation protein PM31	PM31	Seed maturation protein PM31 OS=Glycine max OX=3847 GN=PM31 PE=2 SV=1	215.713	78	16	211	16	153	17.7	6.55	609.02	16	Protein processing in endoplasmic reticulum	0	1	1.95492e+09	1.98531e+09	1.88331e+09	1.86995e+09	1.96136e+09	1.83059e+09
C6TD56	Glyceraldehyde-3-phosphate dehydrogenase	100807342	Glyceraldehyde-3-phosphate dehydrogenase OS=Glycine max OX=3847 GN=100807342 PE=2 SV=1	214.082	54	16	192	2	340	37	7.47	617.66	16	Carbon metabolism; Biosynthesis of amino acids; Carbon fixation in photosynthetic organisms; Biosynthesis of secondary metabolites; Glycolysis / Gluconeogenesis; Metabolic pathways	0	1	7.7366e+06	8.51543e+06	7.29428e+06	7.30996e+06	6.70579e+06	6.97955e+06
Q42447	Maturation protein	MAT1	Maturation protein OS=Glycine max OX=3847 GN=MAT1 PE=2 SV=1	213.459	58	14	361	5	243	25.6	6.52	1125.93	14		7	1	5.19202e+08	5.17104e+08	5.16554e+08	5.6593e+08	6.09731e+08	5.68783e+08
I1KCD7		100776762	Uncharacterized protein OS=Glycine max OX=3847 GN=100776762 PE=4 SV=2	212.51	37	25	133	4	814	90.9	5.24	419.66	25	Protein processing in endoplasmic reticulum	0	1	4.49423e+06	4.59468e+06	4.43042e+06	4.48557e+06	5.1341e+06	4.51369e+06
Q9AVK8	Allergen Gly m Bd 28K		Allergen Gly m Bd 28K OS=Glycine max OX=3847 PE=2 SV=2	210.898	40	16	143	16	476	52.9	6.07	505.06	16		0	1	5.59599e+08	5.76029e+08	5.72743e+08	5.45251e+08	6.42224e+08	5.50843e+08
I1NJ85	Formyltetrahydrofolate synthetase	100806844	Formyltetrahydrofolate synthetase OS=Glycine max OX=3847 GN=100806844 PE=3 SV=1	206.406	34	19	90	6	636	67.4	6.98	310.05	19	Metabolic pathways; Carbon metabolism; One carbon pool by folate	15	1	1.31277e+08	1.36158e+08	1.27373e+08	1.33573e+08	1.50953e+08	1.31856e+08
A0A0R0IRH4	Phosphoglycerate kinase	GLYMA_08G165400	Phosphoglycerate kinase OS=Glycine max OX=3847 GN=GLYMA_08G165400 PE=3 SV=1	205.983	64	24	146	3	401	42.4	6.73	480.38	24	Glycolysis / Gluconeogenesis; Biosynthesis of secondary metabolites; Metabolic pathways; Biosynthesis of amino acids; Carbon metabolism; Carbon fixation in photosynthetic organisms	24	1	3.0167e+08	3.18552e+08	3.08498e+08	3.04885e+08	3.29037e+08	3.11489e+08
I1MY38	HATPase_c domain-containing protein	100819942	HATPase_c domain-containing protein OS=Glycine max OX=3847 GN=100819942 PE=3 SV=2	204.487	33	25	124	5	814	93.2	4.98	420.66	25	Plant-pathogen interaction; Protein processing in endoplasmic reticulum	0	1	2.88655e+07	2.81925e+07	2.86211e+07	2.83964e+07	2.9011e+07	2.832e+07
A0A368UH36	Phosphoglycerate kinase	GLYMA_15G262100	Phosphoglycerate kinase OS=Glycine max OX=3847 GN=GLYMA_15G262100 PE=3 SV=1	204.316	62	23	136	2	401	42.4	6.32	460.69	23		0	1	1.47295e+07	1.48621e+07	1.48219e+07	1.40258e+07	1.48875e+07	1.4536e+07
I1LIN2		100801514	Uncharacterized protein OS=Glycine max OX=3847 GN=100801514 PE=4 SV=1	202.009	35	45	90	24	1357	153.2	4.7	248.49	45		22	1	5.12031e+07	4.94463e+07	4.92256e+07	5.08596e+07	5.20878e+07	4.99788e+07
I1JLC8	Protein SLE2	SLE2	Protein SLE2 OS=Glycine max OX=3847 GN=SLE2 PE=2 SV=1	200.947	83	11	298	9	105	11.5	5.6	1024.01	11		5	1	1.13719e+09	8.7331e+08	9.64559e+08	8.2763e+08	2.03971e+09	8.06055e+08
I1KS58		606297	Uncharacterized protein OS=Glycine max OX=3847 GN=606297 PE=3 SV=1	200.739	55	19	76	9	484	53.8	6.09	293.16	19		15	1	7.13734e+07	7.32537e+07	7.12649e+07	7.46025e+07	7.45384e+07	7.36182e+07
I1LFG6	Formyltetrahydrofolate synthetase	GLYMA_10G293800	Formyltetrahydrofolate synthetase OS=Glycine max OX=3847 GN=GLYMA_10G293800 PE=3 SV=1	198.351	36	18	76	5	636	67.6	7.5	278.38	18	Carbon metabolism; One carbon pool by folate; Metabolic pathways	0	1	2.67983e+07	2.7997e+07	2.64878e+07	2.73188e+07	2.98185e+07	2.67618e+07
I1KXG9	Aldedh domain-containing protein	100811891	Aldedh domain-containing protein OS=Glycine max OX=3847 GN=100811891 PE=3 SV=2	197.091	44	22	103	14	536	58.4	7.55	380	22	Arginine and proline metabolism; Limonene and pinene degradation; Metabolic pathways; Biosynthesis of secondary metabolites; Pentose and glucuronate interconversions; Pyruvate metabolism; Valine, leucine and isoleucine degradation; Glycerolipid metabolism; Ascorbate and aldarate metabolism; Glycolysis / Gluconeogenesis; Histidine metabolism; beta-Alanine metabolism; Fatty acid degradation; Trypto…	9	1	2.65525e+08	2.31641e+08	2.52473e+08	2.78375e+08	2.45745e+08	2.65691e+08
A0A0R0K6C1		100810595	Uncharacterized protein OS=Glycine max OX=3847 GN=100810595 PE=3 SV=1	196.663	44	22	83	7	541	61.6	4.91	283.46	22	Protein processing in endoplasmic reticulum; Phagosome	20	1	8.22277e+07	8.06411e+07	8.33705e+07	8.53618e+07	8.40092e+07	8.56347e+07
I1LCI1		100818544	Uncharacterized protein OS=Glycine max OX=3847 GN=100818544 PE=3 SV=1	195.425	44	23	132	1	577	61.4	5.9	396.76	23	RNA degradation	4	1	9.90147e+06	9.36126e+06	9.74764e+06	1.00437e+07	8.78289e+06	9.98384e+06
I1MC32	HATPase_c domain-containing protein	100779976	HATPase_c domain-containing protein OS=Glycine max OX=3847 GN=100779976 PE=3 SV=1	195.072	33	25	126	5	816	93.6	4.94	419.25	25	Protein processing in endoplasmic reticulum; Plant-pathogen interaction	22	1	1.37559e+08	1.40083e+08	1.36951e+08	1.3815e+08	1.41483e+08	1.41331e+08
C6T7Y1		100807341	Uncharacterized protein OS=Glycine max OX=3847 GN=100807341 PE=2 SV=1	194.939	48	13	143	1	377	41.7	5.49	520.27	13		6	1	1.12851e+08	1.16448e+08	1.11351e+08	1.12039e+08	1.26495e+08	1.09729e+08
I1MDF8		100815472	Uncharacterized protein OS=Glycine max OX=3847 GN=100815472 PE=3 SV=1	194.831	48	13	139	1	377	41.7	5.49	508.89	13		0	1	1.59952e+06	1.40917e+06	1.33001e+06	1.43707e+06	1.67101e+06	1.42106e+06
I1KUG6		100797704	Uncharacterized protein OS=Glycine max OX=3847 GN=100797704 PE=3 SV=1	193.817	53	14	141	7	377	41.6	5.49	517.84	14		12	1	2.5769e+08	2.61956e+08	2.50734e+08	2.51134e+08	2.7609e+08	2.50252e+08
I1MJU7		100800698	Uncharacterized protein OS=Glycine max OX=3847 GN=100800698 PE=3 SV=1	192.848	39	26	141	26	689	73.7	5.34	442.69	26	Spliceosome; Protein processing in endoplasmic reticulum; Endocytosis	0	1	2.41448e+08	2.54871e+08	2.25317e+08	2.35795e+08	2.36209e+08	2.28306e+08
Q39858	Soybean glycinin A3-B4 subunit (Fragment)		Soybean glycinin A3-B4 subunit (Fragment) OS=Glycine max OX=3847 PE=2 SV=1	191.038	35	7	322	1	240	27.3	5.82	1253.61	7		0	1	5.59694e+08	5.7944e+08	5.29596e+08	5.43135e+08	6.14807e+08	5.64975e+08
I1JNK9		100781142	Uncharacterized protein OS=Glycine max OX=3847 GN=100781142 PE=3 SV=1	188.564	48	13	127	1	377	41.6	5.49	467.62	13		0	1	4.14829e+06	4.42836e+06	4.00826e+06	4.16329e+06	4.26049e+06	4.02714e+06
I1LL25		100806471	Uncharacterized protein OS=Glycine max OX=3847 GN=100806471 PE=3 SV=1	186.474	47	22	99	2	584	61.7	5.34	331.49	22		24	1	6.465e+07	6.26239e+07	6.52318e+07	6.802e+07	6.30639e+07	6.68275e+07
I1NHW4		100820546	Uncharacterized protein OS=Glycine max OX=3847 GN=100820546 PE=3 SV=1	186.412	42	22	130	1	575	61.2	5.9	390.55	22	RNA degradation	0	1	4.19273e+06	4.21766e+06	4.16588e+06	4.33046e+06	4.38293e+06	4.35404e+06
P27066	Ribulose bisphosphate carboxylase large chain	rbcL	Ribulose bisphosphate carboxylase large chain OS=Glycine max OX=3847 GN=rbcL PE=1 SV=3	186.348	34	16	174	16	475	52.6	6.43	566.74	16	Glyoxylate and dicarboxylate metabolism; Metabolic pathways; Carbon metabolism; Carbon fixation in photosynthetic organisms	0	1	2.12249e+08	2.19153e+08	2.13707e+08	2.18145e+08	2.61603e+08	2.17892e+08
I1LAL4		100788248	Uncharacterized protein OS=Glycine max OX=3847 GN=100788248 PE=3 SV=1	185.879	44	23	123	4	575	61.1	6.24	358.37	23	RNA degradation	28	1	1.51209e+08	1.50705e+08	1.53357e+08	1.52437e+08	1.50775e+08	1.54175e+08
I1LR60		GLYMA_12G078100	Uncharacterized protein OS=Glycine max OX=3847 GN=GLYMA_12G078100 PE=3 SV=1	184.911	46	21	98	1	584	61.7	5.4	332.41	21		0	1	834637	743891	777957	827286	844279	811945
I1JY56		100789000	Uncharacterized protein OS=Glycine max OX=3847 GN=100789000 PE=3 SV=1	184.744	48	13	132	2	377	41.7	5.49	471.15	13		3	1	2.79856e+07	2.77258e+07	2.924e+07	2.97808e+07	3.10549e+07	3.09249e+07
P25272	Kunitz-type trypsin inhibitor KTI1	KTI1	Kunitz-type trypsin inhibitor KTI1 OS=Glycine max OX=3847 GN=KTI1 PE=2 SV=1	183.555	41	11	276	9	203	22.5	5.12	1007.09	11		2	1	2.45585e+09	2.71501e+09	2.46464e+09	1.95596e+09	2.7974e+09	1.76922e+09
I1K4W1		GLYMA_05G188800	Uncharacterized protein OS=Glycine max OX=3847 GN=GLYMA_05G188800 PE=3 SV=1	183.1	48	13	124	1	377	41.7	5.58	451.98	13		0	1	1.74956e+06	1.78576e+06	1.68164e+06	1.82633e+06	1.77655e+06	1.67093e+06
I1L4U3	Peptidase_M3 domain-containing protein	100780377	Peptidase_M3 domain-containing protein OS=Glycine max OX=3847 GN=100780377 PE=3 SV=2	181.773	33	25	87	8	787	88.4	6.3	288.58	25		19	1	9.40138e+07	9.65245e+07	9.39557e+07	9.64945e+07	9.78528e+07	9.58242e+07
I1KRJ7	Peroxiredoxin	100820616	Peroxiredoxin OS=Glycine max OX=3847 GN=100820616 PE=3 SV=1	181.504	67	12	155	7	218	24.4	6.92	515.23	12	Phenylpropanoid biosynthesis; Metabolic pathways; Biosynthesis of secondary metabolites	6	1	3.74884e+08	3.69538e+08	3.67149e+08	3.60827e+08	3.75054e+08	3.59923e+08
I1KDL4	Phosphoenolpyruvate carboxylase	Gmppc2	Phosphoenolpyruvate carboxylase OS=Glycine max OX=3847 GN=Gmppc2 PE=2 SV=1	180.643	35	33	82	9	967	110.6	6.05	251.58	33	Pyruvate metabolism; Metabolic pathways; Carbon metabolism; Carbon fixation in photosynthetic organisms	29	1	7.10317e+07	7.11503e+07	6.98678e+07	7.11502e+07	7.38581e+07	7.10873e+07
I1KQ93	Phosphoglucomutase (alpha-D-glucose-1,6-bisphosphate-dependent)	100780166	Phosphoglucomutase (alpha-D-glucose-1,6-bisphosphate-dependent) OS=Glycine max OX=3847 GN=100780166 PE=3 SV=1	179.56	46	23	118	4	582	63.4	5.53	379.07	23	Purine metabolism; Glycolysis / Gluconeogenesis; Starch and sucrose metabolism; Pentose phosphate pathway; Metabolic pathways; Galactose metabolism; Biosynthesis of secondary metabolites; Amino sugar and nucleotide sugar metabolism	25	1	1.14804e+08	1.16087e+08	1.13195e+08	1.24048e+08	1.19701e+08	1.23224e+08
A0A0R0ESZ8	Elongation factor 1-alpha	100785429	Elongation factor 1-alpha OS=Glycine max OX=3847 GN=100785429 PE=3 SV=1	177.529	45	18	152	1	447	49.2	9.07	436.78	18	RNA transport	27	1	1.16585e+09	1.19789e+09	1.16137e+09	1.21445e+09	1.28275e+09	1.23081e+09
I1M222		GLYMA_13G237700	Uncharacterized protein OS=Glycine max OX=3847 GN=GLYMA_13G237700 PE=4 SV=1	175.455	62	19	223	19	233	25.6	5.68	636.02	19		0	1	5.42964e+08	5.34347e+08	5.45412e+08	5.76263e+08	5.56394e+08	5.76054e+08
A0A762	Calreticulin	Gm crt-1	Calreticulin OS=Glycine max OX=3847 GN=Gm crt-1 PE=2 SV=1	173.976	51	18	95	6	420	48.1	4.59	317.27	18	Protein processing in endoplasmic reticulum; Phagosome	16	1	2.15216e+08	2.13838e+08	2.14277e+08	2.29285e+08	2.05013e+08	2.28228e+08
C6T588	Bet_v_1 domain-containing protein	100527731	Bet_v_1 domain-containing protein OS=Glycine max OX=3847 GN=100527731 PE=2 SV=1	173.691	64	8	229	3	158	16.8	4.88	874.42	8		8	1	7.22715e+08	7.244e+08	7.0281e+08	7.00639e+08	9.31898e+08	6.73379e+08
I1NF03	Calreticulin	100811997	Calreticulin OS=Glycine max OX=3847 GN=100811997 PE=3 SV=1	173.188	46	17	93	5	451	52	4.64	315.69	17		0	1	2.83326e+07	2.80726e+07	2.80763e+07	2.90669e+07	3.11312e+07	2.93736e+07
P51061	Phosphoenolpyruvate carboxylase	PPC1	Phosphoenolpyruvate carboxylase OS=Glycine max OX=3847 GN=PPC1 PE=2 SV=1	172.161	33	31	83	10	967	110.7	6.47	254.31	31	Carbon fixation in photosynthetic organisms; Pyruvate metabolism; Carbon metabolism; Metabolic pathways	1	1	2.71426e+07	2.69228e+07	2.7286e+07	2.78996e+07	2.78016e+07	2.84218e+07
I1JIA0	Clathrin heavy chain	100786617	Clathrin heavy chain OS=Glycine max OX=3847 GN=100786617 PE=3 SV=2	171.118	20	32	89	9	1707	193	5.4	276.85	32	Endocytosis	24	1	9.53275e+07	9.44033e+07	9.39404e+07	9.35842e+07	9.50409e+07	9.42986e+07
I2E8D7	A5A4B3 glycinin (Fragment)		A5A4B3 glycinin (Fragment) OS=Glycine max OX=3847 PE=3 SV=1	171.108	70	10	198	2	141	16.7	6.24	598.28	10		0	1	3.34352e+07	4.42578e+07	3.04815e+07	3.91493e+07	6.24017e+07	3.91045e+07
Q01915	ATP synthase subunit alpha, mitochondrial	ATPA	ATP synthase subunit alpha, mitochondrial OS=Glycine max OX=3847 GN=ATPA PE=3 SV=1	170.82	47	19	123	18	508	55.3	6.61	367.92	19	Oxidative phosphorylation; Metabolic pathways	1	1	1.70706e+08	1.70407e+08	1.76309e+08	1.72735e+08	1.78985e+08	1.75309e+08
I1M5L8	Ig-like domain-containing protein	100813658	Ig-like domain-containing protein OS=Glycine max OX=3847 GN=100813658 PE=4 SV=1	168.953	37	25	71	7	858	94.9	5.21	237.07	25		21	1	5.47267e+07	5.24533e+07	5.3315e+07	5.37984e+07	5.61848e+07	5.41429e+07
Q9S7N8	Seed maturation protein PM21	PM21	Seed maturation protein PM21 OS=Glycine max OX=3847 GN=PM21 PE=2 SV=1	168.595	91	9	120	6	95	10.1	5.01	428.17	9		4	1	3.10858e+08	3.19045e+08	3.09106e+08	3.03125e+08	3.26027e+08	2.83352e+08
A0A0R0IQ92	Phospholipase D	GLYMA_08G211700	Phospholipase D OS=Glycine max OX=3847 GN=GLYMA_08G211700 PE=3 SV=1	168.521	34	25	87	6	788	89.2	5.8	271.84	25		20	1	1.01356e+08	9.90043e+07	1.02149e+08	1.02604e+08	1.03753e+08	1.02097e+08
C6EVF9	Elongation factor 1-alpha	EF-1A	Elongation factor 1-alpha OS=Glycine max OX=3847 GN=EF-1A PE=2 SV=1	168.304	41	16	153	4	447	49.4	8.92	443.83	16	RNA transport	0	1	7.2804e+07	7.51147e+07	7.22223e+07	7.31956e+07	7.86722e+07	7.32955e+07
A0A0R0JTV5	Elongation factor 1-alpha	GLYMA_05G114900	Elongation factor 1-alpha OS=Glycine max OX=3847 GN=GLYMA_05G114900 PE=3 SV=1	166.116	45	18	147	2	447	49.2	9.07	411.89	18		0	1	3.34073e+07	3.46583e+07	3.32607e+07	3.41464e+07	3.3433e+07	3.57077e+07
O23957	Dehydrin	GmPM12	Dehydrin OS=Glycine max OX=3847 GN=GmPM12 PE=2 SV=1	164.003	67	6	101	6	166	17.3	9.23	414.35	6		0	1	1.23202e+08	1.26365e+08	1.27834e+08	1.24383e+08	1.34317e+08	1.23437e+08
I1LZ03	Ribos_L4_asso_C domain-containing protein	100779764	Ribos_L4_asso_C domain-containing protein OS=Glycine max OX=3847 GN=100779764 PE=3 SV=1	162.087	51	19	93	5	405	44.6	10.48	292.13	19	Ribosome	0	1	3.1113e+07	3.13442e+07	3.11731e+07	3.14872e+07	3.06765e+07	3.15512e+07
A0A0R0IF33		100785901	Uncharacterized protein OS=Glycine max OX=3847 GN=100785901 PE=3 SV=1	160.722	35	18	68	4	538	61.6	4.94	229.36	18	Protein processing in endoplasmic reticulum; Phagosome	0	1	5.23626e+06	5.2172e+06	5.17278e+06	5.18067e+06	5.58981e+06	5.29412e+06
A0A0R0G6T3		GLYMA_15G038100	Uncharacterized protein OS=Glycine max OX=3847 GN=GLYMA_15G038100 PE=3 SV=1	160.274	44	11	126	1	253	27.2	6.23	496.3	11	Metabolic pathways; Carbon metabolism; Fructose and mannose metabolism; Carbon fixation in photosynthetic organisms; Inositol phosphate metabolism; Biosynthesis of amino acids; Biosynthesis of secondary metabolites; Glycolysis / Gluconeogenesis	0	1	1.57224e+07	1.72463e+07	1.6291e+07	1.60318e+07	1.68962e+07	1.60052e+07
H2D5S3	Malate dehydrogenase	100811402	Malate dehydrogenase OS=Glycine max OX=3847 GN=100811402 PE=2 SV=1	159.641	42	12	113	1	328	35.2	6.3	375.81	12	Glyoxylate and dicarboxylate metabolism; Carbon metabolism; Carbon fixation in photosynthetic organisms; Citrate cycle (TCA cycle); Biosynthesis of secondary metabolites; Cysteine and methionine metabolism; Pyruvate metabolism; Metabolic pathways	0	1	1.73949e+07	1.79943e+07	1.70847e+07	1.8441e+07	1.80048e+07	1.76079e+07
I1NH37		GLYMA_20G168100	Uncharacterized protein OS=Glycine max OX=3847 GN=GLYMA_20G168100 PE=3 SV=1	159.515	52	23	166	2	389	44.4	10.15	488.65	23		1	1	5.68883e+07	5.89091e+07	5.60339e+07	5.59668e+07	5.86749e+07	5.84238e+07
I1K5M9	Phosphoglucomutase (alpha-D-glucose-1,6-bisphosphate-dependent)	100802789	Phosphoglucomutase (alpha-D-glucose-1,6-bisphosphate-dependent) OS=Glycine max OX=3847 GN=100802789 PE=3 SV=1	158.315	37	20	110	1	582	63.5	5.53	349.59	20	Biosynthesis of secondary metabolites; Glycolysis / Gluconeogenesis; Amino sugar and nucleotide sugar metabolism; Purine metabolism; Starch and sucrose metabolism; Pentose phosphate pathway; Metabolic pathways; Galactose metabolism	0	1	8.96893e+06	9.35397e+06	9.17267e+06	6.79156e+06	6.48178e+06	6.49494e+06
A0A0R4J2L9	Malate dehydrogenase	GLYMA_02G005500	Malate dehydrogenase OS=Glycine max OX=3847 GN=GLYMA_02G005500 PE=3 SV=1	158.025	41	12	112	1	332	35.4	6.3	368.12	12		19	1	3.61597e+08	3.71026e+08	3.53092e+08	3.69419e+08	3.69914e+08	3.58439e+08
Q9XER5	Seed maturation protein PM22	PM22	Seed maturation protein PM22 OS=Glycine max OX=3847 GN=PM22 PE=2 SV=1	155.579	59	10	157	10	152	16.7	5.36	520.52	10		0	1	5.17473e+08	5.13343e+08	5.14202e+08	4.91875e+08	6.49778e+08	4.92504e+08
C6TFC1	Non-specific lipid-transfer protein	100817318	Non-specific lipid-transfer protein OS=Glycine max OX=3847 GN=100817318 PE=2 SV=1	155.267	50	5	100	3	122	12.4	8.63	355.34	5		10	1	1.44129e+08	1.4513e+08	1.44603e+08	1.46008e+08	2.03403e+08	1.32543e+08
A0A0R0H9T5	Peptidyl-prolyl cis-trans isomerase	GLYMA_12G024700	Peptidyl-prolyl cis-trans isomerase OS=Glycine max OX=3847 GN=GLYMA_12G024700 PE=3 SV=1	155.118	75	11	120	6	172	18.1	7.83	405.76	11		6	1	2.57026e+08	2.52257e+08	2.42468e+08	2.53552e+08	2.95009e+08	2.50021e+08
I1LTA4	EF1Bgamma class glutathione S-transferase	EF1Bgamma2	EF1Bgamma class glutathione S-transferase OS=Glycine max OX=3847 GN=EF1Bgamma2 PE=2 SV=1	154.001	44	16	122	8	418	47.4	6.02	377.62	16		10	1	3.73306e+08	3.49639e+08	3.59563e+08	3.80279e+08	3.49466e+08	3.67622e+08
C6T0L2	Protein SLE3	SLE3	Protein SLE3 OS=Glycine max OX=3847 GN=SLE3 PE=2 SV=1	153.709	72	10	214	6	101	11.1	6.8	745.99	10		4	1	2.5326e+08	2.19379e+08	2.32822e+08	2.29812e+08	2.90999e+08	2.15866e+08
C6TI64	40S ribosomal protein S3a	100813273	40S ribosomal protein S3a OS=Glycine max OX=3847 GN=100813273 PE=2 SV=1	153.221	60	16	79	1	261	29.7	9.8	298.46	16	Ribosome	0	1	3.65795e+06	3.84838e+06	3.52397e+06	4.1061e+06	3.77348e+06	3.8917e+06
A0A0R4J2U8	Transketolase	100818028	Transketolase OS=Glycine max OX=3847 GN=100818028 PE=3 SV=1	152.664	32	19	74	16	731	78.9	6.87	224.32	19	Metabolic pathways; Carbon metabolism; Biosynthesis of amino acids; Carbon fixation in photosynthetic organisms; Biosynthesis of secondary metabolites; Pentose phosphate pathway	3	1	1.01518e+08	1.01607e+08	1.00921e+08	1.05773e+08	1.02303e+08	1.06056e+08
C6T8X3			Uncharacterized protein OS=Glycine max OX=3847 PE=2 SV=1	152.467	41	16	82	2	413	46.9	5.68	235.78	16	RNA transport	0	1	4.65981e+06	5.08859e+06	4.64321e+06	4.73716e+06	5.19852e+06	4.55824e+06
I1J4X9	Peptidase_M3 domain-containing protein	100776634	Peptidase_M3 domain-containing protein OS=Glycine max OX=3847 GN=100776634 PE=3 SV=1	152.135	31	22	79	5	787	88.4	6.44	264.52	22		0	1	1.06343e+07	1.07891e+07	1.07064e+07	1.07087e+07	1.01882e+07	1.05095e+07
A0A0R0K474		100806638	Uncharacterized protein OS=Glycine max OX=3847 GN=100806638 PE=3 SV=1	151.883	43	17	86	3	413	46.7	5.48	253.47	17	RNA transport	20	1	1.2542e+08	1.24678e+08	1.25182e+08	1.26157e+08	1.26016e+08	1.26882e+08
I1N5R9	Formate dehydrogenase, mitochondrial	100796009	Formate dehydrogenase, mitochondrial OS=Glycine max OX=3847 GN=100796009 PE=3 SV=1	151.763	38	12	171	3	375	41.3	7.34	568.97	12	Carbon metabolism; Metabolic pathways; Glyoxylate and dicarboxylate metabolism	0	1	1.62146e+07	1.68552e+07	1.63751e+07	1.66133e+07	1.6209e+07	1.64712e+07
I1L8R1	Ribos_L4_asso_C domain-containing protein	100786828	Ribos_L4_asso_C domain-containing protein OS=Glycine max OX=3847 GN=100786828 PE=3 SV=1	150.879	51	19	91	5	405	44.7	10.45	278.49	19	Ribosome	18	1	1.76169e+08	1.80933e+08	1.76111e+08	1.84553e+08	2.0414e+08	1.82542e+08
I1LE22	40S ribosomal protein S3a	GLYMA_10G245200	40S ribosomal protein S3a OS=Glycine max OX=3847 GN=GLYMA_10G245200 PE=3 SV=1	150.216	63	17	80	1	261	29.7	9.8	303.7	17		5	1	2.38705e+07	2.31267e+07	2.35005e+07	2.50091e+07	3.02818e+07	2.37645e+07
A0A0R0I177	Pyr_redox_2 domain-containing protein	GLYMA_10G067500	Pyr_redox_2 domain-containing protein OS=Glycine max OX=3847 GN=GLYMA_10G067500 PE=4 SV=1	149.492	40	16	100	1	433	46.8	5.91	352.93	16		0	1	7.5771e+06	7.51501e+06	7.64362e+06	7.46955e+06	7.27641e+06	7.56054e+06
C6TGZ9			Uncharacterized protein OS=Glycine max OX=3847 PE=2 SV=1	149.342	47	13	112	4	377	41.8	5.4	412.31	13		3	1	3.66941e+07	3.75073e+07	3.69649e+07	3.65253e+07	4.19648e+07	3.64085e+07
I1N747	Oleosin	GLYMA_19G063400	Oleosin OS=Glycine max OX=3847 GN=GLYMA_19G063400 PE=3 SV=1	147.801	39	9	496	3	226	23.6	8.94	1599.76	9		11	1	3.81665e+09	3.86388e+09	3.7581e+09	3.81019e+09	3.75354e+09	3.82325e+09
I1N5D5		100811946	Uncharacterized protein OS=Glycine max OX=3847 GN=100811946 PE=3 SV=1	147.692	39	18	64	18	535	59	5.96	204.61	18		0	1	8.31021e+07	8.19254e+07	8.2914e+07	8.42118e+07	8.07177e+07	8.46564e+07
A0A0R0KAL0		100802236	Uncharacterized protein OS=Glycine max OX=3847 GN=100802236 PE=3 SV=1	145.685	44	19	74	6	543	61.8	4.87	244.71	19	Phagosome; Protein processing in endoplasmic reticulum	8	1	4.32581e+07	4.37122e+07	4.40353e+07	4.41437e+07	4.28763e+07	4.40928e+07
O64458	34 kDa maturing seed protein	P34	34 kDa maturing seed protein OS=Glycine max OX=3847 GN=P34 PE=2 SV=1	145.296	19	9	158	9	379	42.7	5.99	539.63	9		0	1	3.17775e+09	3.32532e+09	2.99163e+09	3.26826e+09	3.19276e+09	3.108e+09
I1JP95	S-(hydroxymethyl)glutathione dehydrogenase	GLYMA_03G168700	S-(hydroxymethyl)glutathione dehydrogenase OS=Glycine max OX=3847 GN=GLYMA_03G168700 PE=3 SV=1	145.175	36	10	65	10	379	40.3	6.76	233.1	10	Tyrosine metabolism; Carbon metabolism; Glycolysis / Gluconeogenesis; Metabolic pathways; Biosynthesis of secondary metabolites; Fatty acid degradation	0	1	1.27637e+08	1.2505e+08	1.25815e+08	1.34199e+08	1.41363e+08	1.32931e+08
I1K9V8	14_3_3 domain-containing protein	GLYMA_06G101500	14_3_3 domain-containing protein OS=Glycine max OX=3847 GN=GLYMA_06G101500 PE=3 SV=1	144.84	68	16	122	6	259	29.1	4.75	415.84	16		16	1	2.29181e+08	2.32099e+08	2.27641e+08	2.34136e+08	2.3172e+08	2.3663e+08
C6T9B1	cobW domain-containing protein	547551	cobW domain-containing protein OS=Glycine max OX=3847 GN=547551 PE=2 SV=1	144.692	42	10	62	10	285	31.4	6.48	219.74	10		0	1	1.06775e+08	1.15515e+08	1.01862e+08	1.07984e+08	1.11236e+08	1.03933e+08
A0A0R0JW56	Pyruvate kinase	GLYMA_05G000700	Pyruvate kinase OS=Glycine max OX=3847 GN=GLYMA_05G000700 PE=3 SV=1	144.287	36	18	76	5	511	55.3	7.56	240.61	18	Biosynthesis of amino acids; Carbon metabolism; Metabolic pathways; Purine metabolism; Glycolysis / Gluconeogenesis; Biosynthesis of secondary metabolites; Pyruvate metabolism	16	1	7.94307e+07	7.90066e+07	8.15367e+07	7.89429e+07	7.83864e+07	8.05299e+07
Q9SPB8	Malate dehydrogenase	Mdh1	Malate dehydrogenase OS=Glycine max OX=3847 GN=Mdh1 PE=3 SV=1	144.265	47	11	59	2	345	36.1	8.12	246.79	11	Carbon metabolism; Metabolic pathways; Glyoxylate and dicarboxylate metabolism; Carbon fixation in photosynthetic organisms; Citrate cycle (TCA cycle); Biosynthesis of secondary metabolites; Cysteine and methionine metabolism; Pyruvate metabolism	10	1	1.26642e+08	1.27914e+08	1.2942e+08	1.30455e+08	1.33962e+08	1.30558e+08
I1LV54		100803116	Uncharacterized protein OS=Glycine max OX=3847 GN=100803116 PE=4 SV=1	144.141	35	14	71	9	435	46.6	6.8	253.85	14		5	1	9.24396e+07	9.21767e+07	9.37709e+07	9.34245e+07	9.24591e+07	9.30871e+07
Q01527	Maturation protein	gGmpm9	Maturation protein OS=Glycine max OX=3847 GN=gGmpm9 PE=2 SV=1	143.831	49	9	180	5	152	15.6	9.66	546.76	9		2	1	7.82407e+08	7.92179e+08	7.82618e+08	8.2264e+08	9.41578e+08	8.1357e+08
P01064	Bowman-Birk type proteinase inhibitor D-II		Bowman-Birk type proteinase inhibitor D-II OS=Glycine max OX=3847 PE=1 SV=2	143.404	78	5	368	5	83	9.5	5.14	1023.4	5		0	1	7.48607e+08	7.65434e+08	5.68629e+08	7.54989e+08	1.65549e+09	6.28313e+08
P29531	P24 oleosin isoform B		P24 oleosin isoform B OS=Glycine max OX=3847 PE=2 SV=1	143.354	35	8	488	2	223	23.4	8.94	1564.46	8		0	1	5.65703e+08	5.74737e+08	5.50049e+08	5.66056e+08	5.61687e+08	5.62315e+08
I1MNU1	CCT-theta	100819739	CCT-theta OS=Glycine max OX=3847 GN=100819739 PE=3 SV=1	143.215	45	19	70	4	545	58.4	5.47	234.49	19		0	1	1.51592e+07	1.52075e+07	1.5955e+07	1.56135e+07	1.43985e+07	1.5911e+07
Q39817	Calnexin homolog		Calnexin homolog OS=Glycine max OX=3847 PE=2 SV=1	143.034	44	18	70	5	546	62	4.89	229.64	18	Phagosome; Protein processing in endoplasmic reticulum	0	1	1.50749e+07	1.45459e+07	1.42547e+07	1.58097e+07	1.48887e+07	1.52352e+07
I1MCN3		100778196	Uncharacterized protein OS=Glycine max OX=3847 GN=100778196 PE=4 SV=1	143.002	30	22	60	5	863	95.7	5.22	194.6	22		0	1	5.54179e+06	5.32483e+06	5.43493e+06	5.15897e+06	5.15906e+06	5.24205e+06
A0A0R0GFW6	Phosphoglycerate kinase	GLYMA_15G261900	Phosphoglycerate kinase OS=Glycine max OX=3847 GN=GLYMA_15G261900 PE=3 SV=1	142.795	52	21	100	3	483	50	8.15	351.96	21	Biosynthesis of amino acids; Metabolic pathways; Carbon metabolism; Carbon fixation in photosynthetic organisms; Biosynthesis of secondary metabolites; Glycolysis / Gluconeogenesis	0	1	1.06813e+07	1.21494e+07	1.08089e+07	1.12826e+07	9.76898e+06	1.1528e+07
K7L4G7		100807464	Uncharacterized protein OS=Glycine max OX=3847 GN=100807464 PE=4 SV=1	141.89	36	30	80	16	853	95.3	6.48	255.87	30		16	1	7.32403e+07	7.33281e+07	7.29499e+07	7.45421e+07	7.59712e+07	7.48452e+07
I1LDE9		100806256	Uncharacterized protein OS=Glycine max OX=3847 GN=100806256 PE=3 SV=1	141.706	52	23	162	2	389	44.4	10.17	477	23	Ribosome	23	1	3.68373e+08	3.65235e+08	3.78174e+08	3.81483e+08	4.13689e+08	3.96772e+08
I1KTX8	Phosphoglycerate kinase	100795933	Phosphoglycerate kinase OS=Glycine max OX=3847 GN=100795933 PE=3 SV=1	141.64	52	21	110	2	485	50.2	8.13	384.96	21	Glycolysis / Gluconeogenesis; Biosynthesis of amino acids; Metabolic pathways; Carbon metabolism; Carbon fixation in photosynthetic organisms; Biosynthesis of secondary metabolites	18	1	1.05443e+08	1.07081e+08	1.03221e+08	1.05316e+08	1.14032e+08	1.05368e+08
K7K4G2	Cupin type-1 domain-containing protein	100780895	Cupin type-1 domain-containing protein OS=Glycine max OX=3847 GN=100780895 PE=4 SV=1	141.557	33	20	135	8	614	71.7	5.49	437.12	20		0	1	1.06441e+07	1.02199e+07	1.00689e+07	1.0644e+07	1.15157e+07	1.05223e+07
C6TLV6	40S ribosomal protein S3a	100805519	40S ribosomal protein S3a OS=Glycine max OX=3847 GN=100805519 PE=2 SV=1	141.514	63	17	74	2	261	29.6	9.8	283.65	17	Ribosome	17	1	2.02514e+08	2.0265e+08	2.02873e+08	2.1374e+08	2.21858e+08	2.14643e+08
I1KVR2		100813342	Uncharacterized protein OS=Glycine max OX=3847 GN=100813342 PE=3 SV=1	141.431	56	17	150	3	243	28.3	9.95	456.68	17		0	1	4.21854e+07	4.15123e+07	4.1587e+07	4.2401e+07	4.5707e+07	4.2223e+07
C6T1V2	SHSP domain-containing protein	100500475	SHSP domain-containing protein OS=Glycine max OX=3847 GN=100500475 PE=2 SV=1	141.395	49	13	136	7	157	17.7	6.81	408.29	13	Protein processing in endoplasmic reticulum	8	1	2.75537e+08	2.9269e+08	2.76289e+08	2.64228e+08	3.51286e+08	2.57176e+08
I1M0K3	Cysteine proteinase inhibitor	GLYMA_13G189500	Cysteine proteinase inhibitor OS=Glycine max OX=3847 GN=GLYMA_13G189500 PE=3 SV=1	140.821	53	10	84	3	245	27.7	7.08	281.18	10		0	1	2.86917e+07	2.97942e+07	3.00219e+07	2.85025e+07	2.8505e+07	2.90127e+07
I1LGB7	S5 DRBM domain-containing protein	100820352	S5 DRBM domain-containing protein OS=Glycine max OX=3847 GN=100820352 PE=3 SV=1	140.771	52	15	66	3	275	30.2	10.36	251.54	15	Ribosome	16	1	2.17133e+08	2.2181e+08	2.23763e+08	2.33793e+08	2.39708e+08	2.2598e+08
K7LP96	RRM domain-containing protein	100796543	RRM domain-containing protein OS=Glycine max OX=3847 GN=100796543 PE=4 SV=1	139.35	64	8	85	3	171	16.6	5.63	287.25	8		13	1	1.04915e+08	1.07112e+08	1.0737e+08	9.82295e+07	1.20093e+08	9.42391e+07
I1MGE7	ATP citrate synthase	100795745	ATP citrate synthase OS=Glycine max OX=3847 GN=100795745 PE=4 SV=1	139.115	31	14	55	1	608	65.9	7.87	194.4	14	Metabolic pathways; Biosynthesis of secondary metabolites; Citrate cycle (TCA cycle)	0	1	1.00307e+06	881970	914399	943611	924876	964279
I1M561	PfkB domain-containing protein	100814192	PfkB domain-containing protein OS=Glycine max OX=3847 GN=100814192 PE=3 SV=1	138.923	47	11	63	11	331	35.4	5.45	236.45	11	Starch and sucrose metabolism; Metabolic pathways; Fructose and mannose metabolism; Amino sugar and nucleotide sugar metabolism	0	1	1.03816e+08	1.05442e+08	1.07222e+08	1.08999e+08	1.04341e+08	1.05302e+08
I1K3S5	Adenosylhomocysteinase	GLYMA_05G152000	Adenosylhomocysteinase OS=Glycine max OX=3847 GN=GLYMA_05G152000 PE=3 SV=1	138.815	36	16	112	3	485	53.2	5.88	353.89	16		19	1	2.31702e+08	2.24735e+08	2.30665e+08	2.3732e+08	2.16029e+08	2.37876e+08
I1K467	CCT-alpha	100805255	CCT-alpha OS=Glycine max OX=3847 GN=100805255 PE=3 SV=1	138.377	36	17	66	17	545	59	6.51	211.65	17		0	1	8.13885e+07	8.32679e+07	8.17823e+07	8.54049e+07	8.23849e+07	8.22281e+07
C6TBG9	Adenosine kinase		Adenosine kinase OS=Glycine max OX=3847 PE=2 SV=1	138.351	45	12	59	4	341	37.6	5.72	237.36	12		11	1	6.49015e+07	6.57233e+07	6.44075e+07	6.52871e+07	7.01147e+07	6.59151e+07
K7MBG3	Sucrose synthase	100788717	Sucrose synthase OS=Glycine max OX=3847 GN=100788717 PE=3 SV=1	138.197	28	22	88	17	802	91.5	6.24	240.62	22	Metabolic pathways; Starch and sucrose metabolism	1	1	6.21691e+07	6.24516e+07	6.16891e+07	6.40757e+07	6.24705e+07	6.25941e+07
I1N1Y6	40S ribosomal protein S8	GLYMA_18G157300	40S ribosomal protein S8 OS=Glycine max OX=3847 GN=GLYMA_18G157300 PE=3 SV=1	137.725	47	11	58	3	217	24.7	10.4	201.53	11		11	1	7.62725e+07	7.58384e+07	7.38167e+07	7.55849e+07	8.0511e+07	7.83987e+07
I1N5R7	PKS_ER domain-containing protein	100793908	PKS_ER domain-containing protein OS=Glycine max OX=3847 GN=100793908 PE=3 SV=1	137.245	63	17	60	17	322	34.7	6.25	208.43	17		0	1	7.72248e+07	7.91499e+07	7.55963e+07	8.02323e+07	7.63364e+07	7.91896e+07
I1K565	Ribonuclease	100809534	Ribonuclease OS=Glycine max OX=3847 GN=100809534 PE=4 SV=1	136.803	32	28	71	5	991	108.5	6.79	194.42	28		0	1	3.81824e+06	3.57498e+06	3.68533e+06	3.78396e+06	3.92692e+06	3.62708e+06
I1K5K3	S5 DRBM domain-containing protein	100797105	S5 DRBM domain-containing protein OS=Glycine max OX=3847 GN=100797105 PE=3 SV=1	136.6	51	14	60	2	272	29.8	10.32	235.23	14	Ribosome	0	1	6.47396e+06	6.09741e+06	6.01633e+06	6.72517e+06	7.44449e+06	6.19348e+06
E9KNA6	SGF14a	547889	SGF14a OS=Glycine max OX=3847 GN=547889 PE=2 SV=1	136.267	60	15	93	9	257	29	4.75	289.08	15		0	1	7.19045e+07	7.03116e+07	7.02496e+07	7.01327e+07	6.66657e+07	7.10351e+07
I1LM73	UTP--glucose-1-phosphate uridylyltransferase	100794066	UTP--glucose-1-phosphate uridylyltransferase OS=Glycine max OX=3847 GN=100794066 PE=3 SV=1	136.208	46	17	89	6	475	51.9	5.49	261.9	17	Metabolic pathways; Starch and sucrose metabolism; Pentose and glucuronate interconversions; Galactose metabolism; Amino sugar and nucleotide sugar metabolism	0	1	2.79261e+06	2.71973e+06	2.75975e+06	2.92782e+06	2.79867e+06	2.73691e+06
C6TFP9	Non-specific lipid-transfer protein	100815185	Non-specific lipid-transfer protein OS=Glycine max OX=3847 GN=100815185 PE=2 SV=1	136.131	43	4	70	2	122	12.2	8.78	282.67	4		0	1	1.42619e+07	1.4651e+07	1.42948e+07	1.64141e+07	1.11853e+07	1.53685e+07
I1NA39	Lambda class glutathione S-transferase	GSTL7	Lambda class glutathione S-transferase OS=Glycine max OX=3847 GN=GSTL7 PE=2 SV=1	135.993	53	11	71	9	237	27	5.71	247.43	11	Glutathione metabolism	0	1	6.71876e+07	6.83124e+07	6.59595e+07	6.64755e+07	7.66516e+07	6.7745e+07
A0A368UK73	Alanine--tRNA ligase	GLYMA_11G102100	Alanine--tRNA ligase OS=Glycine max OX=3847 GN=GLYMA_11G102100 PE=3 SV=1	135.776	28	28	88	15	999	109.6	5.97	227.64	28		14	1	1.11154e+08	1.11316e+08	1.12332e+08	1.14426e+08	1.14322e+08	1.1519e+08
I1M2K9		GLYMA_13G254900	Uncharacterized protein OS=Glycine max OX=3847 GN=GLYMA_13G254900 PE=3 SV=1	135.748	40	24	80	2	674	72.4	5.87	256.92	24	Spliceosome; Protein processing in endoplasmic reticulum; Endocytosis	1	1	1.00354e+07	9.76543e+06	1.02487e+07	1.02039e+07	1.01728e+07	1.01125e+07
Q541U1	Seed maturation protein LEA 4	GLYMA_19G147200	Seed maturation protein LEA 4 OS=Glycine max OX=3847 GN=GLYMA_19G147200 PE=3 SV=1	135.079	48	10	179	7	173	17.6	9.58	511.09	10		5	1	5.15525e+08	5.11295e+08	5.06501e+08	5.18258e+08	6.90717e+08	5.28111e+08
C6SW15	KH type-2 domain-containing protein		KH type-2 domain-containing protein OS=Glycine max OX=3847 PE=2 SV=1	134.842	68	16	107	2	236	26.3	9.58	315.1	16	Ribosome	18	1	2.41851e+08	2.33656e+08	2.35705e+08	2.40172e+08	2.37498e+08	2.45419e+08
I1JD52	CCT-theta	100793494	CCT-theta OS=Glycine max OX=3847 GN=100793494 PE=3 SV=1	133.939	42	19	62	4	545	58.6	5.4	192	19		19	1	7.30198e+07	7.32948e+07	7.26987e+07	7.30215e+07	7.4308e+07	7.3789e+07
I1NEH3		100807194	Uncharacterized protein OS=Glycine max OX=3847 GN=100807194 PE=3 SV=1	133.854	38	14	43	3	461	48.4	7.58	167.06	14	Biosynthesis of secondary metabolites; alpha-Linolenic acid metabolism; Peroxisome; Metabolic pathways; Valine, leucine and isoleucine degradation; Biosynthesis of unsaturated fatty acids; Fatty acid degradation; Fatty acid metabolism	11	1	4.01353e+07	4.13774e+07	4.08339e+07	4.24211e+07	4.50343e+07	4.21686e+07
A0A368UIF4	Protein disulfide-isomerase	GLYMA_02G014000	Protein disulfide-isomerase OS=Glycine max OX=3847 GN=GLYMA_02G014000 PE=3 SV=1	133.831	45	15	71	4	364	40.4	5.59	260.27	15		9	1	8.01305e+07	7.8442e+07	7.96131e+07	8.20038e+07	8.36025e+07	8.14653e+07
A0A0R0HR30	Pyr_redox_2 domain-containing protein	100500084	Pyr_redox_2 domain-containing protein OS=Glycine max OX=3847 GN=100500084 PE=4 SV=1	133.61	40	16	90	1	433	47	5.62	310.97	16	Metabolic pathways; Ascorbate and aldarate metabolism	17	1	1.3666e+08	1.34383e+08	1.34399e+08	1.37732e+08	1.38759e+08	1.37881e+08
K7LBM2	ATP citrate synthase	100800904	ATP citrate synthase OS=Glycine max OX=3847 GN=100800904 PE=4 SV=1	133.55	33	15	53	2	608	66	7.87	184.87	15	Biosynthesis of secondary metabolites; Citrate cycle (TCA cycle); Metabolic pathways	15	1	4.47506e+07	4.30788e+07	4.30854e+07	4.49497e+07	4.60045e+07	4.49041e+07
I1ME25		100814039	Uncharacterized protein OS=Glycine max OX=3847 GN=100814039 PE=3 SV=1	133.358	38	24	83	2	674	72.4	6	258.59	24	Endocytosis; Protein processing in endoplasmic reticulum; Spliceosome	23	1	9.16104e+07	8.95137e+07	9.1537e+07	8.88477e+07	9.20628e+07	9.10637e+07
C6TCX5	Peptidase_M24 domain-containing protein	100781302	Peptidase_M24 domain-containing protein OS=Glycine max OX=3847 GN=100781302 PE=2 SV=1	133.123	47	18	85	11	394	43.5	6.7	294.53	18		9	1	1.40371e+08	1.46805e+08	1.41495e+08	1.46017e+08	1.43798e+08	1.45372e+08
C6TNT2	EF1Bgamma class glutathione S-transferase	100787125	EF1Bgamma class glutathione S-transferase OS=Glycine max OX=3847 GN=100787125 PE=2 SV=1	132.548	38	14	105	5	419	47.6	6.24	349.67	14		2	1	3.34854e+07	3.43783e+07	3.32094e+07	3.33221e+07	3.51791e+07	3.37649e+07
A0A0R4J5N3		GLYMA_17G053200	Uncharacterized protein OS=Glycine max OX=3847 GN=GLYMA_17G053200 PE=3 SV=1	132.319	30	13	74	1	413	46.8	5.68	218.6	13		0	1	2.99254e+06	2.82165e+06	2.78643e+06	2.86409e+06	2.54563e+06	2.8554e+06
C6TG91	KH type-2 domain-containing protein	100808705	KH type-2 domain-containing protein OS=Glycine max OX=3847 GN=100808705 PE=2 SV=1	132.074	59	15	108	1	236	26.4	9.64	313.89	15	Ribosome	0	1	1.12864e+07	1.21664e+07	1.16087e+07	1.13529e+07	1.20732e+07	1.10887e+07
C6TMK3	Cysteine proteinase inhibitor		Cysteine proteinase inhibitor OS=Glycine max OX=3847 PE=2 SV=1	131.467	51	10	72	3	245	27.6	7.8	246.28	10		14	1	9.34803e+07	9.58082e+07	9.6199e+07	9.65901e+07	9.31637e+07	9.35605e+07
B0M1A9	Peroxisomal 3-ketoacyl-CoA thiolase	100170734	Peroxisomal 3-ketoacyl-CoA thiolase OS=Glycine max OX=3847 GN=100170734 PE=2 SV=1	130.47	39	14	40	2	463	48.6	7.8	163.93	14	Fatty acid degradation; alpha-Linolenic acid metabolism; Fatty acid metabolism; Biosynthesis of secondary metabolites; Peroxisome; Metabolic pathways; Valine, leucine and isoleucine degradation; Biosynthesis of unsaturated fatty acids	1	1	3.91479e+06	3.95231e+06	3.85466e+06	3.90548e+06	4.07896e+06	3.90312e+06
C6TMV9	Methenyltetrahydrofolate cyclohydrolase	100783652	Methenyltetrahydrofolate cyclohydrolase OS=Glycine max OX=3847 GN=100783652 PE=2 SV=1	129.673	62	15	79	7	294	31.4	8.22	278.55	15		9	1	1.16868e+08	1.14193e+08	1.15588e+08	1.1847e+08	1.25876e+08	1.16057e+08
I1MZ13	Clathrin heavy chain	GLYMA_18G026000	Clathrin heavy chain OS=Glycine max OX=3847 GN=GLYMA_18G026000 PE=3 SV=2	129.637	15	25	78	3	1700	192.8	5.53	228.12	25		0	1	3.36482e+06	3.5669e+06	3.48597e+06	3.2899e+06	3.49138e+06	3.40108e+06
F8SMB9	Adenosylhomocysteinase		Adenosylhomocysteinase OS=Glycine max OX=3847 PE=2 SV=1	129.6	30	14	106	1	485	53.2	6.01	338.44	14	Cysteine and methionine metabolism; Metabolic pathways	0	1	2.92929e+06	2.7798e+06	2.6268e+06	2.69879e+06	2.99963e+06	2.50613e+06
I1NFH7	Ubiquitin receptor RAD23	100814162	Ubiquitin receptor RAD23 OS=Glycine max OX=3847 GN=100814162 PE=3 SV=1	129.481	42	11	41	4	402	42.3	4.89	152.89	11	Nucleotide excision repair; Protein processing in endoplasmic reticulum	11	1	2.67613e+07	2.68859e+07	2.79869e+07	2.77244e+07	2.92951e+07	2.84911e+07
Q7G1G6	Aspartate aminotransferase	AAT	Aspartate aminotransferase OS=Glycine max OX=3847 GN=AAT PE=2 SV=1	129.109	37	14	58	1	419	45.6	7.88	173.58	14		0	1	3.01543e+06	2.82633e+06	3.05516e+06	2.7852e+06	2.65221e+06	2.88935e+06
A0A0R0FBK4		GLYMA_18G203500	Uncharacterized protein OS=Glycine max OX=3847 GN=GLYMA_18G203500 PE=3 SV=1	129.041	76	10	127	7	112	12.2	5.38	384.79	10		0	1	6.36302e+07	6.07877e+07	6.22614e+07	6.06295e+07	7.14259e+07	5.94267e+07
C6TGA6	60S acidic ribosomal protein P0	100777482	60S acidic ribosomal protein P0 OS=Glycine max OX=3847 GN=100777482 PE=2 SV=1	128.21	45	12	76	3	319	34.2	5.11	239.96	12	Ribosome	11	1	1.31214e+08	1.34904e+08	1.29504e+08	1.34143e+08	1.3848e+08	1.34484e+08
A0A0R4J3C9	Serine hydroxymethyltransferase	100815417	Serine hydroxymethyltransferase OS=Glycine max OX=3847 GN=100815417 PE=2 SV=1	128.018	27	12	60	1	471	51.7	7.31	207.6	12		0	1	4.6454e+06	5.06599e+06	4.88291e+06	4.89858e+06	5.13815e+06	4.68048e+06
I1KP14	Ribonuclease	100782692	Ribonuclease OS=Glycine max OX=3847 GN=100782692 PE=4 SV=1	127.562	32	29	70	5	995	108.7	6.48	180.9	29		11	1	3.57076e+07	3.40815e+07	3.35137e+07	3.49788e+07	4.20949e+07	3.49794e+07
I1N4A7		100777928	Uncharacterized protein OS=Glycine max OX=3847 GN=100777928 PE=3 SV=2	127.424	61	12	52	8	276	29.8	8.65	196.08	12		4	1	7.92118e+07	7.86901e+07	8.00085e+07	8.00182e+07	7.65362e+07	8.10913e+07
I1N5N0	Pyruvate kinase	100037452	Pyruvate kinase OS=Glycine max OX=3847 GN=100037452 PE=3 SV=1	126.937	30	15	64	2	510	55.2	7.56	207.13	15		0	1	9.18876e+06	9.15727e+06	9.02791e+06	9.21601e+06	9.4016e+06	9.31288e+06
I1K3R6		100813286	Uncharacterized protein OS=Glycine max OX=3847 GN=100813286 PE=3 SV=1	126.908	44	17	64	7	488	54.2	5.9	200.64	17		0	1	1.62302e+07	1.678e+07	1.58127e+07	1.62631e+07	1.62712e+07	1.64776e+07
I1MAE6	PKS_ER domain-containing protein	100800668	PKS_ER domain-containing protein OS=Glycine max OX=3847 GN=100800668 PE=3 SV=1	126.835	41	14	113	8	380	40.8	6.52	353.14	14	Biosynthesis of secondary metabolites; alpha-Linolenic acid metabolism; Glycolysis / Gluconeogenesis; Metabolic pathways; Fatty acid degradation; Tyrosine metabolism	8	1	2.43952e+08	2.47595e+08	2.47834e+08	2.41021e+08	2.73406e+08	2.4042e+08
C6T871		100780731	Uncharacterized protein OS=Glycine max OX=3847 GN=100780731 PE=2 SV=1	126.689	45	13	127	2	355	40.1	6.68	392.21	13		0	1	2.76356e+07	2.99052e+07	2.74167e+07	2.65611e+07	2.74349e+07	2.70972e+07
I1J9Y0		100776102	Uncharacterized protein OS=Glycine max OX=3847 GN=100776102 PE=4 SV=1	125.934	39	26	89	6	585	65.6	6.46	257.34	26		25	1	1.21042e+08	1.23644e+08	1.26007e+08	1.20673e+08	1.26702e+08	1.20209e+08
I1KDM8	Malate dehydrogenase	GLYMA_06G231500	Malate dehydrogenase OS=Glycine max OX=3847 GN=GLYMA_06G231500 PE=3 SV=1	125.583	43	10	52	1	345	36	8.1	223.12	10		0	1	6.27829e+06	6.70632e+06	6.42353e+06	6.53876e+06	6.74332e+06	6.53422e+06
I1KYU6	Alpha-1,4 glucan phosphorylase	100789789	Alpha-1,4 glucan phosphorylase OS=Glycine max OX=3847 GN=100789789 PE=3 SV=1	125.583	28	19	42	8	846	95.8	6.43	139.03	19	Metabolic pathways; Starch and sucrose metabolism; Biosynthesis of secondary metabolites	11	1	4.36807e+07	4.47969e+07	4.28711e+07	4.57478e+07	4.65526e+07	4.42913e+07
I1NAA5		100814141	Uncharacterized protein OS=Glycine max OX=3847 GN=100814141 PE=4 SV=1	124.619	26	20	91	2	808	89.7	5.24	282.3	20	Protein processing in endoplasmic reticulum	7	1	1.91373e+07	1.92727e+07	1.92676e+07	2.00749e+07	2.0563e+07	1.99412e+07
A0A0R0IZE4	40S ribosomal protein SA	GLYMA_07G043800	40S ribosomal protein SA OS=Glycine max OX=3847 GN=GLYMA_07G043800 PE=3 SV=1	124.372	39	11	57	7	310	33.9	5.26	175.24	11	Ribosome	6	1	8.45203e+07	8.5669e+07	8.60045e+07	8.66103e+07	9.03741e+07	8.64379e+07
C6SW70			Uncharacterized protein OS=Glycine max OX=3847 PE=2 SV=1	123.948	57	18	141	3	241	28.2	9.88	406.43	18	Ribosome	21	1	3.30762e+08	3.24263e+08	3.26188e+08	3.34292e+08	3.49991e+08	3.31681e+08
I1MJL6	Ribosomal_L6e_N domain-containing protein	100784101	Ribosomal_L6e_N domain-containing protein OS=Glycine max OX=3847 GN=100784101 PE=3 SV=1	123.632	56	17	79	6	232	25.9	10.15	224.67	17	Ribosome	12	1	1.4809e+08	1.50527e+08	1.4817e+08	1.55034e+08	1.59866e+08	1.55767e+08
D7EYG6	V-ATPase 69 kDa subunit		V-ATPase 69 kDa subunit OS=Glycine max OX=3847 PE=2 SV=1	123.467	36	19	63	19	623	68.7	5.58	215	19	Oxidative phosphorylation; Metabolic pathways; Phagosome	0	1	5.29233e+07	5.20725e+07	5.34931e+07	5.26198e+07	5.50132e+07	5.34847e+07
G3E7M9	Annexin	100784252	Annexin OS=Glycine max OX=3847 GN=100784252 PE=2 SV=1	123.382	54	18	116	18	316	35.9	6.96	368.72	18		0	1	1.44503e+08	1.43813e+08	1.45977e+08	1.52765e+08	1.70255e+08	1.56738e+08
I1KSQ0	Guanosine nucleotide diphosphate dissociation inhibitor	100784639	Guanosine nucleotide diphosphate dissociation inhibitor OS=Glycine max OX=3847 GN=100784639 PE=3 SV=1	123.35	34	15	66	12	444	49.5	5.64	213.39	15		5	1	1.07087e+08	1.06145e+08	1.0646e+08	1.07682e+08	1.02674e+08	1.08177e+08
C6TJG0		100803033	Uncharacterized protein OS=Glycine max OX=3847 GN=100803033 PE=2 SV=1	122.979	59	12	56	1	253	26.6	7.39	179.61	12		15	1	6.9871e+07	6.81558e+07	7.00464e+07	7.12453e+07	7.23255e+07	7.02496e+07
O23959	Ca+2-binding EF hand protein	GmPM13	Ca+2-binding EF hand protein OS=Glycine max OX=3847 GN=GmPM13 PE=2 SV=1	122.475	44	9	121	9	239	27	6.44	427.69	9	Cutin, suberine and wax biosynthesis	0	1	2.17284e+08	2.30996e+08	2.22231e+08	2.21391e+08	2.33368e+08	2.20402e+08
A1KR24	Dehydrin	LEA-2-D11	Dehydrin OS=Glycine max OX=3847 GN=LEA-2-D11 PE=4 SV=1	122.072	49	13	198	4	242	25.4	6.61	505.18	13		0	1	1.60863e+07	1.3836e+07	1.38964e+07	5.49283e+06	5.54385e+06	4.80918e+06
C6TLT3	40S ribosomal protein S3a	100808747	40S ribosomal protein S3a OS=Glycine max OX=3847 GN=100808747 PE=2 SV=1	121.867	60	16	70	3	261	29.7	9.8	247.24	16	Ribosome	0	1	6.46692e+06	6.98108e+06	6.65038e+06	6.93978e+06	7.9924e+06	6.63395e+06
I1ND14	Pyrophosphate--fructose 6-phosphate 1-phosphotransferase subunit alpha	100819847	Pyrophosphate--fructose 6-phosphate 1-phosphotransferase subunit alpha OS=Glycine max OX=3847 GN=100819847 PE=3 SV=1	121.583	39	19	69	5	617	67.6	6.96	202.52	19	Pentose phosphate pathway; Metabolic pathways; Biosynthesis of secondary metabolites; Glycolysis / Gluconeogenesis; Fructose and mannose metabolism	17	1	8.05184e+07	8.08859e+07	8.20395e+07	8.05773e+07	8.67097e+07	8.08033e+07
I1N8I7		GLYMA_19G121900	Uncharacterized protein OS=Glycine max OX=3847 GN=GLYMA_19G121900 PE=4 SV=1	121.515	48	11	71	11	149	16.9	4.28	243.48	11		0	1	1.8751e+08	1.97584e+08	1.95595e+08	1.90589e+08	2.12746e+08	2.00097e+08
I1J5B4	Threonyl-tRNA synthetase	100812652	Threonyl-tRNA synthetase OS=Glycine max OX=3847 GN=100812652 PE=3 SV=1	120.75	29	21	55	6	717	82.3	7.46	170.18	21	Aminoacyl-tRNA biosynthesis	18	1	6.47221e+07	6.55975e+07	6.48911e+07	6.69817e+07	6.5835e+07	6.52648e+07
I1KH24	Phospholipase D	100794849	Phospholipase D OS=Glycine max OX=3847 GN=100794849 PE=3 SV=1	120.474	26	20	69	1	809	91.5	5.78	225.31	20	Endocytosis; Glycerophospholipid metabolism; Ether lipid metabolism; Metabolic pathways; Biosynthesis of secondary metabolites	0	1	9.7258e+06	1.00659e+07	1.03361e+07	1.00449e+07	8.66474e+06	1.0212e+07
A0A0R4J5A5	14_3_3 domain-containing protein	GLYMA_14G176900	14_3_3 domain-containing protein OS=Glycine max OX=3847 GN=GLYMA_14G176900 PE=3 SV=1	120.424	53	13	90	4	261	29.3	4.75	292.6	13		0	1	4.45792e+07	5.07776e+07	3.94855e+07	4.45481e+07	4.27588e+07	4.26812e+07
I1KKN7	Pyrophosphate--fructose 6-phosphate 1-phosphotransferase subunit alpha	100800863	Pyrophosphate--fructose 6-phosphate 1-phosphotransferase subunit alpha OS=Glycine max OX=3847 GN=100800863 PE=3 SV=1	120.192	37	18	69	4	617	67.4	7.27	210.43	18	Pentose phosphate pathway; Metabolic pathways; Biosynthesis of secondary metabolites; Glycolysis / Gluconeogenesis; Fructose and mannose metabolism	0	1	8.67769e+06	7.67001e+06	7.80941e+06	7.38418e+06	8.4889e+06	7.44534e+06
I1LP45		100500200	Uncharacterized protein OS=Glycine max OX=3847 GN=100500200 PE=3 SV=1	120.045	34	11	45	11	368	39.3	5.73	187.7	11		0	1	8.0156e+07	8.13611e+07	7.76304e+07	8.28725e+07	8.27237e+07	8.09962e+07
I1JAE3	UDP-glucose 4-epimerase	100818509	UDP-glucose 4-epimerase OS=Glycine max OX=3847 GN=100818509 PE=3 SV=1	119.977	51	15	48	5	391	42.8	7.5	183.31	15	Metabolic pathways; Amino sugar and nucleotide sugar metabolism; Galactose metabolism	12	1	5.30612e+07	5.48891e+07	5.3691e+07	5.59711e+07	5.80034e+07	5.6268e+07
I1JUS6	Aspartate aminotransferase	GLYMA_04G080700	Aspartate aminotransferase OS=Glycine max OX=3847 GN=GLYMA_04G080700 PE=3 SV=1	119.963	35	14	57	1	416	45.3	7.94	167.11	14		18	1	7.49679e+07	7.45482e+07	7.57216e+07	7.785e+07	7.16483e+07	7.77065e+07
I1LS70	26S proteasome non-ATPase regulatory subunit 2 homolog	100777078	26S proteasome non-ATPase regulatory subunit 2 homolog OS=Glycine max OX=3847 GN=100777078 PE=3 SV=1	119.638	23	20	59	3	885	97.2	5.24	183.26	20	Proteasome	19	1	5.52355e+07	4.60232e+07	4.74524e+07	4.6758e+07	5.0155e+07	4.68469e+07
C6T0B5		100306653	Uncharacterized protein OS=Glycine max OX=3847 GN=100306653 PE=2 SV=1	119.618	55	7	98	6	129	14	6.15	312.75	7		2	1	6.2694e+08	6.52924e+08	6.31494e+08	6.25151e+08	6.70636e+08	5.94594e+08
C6TAN1	AAA domain-containing protein		AAA domain-containing protein OS=Glycine max OX=3847 PE=2 SV=1	119.527	34	12	45	12	423	47.4	5.11	161.3	12	Proteasome	0	1	2.70525e+07	2.90207e+07	2.53722e+07	2.64078e+07	2.78128e+07	2.5877e+07
A0A0R0L186	SHSP domain-containing protein	100500307	SHSP domain-containing protein OS=Glycine max OX=3847 GN=100500307 PE=3 SV=1	119.51	47	10	118	5	153	17.3	7.42	396.14	10	Protein processing in endoplasmic reticulum	0	1	1.13033e+08	1.18798e+08	1.11884e+08	9.99498e+07	1.23657e+08	9.8977e+07
I1K5G1	T-complex protein 1 subunit delta	100786888	T-complex protein 1 subunit delta OS=Glycine max OX=3847 GN=100786888 PE=3 SV=1	119.417	45	21	73	21	533	57.5	7.28	221.36	21		0	1	8.54901e+07	8.54589e+07	8.8006e+07	8.71879e+07	8.62288e+07	8.72205e+07
I1MCF0		100785689	Uncharacterized protein OS=Glycine max OX=3847 GN=100785689 PE=4 SV=1	119.168	39	14	81	12	413	45.2	6.43	285.97	14		2	1	1.39233e+08	1.38658e+08	1.35377e+08	1.4359e+08	1.46755e+08	1.42811e+08
C6T0D4	TCTP domain-containing protein	GLYMA_09G044200	TCTP domain-containing protein OS=Glycine max OX=3847 GN=GLYMA_09G044200 PE=2 SV=1	119.109	48	9	78	5	168	19	4.73	247.26	9		4	1	6.31905e+07	5.9262e+07	6.1171e+07	6.35e+07	6.26871e+07	6.21406e+07
C6TB98	NmrA domain-containing protein		NmrA domain-containing protein OS=Glycine max OX=3847 PE=2 SV=1	118.877	38	12	96	12	310	33.9	5.88	286.51	12		0	1	1.83815e+08	1.88242e+08	1.83047e+08	2.03369e+08	1.99241e+08	1.9719e+08
I1L3P6	T-complex protein 1 subunit gamma	100813370	T-complex protein 1 subunit gamma OS=Glycine max OX=3847 GN=100813370 PE=3 SV=1	118.842	47	23	59	5	554	60.2	6.27	189.88	23		20	1	1.07509e+08	1.09675e+08	1.1013e+08	1.11795e+08	1.13697e+08	1.12505e+08
C6TNA3		100814751	Uncharacterized protein OS=Glycine max OX=3847 GN=100814751 PE=2 SV=1	118.569	59	12	55	1	253	26.7	8.19	167.08	12		0	1	1.44914e+06	1.30421e+06	1.36188e+06	1.31878e+06	1.31761e+06	1.36244e+06
A0A0R0HAM0		GLYMA_11G015100	Uncharacterized protein OS=Glycine max OX=3847 GN=GLYMA_11G015100 PE=3 SV=1	118.442	43	13	114	2	368	41.8	6.52	346.24	13		21	1	3.40674e+08	3.40255e+08	3.44585e+08	3.28318e+08	3.06567e+08	3.29478e+08
I1MQ89	Phosphopyruvate hydratase	100787663	Phosphopyruvate hydratase OS=Glycine max OX=3847 GN=100787663 PE=3 SV=1	118.034	34	12	70	7	445	48	6.47	224.47	12	Metabolic pathways; RNA degradation; Biosynthesis of amino acids; Carbon metabolism; Glycolysis / Gluconeogenesis; Biosynthesis of secondary metabolites	0	1	1.81546e+07	1.75415e+07	1.7557e+07	1.67397e+07	2.12941e+07	1.62024e+07
K7KI86	Aminopeptidase	100811437	Aminopeptidase OS=Glycine max OX=3847 GN=100811437 PE=3 SV=1	117.987	26	22	57	22	873	98.5	5.64	156.99	22		0	1	4.73899e+07	4.71369e+07	4.68337e+07	4.78691e+07	4.78878e+07	4.7328e+07
I1MM89	40S ribosomal protein S8	100527664	40S ribosomal protein S8 OS=Glycine max OX=3847 GN=100527664 PE=3 SV=1	117.541	47	9	51	2	219	24.8	10.42	185.57	9	Ribosome	1	1	6.14396e+06	5.93307e+06	6.37383e+06	6.54871e+06	6.1531e+06	6.54596e+06
I1LKU1	CCT-beta	100794780	CCT-beta OS=Glycine max OX=3847 GN=100794780 PE=3 SV=1	117.295	33	16	52	16	527	57	5.8	172.7	16		0	1	5.53184e+07	5.52594e+07	5.77091e+07	5.63205e+07	5.65378e+07	5.74953e+07
A0A1Y9TL33	Serine hydroxymethyltransferase (Fragment)		Serine hydroxymethyltransferase (Fragment) OS=Glycine max OX=3847 PE=2 SV=1	117.104	26	12	61	1	471	51.9	7.71	196.52	12		17	1	7.37189e+07	7.84794e+07	7.43117e+07	7.59322e+07	7.72623e+07	7.63735e+07
K7L8B5		100792416	Uncharacterized protein OS=Glycine max OX=3847 GN=100792416 PE=4 SV=1	116.394	53	8	97	2	137	15.3	4.64	323.57	8		0	1	4.43377e+07	4.68527e+07	4.46655e+07	4.34075e+07	4.1996e+07	4.30556e+07
A0A0R0FLG8	Alpha-mannosidase	GLYMA_16G048100	Alpha-mannosidase OS=Glycine max OX=3847 GN=GLYMA_16G048100 PE=3 SV=1	116.322	23	21	59	18	1011	115	5.91	180.45	21		3	1	8.12617e+07	8.04013e+07	7.95553e+07	8.03537e+07	8.13121e+07	7.9158e+07
I1K135	Glyceraldehyde-3-phosphate dehydrogenase	100794095	Glyceraldehyde-3-phosphate dehydrogenase OS=Glycine max OX=3847 GN=100794095 PE=3 SV=1	116.062	26	9	126	1	337	36.4	8.09	390.58	9	Biosynthesis of secondary metabolites; Metabolic pathways; Glycolysis / Gluconeogenesis; Biosynthesis of amino acids; Carbon metabolism; Carbon fixation in photosynthetic organisms	0	1	1.26074e+07	1.16157e+07	1.21145e+07	1.19035e+07	9.76757e+06	1.13542e+07
I1MIA8		100800510	Uncharacterized protein OS=Glycine max OX=3847 GN=100800510 PE=4 SV=1	114.98	66	9	82	3	137	15.2	4.64	272.43	9		9	1	1.71501e+08	1.76927e+08	1.73127e+08	1.64135e+08	1.53996e+08	1.63202e+08
I1M4K9	Protein disulfide-isomerase	100804924	Protein disulfide-isomerase OS=Glycine max OX=3847 GN=100804924 PE=3 SV=1	114.872	32	17	59	8	558	62.3	4.87	194.45	17	Protein processing in endoplasmic reticulum	13	1	4.2176e+07	4.15722e+07	4.22336e+07	4.31486e+07	4.48736e+07	4.35581e+07
C6T968	40S ribosomal protein S8	100813170	40S ribosomal protein S8 OS=Glycine max OX=3847 GN=100813170 PE=2 SV=1	114.222	47	10	55	2	217	24.7	10.42	188.32	10	Ribosome	0	1	2.49056e+06	2.50969e+06	2.52557e+06	2.56575e+06	2.6277e+06	2.56854e+06
I1NJ59	DHAR class glutathione S-transferase	100306061	DHAR class glutathione S-transferase OS=Glycine max OX=3847 GN=100306061 PE=2 SV=1	113.863	63	10	40	6	213	23.5	6.21	149.26	10		3	1	6.82594e+07	7.11203e+07	7.07176e+07	6.93266e+07	8.0906e+07	6.91192e+07
K7LW58		100782788	Uncharacterized protein OS=Glycine max OX=3847 GN=100782788 PE=4 SV=1	113.498	18	8	124	1	540	57.2	5.5	466.99	8		0	1	260759	254467	254407	274027	287553	267269
I1JIP5	CCT-eta	100784862	CCT-eta OS=Glycine max OX=3847 GN=100784862 PE=3 SV=1	113.167	29	15	49	1	560	60.2	6.58	164.86	15		0	1	1.18413e+06	1.28164e+06	1.24337e+06	1.24859e+06	1.25659e+06	1.27285e+06
I1MQD0	T-complex protein 1 subunit gamma	100802143	T-complex protein 1 subunit gamma OS=Glycine max OX=3847 GN=100802143 PE=3 SV=1	112.883	42	19	56	1	554	60.2	6.18	181.12	19		0	1	5.13546e+06	4.95182e+06	5.00034e+06	5.15161e+06	4.74169e+06	4.95363e+06
I1M786	EF1_GNE domain-containing protein	100816855	EF1_GNE domain-containing protein OS=Glycine max OX=3847 GN=100816855 PE=3 SV=1	111.558	56	8	53	1	223	24.2	4.68	211.79	8		0	1	1.34638e+07	1.34667e+07	1.34634e+07	1.37323e+07	1.48086e+07	1.44427e+07
C6T034	EF1_GNE domain-containing protein	100500082	EF1_GNE domain-containing protein OS=Glycine max OX=3847 GN=100500082 PE=2 SV=1	111.192	56	8	54	1	223	24.3	4.68	213.3	8		10	1	9.46941e+07	9.325e+07	9.46491e+07	9.4945e+07	1.00096e+08	9.64782e+07
I1KQV7		100811003	Uncharacterized protein OS=Glycine max OX=3847 GN=100811003 PE=3 SV=2	111.111	33	20	60	3	677	72.5	6.04	190.32	20	Spliceosome; Protein processing in endoplasmic reticulum; Endocytosis	0	1	3.96193e+06	3.72212e+06	3.98487e+06	3.89549e+06	3.78333e+06	3.8445e+06
I1M7B9	CCT-eta	100779791	CCT-eta OS=Glycine max OX=3847 GN=100779791 PE=3 SV=1	110.104	30	16	52	2	560	60.2	6.58	172.9	16		17	1	5.97542e+07	5.93184e+07	5.9624e+07	5.9992e+07	6.36425e+07	6.09753e+07
A0A0R0HXR3		GLYMA_10G224200	Uncharacterized protein OS=Glycine max OX=3847 GN=GLYMA_10G224200 PE=3 SV=1	109.644	43	8	57	1	152	17.5	10.67	178.3	8		13	1	8.52867e+07	7.67025e+07	8.23811e+07	8.59864e+07	8.69859e+07	8.50007e+07
A0A0R0FB78		100779679	Uncharacterized protein OS=Glycine max OX=3847 GN=100779679 PE=3 SV=1	109.121	29	10	39	6	429	45.8	8.43	137.64	10		6	1	4.57641e+07	4.5106e+07	4.44904e+07	4.71187e+07	4.5024e+07	4.72476e+07
K7LQC6		100805946	Uncharacterized protein OS=Glycine max OX=3847 GN=100805946 PE=4 SV=1	108.956	21	17	83	1	806	89.5	5.36	256.47	17	Protein processing in endoplasmic reticulum	0	1	1.65692e+06	1.75218e+06	1.79996e+06	1.98087e+06	1.85372e+06	1.89618e+06
A0A0R4J460	BAG domain-containing protein	GLYMA_09G231200	BAG domain-containing protein OS=Glycine max OX=3847 GN=GLYMA_09G231200 PE=4 SV=1	108.831	33	18	74	9	402	46.3	9.41	223.43	18		10	1	1.33627e+08	1.36517e+08	1.34487e+08	1.32516e+08	1.3474e+08	1.33939e+08
I1LJ68	Fructose-bisphosphate aldolase	100818915	Fructose-bisphosphate aldolase OS=Glycine max OX=3847 GN=100818915 PE=3 SV=1	108.51	47	15	52	2	399	42.9	8.16	165.84	15	Glycolysis / Gluconeogenesis; Metabolic pathways; Fructose and mannose metabolism; Pentose phosphate pathway; Carbon fixation in photosynthetic organisms; Biosynthesis of amino acids; Biosynthesis of secondary metabolites; Carbon metabolism	0	1	5.30682e+06	5.53705e+06	5.53718e+06	5.67053e+06	5.81224e+06	5.70204e+06
C6TG97	Proteasome subunit alpha type	100820387	Proteasome subunit alpha type OS=Glycine max OX=3847 GN=100820387 PE=2 SV=1	108.477	52	11	60	3	249	27.2	5.87	205.8	11	Proteasome	10	1	5.65514e+07	5.67409e+07	5.47852e+07	5.73416e+07	6.42179e+07	5.62825e+07
A0A0R0G3R6	(Fragment)	GLYMA_16G185900	Uncharacterized protein (Fragment) OS=Glycine max OX=3847 GN=GLYMA_16G185900 PE=4 SV=1	108.104	41	17	64	5	265	28.5	6.6	205.89	17		0	1	2.04876e+07	2.1711e+07	2.0933e+07	2.21434e+07	2.64282e+07	2.10681e+07
A0A0R0JP17	Oleosin	GLYMA_05G004300	Oleosin OS=Glycine max OX=3847 GN=GLYMA_05G004300 PE=3 SV=1	107.543	23	6	167	6	198	21.4	10.27	555.95	6		0	1	2.4932e+08	2.58419e+08	2.57684e+08	2.35023e+08	2.79417e+08	2.41963e+08
A0A0R4J581	40S ribosomal protein S4	100811336	40S ribosomal protein S4 OS=Glycine max OX=3847 GN=100811336 PE=3 SV=1	107.457	53	14	103	2	264	30	10.26	289.59	14	Ribosome	18	1	1.90709e+08	1.92181e+08	1.90529e+08	1.95751e+08	2.04577e+08	1.95436e+08
I1LPX6	Fructose-bisphosphate aldolase	GLYMA_12G037400	Fructose-bisphosphate aldolase OS=Glycine max OX=3847 GN=GLYMA_12G037400 PE=3 SV=1	107.404	49	16	55	3	398	42.8	7.33	178.95	16	Biosynthesis of amino acids; Glycolysis / Gluconeogenesis; Biosynthesis of secondary metabolites; Metabolic pathways; Pentose phosphate pathway; Carbon fixation in photosynthetic organisms; Fructose and mannose metabolism; Carbon metabolism	15	1	6.84407e+07	7.14461e+07	7.02765e+07	7.31005e+07	7.26623e+07	7.26494e+07
I1M3M4	Ketol-acid reductoisomerase	GLYMA_13G291300	Ketol-acid reductoisomerase OS=Glycine max OX=3847 GN=GLYMA_13G291300 PE=3 SV=1	107.356	24	13	39	6	586	63.4	7.49	128.11	13		10	1	6.93202e+07	7.60891e+07	7.22981e+07	7.31447e+07	6.96214e+07	7.34534e+07
I1LL59	Protein disulfide-isomerase	100790223	Protein disulfide-isomerase OS=Glycine max OX=3847 GN=100790223 PE=3 SV=1	107.335	24	13	63	6	586	64.8	4.79	211.26	13	Protein processing in endoplasmic reticulum	4	1	5.23813e+07	5.54532e+07	5.38065e+07	5.33986e+07	5.69189e+07	5.38482e+07
I1L1Q8	Aldehyde dehydrogenase (NAD(+))	GLYMA_09G070300	Aldehyde dehydrogenase (NAD(+)) OS=Glycine max OX=3847 GN=GLYMA_09G070300 PE=3 SV=1	107.149	36	15	49	5	509	54.4	6.04	153.06	15		13	1	7.9143e+07	8.20462e+07	8.20971e+07	8.28011e+07	8.02687e+07	8.41556e+07
C6SZX7	Glutathione peroxidase	100306570	Glutathione peroxidase OS=Glycine max OX=3847 GN=100306570 PE=2 SV=1	107.012	43	9	97	1	167	18.5	7.09	332.58	9	Glutathione metabolism; Arachidonic acid metabolism	8	1	1.69214e+08	1.73552e+08	1.66041e+08	1.67479e+08	1.72989e+08	1.677e+08
I1M322		100807226	Uncharacterized protein OS=Glycine max OX=3847 GN=100807226 PE=4 SV=2	106.884	34	13	67	8	437	46.8	6.95	212.93	13		0	1	4.23381e+07	4.44077e+07	4.04813e+07	4.26012e+07	4.23642e+07	4.13823e+07
I1JM69	40S ribosomal protein S8	100794937	40S ribosomal protein S8 OS=Glycine max OX=3847 GN=100794937 PE=3 SV=1	106.749	47	9	48	3	220	24.8	10.36	172.02	9	Ribosome	0	1	6.18715e+06	5.93278e+06	6.18631e+06	6.44985e+06	5.12311e+06	6.58879e+06
C6T960		100777228	Uncharacterized protein OS=Glycine max OX=3847 GN=100777228 PE=2 SV=1	106.443	55	17	72	17	296	32	5.92	209.82	17		0	1	5.6777e+07	5.75807e+07	5.74324e+07	5.68255e+07	6.20431e+07	5.68363e+07
C6TJD3	WD_REPEATS_REGION domain-containing protein	100778205	WD_REPEATS_REGION domain-containing protein OS=Glycine max OX=3847 GN=100778205 PE=2 SV=1	106.208	38	11	53	2	325	35.7	7.72	204.51	11		12	1	8.1407e+07	7.99296e+07	7.95739e+07	8.17585e+07	9.22991e+07	8.40102e+07
A0A0R0IPA5		GLYMA_08G015900	Uncharacterized protein OS=Glycine max OX=3847 GN=GLYMA_08G015900 PE=3 SV=1	105.766	27	22	64	5	913	102.7	6.04	183.51	22		18	1	6.28132e+07	6.0551e+07	8.47242e+07	6.73702e+07	6.22919e+07	6.21244e+07
I1N8B5		100783299	Uncharacterized protein OS=Glycine max OX=3847 GN=100783299 PE=4 SV=1	105.489	22	11	62	3	674	76	5.47	204.21	11		0	1	1.0547e+07	1.05949e+07	1.08815e+07	1.10139e+07	1.05125e+07	1.10802e+07
I1KEY6	26S proteasome non-ATPase regulatory subunit 2 homolog	100799779	26S proteasome non-ATPase regulatory subunit 2 homolog OS=Glycine max OX=3847 GN=100799779 PE=3 SV=1	105.208	20	18	57	1	885	97.3	5.19	166.15	18	Proteasome	0	1	2.77243e+06	2.85455e+06	2.73048e+06	2.70114e+06	2.72205e+06	2.59328e+06
I1MUT2	TPR_REGION domain-containing protein	100785914	TPR_REGION domain-containing protein OS=Glycine max OX=3847 GN=100785914 PE=3 SV=1	105.069	33	16	72	3	403	43.5	5.01	191.12	16		17	1	6.58148e+07	6.49943e+07	6.52699e+07	6.6401e+07	6.82307e+07	6.664e+07
C6TJG9	40S ribosomal protein S4		40S ribosomal protein S4 OS=Glycine max OX=3847 PE=2 SV=1	104.98	49	13	99	1	264	29.8	10.2	280.11	13	Ribosome	0	1	2.6717e+06	2.67971e+06	2.51644e+06	2.54607e+06	3.47834e+06	2.51059e+06
K7KGC7	Sucrose synthase	100793371	Sucrose synthase OS=Glycine max OX=3847 GN=100793371 PE=3 SV=1	104.942	23	21	64	2	812	92.2	6.13	181.65	21	Starch and sucrose metabolism; Metabolic pathways	0	1	3.71725e+06	3.93702e+06	4.11027e+06	3.94295e+06	4.24621e+06	3.79465e+06
A0A368UGP5	Glucose-6-phosphate 1-epimerase	GLYMA_17G061300	Glucose-6-phosphate 1-epimerase OS=Glycine max OX=3847 GN=GLYMA_17G061300 PE=3 SV=1	104.842	49	14	39	5	315	35.3	6.13	126.05	14		0	1	1.06726e+07	1.01097e+07	9.96125e+06	1.04624e+07	1.04217e+07	1.08918e+07
I1KZT2	Lactoylglutathione lyase	GLYMA_09G004300	Lactoylglutathione lyase OS=Glycine max OX=3847 GN=GLYMA_09G004300 PE=3 SV=1	104.515	40	11	79	11	287	32.4	6.01	284.56	11		0	1	9.86995e+07	9.67378e+07	9.83563e+07	1.00181e+08	9.29093e+07	9.76945e+07
I1JXP9		100796195	Uncharacterized protein OS=Glycine max OX=3847 GN=100796195 PE=3 SV=1	104.472	24	20	53	4	922	102.5	6.55	149.94	20		19	1	2.81651e+07	2.86195e+07	2.88149e+07	2.92392e+07	2.9449e+07	2.92788e+07
I1KTK0	Ribosomal_L6e_N domain-containing protein	100811720	Ribosomal_L6e_N domain-containing protein OS=Glycine max OX=3847 GN=100811720 PE=3 SV=1	104.424	45	14	73	4	232	25.9	10.08	199.11	14	Ribosome	0	1	5.53701e+07	5.54087e+07	5.37225e+07	5.40468e+07	6.20179e+07	5.42615e+07
I1N9E6	Elongation factor Tu	GLYMA_19G153200	Elongation factor Tu OS=Glycine max OX=3847 GN=GLYMA_19G153200 PE=3 SV=1	104.362	48	19	43	17	452	49.1	6.87	131.65	19		2	1	4.3016e+07	4.22072e+07	4.36236e+07	4.41302e+07	4.82622e+07	4.54845e+07
C6SV94		100786325	Uncharacterized protein OS=Glycine max OX=3847 GN=100786325 PE=2 SV=1	104.258	54	9	84	1	150	16.3	10.87	305.02	9	Ribosome	11	1	8.16762e+07	8.09532e+07	8.27568e+07	8.36946e+07	9.00641e+07	8.62845e+07
P24095	Seed linoleate 9S-lipoxygenase	LOX1.4	Seed linoleate 9S-lipoxygenase OS=Glycine max OX=3847 GN=LOX1.4 PE=1 SV=1	103.992	14	13	187	4	864	96.8	6.15	601.11	13	Linoleic acid metabolism	0	1	3.56042e+06	3.08392e+06	3.32084e+06	2.92039e+06	3.1805e+06	2.99373e+06
Q9XES7	Seed maturation protein PM27	PM27	Seed maturation protein PM27 OS=Glycine max OX=3847 GN=PM27 PE=2 SV=1	103.939	35	13	100	12	339	38	9.38	340.59	13		2	1	1.68463e+08	1.90193e+08	1.51655e+08	1.70476e+08	1.6175e+08	1.65113e+08
I1LGM2		100816776	Uncharacterized protein OS=Glycine max OX=3847 GN=100816776 PE=4 SV=1	103.892	35	23	67	4	585	65.5	6.67	190.83	23		0	1	1.77379e+06	1.72408e+06	1.71481e+06	1.70692e+06	1.82984e+06	1.83002e+06
A0A0R4J5K4	40S ribosomal protein S4	100795220	40S ribosomal protein S4 OS=Glycine max OX=3847 GN=100795220 PE=3 SV=1	103.702	49	13	97	1	264	29.9	10.26	276.72	13	Ribosome	0	1	390876	683757	439045	471343	615845	455128
C6T977	ADP/ATP translocase	100802974	ADP/ATP translocase OS=Glycine max OX=3847 GN=100802974 PE=2 SV=1	103.647	31	13	96	3	372	39.7	9.76	251.74	13		17	1	1.18088e+08	1.16957e+08	1.16924e+08	1.17329e+08	1.16554e+08	1.17774e+08
I1JRF2		547725	Uncharacterized protein OS=Glycine max OX=3847 GN=547725 PE=4 SV=1	103.369	31	16	48	11	557	62.7	7.09	143.93	16		7	1	6.94733e+07	6.72283e+07	6.82816e+07	8.21808e+07	6.22153e+07	7.92891e+07
I1MT35	Aldedh domain-containing protein	100789100	Aldedh domain-containing protein OS=Glycine max OX=3847 GN=100789100 PE=3 SV=1	102.517	32	14	44	14	497	53.1	7.15	134.31	14	Carbon metabolism; Glycolysis / Gluconeogenesis; Pentose phosphate pathway; Metabolic pathways	0	1	6.52775e+07	6.73561e+07	6.6346e+07	6.82276e+07	6.79834e+07	6.75954e+07
I1KW97	DUF4149 domain-containing protein	100808861	DUF4149 domain-containing protein OS=Glycine max OX=3847 GN=100808861 PE=4 SV=1	102.153	29	11	66	10	383	43	8.22	197.01	11		0	1	1.21571e+08	1.2208e+08	1.25295e+08	1.28382e+08	1.2233e+08	1.28938e+08
I1N466	HABP4_PAI-RBP1 domain-containing protein	100814825	HABP4_PAI-RBP1 domain-containing protein OS=Glycine max OX=3847 GN=100814825 PE=4 SV=1	101.991	45	12	37	6	370	39.9	6.3	114.41	12		7	1	3.41628e+07	3.47966e+07	3.50066e+07	3.64041e+07	3.76709e+07	3.55448e+07
A0A0R0JYI2	Transaldolase	100811673	Transaldolase OS=Glycine max OX=3847 GN=100811673 PE=3 SV=1	101.854	37	14	56	13	382	42.5	5.43	179.82	14	Biosynthesis of secondary metabolites; Pentose phosphate pathway; Biosynthesis of amino acids; Carbon metabolism; Metabolic pathways	1	1	8.53398e+07	8.59641e+07	8.30125e+07	8.51799e+07	8.58106e+07	8.28696e+07
A0A0R0K6W2		GLYMA_05G209200	Uncharacterized protein OS=Glycine max OX=3847 GN=GLYMA_05G209200 PE=3 SV=1	101.83	23	20	59	3	973	110	6.62	176.48	20		0	1	3.80738e+06	3.91129e+06	3.74004e+06	3.96974e+06	3.74409e+06	3.92741e+06
I1J8H1	Aconitate hydratase	100499625	Aconitate hydratase OS=Glycine max OX=3847 GN=100499625 PE=3 SV=1	101.744	26	21	61	4	901	98.5	5.86	174.22	21	Glyoxylate and dicarboxylate metabolism; Biosynthesis of amino acids; Metabolic pathways; Carbon metabolism; 2-Oxocarboxylic acid metabolism; Citrate cycle (TCA cycle); Biosynthesis of secondary metabolites	19	1	8.20393e+07	8.06954e+07	7.98849e+07	8.44668e+07	8.4929e+07	8.31465e+07
I1JGR4	MI domain-containing protein	100789296	MI domain-containing protein OS=Glycine max OX=3847 GN=100789296 PE=4 SV=1	101.658	28	21	55	7	784	86.1	8	150.64	21	RNA transport	14	1	4.91014e+07	4.94897e+07	4.78656e+07	4.9615e+07	5.18723e+07	4.81108e+07
I1KTM3	ADP/ATP translocase	100819556	ADP/ATP translocase OS=Glycine max OX=3847 GN=100819556 PE=3 SV=1	101.475	31	12	90	2	388	42	9.61	237.91	12		2	1	2.23623e+07	2.13321e+07	2.14426e+07	2.27297e+07	2.48594e+07	2.16668e+07
I1K0G0	TPR_REGION domain-containing protein	100816488	TPR_REGION domain-containing protein OS=Glycine max OX=3847 GN=100816488 PE=3 SV=1	101.308	32	15	69	2	400	43.1	4.97	185.6	15		0	1	2.72425e+06	2.90989e+06	2.92331e+06	3.01234e+06	2.77502e+06	2.92161e+06
A0A0R0FUV4		100809395	Uncharacterized protein OS=Glycine max OX=3847 GN=100809395 PE=3 SV=1	100.55	35	14	67	3	413	46.6	5.55	204.99	14	RNA transport	0	1	5.58757e+06	5.56617e+06	5.75015e+06	5.85524e+06	5.95189e+06	5.68419e+06
A0A0R4J5H1	Succinate-semialdehyde dehydrogenase	100808318	Succinate-semialdehyde dehydrogenase OS=Glycine max OX=3847 GN=100808318 PE=3 SV=1	100.492	29	12	47	5	537	57.6	8.21	145.36	12	Butanoate metabolism; Alanine, aspartate and glutamate metabolism; Metabolic pathways	9	1	3.58784e+07	3.72247e+07	3.53183e+07	3.67517e+07	3.78951e+07	3.68271e+07
C6T7V6		100799358	Uncharacterized protein OS=Glycine max OX=3847 GN=100799358 PE=2 SV=1	100.459	38	9	38	1	309	33.1	6.79	159.96	9	Fructose and mannose metabolism; Metabolic pathways; Carbon metabolism; Carbon fixation in photosynthetic organisms; Inositol phosphate metabolism; Biosynthesis of amino acids; Biosynthesis of secondary metabolites; Glycolysis / Gluconeogenesis	12	1	2.76547e+07	2.80847e+07	2.76155e+07	2.84533e+07	2.79001e+07	2.82487e+07
K7LSM3		100792883	Uncharacterized protein OS=Glycine max OX=3847 GN=100792883 PE=4 SV=1	100.427	22	25	48	4	1310	148.4	4.69	129.43	25		0	1	6.13914e+06	5.46128e+06	5.57921e+06	5.5273e+06	6.66169e+06	5.68583e+06
C6SZX2			Uncharacterized protein OS=Glycine max OX=3847 PE=2 SV=1	99.909	54	9	82	1	150	16.3	10.87	294.19	9	Ribosome	0	1	39233.3	36052.1	38961	38140.3	33226.3	40505.3
A0A0R0HF31	14_3_3 domain-containing protein	100801348	14_3_3 domain-containing protein OS=Glycine max OX=3847 GN=100801348 PE=3 SV=1	99.622	50	14	59	1	261	29.4	4.78	179.35	14		0	1	829080	776385	808527	809067	869904	914802
I1M3R5	ADP/ATP translocase	100780671	ADP/ATP translocase OS=Glycine max OX=3847 GN=100780671 PE=3 SV=1	99.62	30	12	90	2	367	39.6	9.85	241.62	12		0	1	3.39877e+06	2.97896e+06	3.27683e+06	2.93387e+06	3.52118e+06	2.77497e+06
I1KYF8	40S ribosomal protein S8	100803006	40S ribosomal protein S8 OS=Glycine max OX=3847 GN=100803006 PE=3 SV=1	99.568	49	11	56	1	219	24.8	10.4	189.77	11	Ribosome	6	1	1.26541e+07	1.2283e+07	1.28488e+07	1.31189e+07	1.34397e+07	1.32322e+07
I1KDR3		100785671	Uncharacterized protein OS=Glycine max OX=3847 GN=100785671 PE=4 SV=1	99.033	30	14	48	14	450	48.8	5.62	166.2	14		0	1	5.17615e+07	5.02468e+07	4.97214e+07	5.26648e+07	5.04538e+07	5.06273e+07
I1L8Q0	Lambda class glutathione S-transferase	GSTL3	Lambda class glutathione S-transferase OS=Glycine max OX=3847 GN=GSTL3 PE=2 SV=1	98.71	48	11	64	3	237	27.1	5.52	227.58	11	Glutathione metabolism	11	1	1.7664e+08	1.77125e+08	1.67496e+08	1.8414e+08	1.89425e+08	1.78947e+08
C6SYA5	60S ribosomal protein L18a	100306174	60S ribosomal protein L18a OS=Glycine max OX=3847 GN=100306174 PE=2 SV=1	98.075	56	11	70	2	178	21.3	10.42	231.42	11	Ribosome	12	1	1.75878e+08	1.67635e+08	1.78033e+08	1.81394e+08	1.9692e+08	1.77358e+08
I1LHR9		100819278	Uncharacterized protein OS=Glycine max OX=3847 GN=100819278 PE=4 SV=1	97.999	45	3	35	3	114	12.6	7.34	122.4	3		0	1	3.46774e+07	3.65308e+07	3.4264e+07	3.17691e+07	3.75545e+07	3.08484e+07
C6TJH2		100810611	Uncharacterized protein OS=Glycine max OX=3847 GN=100810611 PE=2 SV=1	97.765	68	12	47	7	192	21.7	9.42	142.92	12	Ribosome	5	1	1.13791e+08	1.12182e+08	1.1158e+08	1.13928e+08	1.15171e+08	1.16608e+08
I1JVU2	60S ribosomal protein L13	100805957	60S ribosomal protein L13 OS=Glycine max OX=3847 GN=100805957 PE=3 SV=1	97.613	49	11	57	1	207	23.9	10.93	193.24	11	Ribosome	11	1	1.58768e+08	1.55634e+08	1.71172e+08	1.61935e+08	1.54444e+08	1.73089e+08
I1L1F3		GLYMA_09G061000	Uncharacterized protein OS=Glycine max OX=3847 GN=GLYMA_09G061000 PE=3 SV=1	97.465	56	15	90	2	242	28.3	9.83	259.18	15		0	1	640979	652022	680007	716899	735879	666234
I1JS66	AAA domain-containing protein	GLYMA_03G262800	AAA domain-containing protein OS=Glycine max OX=3847 GN=GLYMA_03G262800 PE=3 SV=1	97.15	37	14	46	14	426	47.7	6.47	155.91	14		0	1	4.86989e+07	5.02192e+07	4.77852e+07	5.09979e+07	4.90733e+07	5.03347e+07
C6TGF3	PCI domain-containing protein (Fragment)		PCI domain-containing protein (Fragment) OS=Glycine max OX=3847 PE=2 SV=1	96.696	32	13	37	13	487	54.4	6.57	118.79	13		0	1	4.17185e+07	4.04502e+07	4.0537e+07	4.06037e+07	4.0982e+07	4.01362e+07
C3VHQ8	Oleosin	100301903	Oleosin OS=Glycine max OX=3847 GN=100301903 PE=2 SV=1	96.409	30	4	155	2	165	17.4	8.06	455.96	4		0	1	1.34087e+08	1.37199e+08	1.38974e+08	1.41394e+08	1.44466e+08	1.42598e+08
I1JC08	Threonyl-tRNA synthetase	100802879	Threonyl-tRNA synthetase OS=Glycine max OX=3847 GN=100802879 PE=3 SV=1	96.401	25	17	47	2	710	81.8	7.21	146.52	17	Aminoacyl-tRNA biosynthesis	0	1	345142	311168	337106	359416	307022	332603
K7MBV6		GLYMA_15G167400	Uncharacterized protein OS=Glycine max OX=3847 GN=GLYMA_15G167400 PE=3 SV=1	96.106	50	15	91	2	272	31.9	10.05	262.27	15		6	1	2.53135e+07	2.55129e+07	2.59134e+07	2.7988e+07	2.68121e+07	2.67242e+07
I1JDR2	Oxoglutarate dehydrogenase (succinyl-transferring)	100786978	Oxoglutarate dehydrogenase (succinyl-transferring) OS=Glycine max OX=3847 GN=100786978 PE=3 SV=1	96.087	18	14	37	14	1029	116.4	6.81	122.56	14	Citrate cycle (TCA cycle); Lysine degradation; Biosynthesis of secondary metabolites; Tryptophan metabolism; Carbon metabolism; Metabolic pathways	0	1	3.41531e+07	3.29861e+07	3.45506e+07	3.42259e+07	3.48924e+07	3.43114e+07
A0A2L0RIP6	eIFiso4G-1a	Glyma17g08030	eIFiso4G-1a OS=Glycine max OX=3847 GN=Glyma17g08030 PE=4 SV=1	95.94	25	19	52	5	789	86.7	7.59	140.41	19		0	1	9.56729e+06	9.59402e+06	9.66647e+06	1.01015e+07	1.02416e+07	9.75964e+06
C6T048		100500087	Uncharacterized protein OS=Glycine max OX=3847 GN=100500087 PE=2 SV=1	95.909	43	8	58	1	152	17.5	10.56	186.8	8	Ribosome	0	1	1.64836e+06	1.60426e+06	1.51328e+06	1.46685e+06	1.7068e+06	1.40333e+06
I1N3G2		100780407	Uncharacterized protein OS=Glycine max OX=3847 GN=100780407 PE=3 SV=1	95.792	28	10	47	3	416	42.5	6.34	135.34	10		11	1	6.94357e+07	7.01182e+07	7.16536e+07	6.90916e+07	6.95303e+07	7.04243e+07
I1LQ46	Coatomer subunit gamma	100789362	Coatomer subunit gamma OS=Glycine max OX=3847 GN=100789362 PE=3 SV=1	95.442	23	17	38	6	887	98.7	5.16	116.8	17		11	1	4.56321e+07	4.56403e+07	4.56e+07	4.60131e+07	4.66366e+07	4.59205e+07
I1LGG2	Glutathione peroxidase	GLYMA_11G024100	Glutathione peroxidase OS=Glycine max OX=3847 GN=GLYMA_11G024100 PE=3 SV=1	95.259	43	9	73	1	167	18.5	6.19	250.83	9		0	1	1.12052e+07	1.04422e+07	1.07122e+07	1.13915e+07	1.21931e+07	1.06192e+07
I1L6Y9	Alpha-galactosidase	100804290	Alpha-galactosidase OS=Glycine max OX=3847 GN=100804290 PE=3 SV=1	95.254	34	11	54	4	410	45.6	7.15	163.4	11	Sphingolipid metabolism; Glycosphingolipid biosynthesis - globo and isoglobo series; Galactose metabolism; Glycerolipid metabolism	8	1	5.15714e+07	5.17085e+07	4.95777e+07	4.98409e+07	4.48833e+07	4.84633e+07
A0A0R0GZ36		GLYMA_13G365800	Uncharacterized protein OS=Glycine max OX=3847 GN=GLYMA_13G365800 PE=4 SV=1	95.201	26	7	42	5	377	41.3	5.99	123.77	7		0	1	8.27899e+07	8.06463e+07	8.54184e+07	8.40978e+07	8.76e+07	8.5861e+07
I1N0F1	40S ribosomal protein S8	100527325	40S ribosomal protein S8 OS=Glycine max OX=3847 GN=100527325 PE=3 SV=2	95.094	49	11	50	2	219	24.7	10.4	168.59	11	Ribosome	0	1	6.6366e+06	6.8549e+06	6.57303e+06	7.30945e+06	9.14349e+06	7.30018e+06
I1K5E6	WD_REPEATS_REGION domain-containing protein	GLYMA_05G243800	WD_REPEATS_REGION domain-containing protein OS=Glycine max OX=3847 GN=GLYMA_05G243800 PE=4 SV=1	95.019	38	10	49	1	325	35.6	7.72	188.78	10		0	1	4.85842e+06	4.8447e+06	5.05109e+06	5.01778e+06	5.59957e+06	4.80279e+06
K7KTR9	Oleosin	GLYMA_06G078700	Oleosin OS=Glycine max OX=3847 GN=GLYMA_06G078700 PE=3 SV=1	94.878	23	4	161	2	212	22.6	8.7	457.42	4		4	1	7.90901e+08	8.29935e+08	7.75004e+08	7.79843e+08	7.95106e+08	7.89724e+08
C6T8J1	Glucose-6-phosphate 1-epimerase	100787970	Glucose-6-phosphate 1-epimerase OS=Glycine max OX=3847 GN=100787970 PE=2 SV=1	94.714	49	14	38	5	326	36.5	6.2	124.43	14	Metabolic pathways; Glycolysis / Gluconeogenesis; Biosynthesis of secondary metabolites	10	1	5.08326e+07	5.08026e+07	5.0333e+07	5.3144e+07	5.05314e+07	5.3418e+07
C6TK22			Uncharacterized protein OS=Glycine max OX=3847 PE=2 SV=1	94.488	38	9	34	2	309	33.2	7.27	144.45	9		0	1	2.34716e+06	2.40105e+06	2.28085e+06	2.35084e+06	2.41168e+06	2.30795e+06
C6SXP1	EF1_GNE domain-containing protein		EF1_GNE domain-containing protein OS=Glycine max OX=3847 PE=2 SV=1	93.863	34	6	55	4	230	25.1	4.6	214.42	6		1	1	4.33168e+07	4.40866e+07	4.33284e+07	4.30343e+07	4.45346e+07	4.39071e+07
I1JPX8	Fructose-bisphosphate aldolase	100527532	Fructose-bisphosphate aldolase OS=Glycine max OX=3847 GN=100527532 PE=3 SV=1	93.75	35	11	56	5	358	38.5	6.79	187.72	11	Glycolysis / Gluconeogenesis; Carbon metabolism; Metabolic pathways; Biosynthesis of amino acids; Biosynthesis of secondary metabolites; Pentose phosphate pathway; Carbon fixation in photosynthetic organisms; Fructose and mannose metabolism	0	1	6.36518e+06	6.17515e+06	6.3249e+06	6.24728e+06	6.50116e+06	6.33832e+06
I1MPI1	HATPase_c domain-containing protein	100784477	HATPase_c domain-containing protein OS=Glycine max OX=3847 GN=100784477 PE=3 SV=1	93.737	18	12	77	3	699	80.2	5.08	235.26	12	Protein processing in endoplasmic reticulum; Plant-pathogen interaction	0	1	2.13424e+06	1.89836e+06	1.99968e+06	1.79874e+06	2.32663e+06	1.83336e+06
I1LQV6	Protein disulfide-isomerase	100785630	Protein disulfide-isomerase OS=Glycine max OX=3847 GN=100785630 PE=3 SV=1	93.7	23	12	52	4	579	64.2	4.86	184.4	12	Protein processing in endoplasmic reticulum	0	1	2.95751e+06	2.94616e+06	3.00611e+06	2.995e+06	2.85776e+06	3.08768e+06
I1N3A6	Alpha-galactosidase	100812330	Alpha-galactosidase OS=Glycine max OX=3847 GN=100812330 PE=3 SV=1	93.623	30	10	51	3	410	45.7	7.2	139.01	10	Galactose metabolism; Glycerolipid metabolism; Sphingolipid metabolism; Glycosphingolipid biosynthesis - globo and isoglobo series	0	1	5.11166e+06	4.84882e+06	4.8793e+06	4.87284e+06	4.14405e+06	4.86764e+06
I1N783	Proteasome subunit alpha type	GLYMA_19G072100	Proteasome subunit alpha type OS=Glycine max OX=3847 GN=GLYMA_19G072100 PE=3 SV=1	93.586	43	9	49	1	249	27.3	5.87	174.96	9		0	1	761393	822641	812253	788825	711272	812197
K7L432	TIP120 domain-containing protein	100806720	TIP120 domain-containing protein OS=Glycine max OX=3847 GN=100806720 PE=3 SV=1	93.502	18	24	41	24	1217	134.2	6.01	116.95	24		0	1	6.29095e+07	6.40693e+07	6.23564e+07	6.47109e+07	6.40955e+07	6.23926e+07
I1KH71	Acetyltransferase component of pyruvate dehydrogenase complex	100804938	Acetyltransferase component of pyruvate dehydrogenase complex OS=Glycine max OX=3847 GN=100804938 PE=3 SV=1	93.366	31	15	57	4	547	59.4	7.91	168.71	15		11	1	5.16734e+07	5.25876e+07	5.30419e+07	5.43387e+07	5.53201e+07	5.41532e+07
P46280	Elongation factor Tu, chloroplastic	TUFB1	Elongation factor Tu, chloroplastic OS=Glycine max OX=3847 GN=TUFB1 PE=3 SV=1	93.048	32	14	69	5	479	52.5	6.81	183.81	14		9	1	8.05136e+07	8.83836e+07	8.02485e+07	8.33546e+07	8.13965e+07	8.24663e+07
I1JLC4	Peptidase_M24 domain-containing protein	100784176	Peptidase_M24 domain-containing protein OS=Glycine max OX=3847 GN=100784176 PE=3 SV=1	93.01	36	15	56	4	390	43	6.7	184.86	15		5	1	1.93844e+07	1.94674e+07	1.92602e+07	1.91569e+07	2.25377e+07	1.98006e+07
I1L8G3	Succinate--CoA ligase [ADP-forming] subunit beta, mitochondrial	GLYMA_10G039000	Succinate--CoA ligase [ADP-forming] subunit beta, mitochondrial OS=Glycine max OX=3847 GN=GLYMA_10G039000 PE=3 SV=1	92.733	40	15	47	4	422	45.3	6.23	148.32	15	Metabolic pathways; Biosynthesis of secondary metabolites; Propanoate metabolism; Citrate cycle (TCA cycle); Carbon metabolism	11	1	3.42495e+07	3.4657e+07	3.45404e+07	3.43181e+07	3.67925e+07	3.50183e+07
I1MJX0	Acetyltransferase component of pyruvate dehydrogenase complex	100778218	Acetyltransferase component of pyruvate dehydrogenase complex OS=Glycine max OX=3847 GN=100778218 PE=3 SV=1	92.72	29	14	53	3	547	59.6	7.69	161.28	14	Glycolysis / Gluconeogenesis; Metabolic pathways; Carbon metabolism; Pyruvate metabolism; Citrate cycle (TCA cycle); Biosynthesis of secondary metabolites	0	1	4.81452e+06	4.7616e+06	4.76649e+06	4.85532e+06	4.77807e+06	4.95614e+06
A0A0R0HEL8	Peptidyl-prolyl cis-trans isomerase	GLYMA_11G098700	Peptidyl-prolyl cis-trans isomerase OS=Glycine max OX=3847 GN=GLYMA_11G098700 PE=3 SV=1	92.365	69	10	85	5	172	18.2	8.46	245.53	10		0	1	5.30201e+07	5.34109e+07	5.33883e+07	5.64643e+07	5.69004e+07	5.50748e+07
I1MYL7	CCT-epsilon	100787183	CCT-epsilon OS=Glycine max OX=3847 GN=100787183 PE=3 SV=1	92.016	36	19	75	19	535	59.2	5.85	202.87	19		0	1	1.06367e+08	1.07863e+08	1.05559e+08	1.07007e+08	1.10691e+08	1.09453e+08
I1LG74	UDP-glucose 4-epimerase	100792137	UDP-glucose 4-epimerase OS=Glycine max OX=3847 GN=100792137 PE=3 SV=1	91.916	40	12	38	2	388	42.7	7.28	137.53	12	Amino sugar and nucleotide sugar metabolism; Galactose metabolism; Metabolic pathways	0	1	1.84232e+06	1.77228e+06	1.77039e+06	1.83956e+06	2.19632e+06	1.85525e+06
C6T9D7	UDP-glucose 4-epimerase	100803483	UDP-glucose 4-epimerase OS=Glycine max OX=3847 GN=100803483 PE=2 SV=1	91.829	41	12	38	12	350	39.1	7.77	132.71	12	Galactose metabolism; Metabolic pathways; Amino sugar and nucleotide sugar metabolism	0	1	5.08776e+07	5.30501e+07	4.96114e+07	5.12349e+07	5.53545e+07	4.90137e+07
I1JSX0		100788468	Uncharacterized protein OS=Glycine max OX=3847 GN=100788468 PE=4 SV=2	91.528	71	7	107	2	101	11	5.22	322.9	7		8	1	7.08562e+07	7.0593e+07	6.96112e+07	6.56655e+07	6.96849e+07	6.56216e+07
I1KZJ1	Transaldolase	100807267	Transaldolase OS=Glycine max OX=3847 GN=100807267 PE=3 SV=1	91.27	31	11	42	2	392	43	5.54	134.29	11		11	1	4.48191e+07	4.6051e+07	4.53577e+07	4.61321e+07	4.38297e+07	4.75821e+07
C6TMA8		100813859	Uncharacterized protein OS=Glycine max OX=3847 GN=100813859 PE=2 SV=1	91.205	71	6	50	4	119	12.2	4.86	186.06	6		2	1	5.53955e+07	6.2034e+07	5.65457e+07	6.14515e+07	6.6998e+07	6.2105e+07
A0A0R0IIZ3		100813194	Uncharacterized protein OS=Glycine max OX=3847 GN=100813194 PE=3 SV=1	90.762	29	13	62	13	506	57.8	9.19	165.12	13	Starch and sucrose metabolism; Phenylpropanoid biosynthesis; Cyanoamino acid metabolism; Biosynthesis of secondary metabolites; Metabolic pathways	0	1	2.02052e+08	1.92324e+08	1.91125e+08	2.08668e+08	1.42306e+08	2.01788e+08
I1JXC1	Elongation factor Tu	100805960	Elongation factor Tu OS=Glycine max OX=3847 GN=100805960 PE=3 SV=1	90.483	32	13	67	1	480	52.2	6.68	171.69	13		4	1	1.3662e+07	1.48426e+07	1.43313e+07	1.47219e+07	1.36835e+07	1.45763e+07
A0A0R0KSG7	Ribosomal protein L19	GLYMA_03G211000	Ribosomal protein L19 OS=Glycine max OX=3847 GN=GLYMA_03G211000 PE=3 SV=1	90.39	40	8	59	2	212	24.7	11.4	166.87	8		11	1	6.42178e+07	6.23895e+07	7.13058e+07	5.75439e+07	5.07059e+07	7.21964e+07
I1LEX5	Ubiquitin receptor RAD23	100818012	Ubiquitin receptor RAD23 OS=Glycine max OX=3847 GN=100818012 PE=3 SV=1	90.325	29	9	34	2	408	42.9	4.84	116.99	9	Nucleotide excision repair; Protein processing in endoplasmic reticulum	0	1	1.4946e+06	1.45721e+06	1.53194e+06	1.66617e+06	1.70633e+06	1.57911e+06
I1JTB8	Glucose-6-phosphate isomerase	GLYMA_04G032600	Glucose-6-phosphate isomerase OS=Glycine max OX=3847 GN=GLYMA_04G032600 PE=3 SV=1	90.062	27	13	35	13	568	62.6	6.33	118.33	13		0	1	4.57794e+07	4.63798e+07	4.57235e+07	4.59988e+07	4.68174e+07	4.55595e+07
I1MYB0		100794235	Uncharacterized protein OS=Glycine max OX=3847 GN=100794235 PE=3 SV=1	89.937	38	14	39	13	484	53.4	6.09	129.26	14		0	1	2.84216e+07	2.88447e+07	2.81969e+07	2.9237e+07	3.05023e+07	2.88243e+07
A0A0R0F2Z4	Phosphoglycerate mutase (2,3-diphosphoglycerate-independent)	100820155	Phosphoglycerate mutase (2,3-diphosphoglycerate-independent) OS=Glycine max OX=3847 GN=100820155 PE=3 SV=1	89.895	30	18	40	2	559	60.8	5.87	118.63	18	Glycine, serine and threonine metabolism; Biosynthesis of amino acids; Glycolysis / Gluconeogenesis; Biosynthesis of secondary metabolites; Carbon metabolism; Metabolic pathways	19	1	3.25829e+07	3.15915e+07	3.25257e+07	3.50519e+07	3.27838e+07	3.57492e+07
K7MZJ0	Sucrose synthase	100802045	Sucrose synthase OS=Glycine max OX=3847 GN=100802045 PE=3 SV=1	89.771	23	22	72	3	812	92.2	6.38	189.61	22	Starch and sucrose metabolism; Metabolic pathways	23	1	1.69368e+08	1.69586e+08	1.68436e+08	1.63558e+08	1.6963e+08	1.66091e+08
I1MGM0	TCTP domain-containing protein	GLYMA_15G148900	TCTP domain-containing protein OS=Glycine max OX=3847 GN=GLYMA_15G148900 PE=3 SV=1	89.463	41	6	52	2	167	19	4.73	187.1	6		0	1	1.43999e+07	1.42652e+07	1.53761e+07	1.55627e+07	1.55925e+07	1.56242e+07
I1MN72	Ribosomal_L2_C domain-containing protein	100802137	Ribosomal_L2_C domain-containing protein OS=Glycine max OX=3847 GN=100802137 PE=3 SV=1	89.241	48	13	84	1	260	28.1	10.71	276.14	13	Ribosome	0	1	7.31568e+06	7.14489e+06	7.41111e+06	7.9279e+06	8.71298e+06	8.16737e+06
Q43467	Elongation factor Tu, chloroplastic	TUFA	Elongation factor Tu, chloroplastic OS=Glycine max OX=3847 GN=TUFA PE=3 SV=1	89.179	33	13	67	1	479	52.1	6.68	180.39	13		0	1	798699	791741	807368	824745	801842	808094
I1J7C8	Peptidase_M24 domain-containing protein	100788381	Peptidase_M24 domain-containing protein OS=Glycine max OX=3847 GN=100788381 PE=3 SV=1	89.15	33	14	59	2	390	42.9	6.76	200.5	14		0	1	4.57062e+06	4.73067e+06	4.76817e+06	4.74187e+06	4.55454e+06	4.75953e+06
C6T9Q3	Ribosomal_S13_N domain-containing protein		Ribosomal_S13_N domain-containing protein OS=Glycine max OX=3847 PE=2 SV=1	88.671	60	8	63	8	151	17.2	10.29	241.82	8		0	1	6.11985e+07	6.12328e+07	6.05267e+07	6.41819e+07	6.69776e+07	6.36339e+07
I1N5E4	Transaldolase	100816075	Transaldolase OS=Glycine max OX=3847 GN=100816075 PE=3 SV=1	88.561	25	10	39	1	439	48	6.57	129.09	10	Pentose phosphate pathway; Biosynthesis of amino acids; Carbon metabolism; Metabolic pathways; Biosynthesis of secondary metabolites	0	1	3.36236e+06	3.61866e+06	3.6837e+06	3.53757e+06	3.18307e+06	3.30122e+06
I1NG28	EGF-like domain-containing protein	100776184	EGF-like domain-containing protein OS=Glycine max OX=3847 GN=100776184 PE=3 SV=1	88.302	25	15	52	3	631	69.8	5.6	157.2	15		13	1	4.62981e+07	4.71006e+07	4.48814e+07	4.79191e+07	4.85241e+07	4.65417e+07
Q8W0V9	24 kDa protein SC24		24 kDa protein SC24 OS=Glycine max OX=3847 PE=2 SV=1	88.153	21	4	63	4	219	24.6	9.11	220.36	4		0	1	8.58137e+07	8.52402e+07	8.51567e+07	7.25155e+07	1.00862e+08	7.03868e+07
I1MMI6	60S ribosomal protein L13	GLYMA_16G106300	60S ribosomal protein L13 OS=Glycine max OX=3847 GN=GLYMA_16G106300 PE=3 SV=1	88.119	43	9	52	2	207	23.9	11.02	165.05	9		0	1	6.16357e+07	6.37411e+07	6.7606e+07	6.29382e+07	6.26786e+07	6.88373e+07
I1L7R5	Protein disulfide-isomerase	Gm pdis-1a	Protein disulfide-isomerase OS=Glycine max OX=3847 GN=Gm pdis-1a PE=2 SV=2	87.637	36	13	54	2	364	40.3	5.92	181.51	13	Protein processing in endoplasmic reticulum	0	1	1.47482e+06	1.59906e+06	1.52446e+06	1.58489e+06	1.71674e+06	1.58824e+06
I1N843	Glyceraldehyde-3-phosphate dehydrogenase	GLYMA_19G106800	Glyceraldehyde-3-phosphate dehydrogenase OS=Glycine max OX=3847 GN=GLYMA_19G106800 PE=3 SV=1	87.565	37	16	38	11	403	43.2	8.25	123.32	16		5	1	6.85953e+07	6.98437e+07	6.85614e+07	7.11121e+07	7.84316e+07	7.0569e+07
I1JPN3	Adenosine kinase	100789494	Adenosine kinase OS=Glycine max OX=3847 GN=100789494 PE=3 SV=1	87.521	40	11	32	3	343	37.9	5.47	117.17	11	Metabolic pathways; Purine metabolism	0	1	3.1395e+06	3.13058e+06	2.91355e+06	3.02505e+06	3.51482e+06	2.91686e+06
Q9SWB6	Probable bifunctional TENA-E protein	TENA_E	Probable bifunctional TENA-E protein OS=Glycine max OX=3847 GN=TENA_E PE=2 SV=1	87.318	39	11	112	6	229	26	5.35	321.98	11	Thiamine metabolism; Metabolic pathways	7	1	6.11933e+08	6.26371e+08	6.21832e+08	6.40854e+08	6.34206e+08	6.26548e+08
I1L571	60S ribosomal protein L13	100305489	60S ribosomal protein L13 OS=Glycine max OX=3847 GN=100305489 PE=3 SV=1	87.105	49	11	54	1	207	23.8	11.02	174.67	11	Ribosome	0	1	984046	980672	1.06493e+06	1.00355e+06	1.02678e+06	1.10813e+06
I1LCQ1	Pyruvate kinase	100790371	Pyruvate kinase OS=Glycine max OX=3847 GN=100790371 PE=3 SV=1	87.095	39	20	57	6	526	57.8	7.36	154.03	20	Metabolic pathways; Glycolysis / Gluconeogenesis; Purine metabolism; Carbon metabolism; Pyruvate metabolism; Biosynthesis of amino acids; Biosynthesis of secondary metabolites	15	1	5.58729e+07	5.43956e+07	5.51798e+07	5.40542e+07	5.85475e+07	5.56972e+07
C6TCF1			Uncharacterized protein OS=Glycine max OX=3847 PE=2 SV=1	86.814	28	5	50	5	241	27.8	5.4	220.95	5		0	1	3.76951e+07	3.89716e+07	3.65432e+07	3.69654e+07	4.21079e+07	3.61488e+07
P26987	Stress-induced protein SAM22	PR-10	Stress-induced protein SAM22 OS=Glycine max OX=3847 GN=PR-10 PE=1 SV=1	86.734	32	5	122	1	158	16.8	4.82	475.66	5		0	1	89875	107475	92022.5	99490.3	122409	104741
A0A0R0EQT1	Superoxide dismutase	GLYMA_20G196900	Superoxide dismutase OS=Glycine max OX=3847 GN=GLYMA_20G196900 PE=3 SV=1	86.681	42	9	52	3	248	27.8	5.87	192.07	9	Peroxisome	8	1	9.1769e+07	9.09185e+07	9.32535e+07	9.19142e+07	9.46067e+07	9.11472e+07
A0A0R0L140	60S acidic ribosomal protein P0	GLYMA_02G255500	60S acidic ribosomal protein P0 OS=Glycine max OX=3847 GN=GLYMA_02G255500 PE=3 SV=1	86.663	46	11	67	2	320	34.1	5.25	199.43	11	Ribosome	0	1	1.5694e+07	1.71164e+07	1.55313e+07	1.71212e+07	1.84344e+07	1.81568e+07
I1JHQ1		100778257	Uncharacterized protein OS=Glycine max OX=3847 GN=100778257 PE=3 SV=1	86.652	26	13	35	3	566	60.6	6.44	118.99	13	Peroxisome	11	1	4.22675e+07	4.28185e+07	4.32388e+07	4.42072e+07	4.45196e+07	4.52721e+07
I1J8M4	Ribosomal_L2_C domain-containing protein	100527838	Ribosomal_L2_C domain-containing protein OS=Glycine max OX=3847 GN=100527838 PE=3 SV=1	86.64	48	14	78	2	261	28.1	10.9	258.57	14	Ribosome	15	1	1.49079e+08	1.51034e+08	1.51109e+08	1.5604e+08	1.68837e+08	1.55743e+08
Q9SWA8	Glycine-rich RNA-binding protein	GRP	Glycine-rich RNA-binding protein OS=Glycine max OX=3847 GN=GRP PE=2 SV=1	86.505	50	6	60	2	160	15.8	7.2	204.96	6		0	1	661509	674567	716650	769139	710675	799632
Q9XES8	Seed maturation protein PM28	PM28	Seed maturation protein PM28 OS=Glycine max OX=3847 GN=PM28 PE=2 SV=1	86.451	88	7	67	7	89	9.5	4.81	191.15	7		0	1	2.03132e+08	2.07633e+08	2.04675e+08	1.63913e+08	1.8941e+08	1.6347e+08
I1LI24	VWFA domain-containing protein	GLYMA_11G078100	VWFA domain-containing protein OS=Glycine max OX=3847 GN=GLYMA_11G078100 PE=3 SV=1	86.312	20	7	26	1	405	42.9	4.73	85.44	7		0	1	1.44954e+06	1.52921e+06	1.37907e+06	1.46306e+06	1.46641e+06	1.49868e+06
A0A0R0HQQ2	Thioredoxin-dependent peroxiredoxin	GLYMA_10G078400	Thioredoxin-dependent peroxiredoxin OS=Glycine max OX=3847 GN=GLYMA_10G078400 PE=4 SV=1	86.277	31	5	24	5	258	28.3	6.13	106.91	5		0	1	4.71665e+07	4.85116e+07	4.50348e+07	4.83684e+07	5.0844e+07	4.9174e+07
I1L2M6		100781445	Uncharacterized protein OS=Glycine max OX=3847 GN=100781445 PE=3 SV=1	86.208	50	7	74	6	222	23.2	6.64	215.78	7		0	1	4.57998e+07	4.91034e+07	4.83857e+07	5.15617e+07	6.51754e+07	5.08723e+07
I1L6W0	Phosphoglycerate mutase (2,3-diphosphoglycerate-independent)	100794734	Phosphoglycerate mutase (2,3-diphosphoglycerate-independent) OS=Glycine max OX=3847 GN=100794734 PE=3 SV=1	85.944	29	17	37	1	559	60.8	5.78	110.8	17	Carbon metabolism; Biosynthesis of secondary metabolites; Metabolic pathways; Biosynthesis of amino acids; Glycine, serine and threonine metabolism; Glycolysis / Gluconeogenesis	0	1	558324	634596	584860	616094	518239	580679
C6TBE3			Uncharacterized protein OS=Glycine max OX=3847 PE=2 SV=1	85.686	49	10	58	2	237	27	5.35	188.77	10		0	1	6.09132e+06	5.84806e+06	6.0149e+06	6.30942e+06	5.91276e+06	6.09701e+06
I1MLW9	PKS_ER domain-containing protein	GLYMA_16G073600	PKS_ER domain-containing protein OS=Glycine max OX=3847 GN=GLYMA_16G073600 PE=3 SV=1	85.661	46	13	41	13	319	34.6	6.67	133.23	13		0	1	4.44031e+07	4.45563e+07	4.40717e+07	4.57774e+07	4.44796e+07	4.52142e+07
I1NBI4	Prolyl-tRNA synthetase	100782067	Prolyl-tRNA synthetase OS=Glycine max OX=3847 GN=100782067 PE=3 SV=1	85.617	33	13	30	1	515	58.5	6.49	108.35	13	Aminoacyl-tRNA biosynthesis	0	1	2.51994e+06	2.63711e+06	2.54388e+06	2.52264e+06	2.77646e+06	2.53743e+06
B1Q2X5	Protein disulfide-isomerase	PDIL-2	Protein disulfide-isomerase OS=Glycine max OX=3847 GN=PDIL-2 PE=2 SV=1	85.473	27	14	44	4	551	61.6	4.84	132.79	14	Protein processing in endoplasmic reticulum	1	1	8.30193e+06	8.5297e+06	8.30813e+06	8.65593e+06	7.81067e+06	8.2891e+06
B0M1A5	Betaine aldehyde dehydrogenase	BADH2	Betaine aldehyde dehydrogenase OS=Glycine max OX=3847 GN=BADH2 PE=2 SV=1	85.339	25	10	32	9	503	54.6	5.49	119.52	10	Metabolic pathways; Glycine, serine and threonine metabolism	1	1	3.30993e+07	3.282e+07	3.24608e+07	3.34997e+07	3.23249e+07	3.33753e+07
I1JQX3	Prolyl-tRNA synthetase	100816763	Prolyl-tRNA synthetase OS=Glycine max OX=3847 GN=100816763 PE=3 SV=1	85.338	33	13	31	1	515	58.6	6.49	112.41	13	Aminoacyl-tRNA biosynthesis	13	1	3.14254e+07	3.08007e+07	3.13588e+07	3.1413e+07	3.36457e+07	3.19406e+07
A0A0R0L9T9	40S ribosomal protein S4	100801792	40S ribosomal protein S4 OS=Glycine max OX=3847 GN=100801792 PE=3 SV=1	85.171	36	9	81	1	264	30	10.23	234.71	9	Ribosome	0	1	1.28831e+06	1.30168e+06	1.27097e+06	1.34426e+06	1.44526e+06	1.36715e+06
I1JCF9	VWFA domain-containing protein	100780583	VWFA domain-containing protein OS=Glycine max OX=3847 GN=100780583 PE=3 SV=1	84.96	22	8	26	2	405	43	4.67	86.79	8	Proteasome	11	1	1.39704e+07	1.41531e+07	1.41171e+07	1.424e+07	1.4309e+07	1.43581e+07
K7LNL2	Aconitate hydratase	100811955	Aconitate hydratase OS=Glycine max OX=3847 GN=100811955 PE=3 SV=1	84.277	24	19	54	2	901	98.4	6.11	158.05	19	Carbon metabolism; Citrate cycle (TCA cycle); 2-Oxocarboxylic acid metabolism; Biosynthesis of secondary metabolites; Glyoxylate and dicarboxylate metabolism; Metabolic pathways; Biosynthesis of amino acids	0	1	5.87936e+06	5.74777e+06	5.99889e+06	6.45549e+06	6.41631e+06	6.11231e+06
I1KEN4	Phosphoenolpyruvate carboxylase	100807407	Phosphoenolpyruvate carboxylase OS=Glycine max OX=3847 GN=100807407 PE=3 SV=1	83.801	22	20	52	7	966	110.2	5.74	139.8	20	Carbon fixation in photosynthetic organisms; Carbon metabolism; Pyruvate metabolism; Metabolic pathways	0	1	1.70427e+07	1.69659e+07	1.66744e+07	1.69832e+07	1.674e+07	1.69715e+07
I1J8K3	VWFA domain-containing protein	100814594	VWFA domain-containing protein OS=Glycine max OX=3847 GN=100814594 PE=3 SV=1	83.797	22	8	26	2	399	42.2	4.75	85.68	8		0	1	1.73331e+06	1.86367e+06	1.76156e+06	1.82263e+06	1.87354e+06	1.74555e+06
A0A0R0GXN6	ADP/ATP translocase	100793257	ADP/ATP translocase OS=Glycine max OX=3847 GN=100793257 PE=3 SV=1	83.724	26	10	81	1	369	40.3	9.77	211.74	10		0	1	1.14879e+06	1.1574e+06	1.23558e+06	1.20472e+06	996807	1.21488e+06
I1L068		100784816	Uncharacterized protein OS=Glycine max OX=3847 GN=100784816 PE=4 SV=1	83.625	64	11	44	7	211	23.1	7.42	179.47	11		4	1	5.59338e+07	5.42159e+07	5.47328e+07	5.57984e+07	5.4958e+07	5.56294e+07
I1L6T4		100787866	Uncharacterized protein OS=Glycine max OX=3847 GN=100787866 PE=3 SV=1	83.602	23	9	39	2	416	42.5	5.97	109.29	9		0	1	1.22588e+07	1.35398e+07	1.36251e+07	1.31834e+07	1.33798e+07	1.28751e+07
I1JXE8		100815729	Uncharacterized protein OS=Glycine max OX=3847 GN=100815729 PE=3 SV=1	83.436	18	11	32	7	705	77.9	5.24	106.24	11		0	1	8.88694e+06	9.01051e+06	9.05336e+06	9.16123e+06	9.88118e+06	9.21998e+06
I1MHG6	Aldehyde dehydrogenase (NAD(+))	100811186	Aldehyde dehydrogenase (NAD(+)) OS=Glycine max OX=3847 GN=100811186 PE=3 SV=1	83.159	29	12	40	2	508	54.1	5.67	127.65	12	Arginine and proline metabolism; Pyruvate metabolism; Tryptophan metabolism; Glycine, serine and threonine metabolism; Lysine degradation; Lysine biosynthesis; Biosynthesis of amino acids; Glycolysis / Gluconeogenesis; Biosynthesis of secondary metabolites; beta-Alanine metabolism; Histidine metabolism; Metabolic pathways; Fatty acid degradation; Valine, leucine and isoleucine degradation; Glycer…	0	1	3.94368e+06	3.94588e+06	4.04406e+06	4.13842e+06	3.62229e+06	3.91708e+06
I1NBD9		GLYMA_19G217700	Uncharacterized protein OS=Glycine max OX=3847 GN=GLYMA_19G217700 PE=3 SV=1	82.947	19	15	34	15	860	95.2	6.02	102.75	15	Galactose metabolism	0	1	4.11709e+07	4.04217e+07	4.0332e+07	4.08041e+07	4.05626e+07	3.92964e+07
A0A0R0GDY6		100776777	Uncharacterized protein OS=Glycine max OX=3847 GN=100776777 PE=3 SV=1	82.861	34	10	26	9	407	41.5	6.57	90.14	10	Terpenoid backbone biosynthesis; Glyoxylate and dicarboxylate metabolism; Tryptophan metabolism; Synthesis and degradation of ketone bodies; Propanoate metabolism; Pyruvate metabolism; Carbon metabolism; Metabolic pathways; Fatty acid degradation; Valine, leucine and isoleucine degradation; Lysine degradation; Butanoate metabolism; Biosynthesis of secondary metabolites; Fatty acid metabolism	1	1	2.99611e+07	3.09081e+07	3.05345e+07	3.09999e+07	3.32547e+07	3.03122e+07
I1MBN4		100527191	Uncharacterized protein OS=Glycine max OX=3847 GN=100527191 PE=4 SV=1	82.325	53	9	39	9	205	22.7	8.65	127.23	9		0	1	3.84354e+07	3.82711e+07	3.91289e+07	3.93972e+07	3.85152e+07	3.94918e+07
I1MRV6		100788043	Uncharacterized protein OS=Glycine max OX=3847 GN=100788043 PE=3 SV=1	82.284	32	14	46	2	500	52.9	7.34	150.35	14	Propanoate metabolism; Citrate cycle (TCA cycle); Glycine, serine and threonine metabolism; Glyoxylate and dicarboxylate metabolism; Metabolic pathways; Biosynthesis of secondary metabolites; Valine, leucine and isoleucine degradation; Carbon metabolism; Glycolysis / Gluconeogenesis; Pyruvate metabolism	0	1	4.7576e+06	4.76203e+06	4.69707e+06	4.96806e+06	4.9568e+06	4.81434e+06
I1J7G5		100798067	Uncharacterized protein OS=Glycine max OX=3847 GN=100798067 PE=4 SV=1	82.27	45	9	75	4	170	18.6	5.02	247.59	9		6	1	1.53499e+08	1.51752e+08	1.51402e+08	1.50738e+08	1.54876e+08	1.50882e+08
I1LC96		GLYMA_10G184900	Uncharacterized protein OS=Glycine max OX=3847 GN=GLYMA_10G184900 PE=4 SV=1	82.25	30	11	33	11	464	49.8	5.52	117.61	11		0	1	3.26562e+07	2.91173e+07	3.02718e+07	3.12651e+07	2.97374e+07	3.02787e+07
C6TH20	HABP4_PAI-RBP1 domain-containing protein	100807657	HABP4_PAI-RBP1 domain-containing protein OS=Glycine max OX=3847 GN=100807657 PE=2 SV=1	82.241	39	10	36	4	367	39.4	6.19	112.44	10		0	1	1.44567e+07	1.46531e+07	1.42386e+07	1.39477e+07	1.60748e+07	1.38116e+07
I1K6M2		100301882	Uncharacterized protein OS=Glycine max OX=3847 GN=100301882 PE=3 SV=1	82.147	46	8	40	8	222	23.8	7.87	141.04	8		0	1	3.12069e+07	3.02324e+07	3.01135e+07	2.9043e+07	2.96709e+07	2.63552e+07
I1LUM3	14_3_3 domain-containing protein	100801348	14_3_3 domain-containing protein OS=Glycine max OX=3847 GN=100801348 PE=3 SV=1	81.833	50	14	57	1	260	29.3	4.82	163.15	14		13	1	5.47206e+07	5.69391e+07	5.46453e+07	7.46579e+07	4.97091e+07	7.25007e+07
I1MNX4	Glutathione reductase	100783766	Glutathione reductase OS=Glycine max OX=3847 GN=100783766 PE=3 SV=1	81.71	33	14	48	5	501	54	5.85	159.78	14	Glutathione metabolism	10	1	4.92217e+07	4.83252e+07	4.96587e+07	4.92926e+07	4.90667e+07	4.94243e+07
I1MKY2		100777508	Uncharacterized protein OS=Glycine max OX=3847 GN=100777508 PE=4 SV=1	81.648	19	11	53	3	672	75.7	5.27	161.33	11		10	1	9.56996e+07	9.93242e+07	9.70243e+07	9.90936e+07	9.95444e+07	9.80962e+07
A0A0R0HHC1		GLYMA_12G224800	Uncharacterized protein OS=Glycine max OX=3847 GN=GLYMA_12G224800 PE=4 SV=2	81.041	25	14	39	5	622	70.1	9.11	108.68	14		11	1	5.26912e+07	5.61149e+07	4.96707e+07	5.45348e+07	6.0365e+07	5.30539e+07
A0A0R0L2F3	Ubiquitinyl hydrolase 1	100778442	Ubiquitinyl hydrolase 1 OS=Glycine max OX=3847 GN=100778442 PE=3 SV=1	80.795	23	22	32	2	1117	130.9	5.72	103.87	22		0	1	1.08188e+06	1.05207e+06	1.02877e+06	1.08948e+06	1.18248e+06	1.11426e+06
I1JSP6	Coatomer subunit gamma	100814149	Coatomer subunit gamma OS=Glycine max OX=3847 GN=100814149 PE=3 SV=1	80.754	22	16	36	1	886	98.5	5.21	104.73	16		4	1	2.79639e+06	2.72959e+06	2.69185e+06	2.88333e+06	3.06366e+06	2.76571e+06
I1NBF8		100778623	Uncharacterized protein OS=Glycine max OX=3847 GN=100778623 PE=3 SV=1	80.742	42	6	48	6	153	17.7	8.41	156.02	6		0	1	5.71649e+07	5.76592e+07	5.75246e+07	5.83451e+07	5.63012e+07	5.75953e+07
I1KJI7	Nucleoside diphosphate kinase	GLYMA_07G115900	Nucleoside diphosphate kinase OS=Glycine max OX=3847 GN=GLYMA_07G115900 PE=3 SV=1	80.354	45	7	78	1	149	16.5	6.8	232.32	7		0	1	4.47617e+06	4.51091e+06	4.08499e+06	4.15581e+06	4.45079e+06	4.25163e+06
I1LSB5	Acetohydroxy-acid reductoisomerase	100789879	Acetohydroxy-acid reductoisomerase OS=Glycine max OX=3847 GN=100789879 PE=3 SV=1	80.338	23	11	33	4	576	62.7	7.28	108.64	11	Biosynthesis of amino acids; Metabolic pathways; Pantothenate and CoA biosynthesis; 2-Oxocarboxylic acid metabolism; Biosynthesis of secondary metabolites; Valine, leucine and isoleucine biosynthesis	0	1	2.52821e+07	2.59429e+07	2.5783e+07	2.66771e+07	2.39849e+07	2.62315e+07
I1LGR6	Leucyl-tRNA synthetase	100777060	Leucyl-tRNA synthetase OS=Glycine max OX=3847 GN=100777060 PE=3 SV=1	80.334	15	13	28	6	1125	127.3	6.71	90.59	13	Aminoacyl-tRNA biosynthesis	9	1	2.34885e+07	2.3762e+07	2.40583e+07	2.40775e+07	2.31034e+07	2.45826e+07
A0A0R0EDR0		GLYMA_20G196600	Uncharacterized protein OS=Glycine max OX=3847 GN=GLYMA_20G196600 PE=3 SV=1	80.29	33	4	108	2	147	15.7	7.56	379.14	4		0	1	7.78325e+07	7.90147e+07	7.63067e+07	7.62893e+07	7.9023e+07	7.75966e+07
I1M442	Aconitate hydratase	100810088	Aconitate hydratase OS=Glycine max OX=3847 GN=100810088 PE=3 SV=1	80.28	23	20	46	7	984	107	7.56	129.23	20	Glyoxylate and dicarboxylate metabolism; Biosynthesis of secondary metabolites; Metabolic pathways; Biosynthesis of amino acids; Carbon metabolism; 2-Oxocarboxylic acid metabolism; Citrate cycle (TCA cycle)	7	1	3.44679e+07	3.41855e+07	3.4427e+07	3.5366e+07	3.62825e+07	3.53586e+07
I1NGT9	Tubulin beta chain	100793406	Tubulin beta chain OS=Glycine max OX=3847 GN=100793406 PE=3 SV=1	80.038	24	9	40	1	448	50.4	4.83	127.88	9	Phagosome	0	1	1.95074e+06	2.1825e+06	2.03246e+06	2.00485e+06	1.93943e+06	2.02968e+06
K7M828	E1 ubiquitin-activating enzyme	100799433	E1 ubiquitin-activating enzyme OS=Glycine max OX=3847 GN=100799433 PE=3 SV=1	79.945	16	17	49	4	1094	120.9	5.43	147.35	17	Ubiquitin mediated proteolysis	13	1	7.25843e+07	7.32441e+07	7.09858e+07	6.98625e+07	7.60477e+07	7.68914e+07
I1K7H0	PCI domain-containing protein	100814379	PCI domain-containing protein OS=Glycine max OX=3847 GN=100814379 PE=3 SV=1	79.925	38	17	47	4	487	55.6	8.81	136.47	17	Proteasome	14	1	4.53743e+07	4.63256e+07	4.52864e+07	4.59039e+07	4.60014e+07	4.62593e+07
A0A411P320	Isoflavone synthase	IFS1	Isoflavone synthase OS=Glycine max OX=3847 GN=IFS1 PE=2 SV=1	79.819	19	10	31	10	522	59	8.92	97.95	10		0	1	2.0907e+07	2.05987e+07	2.24182e+07	2.19512e+07	2.25909e+07	2.22688e+07
K7KWZ7	PPM-type phosphatase domain-containing protein	100789914	PPM-type phosphatase domain-containing protein OS=Glycine max OX=3847 GN=100789914 PE=4 SV=1	79.817	46	11	56	4	282	30.8	6.3	183.5	11		8	1	7.90423e+07	7.93137e+07	7.97374e+07	8.2288e+07	8.20818e+07	8.0368e+07
I1N628		100170756	Uncharacterized protein OS=Glycine max OX=3847 GN=100170756 PE=3 SV=1	79.782	46	11	37	3	276	29.7	9.07	133.04	11		0	1	4.93302e+06	4.77079e+06	4.82115e+06	4.69107e+06	5.18146e+06	4.65582e+06
A0A0R0GKM7	Ubiquitinyl hydrolase 1	100800328	Ubiquitinyl hydrolase 1 OS=Glycine max OX=3847 GN=100800328 PE=3 SV=1	79.585	23	22	33	1	1118	131	5.66	104.5	22		21	1	1.68089e+07	1.64923e+07	1.66752e+07	1.65476e+07	1.72829e+07	1.69063e+07
I1MSU1	Xylose isomerase	100804624	Xylose isomerase OS=Glycine max OX=3847 GN=100804624 PE=3 SV=1	79.451	29	10	36	10	480	54.2	6.43	117.42	10	Metabolic pathways; Pentose and glucuronate interconversions; Fructose and mannose metabolism	0	1	2.80327e+07	2.70429e+07	2.7371e+07	2.78144e+07	2.70115e+07	2.80108e+07
I1L5K0	WD_REPEATS_REGION domain-containing protein	100803927	WD_REPEATS_REGION domain-containing protein OS=Glycine max OX=3847 GN=100803927 PE=3 SV=1	79.222	15	15	39	2	1148	124.9	5.31	118.3	15		0	1	3.88912e+06	4.1499e+06	3.80663e+06	3.73938e+06	3.53219e+06	3.77434e+06
I1K7E6		GLYMA_06G019000	Uncharacterized protein OS=Glycine max OX=3847 GN=GLYMA_06G019000 PE=4 SV=1	79.111	88	7	99	2	88	9.4	5.2	293.06	7		0	1	4.95155e+06	5.38416e+06	5.32403e+06	4.44725e+06	4.54431e+06	5.33085e+06
C6T5D0	Superoxide dismutase (Fragment)		Superoxide dismutase (Fragment) OS=Glycine max OX=3847 PE=2 SV=1	79.062	35	9	83	1	240	26.6	8.66	244.75	9		0	1	1.59889e+07	1.61723e+07	1.49629e+07	1.55743e+07	1.45458e+07	1.58732e+07
A0A0R0K0U9	Clp R domain-containing protein	GLYMA_05G022200	Clp R domain-containing protein OS=Glycine max OX=3847 GN=GLYMA_05G022200 PE=3 SV=1	79.009	18	13	28	13	911	101.3	6.28	91.54	13		0	1	2.53552e+07	2.70755e+07	2.58104e+07	2.61748e+07	3.39787e+07	2.61095e+07
I1JQD9	Eukaryotic translation initiation factor 3 subunit C	100805203	Eukaryotic translation initiation factor 3 subunit C OS=Glycine max OX=3847 GN=100805203 PE=3 SV=1	78.949	20	18	37	8	926	104.6	5.63	100.38	18	RNA transport	11	1	2.98486e+07	2.97013e+07	2.96548e+07	3.02217e+07	3.20654e+07	2.98237e+07
C6T8K3	Isopentenyl-diphosphate Delta-isomerase		Isopentenyl-diphosphate Delta-isomerase OS=Glycine max OX=3847 PE=2 SV=1	78.661	37	8	35	2	238	27.4	5.3	124.89	8		7	1	4.19289e+07	3.97289e+07	4.16217e+07	4.16007e+07	3.82335e+07	4.25867e+07
O81413	Ferric leghemoglobin reductase-2	547523	Ferric leghemoglobin reductase-2 OS=Glycine max OX=3847 GN=547523 PE=2 SV=1	78.586	36	16	49	4	500	53	7.34	147.2	16	Citrate cycle (TCA cycle); Glycine, serine and threonine metabolism; Glyoxylate and dicarboxylate metabolism; Propanoate metabolism; Metabolic pathways; Biosynthesis of secondary metabolites; Valine, leucine and isoleucine degradation; Carbon metabolism; Glycolysis / Gluconeogenesis; Pyruvate metabolism	13	1	7.5841e+07	7.51768e+07	7.8333e+07	7.69824e+07	7.82184e+07	7.76687e+07
I1KWM7	6-phosphogluconate dehydrogenase, decarboxylating	100796103	6-phosphogluconate dehydrogenase, decarboxylating OS=Glycine max OX=3847 GN=100796103 PE=3 SV=1	78.328	30	13	38	4	486	53.5	6.48	121.07	13	Metabolic pathways; Carbon metabolism; Glutathione metabolism; Biosynthesis of secondary metabolites; Pentose phosphate pathway	8	1	2.16583e+07	2.15499e+07	2.18548e+07	2.17694e+07	2.38477e+07	2.20137e+07
P28551	Tubulin beta chain (Fragment)	TUBB	Tubulin beta chain (Fragment) OS=Glycine max OX=3847 GN=TUBB PE=2 SV=2	78.279	27	9	40	1	408	45.7	5.96	121.45	9		1	1	5.75399e+06	5.90376e+06	5.93012e+06	6.24289e+06	6.0932e+06	6.31681e+06
I1LVC1		100779390	Uncharacterized protein OS=Glycine max OX=3847 GN=100779390 PE=4 SV=1	78.217	41	4	32	3	135	14.9	5.88	128.14	4		2	1	5.07682e+07	5.37228e+07	5.13179e+07	4.71479e+07	5.65676e+07	4.64747e+07
I1K4Q4	Ribosomal_L6e_N domain-containing protein	GLYMA_05G184100	Ribosomal_L6e_N domain-containing protein OS=Glycine max OX=3847 GN=GLYMA_05G184100 PE=3 SV=1	78.209	47	13	43	3	242	27	10.02	121.75	13		3	1	1.90264e+07	1.87403e+07	1.9186e+07	1.97682e+07	2.00113e+07	2.0802e+07
I1KV87	Ig-like domain-containing protein	100816539	Ig-like domain-containing protein OS=Glycine max OX=3847 GN=100816539 PE=4 SV=1	78.076	16	11	32	3	852	94	5.33	107.23	11		0	1	1.19869e+06	1.25236e+06	1.34231e+06	1.36836e+06	1.37502e+06	1.36604e+06
C6T0E8	60S ribosomal protein L18a	100500108	60S ribosomal protein L18a OS=Glycine max OX=3847 GN=100500108 PE=2 SV=1	78.059	51	10	61	1	178	21.3	10.43	202.01	10	Ribosome	0	1	2.60172e+06	2.59837e+06	2.63431e+06	2.67817e+06	2.7392e+06	2.704e+06
C6SY42	EF1_GNE domain-containing protein		EF1_GNE domain-containing protein OS=Glycine max OX=3847 PE=2 SV=1	78.036	30	5	46	4	224	24.3	4.7	178.2	5		0	1	6.29694e+07	6.47085e+07	6.21245e+07	6.27878e+07	6.99295e+07	6.26457e+07
I1KNH5	Pyrophosphate--fructose 6-phosphate 1-phosphotransferase subunit beta	100782857	Pyrophosphate--fructose 6-phosphate 1-phosphotransferase subunit beta OS=Glycine max OX=3847 GN=100782857 PE=3 SV=1	78.013	24	12	37	5	546	59.9	6.98	113.81	12		0	1	1.01515e+07	1.01557e+07	1.01968e+07	1.00788e+07	1.02193e+07	9.89962e+06
A0A0R0IAF2	Glutaredoxin-dependent peroxiredoxin	GLYMA_09G192800	Glutaredoxin-dependent peroxiredoxin OS=Glycine max OX=3847 GN=GLYMA_09G192800 PE=3 SV=1	77.758	42	6	65	6	162	17.4	5.91	212.79	6		0	1	1.17798e+08	1.12044e+08	1.1234e+08	1.16906e+08	1.09985e+08	1.17464e+08
A5JVZ7	Superoxide dismutase	100785490	Superoxide dismutase OS=Glycine max OX=3847 GN=100785490 PE=2 SV=1	77.698	35	9	78	1	241	26.7	8.65	228.59	9	Peroxisome	10	1	8.26677e+07	7.7903e+07	7.64893e+07	7.55074e+07	7.6447e+07	7.74291e+07
K7L6N1	Ribosomal_L6e_N domain-containing protein	100785356	Ribosomal_L6e_N domain-containing protein OS=Glycine max OX=3847 GN=100785356 PE=3 SV=1	77.692	51	12	45	3	232	25.9	10.2	132.76	12	Ribosome	1	1	1.5927e+07	1.59359e+07	1.59517e+07	1.58745e+07	2.21225e+07	1.64092e+07
I1N8P5	Tubulin beta chain	100798849	Tubulin beta chain OS=Glycine max OX=3847 GN=100798849 PE=3 SV=1	77.609	24	9	39	1	450	50.5	4.82	123.27	9	Phagosome	13	1	2.71426e+07	2.6939e+07	2.68213e+07	2.62991e+07	2.60172e+07	2.67624e+07
I1M5E1	Ribosomal_L28e domain-containing protein	100499963	Ribosomal_L28e domain-containing protein OS=Glycine max OX=3847 GN=100499963 PE=3 SV=1	77.6	55	10	51	6	150	16.9	11.17	170.1	10	Ribosome	0	1	5.50933e+07	5.65346e+07	5.59935e+07	5.78442e+07	6.36367e+07	5.87981e+07
I1KP32		100795228	Uncharacterized protein OS=Glycine max OX=3847 GN=100795228 PE=3 SV=1	77.569	19	17	45	1	919	102.1	6.8	123.38	17		0	1	816074	782717	834653	816876	801799	826682
I1MBN8		100781584	Uncharacterized protein OS=Glycine max OX=3847 GN=100781584 PE=3 SV=1	77.307	25	11	28	1	566	60.6	6.54	98.89	11	Peroxisome	0	1	166890	155298	152636	164788	201905	176494
I1N2I4	NAD(P)-bd_dom domain-containing protein	100776864	NAD(P)-bd_dom domain-containing protein OS=Glycine max OX=3847 GN=100776864 PE=4 SV=1	77.061	44	9	31	3	255	27.6	6.04	101.71	9		0	1	6.34616e+06	6.4063e+06	6.61699e+06	6.28364e+06	6.66258e+06	6.4369e+06
C6T3U6	Ribosomal protein L19	100527275	Ribosomal protein L19 OS=Glycine max OX=3847 GN=100527275 PE=2 SV=1	76.908	40	8	55	3	212	24.8	11.44	142.5	8	Ribosome	0	1	1.94586e+07	1.83523e+07	2.10604e+07	1.74607e+07	1.5214e+07	2.07521e+07
A0A0R0EFP3	Chalcone-flavonone isomerase family protein	GLYMA_20G241500	Chalcone-flavonone isomerase family protein OS=Glycine max OX=3847 GN=GLYMA_20G241500 PE=3 SV=1	76.906	60	11	54	10	218	23.3	6.7	184.86	11	Metabolic pathways; Biosynthesis of secondary metabolites; Flavonoid biosynthesis	1	1	1.11484e+08	1.09865e+08	1.10573e+08	1.11542e+08	1.12155e+08	1.14304e+08
I1NB44	Methenyltetrahydrofolate cyclohydrolase	100792682	Methenyltetrahydrofolate cyclohydrolase OS=Glycine max OX=3847 GN=100792682 PE=3 SV=1	76.655	40	12	63	4	294	31.5	7.9	201.29	12		0	1	2.63083e+07	2.7239e+07	2.55869e+07	2.56756e+07	2.70192e+07	2.51762e+07
I1NJA5	2-isopropylmalate synthase	100812918	2-isopropylmalate synthase OS=Glycine max OX=3847 GN=100812918 PE=3 SV=1	76.584	27	14	31	3	624	67.7	6.8	106.34	14	Valine, leucine and isoleucine biosynthesis; Biosynthesis of amino acids; 2-Oxocarboxylic acid metabolism; Biosynthesis of secondary metabolites; Pyruvate metabolism; Metabolic pathways	12	1	3.04849e+07	3.05053e+07	3.11444e+07	3.15382e+07	2.76742e+07	3.13547e+07
I1JPD4	Eukaryotic translation initiation factor 3 subunit A	100803796	Eukaryotic translation initiation factor 3 subunit A OS=Glycine max OX=3847 GN=100803796 PE=3 SV=1	76.504	19	15	32	3	958	111.9	9.29	109.06	15	RNA transport	12	1	2.36761e+07	2.22989e+07	2.32212e+07	2.35385e+07	2.43692e+07	2.3697e+07
I1LIT1		100785606	Uncharacterized protein OS=Glycine max OX=3847 GN=100785606 PE=3 SV=1	76.38	23	8	31	2	392	41.3	8.75	99.02	8	Biotin metabolism; Metabolic pathways; Fatty acid biosynthesis; Fatty acid metabolism	2	1	1.7148e+07	1.70501e+07	1.69616e+07	1.94185e+07	2.00363e+07	1.90406e+07
I1LMS5	Ribosomal protein	100499715	Ribosomal protein OS=Glycine max OX=3847 GN=100499715 PE=3 SV=1	76.342	39	9	69	2	264	30	9.66	218.26	9		10	1	8.37118e+07	8.65488e+07	8.34242e+07	8.86249e+07	9.0908e+07	8.86234e+07
I1KNS9	EF1Bgamma class glutathione S-transferase	EF1Bgamma1	EF1Bgamma class glutathione S-transferase OS=Glycine max OX=3847 GN=EF1Bgamma1 PE=2 SV=1	76.309	25	9	42	5	420	47.7	6.16	141.41	9		1	1	1.34751e+07	1.30649e+07	1.39085e+07	1.38752e+07	1.31896e+07	1.36871e+07
I1KHZ6	Ribosomal_L18_c domain-containing protein	100818819	Ribosomal_L18_c domain-containing protein OS=Glycine max OX=3847 GN=100818819 PE=3 SV=2	76.235	26	10	63	3	298	34	9.29	210.93	10	Ribosome	7	1	7.42001e+07	7.19304e+07	7.38329e+07	7.62727e+07	7.67536e+07	7.71261e+07
I1LEI9	D-3-phosphoglycerate dehydrogenase	100819264	D-3-phosphoglycerate dehydrogenase OS=Glycine max OX=3847 GN=100819264 PE=3 SV=1	76.218	26	14	30	2	594	62.6	6.76	92.11	14	Carbon metabolism; Biosynthesis of amino acids; Glycine, serine and threonine metabolism; Metabolic pathways	0	1	4.58428e+06	4.25627e+06	4.74261e+06	4.2298e+06	5.94983e+06	4.17308e+06
I1N675		100802570	Uncharacterized protein OS=Glycine max OX=3847 GN=100802570 PE=4 SV=1	76.151	58	12	39	7	363	40.5	4.74	86.02	12		0	1	1.46693e+07	1.47934e+07	1.50891e+07	1.452e+07	1.55248e+07	1.59591e+07
C6TIN6	Ubiquitin receptor RAD23	100809066	Ubiquitin receptor RAD23 OS=Glycine max OX=3847 GN=100809066 PE=2 SV=1	76.036	31	9	26	5	392	41.2	4.84	87.16	9	Protein processing in endoplasmic reticulum; Nucleotide excision repair	0	1	2.645e+06	2.66221e+06	2.72153e+06	2.62503e+06	2.50017e+06	2.77351e+06
I1LHL6	Clathrin heavy chain	100778846	Clathrin heavy chain OS=Glycine max OX=3847 GN=100778846 PE=3 SV=1	75.924	9	15	54	1	1702	192.5	5.33	156.71	15	Endocytosis	0	1	559272	515971	600114	590891	584304	560901
P93164	Gamma-glutamyl hydrolase		Gamma-glutamyl hydrolase OS=Glycine max OX=3847 PE=2 SV=1	75.912	34	12	51	3	342	37.7	6.54	149.09	12	Folate biosynthesis	11	1	1.16491e+08	1.20652e+08	1.16286e+08	1.21429e+08	1.31305e+08	1.19534e+08
I1LYN0	Succinate--CoA ligase [ADP-forming] subunit beta, mitochondrial	100790952	Succinate--CoA ligase [ADP-forming] subunit beta, mitochondrial OS=Glycine max OX=3847 GN=100790952 PE=3 SV=1	75.758	40	15	38	4	422	45.3	6.16	120.27	15	Carbon metabolism; Metabolic pathways; Biosynthesis of secondary metabolites; Propanoate metabolism; Citrate cycle (TCA cycle)	0	1	5.6911e+06	5.87567e+06	6.5698e+06	5.90083e+06	5.41662e+06	5.99362e+06
C6SXM8	Ribosomal protein L19	100499875	Ribosomal protein L19 OS=Glycine max OX=3847 GN=100499875 PE=2 SV=1	75.729	40	8	54	2	212	24.6	11.44	143.59	8	Ribosome	0	1	1.84763e+07	1.78567e+07	1.98599e+07	1.55292e+07	1.60018e+07	1.92399e+07
A0A0R0H2Z4		100781923	Uncharacterized protein OS=Glycine max OX=3847 GN=100781923 PE=3 SV=1	75.451	28	14	36	14	524	59.8	8.94	108.32	14		0	1	3.74713e+07	3.69212e+07	3.63089e+07	3.7755e+07	3.74963e+07	3.68893e+07
I1NCF0		100789856	Uncharacterized protein OS=Glycine max OX=3847 GN=100789856 PE=3 SV=2	75.444	8	21	33	3	2630	287.7	6.83	88.14	21		0	1	3.59992e+06	3.76687e+06	3.53319e+06	3.69797e+06	4.1968e+06	3.80237e+06
K7L2A0		102667572	Uncharacterized protein OS=Glycine max OX=3847 GN=102667572 PE=3 SV=1	75.385	9	4	50	1	633	70.5	5.94	184.71	4		0	1	6.28369e+06	6.31982e+06	6.6779e+06	6.53697e+06	6.84238e+06	6.52424e+06
C6TCN5	Ferritin	547824	Ferritin OS=Glycine max OX=3847 GN=547824 PE=2 SV=1	75.035	36	9	43	5	250	28.1	6.04	148.33	9		4	1	7.18232e+07	7.31493e+07	7.49127e+07	7.21895e+07	7.43222e+07	7.56162e+07
Q945U3	Acyl-coenzyme A oxidase	ACX1;2	Acyl-coenzyme A oxidase OS=Glycine max OX=3847 GN=ACX1;2 PE=2 SV=1	74.903	23	14	42	11	665	74.5	8.1	128.06	14	Biosynthesis of unsaturated fatty acids; Fatty acid metabolism; Fatty acid degradation; alpha-Linolenic acid metabolism; Biosynthesis of secondary metabolites; Peroxisome; Metabolic pathways	3	1	3.07532e+07	3.21809e+07	3.1454e+07	3.15648e+07	3.31205e+07	3.19901e+07
K7MQT5	Imidazole glycerol phosphate synthase hisHF	100500353	Imidazole glycerol phosphate synthase hisHF OS=Glycine max OX=3847 GN=100500353 PE=3 SV=1	74.901	28	14	35	14	580	63	6.25	97.45	14	Biosynthesis of secondary metabolites; Metabolic pathways; Biosynthesis of amino acids; Histidine metabolism	0	1	1.89364e+07	1.90194e+07	1.86248e+07	1.90394e+07	1.9922e+07	1.88634e+07
A0A368UK08		GLYMA_12G010300	Uncharacterized protein OS=Glycine max OX=3847 GN=GLYMA_12G010300 PE=3 SV=1	74.894	16	16	40	3	1097	119.3	5.15	108.91	16		13	1	5.69513e+07	5.90992e+07	5.92824e+07	6.14058e+07	6.3841e+07	6.05017e+07
C6SZF9	Ribosomal_L6e_N domain-containing protein	100500022	Ribosomal_L6e_N domain-containing protein OS=Glycine max OX=3847 GN=100500022 PE=2 SV=1	74.711	49	13	47	2	231	25.7	10.2	130.94	13	Ribosome	1	1	2.05309e+07	2.18908e+07	2.08932e+07	2.24718e+07	2.35186e+07	2.29346e+07
C6K8D0	Trypsin inhibitor 26 kDa isoform	100527742	Trypsin inhibitor 26 kDa isoform OS=Glycine max OX=3847 GN=100527742 PE=2 SV=1	74.45	39	7	37	7	238	25.9	8.32	148.68	7		0	1	5.83261e+07	5.93904e+07	5.98626e+07	5.61194e+07	6.25728e+07	5.67935e+07
I1JUQ4		GLYMA_04G078500	Uncharacterized protein OS=Glycine max OX=3847 GN=GLYMA_04G078500 PE=4 SV=2	74.314	30	14	36	2	437	49.5	9.16	114.39	14		13	1	2.40251e+07	2.37352e+07	2.43e+07	2.43033e+07	2.38632e+07	2.42559e+07
I1LVH0	PKS_ER domain-containing protein	100793768	PKS_ER domain-containing protein OS=Glycine max OX=3847 GN=100793768 PE=4 SV=1	74.116	33	9	23	9	376	40.2	7.46	78.37	9		0	1	1.88055e+07	2.04562e+07	1.91969e+07	1.95288e+07	1.70474e+07	1.88763e+07
I1JBH2	Proteasome subunit alpha type	GLYMA_02G013600	Proteasome subunit alpha type OS=Glycine max OX=3847 GN=GLYMA_02G013600 PE=3 SV=1	73.853	49	10	38	1	237	26	4.75	120.29	10		0	1	3.55983e+06	3.41075e+06	3.49931e+06	3.5103e+06	2.92728e+06	3.63411e+06
I1NFX7	D-3-phosphoglycerate dehydrogenase	100808771	D-3-phosphoglycerate dehydrogenase OS=Glycine max OX=3847 GN=100808771 PE=3 SV=1	73.763	26	14	32	2	595	62.8	6.58	92.55	14	Metabolic pathways; Biosynthesis of amino acids; Carbon metabolism; Glycine, serine and threonine metabolism	13	1	3.87513e+07	3.70068e+07	3.77989e+07	3.76706e+07	3.56564e+07	3.8233e+07
A0A0R0GW88		100785134	Uncharacterized protein OS=Glycine max OX=3847 GN=100785134 PE=4 SV=1	73.524	59	13	39	8	388	42.7	4.79	87.24	13		7	1	3.35708e+07	3.29069e+07	3.38744e+07	3.37297e+07	3.80504e+07	3.55534e+07
A0A0R0K508	Peroxiredoxin	GLYMA_05G133500	Peroxiredoxin OS=Glycine max OX=3847 GN=GLYMA_05G133500 PE=3 SV=1	73.491	49	8	72	3	176	19.7	6.34	242.83	8		0	1	1.71124e+07	1.59123e+07	1.71497e+07	1.58133e+07	1.96267e+07	1.66096e+07
I1LIT2		100786132	Uncharacterized protein OS=Glycine max OX=3847 GN=100786132 PE=4 SV=1	73.312	27	18	47	11	748	78.3	5.58	116.94	18		7	1	3.695e+07	3.67894e+07	3.66757e+07	3.73907e+07	3.77265e+07	3.81119e+07
I1KAK6		100805093	Uncharacterized protein OS=Glycine max OX=3847 GN=100805093 PE=4 SV=1	72.858	42	9	39	5	237	27.4	6.42	124.22	9		6	1	6.39332e+07	6.25148e+07	6.3014e+07	6.90352e+07	6.06268e+07	6.5618e+07
I1M1V8	Pyruvate decarboxylase	100809553	Pyruvate decarboxylase OS=Glycine max OX=3847 GN=100809553 PE=3 SV=1	72.782	18	10	32	9	589	63.4	6.11	87.99	10	Biosynthesis of secondary metabolites; Metabolic pathways; Glycolysis / Gluconeogenesis	1	1	3.9923e+07	3.76331e+07	3.84714e+07	3.5079e+07	3.28057e+07	3.44577e+07
I1K5P1	Citrulline--aspartate ligase	100499845	Citrulline--aspartate ligase OS=Glycine max OX=3847 GN=100499845 PE=3 SV=1	72.686	31	14	47	3	483	53.1	7.23	129.13	14	Arginine biosynthesis; Metabolic pathways; Alanine, aspartate and glutamate metabolism; Biosynthesis of secondary metabolites; Biosynthesis of amino acids	12	1	6.72512e+07	6.54114e+07	6.69688e+07	6.89563e+07	6.80326e+07	6.92003e+07
I1LZI3	Lysine--tRNA ligase	100785660	Lysine--tRNA ligase OS=Glycine max OX=3847 GN=100785660 PE=3 SV=1	72.612	25	15	44	7	599	68.5	6.29	135.26	15		8	1	4.62583e+07	4.75031e+07	4.73982e+07	4.75111e+07	4.87397e+07	4.66443e+07
I1LWI5		100802449	Uncharacterized protein OS=Glycine max OX=3847 GN=100802449 PE=3 SV=1	72.566	46	11	34	3	276	29.7	9.06	119.34	11		4	1	2.44122e+07	2.46191e+07	2.50185e+07	2.46321e+07	2.52623e+07	2.48425e+07
I1JL98		100817666	Uncharacterized protein OS=Glycine max OX=3847 GN=100817666 PE=4 SV=1	72.563	46	9	68	4	170	18.5	5.38	209.96	9		0	1	6.59908e+07	6.44357e+07	6.37802e+07	6.19884e+07	6.71406e+07	6.25791e+07
I1JRU2		100811808	Uncharacterized protein OS=Glycine max OX=3847 GN=100811808 PE=3 SV=2	72.494	8	21	33	3	2630	288.1	6.79	88.09	21		20	1	2.59872e+07	2.52856e+07	2.62614e+07	2.63795e+07	2.64312e+07	2.60876e+07
I1KGH6	Alpha-MPP	100810990	Alpha-MPP OS=Glycine max OX=3847 GN=100810990 PE=3 SV=1	72.404	23	10	36	2	505	54.4	6.27	110.15	10		9	1	4.27737e+07	4.22133e+07	4.17452e+07	4.20093e+07	4.40207e+07	4.23547e+07
I1K2B4		GLYMA_05G103100	Uncharacterized protein OS=Glycine max OX=3847 GN=GLYMA_05G103100 PE=4 SV=1	72.37	71	5	47	2	92	9.8	5.17	172.56	5		0	1	5.2137e+06	4.92425e+06	4.80379e+06	4.23973e+06	8.27973e+06	4.24352e+06
I1KIE4		100804943	Uncharacterized protein OS=Glycine max OX=3847 GN=100804943 PE=3 SV=1	72.312	43	12	30	3	298	32.2	6.8	105.59	12	Biosynthesis of secondary metabolites; Monoterpenoid biosynthesis	9	1	2.88564e+07	2.8125e+07	2.80749e+07	2.90815e+07	2.94465e+07	2.83892e+07
I1N4I6	UDP-glucose 6-dehydrogenase	100803962	UDP-glucose 6-dehydrogenase OS=Glycine max OX=3847 GN=100803962 PE=3 SV=1	72.036	31	12	42	7	480	52.9	6.04	128.55	12	Pentose and glucuronate interconversions; Ascorbate and aldarate metabolism; Amino sugar and nucleotide sugar metabolism; Metabolic pathways	5	1	5.12317e+07	5.03804e+07	5.04943e+07	4.96426e+07	5.14459e+07	4.96366e+07
I1LEE5	EGF-like domain-containing protein	100803958	EGF-like domain-containing protein OS=Glycine max OX=3847 GN=100803958 PE=3 SV=1	71.952	23	14	49	2	631	69.7	5.54	146.45	14		0	1	2.26494e+06	1.79704e+06	2.01701e+06	2.20591e+06	1.92424e+06	2.178e+06
I1J4S9	RRM domain-containing protein	100809613	RRM domain-containing protein OS=Glycine max OX=3847 GN=100809613 PE=4 SV=1	71.822	38	11	33	3	279	29.8	6.4	99.19	11		10	1	4.27288e+07	4.07759e+07	4.25035e+07	4.28019e+07	4.65908e+07	4.27388e+07
K7MYU5	Eukaryotic translation initiation factor 3 subunit A	100782598	Eukaryotic translation initiation factor 3 subunit A OS=Glycine max OX=3847 GN=100782598 PE=3 SV=1	71.789	18	14	30	2	957	111.7	9.33	107.62	14	RNA transport	0	1	4.91913e+06	4.7535e+06	4.86229e+06	4.87354e+06	4.98557e+06	4.92462e+06
I1JEI0	UDP-arabinopyranose mutase	GLYMA_02G120900	UDP-arabinopyranose mutase OS=Glycine max OX=3847 GN=GLYMA_02G120900 PE=3 SV=2	71.764	37	12	40	3	368	41.5	5.97	117.84	12		10	1	3.92541e+07	3.80785e+07	3.71965e+07	3.95659e+07	3.91159e+07	3.89801e+07
I1MQS6	EF1Bgamma class glutathione S-transferase	547637	EF1Bgamma class glutathione S-transferase OS=Glycine max OX=3847 GN=547637 PE=2 SV=1	71.543	25	9	41	4	420	47.7	6.47	144	9		0	1	7.99739e+06	7.89182e+06	7.88663e+06	8.06775e+06	7.7933e+06	7.86697e+06
C6TGZ7		100805016	Uncharacterized protein OS=Glycine max OX=3847 GN=100805016 PE=2 SV=1	71.477	37	10	64	1	276	29.8	7.68	215.21	10		8	1	8.84273e+07	8.95833e+07	8.87706e+07	8.69181e+07	8.58706e+07	8.76367e+07
I1KID4		100802984	Uncharacterized protein OS=Glycine max OX=3847 GN=100802984 PE=3 SV=1	71.445	52	11	60	8	198	21.6	8.43	184.77	11		3	1	8.11335e+07	7.85983e+07	7.92012e+07	8.0436e+07	8.08798e+07	7.97857e+07
I1JYI8		100785976	Uncharacterized protein OS=Glycine max OX=3847 GN=100785976 PE=3 SV=1	71.442	66	3	13	2	110	11.1	4.32	87	3	Ribosome	1	1	6.68094e+06	6.51828e+06	6.51666e+06	6.78828e+06	6.88985e+06	6.73138e+06
Q43453	G.max mRNA from stress-induced gene (H4)	547916	G.max mRNA from stress-induced gene (H4) OS=Glycine max OX=3847 GN=547916 PE=2 SV=1	71.439	35	5	104	3	158	16.7	5.05	380.39	5		0	1	2.51311e+06	2.50871e+06	2.38086e+06	2.47811e+06	2.32682e+06	2.44356e+06
A0A0R0LJG5	Leucyl-tRNA synthetase	100812453	Leucyl-tRNA synthetase OS=Glycine max OX=3847 GN=100812453 PE=3 SV=1	71.361	12	11	28	4	1090	123.3	6.38	91.49	11		0	1	5.46689e+06	5.69671e+06	5.5462e+06	5.45774e+06	5.87918e+06	5.65842e+06
I1M376		100819875	Uncharacterized protein OS=Glycine max OX=3847 GN=100819875 PE=4 SV=1	71.205	25	13	31	4	612	68.8	9	89.71	13		0	1	1.4228e+06	2.15327e+06	1.41154e+06	1.42509e+06	1.47735e+06	1.37402e+06
A0A0R0JRB0	L-lactate dehydrogenase	GLYMA_05G058100	L-lactate dehydrogenase OS=Glycine max OX=3847 GN=GLYMA_05G058100 PE=3 SV=1	71.08	24	7	41	7	349	37.8	7.02	134.53	7		0	1	4.0295e+07	4.0009e+07	4.07117e+07	4.115e+07	4.3292e+07	3.9706e+07
C6TGU2	Proteasome subunit alpha type	100796147	Proteasome subunit alpha type OS=Glycine max OX=3847 GN=100796147 PE=2 SV=1	71	49	10	39	1	237	26	4.75	138.43	10	Proteasome	9	1	5.04024e+07	4.95593e+07	4.92557e+07	5.03375e+07	4.73279e+07	4.99045e+07
I1K974		GLYMA_06G080100	Uncharacterized protein OS=Glycine max OX=3847 GN=GLYMA_06G080100 PE=4 SV=1	70.984	27	13	31	1	446	50.8	9.29	104.11	13		0	1	983210	967151	917237	891233	1.05566e+06	974896
I1KTW3	Succinate-semialdehyde dehydrogenase	100793318	Succinate-semialdehyde dehydrogenase OS=Glycine max OX=3847 GN=100793318 PE=3 SV=1	70.953	23	10	31	3	537	57.6	7.59	106.35	10	Butanoate metabolism; Alanine, aspartate and glutamate metabolism; Metabolic pathways	0	1	5.25545e+06	5.34157e+06	5.30309e+06	5.31361e+06	5.38194e+06	5.18797e+06
K7LSQ5		GLYMA_12G027300	Uncharacterized protein OS=Glycine max OX=3847 GN=GLYMA_12G027300 PE=3 SV=1	70.944	20	7	26	1	392	41.5	8.54	87.18	7		0	1	2.5022e+06	2.59583e+06	2.51452e+06	2.48214e+06	2.28343e+06	2.4793e+06
C6SYC1	ATP synthase subunit d, mitochondrial	100306184	ATP synthase subunit d, mitochondrial OS=Glycine max OX=3847 GN=100306184 PE=2 SV=1	70.9	56	10	53	6	168	19.9	5.29	145.3	10	Oxidative phosphorylation; Metabolic pathways	0	1	3.47541e+07	3.53029e+07	3.40514e+07	3.32907e+07	3.68988e+07	3.35952e+07
I1KXQ3		100787662	Uncharacterized protein OS=Glycine max OX=3847 GN=100787662 PE=3 SV=1	70.695	37	10	59	1	276	29.8	7.68	191.51	10		0	1	5.69898e+06	5.46535e+06	5.86408e+06	5.56762e+06	5.81349e+06	5.72991e+06
K7LQI7		100800076	Uncharacterized protein OS=Glycine max OX=3847 GN=100800076 PE=3 SV=1	70.659	68	6	23	6	119	13.4	5.58	94.03	6		0	1	3.61684e+07	3.38724e+07	3.49604e+07	3.51786e+07	3.48367e+07	3.34126e+07
I1L432	Glutamine synthetase	547620	Glutamine synthetase OS=Glycine max OX=3847 GN=547620 PE=3 SV=1	70.609	28	7	54	1	334	36.7	5.92	144.14	7		7	1	5.02515e+07	5.12293e+07	5.42693e+07	5.49563e+07	5.51832e+07	5.57786e+07
K7L0W4	Glutamine synthetase	100817922	Glutamine synthetase OS=Glycine max OX=3847 GN=100817922 PE=3 SV=1	70.517	30	7	53	1	309	33.9	5.31	144.22	7		0	1	6.49358e+06	6.25604e+06	6.25768e+06	6.93747e+06	6.00434e+06	7.14087e+06
C6TGD9	Malate dehydrogenase	100814078	Malate dehydrogenase OS=Glycine max OX=3847 GN=100814078 PE=2 SV=1	70.407	31	10	36	3	409	43.1	7.97	129.81	10	Carbon metabolism; Metabolic pathways; Glyoxylate and dicarboxylate metabolism; Carbon fixation in photosynthetic organisms; Citrate cycle (TCA cycle); Biosynthesis of secondary metabolites; Cysteine and methionine metabolism; Pyruvate metabolism	7	1	4.26248e+07	4.31146e+07	4.31755e+07	4.43889e+07	4.10879e+07	4.43513e+07
I1LDX0	Phosphoglucomutase (alpha-D-glucose-1,6-bisphosphate-dependent)	100802730	Phosphoglucomutase (alpha-D-glucose-1,6-bisphosphate-dependent) OS=Glycine max OX=3847 GN=100802730 PE=3 SV=1	70.405	21	11	26	11	628	68.4	6.42	84.27	11	Starch and sucrose metabolism; Metabolic pathways; Galactose metabolism; Pentose phosphate pathway; Biosynthesis of secondary metabolites; Amino sugar and nucleotide sugar metabolism; Glycolysis / Gluconeogenesis; Purine metabolism	0	1	3.10386e+07	2.76274e+07	2.84765e+07	2.52326e+07	4.3062e+07	2.49745e+07
I1KUN0		100797897	Uncharacterized protein OS=Glycine max OX=3847 GN=100797897 PE=3 SV=2	70.379	9	14	33	14	1630	184	6.1	91.01	14	Protein processing in endoplasmic reticulum	0	1	1.48155e+07	1.48431e+07	1.43786e+07	1.46452e+07	1.5007e+07	1.47242e+07
I1JGB2	S-formylglutathione hydrolase	100796669	S-formylglutathione hydrolase OS=Glycine max OX=3847 GN=100796669 PE=3 SV=1	70.212	34	8	23	3	285	32.1	7.05	86.74	8	Carbon metabolism	7	1	3.1354e+07	3.24003e+07	3.12155e+07	3.30456e+07	3.26348e+07	3.34877e+07
I1MI18	Glyco_18 domain-containing protein	100777663	Glyco_18 domain-containing protein OS=Glycine max OX=3847 GN=100777663 PE=4 SV=1	70.132	27	8	37	8	365	40.1	8.87	120.58	8	Amino sugar and nucleotide sugar metabolism; Metabolic pathways	0	1	9.22682e+07	9.31648e+07	9.38563e+07	8.50654e+07	8.9587e+07	7.95533e+07
C6THR8	NAD(P)-bd_dom domain-containing protein	100794855	NAD(P)-bd_dom domain-containing protein OS=Glycine max OX=3847 GN=100794855 PE=2 SV=1	70.107	34	9	30	3	331	35.6	8.76	97.79	9		6	1	4.77889e+07	4.83102e+07	4.78287e+07	4.92865e+07	5.08327e+07	4.78051e+07
I1M3C1	Ribosomal_L18_c domain-containing protein	100785668	Ribosomal_L18_c domain-containing protein OS=Glycine max OX=3847 GN=100785668 PE=3 SV=1	70.087	21	9	61	2	298	34	9.29	201.7	9	Ribosome	0	1	9.85087e+06	1.15535e+07	9.96678e+06	1.02478e+07	1.69773e+07	1.06811e+07
K7LWP1		100792174	Uncharacterized protein OS=Glycine max OX=3847 GN=100792174 PE=3 SV=1	69.993	27	14	118	1	433	49.3	10.04	323.09	14	Ribosome	0	1	918330	1.02716e+06	769849	832108	1.0278e+06	826543
Q2PMV0	ATP synthase subunit beta, chloroplastic	atpB	ATP synthase subunit beta, chloroplastic OS=Glycine max OX=3847 GN=atpB PE=3 SV=1	69.915	31	11	28	10	498	53.7	5.4	95.63	11	Metabolic pathways; Photosynthesis; Oxidative phosphorylation	0	1	1.77539e+07	1.77224e+07	1.85469e+07	1.84961e+07	1.69126e+07	1.85226e+07
I1JE12	Polyadenylate-binding protein	100813735	Polyadenylate-binding protein OS=Glycine max OX=3847 GN=100813735 PE=3 SV=1	69.647	21	11	37	1	648	70.7	8.05	111.95	11	mRNA surveillance pathway; RNA degradation; RNA transport	13	1	3.44487e+07	3.43445e+07	3.37727e+07	3.39252e+07	3.83161e+07	3.40822e+07
I1J582	Eukaryotic translation initiation factor 3 subunit I	100793485	Eukaryotic translation initiation factor 3 subunit I OS=Glycine max OX=3847 GN=100793485 PE=3 SV=1	69.508	40	11	30	3	326	35.8	7.34	107.29	11	RNA transport	10	1	2.38367e+07	2.32122e+07	2.36771e+07	2.39741e+07	2.38946e+07	2.37641e+07
C6T4Z6		100527647	Uncharacterized protein OS=Glycine max OX=3847 GN=100527647 PE=2 SV=1	69.501	69	11	59	4	143	15.9	10.18	154.63	11	Ribosome	8	1	8.71746e+07	8.89689e+07	8.87638e+07	9.09256e+07	9.54903e+07	9.11421e+07
K7LM62	2-isopropylmalate synthase	100788955	2-isopropylmalate synthase OS=Glycine max OX=3847 GN=100788955 PE=3 SV=1	69.395	23	12	27	1	620	67.3	6.84	92.99	12	Biosynthesis of amino acids; 2-Oxocarboxylic acid metabolism; Valine, leucine and isoleucine biosynthesis; Biosynthesis of secondary metabolites; Pyruvate metabolism; Metabolic pathways	0	1	1.16769e+06	1.16288e+06	1.21972e+06	1.16479e+06	1.09046e+06	1.26253e+06
I1JYG3		GLYMA_04G226900	Uncharacterized protein OS=Glycine max OX=3847 GN=GLYMA_04G226900 PE=3 SV=1	69.284	41	9	37	4	192	21.7	9.5	108.31	9		0	1	1.39603e+07	1.31272e+07	1.35381e+07	1.40127e+07	1.36508e+07	1.37251e+07
C6TH59	Proteasome subunit alpha type	100799108	Proteasome subunit alpha type OS=Glycine max OX=3847 GN=100799108 PE=2 SV=1	69.259	43	10	38	3	235	25.6	5.68	129.77	10	Proteasome	7	1	7.25828e+07	7.98732e+07	7.26075e+07	7.46668e+07	8.33797e+07	7.22145e+07
A0A0R0GUI6	(Fragment)	GLYMA_13G267900	Uncharacterized protein (Fragment) OS=Glycine max OX=3847 GN=GLYMA_13G267900 PE=4 SV=1	69.068	51	10	41	1	175	19.9	8.88	119.88	10		0	1	1.01025e+07	1.14803e+07	1.06464e+07	1.06723e+07	1.19892e+07	1.07254e+07
I1JD78	Glutathione reductase	100810846	Glutathione reductase OS=Glycine max OX=3847 GN=100810846 PE=3 SV=1	69.051	31	12	45	3	501	54	5.87	144.63	12	Glutathione metabolism	0	1	1.93701e+06	1.78795e+06	1.80157e+06	1.89922e+06	1.76344e+06	1.96392e+06
I1LIK8	Isoleucyl-tRNA synthetase	100809292	Isoleucyl-tRNA synthetase OS=Glycine max OX=3847 GN=100809292 PE=3 SV=2	69.001	14	16	31	16	1182	134.8	6.67	83.67	16	Aminoacyl-tRNA biosynthesis	0	1	1.90737e+07	1.91622e+07	1.86724e+07	1.94522e+07	1.8608e+07	1.91252e+07
I1J6Z7	Aldo_ket_red domain-containing protein	100801791	Aldo_ket_red domain-containing protein OS=Glycine max OX=3847 GN=100801791 PE=3 SV=1	68.853	38	11	33	5	313	34.9	6.65	102.72	11		6	1	4.21139e+07	4.11858e+07	4.15493e+07	4.2255e+07	4.31973e+07	4.23049e+07
I1LTT3		GLYMA_12G182800	Uncharacterized protein OS=Glycine max OX=3847 GN=GLYMA_12G182800 PE=3 SV=1	68.852	54	4	23	1	111	11.2	4.37	90.04	4		0	1	2.07437e+06	2.17623e+06	2.23915e+06	2.1917e+06	2.35634e+06	2.27031e+06
I1K5H2	26S proteasome non-ATPase regulatory subunit 1 homolog	100790425	26S proteasome non-ATPase regulatory subunit 1 homolog OS=Glycine max OX=3847 GN=100790425 PE=3 SV=1	68.785	16	16	44	2	1006	109.4	5.29	120.15	16	Proteasome	0	1	2.49053e+06	2.9564e+06	2.76334e+06	2.55962e+06	3.84514e+06	2.59278e+06
K7M387	Carbamoyl-phosphate synthase (glutamine-hydrolyzing)	100819867	Carbamoyl-phosphate synthase (glutamine-hydrolyzing) OS=Glycine max OX=3847 GN=100819867 PE=3 SV=1	68.588	16	19	34	8	1166	127.4	5.31	99	19	Alanine, aspartate and glutamate metabolism; Metabolic pathways; Pyrimidine metabolism	12	1	3.98404e+07	4.40099e+07	3.87602e+07	3.93988e+07	3.81894e+07	3.85695e+07
C6T7D9	Protein disulfide-isomerase		Protein disulfide-isomerase OS=Glycine max OX=3847 PE=2 SV=1	68.516	31	9	27	2	436	47.5	6.35	104.35	9		0	1	7.5246e+06	7.79219e+06	7.72868e+06	7.47244e+06	7.47279e+06	7.36445e+06
A0A0R0JQZ9	Citrulline--aspartate ligase	GLYMA_05G046900	Citrulline--aspartate ligase OS=Glycine max OX=3847 GN=GLYMA_05G046900 PE=3 SV=1	68.402	35	13	41	3	404	44.5	5.66	120.04	13		0	1	2.27647e+06	2.36263e+06	2.10069e+06	2.06227e+06	2.59663e+06	2.02593e+06
I1LEC4	Tubulin alpha chain	100799688	Tubulin alpha chain OS=Glycine max OX=3847 GN=100799688 PE=3 SV=1	68.186	24	8	48	2	449	49.4	5.1	138.95	8	Phagosome	1	1	1.13878e+07	1.17315e+07	1.15304e+07	1.12974e+07	1.13126e+07	1.11754e+07
I1JFX0	Usp domain-containing protein	100804300	Usp domain-containing protein OS=Glycine max OX=3847 GN=100804300 PE=4 SV=1	68.124	39	5	47	5	191	20.7	7.17	171.06	5		0	1	4.39959e+07	4.39624e+07	4.44616e+07	4.15906e+07	4.5377e+07	4.37947e+07
I1JT28	Tubulin beta chain	100781525	Tubulin beta chain OS=Glycine max OX=3847 GN=100781525 PE=3 SV=1	67.92	21	8	30	2	449	50.6	4.87	98.91	8	Phagosome	2	1	3.24116e+06	2.93094e+06	3.06263e+06	2.68836e+06	2.88611e+06	2.69534e+06
I1KZW7	Pyrophosphate--fructose 6-phosphate 1-phosphotransferase subunit beta	100797925	Pyrophosphate--fructose 6-phosphate 1-phosphotransferase subunit beta OS=Glycine max OX=3847 GN=100797925 PE=3 SV=1	67.764	22	12	35	5	562	61.4	7.03	113.73	12	Metabolic pathways; Pentose phosphate pathway; Biosynthesis of secondary metabolites; Glycolysis / Gluconeogenesis; Fructose and mannose metabolism	8	1	5.40765e+07	5.25087e+07	5.26628e+07	5.31065e+07	5.66463e+07	5.26507e+07
Q9FQF3	Glutathione S-transferase GST 5	547576	Glutathione S-transferase GST 5 OS=Glycine max OX=3847 GN=547576 PE=2 SV=1	67.677	36	9	27	9	234	26.4	5.19	86.01	9	Glutathione metabolism	0	1	1.62871e+07	1.66151e+07	1.62836e+07	1.6323e+07	1.85867e+07	1.63762e+07
I1JVV8		100809690	Uncharacterized protein OS=Glycine max OX=3847 GN=100809690 PE=3 SV=2	67.67	15	15	29	15	1053	117.4	6.14	87.98	15		0	1	2.6288e+07	2.74854e+07	2.66557e+07	2.71907e+07	2.85683e+07	2.69297e+07
A0A0R0I5G1	Valyl-tRNA synthetase	100798111	Valyl-tRNA synthetase OS=Glycine max OX=3847 GN=100798111 PE=3 SV=1	67.42	14	13	23	13	1088	124.7	6.89	64.88	13		0	1	1.76566e+07	1.80076e+07	1.71449e+07	1.81565e+07	1.73379e+07	1.78455e+07
I1JMQ3	HABP4_PAI-RBP1 domain-containing protein	100791259	HABP4_PAI-RBP1 domain-containing protein OS=Glycine max OX=3847 GN=100791259 PE=4 SV=1	67.408	26	10	48	9	368	39.1	6.02	139.22	10		0	1	6.85187e+07	7.05535e+07	7.04914e+07	7.15845e+07	7.62796e+07	7.07277e+07
I1KM25	Polyadenylate-binding protein	100780329	Polyadenylate-binding protein OS=Glycine max OX=3847 GN=100780329 PE=3 SV=1	67.285	19	10	34	1	651	70.9	7.75	106	10	RNA degradation; RNA transport; mRNA surveillance pathway	0	1	4.03139e+06	4.2818e+06	4.04872e+06	4.01794e+06	4.38078e+06	4.12826e+06
Q9SWB2	Seed maturation protein PM41	PM41	Seed maturation protein PM41 OS=Glycine max OX=3847 GN=PM41 PE=2 SV=1	67.149	68	8	108	8	78	8.2	4.97	320.97	8		0	1	2.78605e+08	2.71467e+08	2.72659e+08	2.73709e+08	3.36599e+08	2.46417e+08
I1L4Z3	RRM domain-containing protein	100797009	RRM domain-containing protein OS=Glycine max OX=3847 GN=100797009 PE=4 SV=1	67.061	31	10	32	2	280	29.8	6.15	98.49	10		0	1	2.5161e+06	2.41137e+06	2.44583e+06	2.46826e+06	2.62338e+06	2.63871e+06
I1LPL2	60S ribosomal protein L7a	100775472	60S ribosomal protein L7a OS=Glycine max OX=3847 GN=100775472 PE=3 SV=1	66.965	40	14	52	6	259	29.4	10.2	140.95	14	Ribosome	10	1	1.28461e+08	1.31033e+08	1.29625e+08	1.33849e+08	1.42952e+08	1.341e+08
C6ZHS4	Eukaryotic translation initiation factor 5A	100499632	Eukaryotic translation initiation factor 5A OS=Glycine max OX=3847 GN=100499632 PE=2 SV=1	66.89	66	10	61	4	160	17.5	5.99	179.69	10		7	1	2.30936e+08	2.29129e+08	2.28259e+08	2.30405e+08	2.45628e+08	2.3015e+08
I1KS98	UBA domain-containing protein	100794687	UBA domain-containing protein OS=Glycine max OX=3847 GN=100794687 PE=4 SV=1	66.859	26	7	18	7	415	46.7	6.33	61.37	7		0	1	1.51811e+07	1.57183e+07	1.64079e+07	1.56616e+07	1.68224e+07	1.58756e+07
I1KZJ9	Diadenosine tetraphosphate synthetase	100810476	Diadenosine tetraphosphate synthetase OS=Glycine max OX=3847 GN=100810476 PE=3 SV=1	66.798	18	13	35	13	725	81	7.39	102.08	13	Aminoacyl-tRNA biosynthesis	0	1	6.11517e+07	6.27185e+07	6.1338e+07	6.2842e+07	6.05598e+07	6.36658e+07
C6SY73	Ribosomal_L28e domain-containing protein	100499921	Ribosomal_L28e domain-containing protein OS=Glycine max OX=3847 GN=100499921 PE=2 SV=1	66.711	49	10	48	1	150	16.9	10.7	138.36	10	Ribosome	0	1	3.21527e+06	3.30334e+06	3.48941e+06	3.56819e+06	3.49985e+06	3.51719e+06
A0A0R0K6A7	14_3_3 domain-containing protein	GLYMA_04G092600	14_3_3 domain-containing protein OS=Glycine max OX=3847 GN=GLYMA_04G092600 PE=3 SV=1	66.676	34	10	45	3	250	28.2	4.89	137.73	10		7	1	2.93815e+07	3.02342e+07	2.88764e+07	2.87884e+07	2.92936e+07	2.91383e+07
I1NAH1		100806808	Uncharacterized protein OS=Glycine max OX=3847 GN=100806808 PE=4 SV=1	66.605	40	10	76	6	256	28.3	7.06	175.6	10		0	1	3.99468e+07	3.98901e+07	4.0186e+07	4.0852e+07	5.08747e+07	4.14312e+07
A0A0R0EDI1	PPM-type phosphatase domain-containing protein	GLYMA_U025900	PPM-type phosphatase domain-containing protein OS=Glycine max OX=3847 GN=GLYMA_U025900 PE=4 SV=1	66.585	40	10	45	2	282	30.9	7.06	147.42	10		1	1	1.16154e+07	1.08011e+07	1.11142e+07	1.10952e+07	9.96309e+06	1.10714e+07
I1KYW3		100798239	Uncharacterized protein OS=Glycine max OX=3847 GN=100798239 PE=3 SV=1	66.405	30	7	94	7	203	22.6	7.24	318.91	7		0	1	2.79454e+08	3.00813e+08	2.66431e+08	3.28715e+08	3.19963e+08	3.05616e+08
A7LCD6	Lipoxygenase	LOX10	Lipoxygenase OS=Glycine max OX=3847 GN=LOX10 PE=2 SV=1	66.315	7	8	180	1	866	97.2	6.4	470.3	8	Linoleic acid metabolism	0	1	266181	225767	253633	257644	242667	274622
I1KUX8	Ribosomal_L28e domain-containing protein	GLYMA_08G196500	Ribosomal_L28e domain-containing protein OS=Glycine max OX=3847 GN=GLYMA_08G196500 PE=3 SV=1	66.057	49	11	52	2	150	16.9	10.93	149.62	11		12	1	1.13368e+08	1.15425e+08	1.15065e+08	1.19094e+08	1.25922e+08	1.19624e+08
I1NH59	RanBD1 domain-containing protein	100781537	RanBD1 domain-containing protein OS=Glycine max OX=3847 GN=100781537 PE=4 SV=1	65.94	30	6	33	3	223	24.7	4.86	131.33	6		3	1	4.02441e+07	4.19315e+07	4.01842e+07	4.08937e+07	4.27684e+07	4.05859e+07
I1K4Q5	Ribosomal_L6e_N domain-containing protein	100809343	Ribosomal_L6e_N domain-containing protein OS=Glycine max OX=3847 GN=100809343 PE=3 SV=1	65.92	41	10	32	1	232	25.8	10.18	98.47	10		0	1	824161	817695	811951	892499	912604	880179
I1KQH1	Tr-type G domain-containing protein	GLYMA_08G051200	Tr-type G domain-containing protein OS=Glycine max OX=3847 GN=GLYMA_08G051200 PE=3 SV=1	65.777	23	12	33	1	504	56.3	5.26	102.94	12		0	1	186906	182577	205084	185925	192532	192477
I1KVR6	Coatomer subunit beta	100814417	Coatomer subunit beta OS=Glycine max OX=3847 GN=100814417 PE=4 SV=1	65.774	16	14	34	2	950	105.9	5.8	94.33	14		13	1	2.98932e+07	2.97523e+07	2.94674e+07	3.01613e+07	3.01313e+07	3.02488e+07
C6T3W3	Ribosomal_L18e/L15P domain-containing protein	100527293	Ribosomal_L18e/L15P domain-containing protein OS=Glycine max OX=3847 GN=100527293 PE=2 SV=1	65.702	56	8	47	1	146	16.4	10.59	135.17	8	Ribosome	0	1	3.37592e+06	3.69821e+06	3.44853e+06	3.03892e+06	2.96648e+06	3.20576e+06
K7KHJ7	RRM domain-containing protein	100806292	RRM domain-containing protein OS=Glycine max OX=3847 GN=100806292 PE=4 SV=1	65.655	54	7	31	5	185	18	8.12	86.92	7		1	1	1.38367e+07	1.38567e+07	1.46475e+07	1.45728e+07	1.69163e+07	1.52757e+07
C6SX86	Ribosomal_L18e/L15P domain-containing protein	100305936	Ribosomal_L18e/L15P domain-containing protein OS=Glycine max OX=3847 GN=100305936 PE=2 SV=1	65.584	56	8	48	1	146	16.4	10.68	139.27	8	Ribosome	3	1	3.10939e+07	2.95628e+07	3.33591e+07	2.90531e+07	2.90118e+07	3.41233e+07
K7LNW5		GLYMA_11G099300	Uncharacterized protein OS=Glycine max OX=3847 GN=GLYMA_11G099300 PE=3 SV=1	65.555	42	9	29	9	233	24.8	7.65	94.92	9		0	1	1.89269e+07	1.98704e+07	1.92347e+07	1.99821e+07	2.0264e+07	1.94647e+07
A0A0R0FHA5		GLYMA_17G053800	Uncharacterized protein OS=Glycine max OX=3847 GN=GLYMA_17G053800 PE=3 SV=1	65.515	28	9	24	1	379	43.5	4.5	97.45	9		10	1	3.69417e+07	3.8055e+07	3.88492e+07	3.9587e+07	3.97979e+07	3.91077e+07
C6T5C9		100527770	Uncharacterized protein OS=Glycine max OX=3847 GN=100527770 PE=2 SV=1	65.438	30	6	26	6	253	27.6	6.87	85.96	6		0	1	2.85157e+07	2.96536e+07	3.00616e+07	3.01589e+07	2.8081e+07	3.01771e+07
I1KYK0		100814766	Uncharacterized protein OS=Glycine max OX=3847 GN=100814766 PE=3 SV=1	65.289	20	5	27	2	415	43.7	6.24	104.94	5		5	1	1.9893e+07	2.0202e+07	1.98409e+07	2.02349e+07	2.24504e+07	2.03166e+07
I1K964	Proteasome subunit beta	GLYMA_06G078500	Proteasome subunit beta OS=Glycine max OX=3847 GN=GLYMA_06G078500 PE=3 SV=1	64.99	50	11	43	2	233	25.1	5.55	113.79	11		12	1	8.63003e+07	8.65772e+07	8.87909e+07	9.01443e+07	8.90986e+07	8.84727e+07
K7KA83	E1 ubiquitin-activating enzyme	100811391	E1 ubiquitin-activating enzyme OS=Glycine max OX=3847 GN=100811391 PE=3 SV=1	64.949	13	15	45	2	1092	120.5	5.25	132.66	15	Ubiquitin mediated proteolysis	0	1	3.36394e+06	3.19172e+06	3.2224e+06	3.14928e+06	2.82446e+06	3.09254e+06
C6TIQ5	PKS_ER domain-containing protein	100809668	PKS_ER domain-containing protein OS=Glycine max OX=3847 GN=100809668 PE=2 SV=1	64.771	30	9	27	9	343	37.9	6.32	91.73	9		0	1	2.80583e+07	2.82896e+07	2.70858e+07	2.79721e+07	2.75647e+07	2.80804e+07
I1KIE8		102663482	Uncharacterized protein OS=Glycine max OX=3847 GN=102663482 PE=3 SV=1	64.714	45	12	29	3	299	32.3	5.74	101.21	12	Monoterpenoid biosynthesis; Biosynthesis of secondary metabolites	0	1	2.11212e+06	2.05339e+06	2.00167e+06	1.86231e+06	2.03246e+06	1.94134e+06
K7ML14	H(+)-exporting diphosphatase	GLYMA_17G108500	H(+)-exporting diphosphatase OS=Glycine max OX=3847 GN=GLYMA_17G108500 PE=3 SV=1	64.643	12	9	24	8	754	78.9	5.33	75.89	9		1	1	2.67029e+07	2.62309e+07	2.67186e+07	2.68682e+07	2.75841e+07	2.78006e+07
I1LY07		100785314	Uncharacterized protein OS=Glycine max OX=3847 GN=100785314 PE=3 SV=1	64.55	29	9	24	1	365	41.9	4.45	97.13	9		0	1	770678	754673	736155	797377	861687	769502
C6SVL1	Ribosomal protein	100305550	Ribosomal protein OS=Glycine max OX=3847 GN=100305550 PE=2 SV=1	64.472	48	9	42	2	216	24.6	9.82	115.31	9	Ribosome	0	1	5.94267e+06	5.83695e+06	5.90781e+06	5.74747e+06	5.56174e+06	5.89377e+06
I1JS37		GLYMA_03G260900	Uncharacterized protein OS=Glycine max OX=3847 GN=GLYMA_03G260900 PE=3 SV=1	64.467	25	2	9	2	164	17.4	8.43	50.32	2		0	1	6.2481e+06	6.14961e+06	6.34914e+06	6.70605e+06	5.76128e+06	6.26504e+06
I1J6K4		100808526	Uncharacterized protein OS=Glycine max OX=3847 GN=100808526 PE=3 SV=2	64.416	16	14	34	14	928	102.9	6.7	95.9	14		0	1	4.4013e+07	4.33185e+07	4.34192e+07	4.29131e+07	3.89546e+07	4.20242e+07
C6TLD1	40S ribosomal protein S6		40S ribosomal protein S6 OS=Glycine max OX=3847 PE=2 SV=1	64.412	30	8	48	1	248	28.1	10.64	132.89	8		0	1	1.81691e+06	1.68961e+06	1.85449e+06	1.72141e+06	1.81503e+06	1.82224e+06
I1KC56		100781379	Uncharacterized protein OS=Glycine max OX=3847 GN=100781379 PE=3 SV=1	64.38	23	11	33	3	487	53.3	6.8	93.34	11		9	1	3.22541e+07	3.27256e+07	3.38343e+07	3.36666e+07	3.31902e+07	3.31446e+07
C6TBY0	60S ribosomal protein L7a	100797399	60S ribosomal protein L7a OS=Glycine max OX=3847 GN=100797399 PE=2 SV=1	64.372	38	13	46	1	260	29.6	10.18	140.2	13	Ribosome	0	1	6.49912e+06	6.52912e+06	6.49256e+06	6.35148e+06	6.71339e+06	6.61366e+06
K7KYV6	Lipoxygenase	GLYMA_07G006700	Lipoxygenase OS=Glycine max OX=3847 GN=GLYMA_07G006700 PE=3 SV=1	64.351	8	6	82	1	570	63.9	6.37	255.69	6		0	1	1.62863e+06	2.1793e+06	1.66703e+06	1.68962e+06	2.86442e+06	1.80291e+06
I7AI86	Ferritin	Fer2-2	Ferritin OS=Glycine max OX=3847 GN=Fer2-2 PE=2 SV=1	64.33	41	9	33	4	249	27.8	5.96	103.29	9		3	1	5.62586e+07	7.47609e+07	5.78589e+07	5.59972e+07	7.74147e+07	5.88291e+07
A0A0R4J3L5	Proteasome subunit alpha type	732640	Proteasome subunit alpha type OS=Glycine max OX=3847 GN=732640 PE=3 SV=1	64.295	43	10	27	1	246	27.4	5.86	99.71	10		0	1	137711	107451	119119	133726	159341	119656
A0A0R0KWB3	60S ribosomal protein L7a	100819609	60S ribosomal protein L7a OS=Glycine max OX=3847 GN=100819609 PE=3 SV=1	64.273	38	13	48	1	260	29.6	10.18	145.2	13	Ribosome	5	1	4.84368e+07	4.83179e+07	5.1169e+07	5.21191e+07	5.3516e+07	5.29948e+07
I1M8A5	Proteasome subunit alpha type	100792921	Proteasome subunit alpha type OS=Glycine max OX=3847 GN=100792921 PE=3 SV=1	64.184	30	9	35	9	288	31.1	5.27	103.76	9	Proteasome	0	1	5.7937e+07	5.75894e+07	5.76889e+07	5.71968e+07	5.50539e+07	5.7244e+07
C6TGN6			Uncharacterized protein OS=Glycine max OX=3847 PE=2 SV=1	64.121	33	9	23	9	356	38.3	6.18	77.31	9		0	1	2.19879e+07	2.30043e+07	2.21896e+07	2.30283e+07	2.4197e+07	2.30109e+07
I1KKK0	Proteasome subunit alpha type	100793282	Proteasome subunit alpha type OS=Glycine max OX=3847 GN=100793282 PE=3 SV=1	63.947	38	10	44	3	250	27.3	7.09	116.62	10	Proteasome	8	1	4.99404e+07	4.99711e+07	5.06946e+07	5.10791e+07	4.88935e+07	5.10954e+07
I1KTD4	PCI domain-containing protein	100791893	PCI domain-containing protein OS=Glycine max OX=3847 GN=100791893 PE=3 SV=2	63.908	26	12	37	1	480	54.7	8.19	100.5	12	Proteasome	12	1	4.22423e+07	4.27425e+07	4.21959e+07	4.36171e+07	4.34019e+07	4.40971e+07
I1LDC1	RanBD1 domain-containing protein	100798469	RanBD1 domain-containing protein OS=Glycine max OX=3847 GN=100798469 PE=4 SV=1	63.894	31	6	24	3	218	24.2	4.83	88.8	6		0	1	1.01124e+07	1.08667e+07	1.04011e+07	1.03757e+07	1.09873e+07	1.06034e+07
I1NFK8		GLYMA_20G117100	Uncharacterized protein OS=Glycine max OX=3847 GN=GLYMA_20G117100 PE=3 SV=2	63.83	19	14	31	2	748	84.8	6.52	83.22	14		0	1	5.63827e+06	5.24844e+06	5.63131e+06	5.70325e+06	5.20518e+06	5.56123e+06
A0A0R4J669	Pyruvate kinase	100799747	Pyruvate kinase OS=Glycine max OX=3847 GN=100799747 PE=3 SV=1	63.828	31	16	49	1	526	57.9	6.8	128.42	16	Glycolysis / Gluconeogenesis; Biosynthesis of secondary metabolites; Metabolic pathways; Purine metabolism; Carbon metabolism; Pyruvate metabolism; Biosynthesis of amino acids	1	1	2.27773e+07	2.42373e+07	2.34473e+07	2.37764e+07	2.46195e+07	2.46511e+07
I1KTY9	Sulfurtransferase	100798053	Sulfurtransferase OS=Glycine max OX=3847 GN=100798053 PE=4 SV=1	63.826	24	8	33	2	379	41.8	6.86	107.26	8	Metabolic pathways; Sulfur relay system; Sulfur metabolism; Cysteine and methionine metabolism	7	1	1.49281e+07	1.50881e+07	1.52002e+07	1.52304e+07	1.54599e+07	1.53892e+07
C6TA09	S-formylglutathione hydrolase		S-formylglutathione hydrolase OS=Glycine max OX=3847 PE=2 SV=1	63.799	31	6	19	1	266	29.8	7.12	77.1	6		0	1	751814	669980	610972	710219	941504	653887
A0A0R4J2Q0		100791227	Uncharacterized protein OS=Glycine max OX=3847 GN=100791227 PE=3 SV=1	63.794	33	6	45	1	152	17.5	10.46	127.39	6	Ribosome	0	1	206124	186317	209459	217502	228208	205552
C6SWL4		100305777	Uncharacterized protein OS=Glycine max OX=3847 GN=100305777 PE=2 SV=1	63.793	38	7	48	1	181	20.4	10.23	138.72	7	Ribosome	7	1	5.33254e+07	5.36554e+07	5.40361e+07	5.56018e+07	6.08704e+07	5.61047e+07
I1N438	Vacuolar proton pump subunit B	100804483	Vacuolar proton pump subunit B OS=Glycine max OX=3847 GN=100804483 PE=3 SV=2	63.769	24	11	36	11	489	54.2	5.06	93.78	11	Phagosome; Oxidative phosphorylation; Metabolic pathways	0	1	3.98454e+07	4.07038e+07	3.98976e+07	3.96511e+07	4.21942e+07	4.01789e+07
I1JW21		GLYMA_04G132900	Uncharacterized protein OS=Glycine max OX=3847 GN=GLYMA_04G132900 PE=3 SV=1	63.56	64	10	58	1	143	16	10.24	150.67	10		2	1	1.71085e+07	1.61746e+07	1.59629e+07	1.68089e+07	1.75043e+07	1.70289e+07
I1KQE8	26S proteasome non-ATPase regulatory subunit 1 homolog	100817941	26S proteasome non-ATPase regulatory subunit 1 homolog OS=Glycine max OX=3847 GN=100817941 PE=3 SV=1	63.448	17	17	44	3	1006	109.5	5.36	114.77	17	Proteasome	14	1	4.63771e+07	4.77101e+07	4.75695e+07	4.95823e+07	4.83669e+07	4.9001e+07
I1N1W7		100777553	Uncharacterized protein OS=Glycine max OX=3847 GN=100777553 PE=3 SV=1	63.427	28	13	40	2	527	58.8	6.99	104.55	13		11	1	3.7749e+07	3.63109e+07	3.6635e+07	3.79637e+07	4.00156e+07	3.81458e+07
I1KEA0	Aldo_ket_red domain-containing protein	100779078	Aldo_ket_red domain-containing protein OS=Glycine max OX=3847 GN=100779078 PE=4 SV=1	63.344	34	11	37	6	343	37.8	6.55	122.78	11		0	1	1.95858e+07	1.94392e+07	1.97227e+07	1.96244e+07	1.94704e+07	1.96333e+07
I1KB09		GLYMA_06G135800	Uncharacterized protein OS=Glycine max OX=3847 GN=GLYMA_06G135800 PE=3 SV=1	63.299	50	2	12	1	111	11.2	4.72	75.45	2		0	1	1.41643e+06	1.41979e+06	1.25512e+06	1.37054e+06	1.3867e+06	1.29714e+06
I1KG56	Coatomer subunit beta	100802469	Coatomer subunit beta OS=Glycine max OX=3847 GN=100802469 PE=4 SV=1	63.223	17	14	33	2	950	106	5.87	92.72	14		0	1	1.12626e+06	1.10788e+06	1.12275e+06	1.13533e+06	1.13201e+06	1.11902e+06
I1JIA7	Indole-3-glycerol-phosphate synthase	100790882	Indole-3-glycerol-phosphate synthase OS=Glycine max OX=3847 GN=100790882 PE=3 SV=1	63.206	31	11	32	2	393	43.2	7.42	103.67	11	Biosynthesis of amino acids; Biosynthesis of secondary metabolites; Phenylalanine, tyrosine and tryptophan biosynthesis; Metabolic pathways	9	1	2.21533e+07	2.23665e+07	2.20879e+07	2.83056e+07	2.14838e+07	2.89876e+07
Q39839	Nucleoside diphosphate kinase 1		Nucleoside diphosphate kinase 1 OS=Glycine max OX=3847 PE=2 SV=1	63.153	45	7	80	1	149	16.4	6.32	233.02	7	Pyrimidine metabolism; MAPK signaling pathway - plant; Purine metabolism; Biosynthesis of secondary metabolites; Metabolic pathways	0	1	4.77201e+06	5.93504e+06	4.85579e+06	5.29798e+06	6.72908e+06	5.54989e+06
I1JZT5	Plasma membrane ATPase	100819324	Plasma membrane ATPase OS=Glycine max OX=3847 GN=100819324 PE=3 SV=1	63.104	13	13	28	2	955	105	6.73	90.92	13	Oxidative phosphorylation	0	1	922002	965670	950808	942124	958921	954687
I1MZW3	E1 ubiquitin-activating enzyme	100780392	E1 ubiquitin-activating enzyme OS=Glycine max OX=3847 GN=100780392 PE=3 SV=2	63.089	13	15	41	3	1112	123.7	5.25	114.07	15	Ubiquitin mediated proteolysis	0	1	9.04439e+06	9.22241e+06	9.16799e+06	8.92928e+06	8.45568e+06	8.99845e+06
C6SZW0	NAC-A/B domain-containing protein		NAC-A/B domain-containing protein OS=Glycine max OX=3847 PE=2 SV=1	63.021	42	5	21	1	203	22.1	4.59	95.51	5		1	1	3.85128e+06	3.87588e+06	3.92018e+06	3.91191e+06	4.03096e+06	4.04914e+06
I1MM44	Glyceraldehyde-3-phosphate dehydrogenase	100789951	Glyceraldehyde-3-phosphate dehydrogenase OS=Glycine max OX=3847 GN=100789951 PE=3 SV=1	63.008	28	10	37	8	418	44.8	8.65	104.06	10	Glycolysis / Gluconeogenesis; Biosynthesis of secondary metabolites; Metabolic pathways; Biosynthesis of amino acids; Carbon metabolism; Carbon fixation in photosynthetic organisms	1	1	2.20844e+07	2.13356e+07	2.14525e+07	2.26254e+07	2.05479e+07	2.2607e+07
I1MKY3		GLYMA_16G037900	Uncharacterized protein OS=Glycine max OX=3847 GN=GLYMA_16G037900 PE=4 SV=1	62.957	40	4	26	3	112	12.6	6.74	87.26	4		0	1	4.4068e+06	4.05373e+06	4.57136e+06	4.6844e+06	5.11526e+06	4.77425e+06
A0A0R4J455	Uricase	GLYMA_U032500	Uricase OS=Glycine max OX=3847 GN=GLYMA_U032500 PE=3 SV=1	62.954	32	8	21	3	309	35.1	8.29	72.03	8		6	1	2.72338e+07	2.76534e+07	2.75795e+07	2.74426e+07	2.49346e+07	2.6864e+07
K7LP97	RRM domain-containing protein	GLYMA_11G117600	RRM domain-containing protein OS=Glycine max OX=3847 GN=GLYMA_11G117600 PE=4 SV=1	62.856	44	6	19	4	170	16.9	8.12	75.01	6		0	1	8.47062e+06	8.04543e+06	7.904e+06	8.48505e+06	1.15296e+07	8.53816e+06
I1K099	Citrulline--aspartate ligase	GLYMA_05G046700	Citrulline--aspartate ligase OS=Glycine max OX=3847 GN=GLYMA_05G046700 PE=3 SV=1	62.751	26	13	41	1	476	52.3	7.01	108.65	13		3	1	1.157e+07	1.16042e+07	1.10275e+07	1.11904e+07	1.09939e+07	1.11134e+07
I1LEV4	Glutaminyl-tRNA synthetase	100812875	Glutaminyl-tRNA synthetase OS=Glycine max OX=3847 GN=100812875 PE=3 SV=1	62.586	20	15	29	3	794	90.2	6.44	78.05	15	Aminoacyl-tRNA biosynthesis; Metabolic pathways	14	1	2.68265e+07	2.72381e+07	2.71777e+07	2.75393e+07	2.64475e+07	2.67615e+07
I1KZ13		100811552	Uncharacterized protein OS=Glycine max OX=3847 GN=100811552 PE=3 SV=1	62.561	26	12	40	1	528	58.9	6.98	104.24	12		0	1	822865	694028	736990	690972	678964	719402
C6T7G4	AAA domain-containing protein		AAA domain-containing protein OS=Glycine max OX=3847 PE=2 SV=1	62.488	26	10	27	10	395	44.1	7.65	80.57	10	Proteasome	0	1	2.37016e+07	2.29689e+07	2.37758e+07	2.36936e+07	2.34274e+07	2.34495e+07
C6SVX0	SHSP domain-containing protein		SHSP domain-containing protein OS=Glycine max OX=3847 PE=2 SV=1	62.476	44	10	87	5	161	18.5	6.09	232.17	10	Protein processing in endoplasmic reticulum	2	1	1.68843e+08	1.65393e+08	1.64089e+08	1.43796e+08	1.78886e+08	1.42023e+08
I1JMY1	Non-reducing end alpha-L-arabinofuranosidase	100806458	Non-reducing end alpha-L-arabinofuranosidase OS=Glycine max OX=3847 GN=100806458 PE=3 SV=1	62.413	22	12	27	4	676	73.8	6.24	71.26	12	Amino sugar and nucleotide sugar metabolism	8	1	1.78581e+07	1.78425e+07	1.77998e+07	1.867e+07	1.69107e+07	1.87494e+07
I1N030	Alpha-1,4 glucan phosphorylase	100807501	Alpha-1,4 glucan phosphorylase OS=Glycine max OX=3847 GN=100807501 PE=3 SV=1	62.384	16	12	21	1	846	95.9	6.4	63.92	12	Metabolic pathways; Starch and sucrose metabolism; Biosynthesis of secondary metabolites	0	1	266449	294246	254880	242730	293923	247919
A0A0R0EW30	AAA domain-containing protein	100783650	AAA domain-containing protein OS=Glycine max OX=3847 GN=100783650 PE=3 SV=1	62.317	20	7	20	1	422	47.3	5.6	57.81	7	Proteasome	0	1	6.00449e+06	6.33769e+06	6.04463e+06	6.24562e+06	5.85629e+06	6.27199e+06
I1KHJ4	Aminotran_1_2 domain-containing protein	100776235	Aminotran_1_2 domain-containing protein OS=Glycine max OX=3847 GN=100776235 PE=4 SV=1	62.292	22	10	27	3	541	59.9	6.83	77.91	10	2-Oxocarboxylic acid metabolism; Arginine biosynthesis; Biosynthesis of amino acids; Carbon fixation in photosynthetic organisms; Metabolic pathways; Alanine, aspartate and glutamate metabolism; Carbon metabolism	7	1	4.38859e+07	4.4612e+07	4.49758e+07	4.71486e+07	4.26986e+07	4.58604e+07
O48551	Proteasome subunit alpha type-6	PAA1	Proteasome subunit alpha type-6 OS=Glycine max OX=3847 GN=PAA1 PE=2 SV=2	62.121	42	10	27	1	246	27.4	6.23	98.25	10	Proteasome	11	1	4.0568e+07	4.04602e+07	4.06566e+07	3.93846e+07	3.83993e+07	4.06161e+07
I1M4L7	Beta-galactosidase	100804036	Beta-galactosidase OS=Glycine max OX=3847 GN=100804036 PE=3 SV=1	61.872	14	10	34	3	840	91.6	6.76	106.83	10		3	1	1.06711e+07	1.04323e+07	1.09696e+07	9.94632e+06	8.64385e+06	1.02657e+07
A0A0R0K5N2	AAA domain-containing protein	GLYMA_05G212900	AAA domain-containing protein OS=Glycine max OX=3847 GN=GLYMA_05G212900 PE=4 SV=1	61.658	20	16	33	2	840	93.6	6.33	103.8	16		0	1	1.10589e+06	1.03994e+06	1.04887e+06	1.11271e+06	1.06874e+06	1.06862e+06
A0A0R4J5N5	PCI domain-containing protein	GLYMA_17G127100	PCI domain-containing protein OS=Glycine max OX=3847 GN=GLYMA_17G127100 PE=4 SV=1	61.552	34	14	33	14	386	44.5	5.5	89.35	14		0	1	4.68201e+07	4.64277e+07	4.6418e+07	4.68109e+07	4.42596e+07	4.64624e+07
A0A0R4J4W3	AAA domain-containing protein	100802442	AAA domain-containing protein OS=Glycine max OX=3847 GN=100802442 PE=3 SV=1	61.493	31	13	39	13	443	49.3	6.21	124.54	13	Proteasome	0	1	5.36854e+07	5.37202e+07	5.23275e+07	5.37906e+07	5.46537e+07	5.40552e+07
I1LPJ9		100779929	Uncharacterized protein OS=Glycine max OX=3847 GN=100779929 PE=4 SV=1	61.233	24	17	40	10	744	77.5	5.49	105.79	17		0	1	1.76579e+07	1.69019e+07	1.79152e+07	1.78279e+07	1.65218e+07	1.82276e+07
I1LWI1	Plasma membrane ATPase	GLYMA_13G065400	Plasma membrane ATPase OS=Glycine max OX=3847 GN=GLYMA_13G065400 PE=3 SV=1	61.189	16	14	32	3	888	97.7	8.03	100.52	14		12	1	1.88452e+07	1.90578e+07	1.95301e+07	1.93373e+07	2.04654e+07	1.94943e+07
I1N898	Tubulin alpha chain	100796371	Tubulin alpha chain OS=Glycine max OX=3847 GN=100796371 PE=3 SV=1	61.153	23	8	39	3	451	49.9	5.1	104.77	8	Phagosome	6	1	4.23065e+07	4.12601e+07	4.27844e+07	4.17319e+07	4.26502e+07	4.14102e+07
A0A0R0EV63	GTP_EFTU_D3 domain-containing protein (Fragment)	GLYMA_19G078900	GTP_EFTU_D3 domain-containing protein (Fragment) OS=Glycine max OX=3847 GN=GLYMA_19G078900 PE=4 SV=1	60.957	43	6	47	1	154	16.9	9.23	139.41	6		0	1	2.72464e+06	2.98267e+06	2.67418e+06	2.93763e+06	3.00034e+06	2.92722e+06
C6SV67	RRM domain-containing protein		RRM domain-containing protein OS=Glycine max OX=3847 PE=2 SV=1	60.897	23	3	37	1	156	16.4	6.16	117.49	3		0	1	1.02661e+06	1.0613e+06	1.02064e+06	1.44044e+06	877578	1.42961e+06
A0A0R0GA14	SHSP domain-containing protein	100779969	SHSP domain-containing protein OS=Glycine max OX=3847 GN=100779969 PE=3 SV=1	60.885	50	10	54	6	159	17.9	7.5	140.46	10	Protein processing in endoplasmic reticulum	0	1	1.47748e+08	1.42275e+08	1.44899e+08	1.37348e+08	1.68764e+08	1.33947e+08
I1M261	Allantoinase	100810258	Allantoinase OS=Glycine max OX=3847 GN=100810258 PE=3 SV=1	60.767	20	9	37	2	513	56.7	5.85	105.9	9	Purine metabolism; Metabolic pathways	0	1	1.87986e+07	1.87162e+07	1.92995e+07	1.87621e+07	2.24119e+07	1.91257e+07
I1N8M5	NAC-A/B domain-containing protein	100791967	NAC-A/B domain-containing protein OS=Glycine max OX=3847 GN=100791967 PE=4 SV=1	60.757	43	5	20	1	201	21.9	4.54	89.34	5		0	1	83934.5	80605.6	85698.3	72765.3	48016.7	76219.3
I1JYL8	Cytochrome b5 heme-binding domain-containing protein	100499823	Cytochrome b5 heme-binding domain-containing protein OS=Glycine max OX=3847 GN=100499823 PE=3 SV=1	60.727	48	5	24	4	134	15.3	5.34	102.45	5		1	1	1.89893e+07	1.85595e+07	1.8968e+07	1.86633e+07	1.92993e+07	1.88345e+07
I1K5F2	Tr-type G domain-containing protein	100784412	Tr-type G domain-containing protein OS=Glycine max OX=3847 GN=100784412 PE=3 SV=1	60.715	26	13	33	2	504	56.1	5.17	98.69	13	mRNA surveillance pathway	12	1	2.89337e+07	2.82102e+07	2.911e+07	2.94742e+07	2.85098e+07	2.98158e+07
I1KQU2	Aminotran_1_2 domain-containing protein	100807796	Aminotran_1_2 domain-containing protein OS=Glycine max OX=3847 GN=100807796 PE=3 SV=1	60.618	28	10	26	10	458	49.9	7.09	81.95	10	Biosynthesis of secondary metabolites; Metabolic pathways; Biosynthesis of amino acids; Lysine biosynthesis	0	1	5.13886e+07	5.29729e+07	5.12593e+07	5.18572e+07	5.40838e+07	5.20347e+07
I1LDS8	Cytochrome b5 heme-binding domain-containing protein	100791779	Cytochrome b5 heme-binding domain-containing protein OS=Glycine max OX=3847 GN=100791779 PE=4 SV=1	60.614	38	8	32	5	235	25.9	5.11	106.86	8		4	1	2.82103e+07	2.78055e+07	2.77414e+07	2.86958e+07	2.74404e+07	2.8765e+07
I1KJQ5	Eukaryotic translation initiation factor 3 subunit B	100817394	Eukaryotic translation initiation factor 3 subunit B OS=Glycine max OX=3847 GN=100817394 PE=3 SV=1	60.445	18	10	29	1	718	82.6	5.25	93.2	10	RNA transport	0	1	880590	848358	875123	870533	922668	853246
I1LPK4	Alanine--tRNA ligase	GLYMA_12G027800	Alanine--tRNA ligase OS=Glycine max OX=3847 GN=GLYMA_12G027800 PE=3 SV=2	60.439	13	14	49	1	942	103.6	5.96	129.99	14		0	1	1.34673e+06	1.28965e+06	1.26977e+06	1.25544e+06	1.44442e+06	1.27247e+06
I1JK05	Eukaryotic translation initiation factor 3 subunit B	100779711	Eukaryotic translation initiation factor 3 subunit B OS=Glycine max OX=3847 GN=100779711 PE=3 SV=1	60.294	18	10	28	1	718	82.7	5.22	87.64	10	RNA transport	10	1	2.57141e+07	2.63562e+07	2.58277e+07	2.61598e+07	2.5287e+07	2.60686e+07
C6T9M6	Reticulon-like protein		Reticulon-like protein OS=Glycine max OX=3847 PE=2 SV=1	60.248	25	5	51	5	212	24.2	8.81	156.67	5		0	1	1.15752e+08	1.06351e+08	1.04992e+08	1.08737e+08	1.03878e+08	1.13115e+08
I1MK72	Aminotran_1_2 domain-containing protein	GLYMA_16G013900	Aminotran_1_2 domain-containing protein OS=Glycine max OX=3847 GN=GLYMA_16G013900 PE=4 SV=1	60.067	20	9	25	2	536	59.4	6.58	76.75	9		0	1	3.31507e+06	3.30085e+06	3.31211e+06	3.28184e+06	3.46824e+06	3.32604e+06
C6TCX8	OMPdecase		OMPdecase OS=Glycine max OX=3847 PE=2 SV=1	59.947	27	14	32	14	478	51.7	6.8	99.48	14	Metabolic pathways; Pyrimidine metabolism	0	1	3.75238e+07	3.78147e+07	3.62645e+07	3.84773e+07	4.05196e+07	3.78787e+07
A0A0R0HCG7	PH domain-containing protein	GLYMA_11G039900	PH domain-containing protein OS=Glycine max OX=3847 GN=GLYMA_11G039900 PE=4 SV=1	59.647	3	14	23	14	4321	484.4	6.16	68.7	14		0	1	1.39279e+07	1.43311e+07	1.39463e+07	1.37578e+07	1.36121e+07	1.38768e+07
I1LFD6	DHAR class glutathione S-transferase	100819803	DHAR class glutathione S-transferase OS=Glycine max OX=3847 GN=100819803 PE=2 SV=1	59.647	51	8	25	4	213	23.4	6.43	98.76	8		0	1	1.65328e+07	1.75474e+07	1.62333e+07	1.64782e+07	1.7073e+07	1.66308e+07
I1NFB9	Diphosphomevalonate decarboxylase	100800990	Diphosphomevalonate decarboxylase OS=Glycine max OX=3847 GN=100800990 PE=3 SV=1	59.538	22	8	21	8	421	46.4	6.2	50.6	8	Terpenoid backbone biosynthesis; Biosynthesis of secondary metabolites; Metabolic pathways	0	1	2.35138e+07	2.34284e+07	2.34992e+07	2.32457e+07	2.41881e+07	2.3395e+07
I1NAI6	Glutaredoxin-dependent peroxiredoxin	100783307	Glutaredoxin-dependent peroxiredoxin OS=Glycine max OX=3847 GN=100783307 PE=3 SV=1	59.479	45	6	24	6	215	23	7.96	91.12	6		0	1	1.74929e+07	1.75724e+07	1.70366e+07	1.65084e+07	1.69288e+07	1.64984e+07
A0A0R4J3L4	Usp domain-containing protein	100817735	Usp domain-containing protein OS=Glycine max OX=3847 GN=100817735 PE=4 SV=1	59.468	22	5	23	3	255	27.4	6.3	90.83	5		2	1	2.4195e+07	2.38565e+07	2.41248e+07	2.38469e+07	2.61487e+07	2.42763e+07
I1NEH6	Aldo_ket_red domain-containing protein	100807722	Aldo_ket_red domain-containing protein OS=Glycine max OX=3847 GN=100807722 PE=3 SV=1	59.202	35	12	33	1	328	36.6	7.74	90.87	12		0	1	647805	674339	646159	616257	702359	658238
I1LRP3	Endoplasmic reticulum transmembrane protein	GLYMA_12G097500	Endoplasmic reticulum transmembrane protein OS=Glycine max OX=3847 GN=GLYMA_12G097500 PE=3 SV=1	59.191	33	7	23	1	221	25	9.03	86.03	7		0	1	4.33632e+06	4.17009e+06	4.32919e+06	4.43028e+06	4.04388e+06	4.43548e+06
A0A0R0GAK0		GLYMA_14G061500	Uncharacterized protein OS=Glycine max OX=3847 GN=GLYMA_14G061500 PE=3 SV=1	59.162	24	5	29	1	289	30.6	8.4	95.22	5		0	1	1.77038e+07	1.85846e+07	1.76175e+07	1.75641e+07	2.10842e+07	1.77098e+07
I1LTJ5	Beta-galactosidase	100820539	Beta-galactosidase OS=Glycine max OX=3847 GN=100820539 PE=3 SV=1	59.088	14	11	31	6	840	91.8	6.87	94.46	11		6	1	5.51562e+07	5.35801e+07	5.62863e+07	5.4197e+07	4.84748e+07	5.44477e+07
I1M984	Aspartate--tRNA ligase	100788164	Aspartate--tRNA ligase OS=Glycine max OX=3847 GN=100788164 PE=3 SV=1	59.064	32	14	31	5	543	60.2	6.1	76.62	14	Aminoacyl-tRNA biosynthesis	9	1	2.62531e+07	2.60351e+07	2.6304e+07	2.6767e+07	2.67073e+07	2.66166e+07
C6TI33	Obg-like ATPase 1		Obg-like ATPase 1 OS=Glycine max OX=3847 PE=2 SV=1	59.009	33	12	35	12	394	44.4	6.8	118.67	12		0	1	4.68923e+07	4.73541e+07	4.65742e+07	4.81122e+07	5.03026e+07	4.68918e+07
I1KV08	Alpha-MPP	100794691	Alpha-MPP OS=Glycine max OX=3847 GN=100794691 PE=3 SV=1	58.943	18	9	34	1	505	54.4	6.21	101.59	9		0	1	1.24726e+06	1.25552e+06	1.24048e+06	1.24965e+06	1.28403e+06	1.25825e+06
I1LCI3	Superoxide dismutase	GLYMA_10G193500	Superoxide dismutase OS=Glycine max OX=3847 GN=GLYMA_10G193500 PE=3 SV=1	58.799	42	9	45	3	244	27.5	5.66	152.38	9		0	1	1.87283e+07	1.86749e+07	1.92533e+07	1.91452e+07	1.77131e+07	1.88981e+07
I1KP94	Glutathione peroxidase	100306295	Glutathione peroxidase OS=Glycine max OX=3847 GN=100306295 PE=3 SV=1	58.793	28	9	61	7	225	25.1	9.06	179.97	9	Arachidonic acid metabolism; Glutathione metabolism	2	1	1.07377e+08	1.06239e+08	1.0557e+08	1.71417e+08	1.0461e+08	1.74965e+08
I1NJ46	Importin subunit alpha	100797267	Importin subunit alpha OS=Glycine max OX=3847 GN=100797267 PE=3 SV=1	58.756	17	7	23	2	532	58.9	5.38	86.58	7		5	1	9.84638e+06	9.97598e+06	9.62395e+06	9.62955e+06	9.81335e+06	9.74926e+06
C6T4R9	Ubiquitin	100527579	Ubiquitin OS=Glycine max OX=3847 GN=100527579 PE=2 SV=1	58.669	48	7	131	2	155	17.7	9.74	350.53	7	Ribosome	0	1	2.46808e+07	2.5903e+07	2.57352e+07	2.51137e+07	2.91628e+07	2.78143e+07
I1KU39	Protein-synthesizing GTPase	100805852	Protein-synthesizing GTPase OS=Glycine max OX=3847 GN=100805852 PE=4 SV=1	58.626	30	11	14	11	466	50.9	8.68	48.09	11	RNA transport	0	1	1.61773e+07	1.435e+07	1.57062e+07	1.58752e+07	1.42335e+07	1.56843e+07
I1M9F7	Aspartate aminotransferase	100811514	Aspartate aminotransferase OS=Glycine max OX=3847 GN=100811514 PE=3 SV=1	58.617	29	12	22	4	463	50.6	7.9	57.57	12	Isoquinoline alkaloid biosynthesis; Arginine and proline metabolism; Tyrosine metabolism; Arginine biosynthesis; Tropane, piperidine and pyridine alkaloid biosynthesis; Metabolic pathways; Biosynthesis of secondary metabolites; Cysteine and methionine metabolism; Biosynthesis of amino acids; Phenylalanine metabolism; Alanine, aspartate and glutamate metabolism; 2-Oxocarboxylic acid metabolism; Ph…	7	1	1.28409e+07	1.28495e+07	1.21534e+07	1.21843e+07	1.23389e+07	1.20642e+07
I1JJB5	Dihydrolipoyllysine-residue succinyltransferase	100799149	Dihydrolipoyllysine-residue succinyltransferase OS=Glycine max OX=3847 GN=100799149 PE=3 SV=1	58.585	21	8	32	3	464	50.5	9.23	103.47	8	Lysine degradation; Biosynthesis of secondary metabolites; Citrate cycle (TCA cycle); Carbon metabolism; Metabolic pathways	8	1	2.00811e+07	2.04006e+07	2.01274e+07	2.04397e+07	2.13567e+07	2.00451e+07
A0A0R0LAF9	Proteasome subunit alpha type	102662733	Proteasome subunit alpha type OS=Glycine max OX=3847 GN=102662733 PE=3 SV=1	58.578	34	9	41	2	250	27.3	6.24	108.43	9	Proteasome	0	1	4.37773e+06	4.12813e+06	4.5247e+06	4.50311e+06	3.94705e+06	4.4937e+06
I1LAJ3	Aldo_ket_red domain-containing protein	100781297	Aldo_ket_red domain-containing protein OS=Glycine max OX=3847 GN=100781297 PE=3 SV=1	58.569	35	12	35	1	328	36.6	7.74	98.85	12		14	1	3.00915e+07	3.06417e+07	2.97678e+07	2.96636e+07	3.15048e+07	2.99662e+07
A0A0R4J305	AAA domain-containing protein	100788475	AAA domain-containing protein OS=Glycine max OX=3847 GN=100788475 PE=3 SV=1	58.533	22	10	33	10	398	44.6	8.19	97.94	10	Proteasome	0	1	2.98061e+07	3.04174e+07	3.03402e+07	3.04898e+07	2.99648e+07	3.04811e+07
I1K3J0	Signal recognition particle subunit SRP72	100791472	Signal recognition particle subunit SRP72 OS=Glycine max OX=3847 GN=100791472 PE=3 SV=1	58.507	15	8	16	2	662	73.1	8.91	59.63	8	Protein export	6	1	1.26184e+07	1.27936e+07	1.36871e+07	1.30664e+07	1.3563e+07	1.37253e+07
I1MEK5	40S ribosomal protein S6	100800507	40S ribosomal protein S6 OS=Glycine max OX=3847 GN=100800507 PE=3 SV=1	58.328	30	8	52	2	249	28.3	10.71	163.69	8	Ribosome	0	1	1.47018e+07	1.42619e+07	1.49252e+07	1.45792e+07	1.64473e+07	1.54652e+07
A0A0R0GHQ9		100796802	Uncharacterized protein OS=Glycine max OX=3847 GN=100796802 PE=4 SV=1	58.308	23	7	32	1	355	39.1	8.07	101.7	7		0	1	3.8512e+06	3.56566e+06	3.61874e+06	3.7984e+06	3.28424e+06	3.62742e+06
A0A0R0JPJ7	ATP synthase subunit gamma	100813657	ATP synthase subunit gamma OS=Glycine max OX=3847 GN=100813657 PE=3 SV=1	58.295	42	11	34	11	280	30.7	8.48	113.55	11		0	1	3.50733e+07	3.62472e+07	3.61452e+07	3.57948e+07	3.69752e+07	3.6188e+07
I1LHN4		100803268	Uncharacterized protein OS=Glycine max OX=3847 GN=100803268 PE=3 SV=1	58.28	19	10	26	4	657	73.2	5.85	85.32	10		6	1	2.2467e+07	2.23773e+07	2.26518e+07	2.28602e+07	2.18305e+07	2.32073e+07
I1KPH6	6-phosphogluconate dehydrogenase, decarboxylating	100803740	6-phosphogluconate dehydrogenase, decarboxylating OS=Glycine max OX=3847 GN=100803740 PE=3 SV=1	58.27	31	15	31	4	495	53.7	6.57	83.6	15	Metabolic pathways; Pentose phosphate pathway; Carbon metabolism; Glutathione metabolism; Biosynthesis of secondary metabolites	11	1	4.05592e+07	4.10567e+07	4.08982e+07	4.21405e+07	4.16338e+07	4.14961e+07
I1LN92		100800781	Uncharacterized protein OS=Glycine max OX=3847 GN=100800781 PE=3 SV=1	58.113	38	7	47	1	181	20.4	10.23	122.38	7	Ribosome	0	1	4.80161e+06	4.81613e+06	5.29765e+06	5.00789e+06	5.55588e+06	5.10926e+06
I1K3E1		100777797	Uncharacterized protein OS=Glycine max OX=3847 GN=100777797 PE=3 SV=1	58.005	16	9	23	9	597	65.9	8.69	72.06	9		0	1	1.42961e+07	1.37393e+07	1.45876e+07	1.42423e+07	1.42949e+07	1.43654e+07
I1N1X2		100778091	Uncharacterized protein OS=Glycine max OX=3847 GN=100778091 PE=4 SV=1	57.929	28	13	25	5	488	54.2	5.67	80.72	13		8	1	3.13357e+07	3.09923e+07	3.29165e+07	3.30115e+07	3.11374e+07	3.07562e+07
C6T4P6		100527559	Uncharacterized protein OS=Glycine max OX=3847 GN=100527559 PE=2 SV=1	57.863	44	8	29	5	188	20.1	7.72	81.28	8		0	1	1.32507e+07	1.1868e+07	1.2236e+07	1.1864e+07	1.19758e+07	1.17432e+07
I1MGG5		100305849	Uncharacterized protein OS=Glycine max OX=3847 GN=100305849 PE=4 SV=1	57.767	56	6	41	4	135	14.6	7.14	135.58	6		3	1	9.86171e+07	9.86951e+07	9.53927e+07	9.56605e+07	1.02675e+08	9.73436e+07
A0A0R0GZS9		100786683	Uncharacterized protein OS=Glycine max OX=3847 GN=100786683 PE=4 SV=1	57.581	26	12	45	3	398	45.7	9.45	120.55	12		0	1	4.38032e+06	4.05509e+06	4.14654e+06	3.71156e+06	4.77791e+06	3.84049e+06
C6TCF6	Ribosomal_L7Ae domain-containing protein		Ribosomal_L7Ae domain-containing protein OS=Glycine max OX=3847 PE=2 SV=1	57.508	60	6	32	6	112	12.3	9.45	106	6		0	1	3.51972e+07	3.67731e+07	3.41798e+07	3.54481e+07	3.64262e+07	3.62938e+07
I1K6T4	Signal recognition particle subunit SRP68	100816486	Signal recognition particle subunit SRP68 OS=Glycine max OX=3847 GN=100816486 PE=3 SV=1	57.433	22	11	24	11	603	68.3	8.85	67.5	11	Protein export	0	1	1.07496e+07	1.06566e+07	1.0405e+07	1.08022e+07	1.10916e+07	1.10424e+07
I1J7H3	Ferritin	547988	Ferritin OS=Glycine max OX=3847 GN=547988 PE=3 SV=1	57.245	32	8	41	6	257	28.7	6.18	130.56	8		1	1	4.38231e+07	4.26919e+07	4.52367e+07	4.41463e+07	4.40743e+07	4.36065e+07
A0A0R4J3E9	RRM domain-containing protein	100777821	RRM domain-containing protein OS=Glycine max OX=3847 GN=100777821 PE=4 SV=1	57.206	31	5	35	2	182	17.7	8.12	103.4	5		0	1	850226	848541	917471	952500	924516	928312
K7KYB1	Aconitate hydratase	100793264	Aconitate hydratase OS=Glycine max OX=3847 GN=100793264 PE=3 SV=1	57.168	18	17	37	6	979	106.9	7.05	95.17	17	Carbon metabolism; Citrate cycle (TCA cycle); 2-Oxocarboxylic acid metabolism; Biosynthesis of secondary metabolites; Glyoxylate and dicarboxylate metabolism; Metabolic pathways; Biosynthesis of amino acids	0	1	4.52457e+06	4.49908e+06	4.2127e+06	4.45865e+06	4.49894e+06	4.69474e+06
I1K672	Importin N-terminal domain-containing protein	100805445	Importin N-terminal domain-containing protein OS=Glycine max OX=3847 GN=100805445 PE=4 SV=1	57.128	15	12	26	9	870	96.3	4.78	78	12	RNA transport	3	1	2.62041e+07	2.53e+07	2.45466e+07	2.67417e+07	3.13004e+07	2.53419e+07
C6SW66	GTP-binding nuclear protein		GTP-binding nuclear protein OS=Glycine max OX=3847 PE=2 SV=1	57.049	36	7	25	7	221	25.2	7.12	100.42	7	Ribosome biogenesis in eukaryotes; RNA transport	0	1	4.63237e+07	4.6034e+07	4.70552e+07	4.68088e+07	5.15865e+07	4.51854e+07
Q4JR86	Dehydroascorbate reductase		Dehydroascorbate reductase OS=Glycine max OX=3847 PE=2 SV=1	56.78	47	10	25	2	259	28.8	8.35	79.33	10		0	1	4.25449e+06	4.3325e+06	4.26982e+06	4.40393e+06	4.2455e+06	4.41476e+06
C6SVR8		100305587	Uncharacterized protein OS=Glycine max OX=3847 GN=100305587 PE=2 SV=1	56.596	59	9	52	1	143	16	10.24	140.5	9	Ribosome	0	1	2.56979e+06	2.80149e+06	2.65456e+06	2.71749e+06	2.9197e+06	2.60118e+06
I1JZP0	Malate dehydrogenase	100783173	Malate dehydrogenase OS=Glycine max OX=3847 GN=100783173 PE=3 SV=1	56.524	24	8	29	1	413	43.6	6.92	104.94	8	Pyruvate metabolism; Carbon metabolism; Metabolic pathways; Glyoxylate and dicarboxylate metabolism; Carbon fixation in photosynthetic organisms; Citrate cycle (TCA cycle); Biosynthesis of secondary metabolites; Cysteine and methionine metabolism	0	1	1.62663e+06	1.67613e+06	1.64189e+06	1.68985e+06	1.56153e+06	1.68713e+06
I1L4J2	3-hydroxyacyl-CoA dehydrogenase	100798079	3-hydroxyacyl-CoA dehydrogenase OS=Glycine max OX=3847 GN=100798079 PE=3 SV=1	56.314	19	14	46	4	724	78.1	9.2	117	14	Biosynthesis of secondary metabolites; Fatty acid metabolism; alpha-Linolenic acid metabolism; Fatty acid degradation; Metabolic pathways	10	1	4.95737e+07	4.65438e+07	4.89858e+07	4.95375e+07	4.96419e+07	4.97526e+07
C6TLC2	ANK_REP_REGION domain-containing protein	100784610	ANK_REP_REGION domain-containing protein OS=Glycine max OX=3847 GN=100784610 PE=2 SV=1	56.277	31	10	35	3	352	37.9	4.65	110.35	10		7	1	4.30239e+07	4.33536e+07	4.42542e+07	4.40337e+07	4.46542e+07	4.39412e+07
I1K089	Malate synthase	100782820	Malate synthase OS=Glycine max OX=3847 GN=100782820 PE=3 SV=1	56.193	23	12	30	6	556	62.7	6.29	84.95	12	Biosynthesis of secondary metabolites; Glyoxylate and dicarboxylate metabolism; Metabolic pathways; Carbon metabolism; Pyruvate metabolism	0	1	9.11135e+06	9.04719e+06	8.96763e+06	9.18596e+06	8.72738e+06	8.90491e+06
C6SZJ2	ATP synthase subunit d, mitochondrial	100500032	ATP synthase subunit d, mitochondrial OS=Glycine max OX=3847 GN=100500032 PE=2 SV=1	56.035	61	11	43	7	168	19.9	5.2	116.66	11	Oxidative phosphorylation; Metabolic pathways	6	1	4.28452e+07	4.3163e+07	4.30493e+07	4.20747e+07	4.40523e+07	4.20881e+07
I1JCB6	Chitinase	547572	Chitinase OS=Glycine max OX=3847 GN=547572 PE=4 SV=1	55.999	43	7	21	7	298	31.9	7.66	86.63	7		0	1	3.30903e+07	3.49483e+07	3.44222e+07	3.09436e+07	3.50861e+07	3.12368e+07
K7MS29	PPDK_N domain-containing protein	100788421	PPDK_N domain-containing protein OS=Glycine max OX=3847 GN=100788421 PE=3 SV=1	55.952	11	15	21	15	1459	164	6.77	56.14	15		0	1	1.83032e+07	1.76735e+07	1.80148e+07	1.76619e+07	1.5872e+07	1.78831e+07
I1JXQ3		100797625	Uncharacterized protein OS=Glycine max OX=3847 GN=100797625 PE=3 SV=1	55.948	36	10	39	1	306	32.4	9.99	104.39	10	Ribosome biogenesis in eukaryotes	0	1	2.76937e+06	2.88747e+06	3.17425e+06	2.89197e+06	2.93261e+06	3.07142e+06
A0A0R0FQN0	Aspartate aminotransferase	547792	Aspartate aminotransferase OS=Glycine max OX=3847 GN=547792 PE=3 SV=1	55.902	30	12	21	4	463	50.6	8.18	54.8	12		0	1	4.64903e+06	4.75521e+06	4.65076e+06	4.69361e+06	4.41463e+06	4.82043e+06
I1KWT3	Aldo_ket_red domain-containing protein	100807798	Aldo_ket_red domain-containing protein OS=Glycine max OX=3847 GN=100807798 PE=4 SV=1	55.852	38	12	33	7	342	37.5	6.37	97.09	12		5	1	4.75614e+07	4.81879e+07	4.75799e+07	4.74108e+07	5.09102e+07	4.60518e+07
A0A0R4J2M8	Proteasome subunit alpha type	100808731	Proteasome subunit alpha type OS=Glycine max OX=3847 GN=100808731 PE=3 SV=1	55.812	31	8	49	8	249	27.1	7.49	152.84	8	Proteasome	0	1	7.8777e+07	7.6148e+07	7.73005e+07	7.72278e+07	7.56236e+07	7.7622e+07
I1J637	UDP-arabinopyranose mutase	100788017	UDP-arabinopyranose mutase OS=Glycine max OX=3847 GN=100788017 PE=3 SV=1	55.793	32	10	27	1	368	41.7	5.78	80.44	10	Amino sugar and nucleotide sugar metabolism	0	1	1.16888e+06	1.02187e+06	1.22723e+06	1.33159e+06	1.07663e+06	1.22758e+06
I1NBT0	Importin subunit alpha	100806288	Importin subunit alpha OS=Glycine max OX=3847 GN=100806288 PE=3 SV=1	55.722	15	6	22	1	532	58.8	5.27	87.12	6		0	1	606943	637382	625660	644254	642838	632359
I1NAI0		100808941	Uncharacterized protein OS=Glycine max OX=3847 GN=100808941 PE=4 SV=2	55.683	45	8	53	5	146	16.2	5	152.34	8		4	1	7.84302e+07	8.0868e+07	7.91444e+07	7.91048e+07	8.40812e+07	7.88692e+07
I1M7M5	Indole-3-glycerol-phosphate synthase	100788172	Indole-3-glycerol-phosphate synthase OS=Glycine max OX=3847 GN=100788172 PE=3 SV=1	55.598	26	10	28	1	392	43	6.95	94.84	10	Biosynthesis of secondary metabolites; Phenylalanine, tyrosine and tryptophan biosynthesis; Metabolic pathways; Biosynthesis of amino acids	0	1	1.888e+06	1.78241e+06	1.80073e+06	1.8838e+06	1.57462e+06	1.97149e+06
C6SW79	40S ribosomal protein S12		40S ribosomal protein S12 OS=Glycine max OX=3847 PE=2 SV=1	55.543	52	7	40	1	140	14.8	5.49	156.39	7	Ribosome	0	1	1.12908e+07	1.13052e+07	1.14591e+07	1.104e+07	1.23928e+07	1.14735e+07
A0A0R4J3S4	14_3_3 domain-containing protein	GLYMA_08G115800	14_3_3 domain-containing protein OS=Glycine max OX=3847 GN=GLYMA_08G115800 PE=3 SV=1	55.526	41	11	46	4	259	29.2	4.96	133.91	11		0	1	7.00755e+06	7.69522e+06	6.20501e+06	6.70442e+06	6.24987e+06	6.3788e+06
I1MEH3	Allantoinase	100795029	Allantoinase OS=Glycine max OX=3847 GN=100795029 PE=3 SV=1	55.503	18	9	31	2	513	56.6	5.96	90.24	9	Purine metabolism; Metabolic pathways	9	1	8.92693e+07	8.79107e+07	9.06214e+07	9.25966e+07	9.21368e+07	9.54874e+07
I1N3Z3	Isopentenyl-diphosphate Delta-isomerase	GLYMA_18G242300	Isopentenyl-diphosphate Delta-isomerase OS=Glycine max OX=3847 GN=GLYMA_18G242300 PE=3 SV=2	55.327	22	7	29	1	301	34	6.05	94.3	7		0	1	1.17252e+06	1.18515e+06	1.02375e+06	1.47645e+06	1.0493e+06	1.61455e+06
Q96452	14-3-3-like protein C	GF14C	14-3-3-like protein C OS=Glycine max OX=3847 GN=GF14C PE=2 SV=1	55.313	46	12	47	5	258	29.2	4.78	135.14	12		4	1	4.65967e+07	4.47311e+07	4.79078e+07	4.89759e+07	4.63033e+07	4.83873e+07
I1K4U3	PCI domain-containing protein	100817016	PCI domain-containing protein OS=Glycine max OX=3847 GN=100817016 PE=3 SV=1	55.24	28	12	36	1	441	50.3	7.34	94.91	12	Proteasome	0	1	233688	238461	243940	230115	237790	240434
A0A0R0ICD7	Eukaryotic translation initiation factor 3 subunit I	100781100	Eukaryotic translation initiation factor 3 subunit I OS=Glycine max OX=3847 GN=100781100 PE=3 SV=1	55.226	37	9	23	1	296	32.4	6.7	80.43	9		0	1	1.16841e+06	1.02852e+06	1.16997e+06	1.24544e+06	1.02182e+06	1.24254e+06
K7MZW1		100499714	Uncharacterized protein OS=Glycine max OX=3847 GN=100499714 PE=3 SV=1	55.183	54	6	54	1	125	14.1	9.55	152.8	6		1	1	2.39624e+07	2.34011e+07	2.43393e+07	2.44629e+07	2.61614e+07	2.43936e+07
C6TB83	Peroxidase		Peroxidase OS=Glycine max OX=3847 PE=2 SV=1	55.131	23	6	31	5	355	38.6	6.23	98.86	6		2	1	3.3462e+07	3.24272e+07	3.79446e+07	3.60389e+07	3.06035e+07	3.81476e+07
I1MLC3	Translocon-associated protein subunit beta	GLYMA_16G050800	Translocon-associated protein subunit beta OS=Glycine max OX=3847 GN=GLYMA_16G050800 PE=3 SV=1	55.026	26	3	14	1	194	20.9	9.36	72.21	3		2	1	3.84482e+07	3.84425e+07	3.81853e+07	3.83543e+07	3.85395e+07	3.8234e+07
C6SVK2		100305544	Uncharacterized protein OS=Glycine max OX=3847 GN=100305544 PE=2 SV=1	54.926	50	5	44	2	119	13.5	9.45	120.5	5	Ribosome	0	1	1.67621e+07	1.7527e+07	1.63821e+07	1.68408e+07	2.1244e+07	1.6209e+07
I1MUM8	Malate synthase	100813906	Malate synthase OS=Glycine max OX=3847 GN=100813906 PE=3 SV=1	54.768	23	12	36	5	556	62.7	6.37	102.7	12	Pyruvate metabolism; Biosynthesis of secondary metabolites; Glyoxylate and dicarboxylate metabolism; Metabolic pathways; Carbon metabolism	7	1	2.65258e+07	2.82591e+07	2.6639e+07	2.73537e+07	2.90346e+07	2.72878e+07
A0A0R0I7Q2	CBM20 domain-containing protein	GLYMA_10G298000	CBM20 domain-containing protein OS=Glycine max OX=3847 GN=GLYMA_10G298000 PE=3 SV=1	54.667	13	13	19	13	1157	127.8	5.68	54.07	13		0	1	1.25099e+07	1.24915e+07	1.22623e+07	1.27533e+07	1.25644e+07	1.26252e+07
I1LCN7	Coatomer subunit alpha	100784701	Coatomer subunit alpha OS=Glycine max OX=3847 GN=100784701 PE=4 SV=1	54.648	16	18	31	14	1218	136.6	6.96	66.27	18		4	1	3.2722e+07	3.27255e+07	3.34338e+07	3.2397e+07	3.1884e+07	3.26585e+07
I1KGU0	40S ribosomal protein S12	100786733	40S ribosomal protein S12 OS=Glycine max OX=3847 GN=100786733 PE=3 SV=1	54.628	51	7	36	1	143	15.1	5.77	143.68	7	Ribosome	7	1	7.12288e+07	7.16931e+07	7.06425e+07	6.88653e+07	7.56032e+07	7.18519e+07
I1N6I4	6-phosphogluconate dehydrogenase, decarboxylating	100799034	6-phosphogluconate dehydrogenase, decarboxylating OS=Glycine max OX=3847 GN=100799034 PE=3 SV=1	54.594	24	11	30	3	499	55.3	7.75	86.84	11		0	1	4.74458e+06	4.57339e+06	4.4273e+06	4.55984e+06	4.68065e+06	4.57924e+06
Q38JD2	Temperature-induced lipocalin	TIL	Temperature-induced lipocalin OS=Glycine max OX=3847 GN=TIL PE=2 SV=1	54.47	46	8	27	5	184	21.4	7.24	78.85	8		4	1	2.25557e+07	2.17009e+07	2.28617e+07	2.32221e+07	2.25213e+07	2.38009e+07
A0A0R0K5I7		GLYMA_05G245600	Uncharacterized protein OS=Glycine max OX=3847 GN=GLYMA_05G245600 PE=4 SV=1	54.464	32	5	26	5	216	23.8	4.79	113.81	5		0	1	1.09632e+07	1.13339e+07	1.09883e+07	1.12044e+07	1.22603e+07	1.17093e+07
C6SY63			Uncharacterized protein OS=Glycine max OX=3847 PE=2 SV=1	54.381	50	10	35	5	203	22.5	5.27	102.77	10		5	1	4.8167e+07	4.57122e+07	4.62075e+07	4.63907e+07	4.60539e+07	4.74354e+07
Q9LDM8	Putative pre-pro-subtilisin	scs1	Putative pre-pro-subtilisin OS=Glycine max OX=3847 GN=scs1 PE=2 SV=1	54.372	16	11	22	11	770	82.6	7.28	73.14	11		0	1	2.04152e+07	2.03325e+07	2.07816e+07	2.07574e+07	2.0124e+07	2.01109e+07
B8XJY3	Acyl-[acyl-carrier-protein] desaturase	SAD1	Acyl-[acyl-carrier-protein] desaturase OS=Glycine max OX=3847 GN=SAD1 PE=2 SV=1	54.355	30	10	26	10	391	44.9	6.33	73.14	10		0	1	3.14477e+07	3.20487e+07	3.1709e+07	3.15327e+07	2.81462e+07	3.08044e+07
I1K778	Coatomer subunit gamma	100784608	Coatomer subunit gamma OS=Glycine max OX=3847 GN=100784608 PE=3 SV=1	54.008	19	15	34	2	882	98.2	5.2	85.01	15		0	1	645382	645749	667580	628466	769841	626073
I1JMZ7	Amylomaltase	100809128	Amylomaltase OS=Glycine max OX=3847 GN=100809128 PE=3 SV=1	53.954	11	9	17	2	965	111.5	6.1	50.56	9	Metabolic pathways; Starch and sucrose metabolism	0	1	1.10807e+06	1.11982e+06	1.13052e+06	1.1599e+06	1.11647e+06	1.20759e+06
I1K9I0	ATP-dependent 6-phosphofructokinase	100803139	ATP-dependent 6-phosphofructokinase OS=Glycine max OX=3847 GN=100803139 PE=3 SV=1	53.947	20	10	31	1	545	60.1	6.92	86.28	10		0	1	218927	196290	193817	201922	195000	201807
K7K1R2		100800376	Uncharacterized protein OS=Glycine max OX=3847 GN=100800376 PE=4 SV=1	53.906	20	6	19	6	443	47.8	5.83	69.3	6		0	1	1.68823e+07	1.72624e+07	1.67071e+07	1.66459e+07	1.76549e+07	1.63106e+07
C6TGI0		100779203	Uncharacterized protein OS=Glycine max OX=3847 GN=100779203 PE=2 SV=1	53.875	36	8	30	2	214	23.6	7.83	98.71	8	Endocytosis	6	1	2.35579e+07	2.31881e+07	2.2923e+07	2.35318e+07	2.38735e+07	2.41942e+07
I1JXH8		100776903	Uncharacterized protein OS=Glycine max OX=3847 GN=100776903 PE=3 SV=1	53.823	17	9	25	1	487	53.2	6.7	72.14	9		0	1	748234	801118	839081	802884	874773	845484
C6TKI4	Proteasome subunit alpha type		Proteasome subunit alpha type OS=Glycine max OX=3847 PE=2 SV=1	53.781	34	8	30	1	235	25.6	5.68	102.75	8		0	1	5.16616e+06	5.50614e+06	5.09945e+06	4.98786e+06	5.06828e+06	5.11467e+06
I1M6P9	Dihydrolipoyllysine-residue succinyltransferase	100813488	Dihydrolipoyllysine-residue succinyltransferase OS=Glycine max OX=3847 GN=100813488 PE=3 SV=1	53.645	20	7	30	2	461	49.8	9.16	91.8	7	Metabolic pathways; Carbon metabolism; Biosynthesis of secondary metabolites; Lysine degradation; Citrate cycle (TCA cycle)	0	1	2.97255e+06	2.92371e+06	3.06152e+06	3.01884e+06	3.30976e+06	2.988e+06
B0M1A6	Betaine aldehyde dehydrogenase	BADH1	Betaine aldehyde dehydrogenase OS=Glycine max OX=3847 GN=BADH1 PE=2 SV=1	53.629	21	8	15	7	503	54.7	5.34	56.2	8	Metabolic pathways; Glycine, serine and threonine metabolism	0	1	1.73648e+07	1.82131e+07	1.77874e+07	1.85681e+07	1.98222e+07	1.79661e+07
C6TBY4			Uncharacterized protein OS=Glycine max OX=3847 PE=2 SV=1	53.557	54	6	50	1	124	14.1	9.45	132.78	6		7	1	8.9604e+07	9.0339e+07	8.99884e+07	9.35786e+07	1.00407e+08	9.30616e+07
I1JIH4	Protein disulfide-isomerase	100811253	Protein disulfide-isomerase OS=Glycine max OX=3847 GN=100811253 PE=3 SV=1	53.556	33	10	24	3	438	47.8	5.48	90.43	10	Protein processing in endoplasmic reticulum	7	1	4.01877e+07	4.03258e+07	4.02482e+07	3.84728e+07	4.06624e+07	3.75949e+07
I1JTG3	SERPIN domain-containing protein	100775287	SERPIN domain-containing protein OS=Glycine max OX=3847 GN=100775287 PE=3 SV=1	53.493	26	9	31	5	389	42.7	6.57	92.7	9		5	1	2.947e+07	2.8607e+07	2.91663e+07	2.90473e+07	2.87163e+07	2.8792e+07
K7LRU2		100814656	Uncharacterized protein OS=Glycine max OX=3847 GN=100814656 PE=3 SV=1	53.484	35	11	36	2	315	33.2	10.04	92.53	11	Ribosome biogenesis in eukaryotes	10	1	4.83255e+07	4.84394e+07	5.1658e+07	5.05835e+07	4.78241e+07	5.00497e+07
C6T7K0	Signal sequence receptor subunit alpha	100820543	Signal sequence receptor subunit alpha OS=Glycine max OX=3847 GN=100820543 PE=2 SV=1	53.449	19	3	20	2	258	27.8	5	73.22	3	Protein processing in endoplasmic reticulum	2	1	3.61078e+07	3.70806e+07	3.48979e+07	3.94356e+07	2.91244e+07	3.77983e+07
F8SMC3	Glucose-6-phosphate 1-dehydrogenase	100817852	Glucose-6-phosphate 1-dehydrogenase OS=Glycine max OX=3847 GN=100817852 PE=2 SV=1	53.432	29	12	35	12	518	59.3	6.77	111.47	12	Carbon metabolism; Glutathione metabolism; Biosynthesis of secondary metabolites; Pentose phosphate pathway; Metabolic pathways	0	1	3.3339e+07	3.074e+07	3.29624e+07	3.20561e+07	2.93569e+07	3.22233e+07
I1JUY7	ATP-dependent 6-phosphofructokinase	100818755	ATP-dependent 6-phosphofructokinase OS=Glycine max OX=3847 GN=100818755 PE=3 SV=1	53.333	19	10	32	1	509	56	6.8	88.35	10	Galactose metabolism; RNA degradation; Biosynthesis of secondary metabolites; Glycolysis / Gluconeogenesis; Biosynthesis of amino acids; Fructose and mannose metabolism; Carbon metabolism; Pentose phosphate pathway; Metabolic pathways	11	1	3.0208e+07	2.92807e+07	3.00187e+07	3.02569e+07	2.87346e+07	2.98202e+07
I1JAY8	EGF-like domain-containing protein	100820115	EGF-like domain-containing protein OS=Glycine max OX=3847 GN=100820115 PE=3 SV=2	53.235	19	12	34	5	643	71.2	5.77	96.81	12		2	1	1.47059e+07	1.55699e+07	1.44332e+07	1.56161e+07	1.77549e+07	1.51734e+07
Q9SBA9	Bowman-Birk proteinase inhibitor (Fragment)		Bowman-Birk proteinase inhibitor (Fragment) OS=Glycine max OX=3847 PE=2 SV=1	53.197	60	2	118	2	42	4.5	6.89	440.32	2		0	1	5.84965e+08	5.91436e+08	5.09719e+08	6.886e+08	9.84827e+08	5.64119e+08
C6T6T0	Ribosomal_L18e/L15P domain-containing protein		Ribosomal_L18e/L15P domain-containing protein OS=Glycine max OX=3847 PE=2 SV=1	53.182	49	7	43	2	147	16.5	10.59	119.65	7		0	1	1.61257e+07	1.5547e+07	1.75719e+07	1.55374e+07	1.57213e+07	1.76915e+07
C6THE6	Endoplasmic reticulum transmembrane protein	100798727	Endoplasmic reticulum transmembrane protein OS=Glycine max OX=3847 GN=100798727 PE=2 SV=1	53.111	35	8	23	2	213	24.2	9.07	76.01	8	Protein processing in endoplasmic reticulum	7	1	2.19723e+07	2.21635e+07	2.06245e+07	2.13581e+07	2.1105e+07	2.1273e+07
K7MVK8	Isocitrate lyase	GLYMA_18G299700	Isocitrate lyase OS=Glycine max OX=3847 GN=GLYMA_18G299700 PE=4 SV=1	53.026	26	6	34	5	295	31.5	6.24	99.32	6		1	1	3.73493e+07	3.95024e+07	3.72655e+07	4.05679e+07	4.05197e+07	3.98099e+07
I1JJP2	Glucose-1-phosphate adenylyltransferase	100790187	Glucose-1-phosphate adenylyltransferase OS=Glycine max OX=3847 GN=100790187 PE=3 SV=1	52.968	30	13	23	13	515	56.3	6.74	59.12	13	Amino sugar and nucleotide sugar metabolism; Starch and sucrose metabolism; Metabolic pathways; Biosynthesis of secondary metabolites	0	1	2.63372e+07	2.72141e+07	2.72468e+07	2.67119e+07	2.6629e+07	2.67396e+07
C6SZ13		100306353	Uncharacterized protein OS=Glycine max OX=3847 GN=100306353 PE=2 SV=1	52.893	31	5	120	3	147	15.8	9.36	328.6	5		5	1	3.66058e+08	3.66448e+08	3.5698e+08	3.65591e+08	3.93894e+08	3.63797e+08
K7L8K5	Sacchrp_dh_NADP domain-containing protein	100783753	Sacchrp_dh_NADP domain-containing protein OS=Glycine max OX=3847 GN=100783753 PE=4 SV=1	52.864	25	10	20	10	451	48.8	8.16	50.38	10		0	1	1.72104e+07	1.71057e+07	1.73631e+07	1.70961e+07	1.78254e+07	1.72221e+07
I1MAR9	Fn3_like domain-containing protein	100780688	Fn3_like domain-containing protein OS=Glycine max OX=3847 GN=100780688 PE=3 SV=1	52.839	14	9	26	9	776	85	7.34	78.93	9		0	1	2.55823e+07	2.4393e+07	2.61119e+07	2.43568e+07	2.38405e+07	2.55295e+07
A0A0R0IK92	Lactoylglutathione lyase	GLYMA_08G035400	Lactoylglutathione lyase OS=Glycine max OX=3847 GN=GLYMA_08G035400 PE=3 SV=2	52.713	21	6	16	5	356	39.6	7.03	50.57	6		2	1	1.81888e+07	1.85878e+07	1.75733e+07	1.78706e+07	1.80436e+07	1.8091e+07
I1MUN6	Citrulline--aspartate ligase	100816038	Citrulline--aspartate ligase OS=Glycine max OX=3847 GN=100816038 PE=3 SV=1	52.653	23	11	35	1	477	52.5	7.18	103.44	11	Metabolic pathways; Alanine, aspartate and glutamate metabolism; Biosynthesis of secondary metabolites; Biosynthesis of amino acids; Arginine biosynthesis	0	1	286755	276603	271768	298210	267995	271426
I1M0B5		GLYMA_13G180400	Uncharacterized protein OS=Glycine max OX=3847 GN=GLYMA_13G180400 PE=3 SV=1	52.592	21	9	26	9	490	53.8	5.34	80.78	9		0	1	1.43905e+07	1.43516e+07	1.4384e+07	1.45391e+07	1.49721e+07	1.46118e+07
A0A0R4J321	Proteasome subunit beta	100793551	Proteasome subunit beta OS=Glycine max OX=3847 GN=100793551 PE=3 SV=1	52.589	44	10	40	1	233	25.1	5.36	101.52	10	Proteasome	0	1	2.02325e+06	2.11761e+06	2.04445e+06	2.01559e+06	1.91672e+06	2.0412e+06
I1LIL5	(1->3)-beta-glucan endohydrolase	GLYMA_11G095100	(1->3)-beta-glucan endohydrolase OS=Glycine max OX=3847 GN=GLYMA_11G095100 PE=3 SV=1	52.534	43	9	26	9	340	36.7	8.66	90.38	9		0	1	5.11554e+07	5.29356e+07	5.2247e+07	4.58518e+07	3.99655e+07	4.52194e+07
I7CBU1	Ferritin		Ferritin OS=Glycine max OX=3847 PE=2 SV=1	52.409	38	7	30	2	247	27.5	6.29	81.49	7		0	1	1.16145e+06	1.06271e+06	1.07728e+06	1.08384e+06	1.1915e+06	1.04939e+06
B9MST3	Histone H4	GLYMA_02G224100	Histone H4 OS=Glycine max OX=3847 GN=GLYMA_02G224100 PE=2 SV=1	52.409	50	5	41	5	103	11.4	11.47	129.67	5		0	1	5.9826e+07	6.14326e+07	6.37264e+07	6.28766e+07	5.9827e+07	6.72826e+07
I1JMQ0	Nucleoside diphosphate kinase	GLYMA_03G109500	Nucleoside diphosphate kinase OS=Glycine max OX=3847 GN=GLYMA_03G109500 PE=3 SV=1	52.389	45	7	73	1	149	16.3	6.8	209.42	7		7	1	2.06035e+08	1.99351e+08	2.0797e+08	1.99743e+08	2.00462e+08	2.03093e+08
I1KNN0	ATP-dependent 6-phosphofructokinase	100807957	ATP-dependent 6-phosphofructokinase OS=Glycine max OX=3847 GN=100807957 PE=3 SV=2	52.362	19	8	23	8	459	51.1	6.71	76.23	8	Galactose metabolism; RNA degradation; Biosynthesis of secondary metabolites; Glycolysis / Gluconeogenesis; Biosynthesis of amino acids; Fructose and mannose metabolism; Carbon metabolism; Pentose phosphate pathway; Metabolic pathways	0	1	2.96372e+07	3.04373e+07	2.98408e+07	3.05982e+07	2.9992e+07	3.17807e+07
I1M6M4	Peptidylprolyl isomerase	100812597	Peptidylprolyl isomerase OS=Glycine max OX=3847 GN=100812597 PE=3 SV=1	52.343	23	12	21	1	545	61.2	5.21	66.32	12		11	1	1.21202e+07	1.22406e+07	1.22563e+07	1.27968e+07	1.20419e+07	1.27458e+07
I1N8M8	Amylomaltase	100793021	Amylomaltase OS=Glycine max OX=3847 GN=100793021 PE=3 SV=2	52.327	15	12	22	5	965	111.3	5.9	59.51	12	Starch and sucrose metabolism; Metabolic pathways	8	1	2.07126e+07	1.93601e+07	1.8552e+07	1.79868e+07	1.81221e+07	1.8283e+07
Q9M426	Glutathione synthetase	hGS	Glutathione synthetase OS=Glycine max OX=3847 GN=hGS PE=1 SV=1	52.306	19	9	16	7	499	55.6	6.35	53.13	9	Glutathione metabolism; Cysteine and methionine metabolism; Metabolic pathways	2	1	1.70144e+07	1.77553e+07	1.63209e+07	1.714e+07	1.80114e+07	1.70234e+07
C6SXT2	TRASH domain-containing protein		TRASH domain-containing protein OS=Glycine max OX=3847 PE=2 SV=1	52.29	29	6	37	1	164	18.6	10.71	121.54	6	Ribosome	6	1	7.84271e+07	7.94115e+07	8.1664e+07	8.01292e+07	8.76339e+07	8.45286e+07
C6T0H9		100811636	Uncharacterized protein OS=Glycine max OX=3847 GN=100811636 PE=2 SV=1	52.27	74	9	22	8	140	15	10.39	68.83	9	Ribosome	1	1	5.33844e+07	5.33982e+07	5.44021e+07	5.98759e+07	6.28383e+07	5.91597e+07
I1L0U6	Importin subunit alpha	100780020	Importin subunit alpha OS=Glycine max OX=3847 GN=100780020 PE=3 SV=1	52.221	22	9	16	5	531	58.6	5.26	51.86	9		4	1	2.11658e+07	2.03478e+07	2.09314e+07	2.14945e+07	2.1717e+07	2.12528e+07
I1LZE1	Pyruvate kinase	100802271	Pyruvate kinase OS=Glycine max OX=3847 GN=100802271 PE=3 SV=1	52.127	23	12	41	4	527	57.6	6.9	104.36	12	Biosynthesis of secondary metabolites; Metabolic pathways; Glycolysis / Gluconeogenesis; Purine metabolism; Carbon metabolism; Pyruvate metabolism; Biosynthesis of amino acids	5	1	3.78367e+07	3.76314e+07	3.70148e+07	3.83947e+07	3.57116e+07	3.74836e+07
C6TMX6	Cysteine synthase	100101865	Cysteine synthase OS=Glycine max OX=3847 GN=100101865 PE=2 SV=1	52.044	30	8	19	2	325	34.4	5.63	68.66	8		6	1	2.15331e+07	2.16307e+07	2.10309e+07	2.1318e+07	2.4208e+07	2.14919e+07
I1K9B8	ER membrane protein complex subunit 1	100790095	ER membrane protein complex subunit 1 OS=Glycine max OX=3847 GN=100790095 PE=3 SV=1	52.028	13	12	24	12	983	110.3	7.01	70.51	12		0	1	2.17594e+07	2.04338e+07	2.2724e+07	2.28686e+07	2.11913e+07	2.34883e+07
A0A0R4J2Q7	Ribosomal_L16 domain-containing protein	100777196	Ribosomal_L16 domain-containing protein OS=Glycine max OX=3847 GN=100777196 PE=3 SV=1	52.007	46	10	52	1	222	25	10.35	147.4	10	Ribosome	10	1	9.42604e+07	9.62719e+07	9.2277e+07	9.70518e+07	1.09826e+08	9.46505e+07
I1N8M4	NAC-A/B domain-containing protein	100791446	NAC-A/B domain-containing protein OS=Glycine max OX=3847 GN=100791446 PE=4 SV=1	51.98	35	5	15	2	202	22	4.55	65.65	5		4	1	8.1865e+06	8.8526e+06	8.43353e+06	8.56538e+06	9.04861e+06	9.48678e+06
C6SVX5	Ribosomal_L16 domain-containing protein	100305619	Ribosomal_L16 domain-containing protein OS=Glycine max OX=3847 GN=100305619 PE=2 SV=1	51.954	46	10	58	1	222	25.1	10.35	164.6	10	Ribosome	0	1	2.69723e+06	2.73802e+06	2.75702e+06	2.83716e+06	3.01891e+06	2.84211e+06
A0A0R0JKN5	Ribosomal_L16 domain-containing protein	100815571	Ribosomal_L16 domain-containing protein OS=Glycine max OX=3847 GN=100815571 PE=3 SV=1	51.925	48	10	48	1	223	25	10.37	138.29	10	Ribosome	0	1	313750	245970	275709	314573	251743	272526
A0A368UGI6		GLYMA_18G076600	Uncharacterized protein OS=Glycine max OX=3847 GN=GLYMA_18G076600 PE=3 SV=1	51.841	27	5	21	2	308	32.8	7.05	86.01	5		0	1	3.5967e+06	3.43686e+06	3.34536e+06	3.46794e+06	3.28577e+06	3.51201e+06
C6T1E4		100500331	Uncharacterized protein OS=Glycine max OX=3847 GN=100500331 PE=2 SV=1	51.76	61	5	18	3	114	11.4	4.37	55.83	5	Ribosome	3	1	2.14624e+07	1.95208e+07	2.18488e+07	2.24047e+07	1.98525e+07	2.2317e+07
A0A0R0K737	6-phosphogluconate dehydrogenase, decarboxylating	GLYMA_05G214000	6-phosphogluconate dehydrogenase, decarboxylating OS=Glycine max OX=3847 GN=GLYMA_05G214000 PE=3 SV=1	51.754	27	12	24	1	479	52.2	6.7	70.26	12		0	1	854531	851884	815696	889965	766437	931348
I1M5E5	M20_dimer domain-containing protein	100794121	M20_dimer domain-containing protein OS=Glycine max OX=3847 GN=100794121 PE=3 SV=1	51.648	16	6	18	2	444	48.4	5.9	79.34	6		4	1	9.04198e+06	9.00078e+06	8.63232e+06	9.16161e+06	9.91968e+06	9.13647e+06
C6SXX2		100794152	Uncharacterized protein OS=Glycine max OX=3847 GN=100794152 PE=2 SV=1	51.602	45	7	128	2	154	17.2	6.06	329.16	7		6	1	3.25461e+08	3.26989e+08	3.12535e+08	3.06551e+08	3.305e+08	3.02954e+08
I1JPV1	TRASH domain-containing protein	GLYMA_03G189300	TRASH domain-containing protein OS=Glycine max OX=3847 GN=GLYMA_03G189300 PE=3 SV=1	51.555	29	6	36	1	163	18.3	10.71	119.38	6		0	1	7.55807e+06	8.64402e+06	7.9098e+06	8.04987e+06	9.87798e+06	8.94828e+06
I1MMY1	Str_synth domain-containing protein	100778397	Str_synth domain-containing protein OS=Glycine max OX=3847 GN=100778397 PE=3 SV=1	51.554	25	7	24	7	378	41.6	5.59	86.86	7		0	1	2.30481e+07	2.27801e+07	2.33362e+07	2.33356e+07	2.59254e+07	2.35083e+07
I1KH70	Lipoxygenase	100802459	Lipoxygenase OS=Glycine max OX=3847 GN=100802459 PE=3 SV=1	51.457	6	7	178	1	868	97.8	6.52	451.63	7	Linoleic acid metabolism	0	1	5.3825e+07	5.17827e+07	5.1206e+07	4.54989e+07	6.06883e+07	4.51612e+07
A0A0R0JEI9	14_3_3 domain-containing protein	GLYMA_06G094400	14_3_3 domain-containing protein OS=Glycine max OX=3847 GN=GLYMA_06G094400 PE=3 SV=1	51.444	34	9	38	2	250	28.3	4.89	110.45	9		0	1	4.55377e+06	4.72204e+06	4.30869e+06	4.49571e+06	4.38305e+06	4.6896e+06
A0A0R0EGZ2	Ubiquitinyl hydrolase 1 (Fragment)	GLYMA_20G054600	Ubiquitinyl hydrolase 1 (Fragment) OS=Glycine max OX=3847 GN=GLYMA_20G054600 PE=3 SV=1	51.308	22	14	18	3	749	88.7	5.83	58.16	14		1	1	1.95486e+06	1.79854e+06	1.95897e+06	2.02385e+06	1.98362e+06	1.92197e+06
C6SY43	Lipocln_cytosolic_FA-bd_dom domain-containing protein	100306133	Lipocln_cytosolic_FA-bd_dom domain-containing protein OS=Glycine max OX=3847 GN=100306133 PE=2 SV=1	51.301	42	7	21	4	184	21.3	6.23	74.24	7		2	1	1.92661e+07	1.96837e+07	1.90284e+07	1.94833e+07	1.9752e+07	1.92142e+07
Q9ARI1	Lipoxygenase (Fragment)		Lipoxygenase (Fragment) OS=Glycine max OX=3847 PE=2 SV=1	51.241	16	6	110	2	356	40.5	6.24	280.9	6		0	1	1.44065e+06	1.29927e+06	1.52556e+06	1.90151e+06	1.9218e+06	2.07821e+06
A0A0R0E8N5	Uricase	GLYMA_20G072400	Uricase OS=Glycine max OX=3847 GN=GLYMA_20G072400 PE=3 SV=1	51.215	30	7	12	2	309	35.1	8.29	45.34	7		0	1	1.6563e+06	1.67931e+06	1.78958e+06	1.79293e+06	1.81944e+06	1.63439e+06
I1N1Y9	Peptidylprolyl isomerase	100781128	Peptidylprolyl isomerase OS=Glycine max OX=3847 GN=100781128 PE=4 SV=2	51.19	22	11	27	5	544	60.9	5.24	86.87	11		8	1	4.58079e+07	4.94398e+07	4.49122e+07	4.52827e+07	4.7142e+07	4.59384e+07
I1KB25	NAC-A/B domain-containing protein	100807402	NAC-A/B domain-containing protein OS=Glycine max OX=3847 GN=100807402 PE=4 SV=1	51.182	30	5	26	5	223	24.2	4.45	80.54	5		0	1	2.54985e+07	2.49274e+07	2.50223e+07	2.64605e+07	2.65427e+07	2.54632e+07
A0A0R0FBT0		GLYMA_17G126700	Uncharacterized protein OS=Glycine max OX=3847 GN=GLYMA_17G126700 PE=3 SV=2	51.18	18	11	22	3	680	75.3	5.25	69.11	11		1	1	6.80496e+06	7.0202e+06	6.9864e+06	7.02646e+06	7.08106e+06	7.13108e+06
I1LXQ1	AMP-binding domain-containing protein	100802266	AMP-binding domain-containing protein OS=Glycine max OX=3847 GN=100802266 PE=4 SV=2	51.162	16	10	24	2	725	79.5	7.75	68.66	10	Fatty acid biosynthesis; Fatty acid metabolism; Fatty acid degradation; Peroxisome; Metabolic pathways	8	1	3.76249e+07	3.85995e+07	3.8198e+07	3.81976e+07	3.88962e+07	3.87493e+07
C6SWC9			Uncharacterized protein OS=Glycine max OX=3847 PE=2 SV=1	51.057	30	8	35	4	207	24.1	8.16	102.74	8		4	1	8.33877e+07	8.00197e+07	7.99106e+07	8.00446e+07	8.59905e+07	7.99235e+07
I1NGS1	Cytochrome b5 heme-binding domain-containing protein	100788825	Cytochrome b5 heme-binding domain-containing protein OS=Glycine max OX=3847 GN=100788825 PE=4 SV=1	50.935	45	7	17	4	225	24.9	4.61	56.8	7		0	1	3.8696e+06	4.09779e+06	3.96353e+06	4.04051e+06	4.38801e+06	4.02115e+06
Q8W1A0	Cysteine synthase	547631	Cysteine synthase OS=Glycine max OX=3847 GN=547631 PE=2 SV=1	50.853	23	7	29	3	325	34.2	5.82	83.79	7	Biosynthesis of secondary metabolites; Metabolic pathways; Cysteine and methionine metabolism; Biosynthesis of amino acids; Carbon metabolism; Sulfur metabolism	4	1	2.77873e+07	2.82816e+07	2.7257e+07	2.86848e+07	2.89644e+07	2.84524e+07
I1LPN7		100795875	Uncharacterized protein OS=Glycine max OX=3847 GN=100795875 PE=4 SV=1	50.615	34	4	26	2	200	18.8	6.76	100.38	4		3	1	1.47224e+07	1.47393e+07	1.4682e+07	1.51133e+07	1.62171e+07	1.48563e+07
C6SVH2			Uncharacterized protein OS=Glycine max OX=3847 PE=2 SV=1	50.556	20	3	23	3	187	20.7	4.67	71.9	3		0	1	2.20183e+07	2.0938e+07	2.20747e+07	2.16749e+07	2.20435e+07	2.26202e+07
C6SW63			Uncharacterized protein OS=Glycine max OX=3847 PE=2 SV=1	50.433	61	3	15	3	113	11.4	4.37	64.43	3	Ribosome	0	1	1.32815e+07	1.31669e+07	1.31311e+07	1.33095e+07	1.37868e+07	1.32028e+07
A0A0R4J3M4	Pyruvate decarboxylase	100789053	Pyruvate decarboxylase OS=Glycine max OX=3847 GN=100789053 PE=3 SV=1	50.426	14	8	34	2	607	65.1	6.27	91.5	8	Glycolysis / Gluconeogenesis; Biosynthesis of secondary metabolites; Metabolic pathways	8	1	4.21433e+07	4.2796e+07	4.38151e+07	4.17861e+07	4.07757e+07	4.26282e+07
I1NES7	Glutamyl-tRNA synthetase	100791298	Glutamyl-tRNA synthetase OS=Glycine max OX=3847 GN=100791298 PE=3 SV=1	50.409	20	16	42	4	732	83.1	7.27	103.76	16	Aminoacyl-tRNA biosynthesis; Biosynthesis of secondary metabolites; Metabolic pathways; Porphyrin and chlorophyll metabolism	12	1	4.56007e+07	4.5444e+07	4.66678e+07	4.71995e+07	4.4041e+07	4.68125e+07
C6TCR6	Glyco_hydro_18 domain-containing protein		Glyco_hydro_18 domain-containing protein OS=Glycine max OX=3847 PE=2 SV=1	50.396	14	4	28	4	325	36.2	5.07	108.32	4		0	1	5.03786e+07	5.1051e+07	5.02222e+07	5.07399e+07	6.54443e+07	4.96843e+07
I1LB97		GLYMA_10G151200	Uncharacterized protein OS=Glycine max OX=3847 GN=GLYMA_10G151200 PE=3 SV=1	50.257	54	6	48	1	124	14.1	9.55	129.88	6		0	1	4.63014e+06	4.9595e+06	4.71768e+06	4.60668e+06	4.70974e+06	4.44997e+06
I1MRT3		100803230	Uncharacterized protein OS=Glycine max OX=3847 GN=100803230 PE=3 SV=1	50.143	20	9	25	9	497	54.2	6.28	70.69	9		0	1	1.53786e+07	1.54957e+07	1.48946e+07	1.504e+07	1.62123e+07	1.52071e+07
I1K4S0		100811840	Uncharacterized protein OS=Glycine max OX=3847 GN=100811840 PE=4 SV=1	50.07	42	10	26	10	241	27.5	6.44	80.32	10		0	1	6.39091e+07	6.58575e+07	6.63666e+07	6.56452e+07	6.82277e+07	6.49197e+07
Q9FQE4	Glutathione S-transferase GST 14 (Fragment)		Glutathione S-transferase GST 14 (Fragment) OS=Glycine max OX=3847 PE=2 SV=1	50.065	30	5	25	5	219	25.3	7.59	78.82	5		0	1	2.40475e+07	2.38955e+07	2.41623e+07	2.42489e+07	1.59009e+07	2.48895e+07
I1M5M3	Coatomer subunit beta'	100815780	Coatomer subunit beta' OS=Glycine max OX=3847 GN=100815780 PE=3 SV=1	50.055	14	12	24	4	916	103.8	5.14	58.93	12		8	1	2.67978e+07	2.59496e+07	2.75832e+07	2.69805e+07	2.36494e+07	2.6975e+07
I1KIP9	3-hydroxyacyl-CoA dehydrogenase	100780325	3-hydroxyacyl-CoA dehydrogenase OS=Glycine max OX=3847 GN=100780325 PE=3 SV=1	49.967	18	13	42	3	724	78.1	9.23	112.77	13	alpha-Linolenic acid metabolism; Fatty acid degradation; Metabolic pathways; Biosynthesis of secondary metabolites; Fatty acid metabolism	0	1	1.07699e+07	1.05304e+07	1.11967e+07	1.09498e+07	1.08846e+07	1.10327e+07
A0A0R0GIY4	Clp R domain-containing protein	100816840	Clp R domain-containing protein OS=Glycine max OX=3847 GN=100816840 PE=3 SV=1	49.931	12	11	22	3	978	110.1	6.65	62.02	11		8	1	7.9835e+06	8.13384e+06	8.06962e+06	8.58353e+06	8.03111e+06	8.8073e+06
A0A0R0F137	Ribosomal_L18e/L15P domain-containing protein	GLYMA_19G232100	Ribosomal_L18e/L15P domain-containing protein OS=Glycine max OX=3847 GN=GLYMA_19G232100 PE=3 SV=1	49.823	25	5	27	2	226	25.5	11.05	89.31	5		0	1	3.96067e+06	3.91565e+06	4.19071e+06	4.24702e+06	4.3015e+06	4.16163e+06
C6TGU0	DHAR class glutathione S-transferase	732557	DHAR class glutathione S-transferase OS=Glycine max OX=3847 GN=732557 PE=2 SV=1	49.821	47	10	24	2	261	29	8.69	76.12	10		9	1	7.08592e+07	7.36893e+07	7.09083e+07	7.09829e+07	7.85526e+07	7.04526e+07
Q9SWB5	Seed maturation protein PM37	PM37	Seed maturation protein PM37 OS=Glycine max OX=3847 GN=PM37 PE=2 SV=1	49.807	24	11	24	9	417	46.3	6.28	74.69	11	Protein processing in endoplasmic reticulum	2	1	1.58815e+07	1.66577e+07	1.59768e+07	1.65904e+07	1.76521e+07	1.62621e+07
A0A0R0FND9	ATP:AMP phosphotransferase	100814972	ATP:AMP phosphotransferase OS=Glycine max OX=3847 GN=100814972 PE=3 SV=1	49.792	39	10	26	10	242	26.6	7.81	81.89	10	Metabolic pathways; Purine metabolism; Thiamine metabolism; Biosynthesis of secondary metabolites	0	1	3.39594e+07	3.3216e+07	3.26249e+07	3.32468e+07	3.6177e+07	3.40088e+07
C6T017			Uncharacterized protein OS=Glycine max OX=3847 PE=2 SV=1	49.716	41	9	32	4	192	21.7	9.55	86.93	9	Ribosome	0	1	1.05756e+07	9.74394e+06	1.03574e+07	1.02307e+07	1.02369e+07	1.04923e+07
I1MZF9		100776683	Uncharacterized protein OS=Glycine max OX=3847 GN=100776683 PE=3 SV=2	49.715	17	9	17	2	746	81.2	6.62	40.71	9	Metabolic pathways; Oxidative phosphorylation	9	1	1.94247e+07	1.9784e+07	1.99378e+07	1.92675e+07	2.013e+07	1.93822e+07
I1NAH7	Pyruvate kinase	100781158	Pyruvate kinase OS=Glycine max OX=3847 GN=100781158 PE=3 SV=1	49.617	23	12	33	3	527	57.5	7.5	82.7	12		1	1	4.7296e+06	4.74751e+06	4.80687e+06	4.68511e+06	4.32715e+06	4.70224e+06
A0A0R0HKE3	4Fe-4S Mo/W bis-MGD-type domain-containing protein	100802040	4Fe-4S Mo/W bis-MGD-type domain-containing protein OS=Glycine max OX=3847 GN=100802040 PE=4 SV=1	49.609	22	9	15	2	529	57.8	5.86	37.03	9		0	1	750040	741189	762186	745368	808345	750049
I1JFL5	Inhibitor I9 domain-containing protein	100777195	Inhibitor I9 domain-containing protein OS=Glycine max OX=3847 GN=100777195 PE=4 SV=1	49.534	46	6	38	6	136	14.7	6.52	123.42	6		0	1	6.32916e+07	6.61872e+07	6.0416e+07	6.2053e+07	7.3624e+07	5.75161e+07
C6TFE2		100799842	Uncharacterized protein OS=Glycine max OX=3847 GN=100799842 PE=2 SV=1	49.524	37	6	14	6	204	22.6	8.95	51.5	6	Cutin, suberine and wax biosynthesis	0	1	2.0405e+07	1.97701e+07	2.18036e+07	2.02992e+07	1.95478e+07	2.23443e+07
I1K622	Asparagine--tRNA ligase	100790605	Asparagine--tRNA ligase OS=Glycine max OX=3847 GN=100790605 PE=3 SV=1	49.417	19	12	36	12	567	63.3	6.23	88.89	12	Aminoacyl-tRNA biosynthesis	0	1	3.72717e+07	3.77679e+07	3.74802e+07	3.81548e+07	3.94764e+07	3.87266e+07
I1L0S5		100800540	Uncharacterized protein OS=Glycine max OX=3847 GN=100800540 PE=4 SV=1	49.363	31	4	26	2	181	19	6.93	64.64	4		0	1	2.38896e+06	2.20496e+06	2.27939e+06	2.32991e+06	2.3944e+06	2.38042e+06
K7M324		100791682	Uncharacterized protein OS=Glycine max OX=3847 GN=100791682 PE=3 SV=1	49.33	42	4	17	1	149	15.3	5.05	68.19	4	Ribosome	2	1	3.04466e+07	3.32144e+07	3.0865e+07	3.15305e+07	3.21179e+07	3.11505e+07
I1LIP5		100820516	Uncharacterized protein OS=Glycine max OX=3847 GN=100820516 PE=4 SV=1	49.307	21	6	22	6	376	40.8	4.89	80.56	6		0	1	1.1464e+07	1.17618e+07	1.16252e+07	1.17336e+07	1.23189e+07	1.18175e+07
I1LAX4	Glutamyl-tRNA synthetase	100809656	Glutamyl-tRNA synthetase OS=Glycine max OX=3847 GN=100809656 PE=3 SV=1	49.275	20	16	40	4	733	82.9	7.43	98.91	16	Metabolic pathways; Porphyrin and chlorophyll metabolism; Aminoacyl-tRNA biosynthesis; Biosynthesis of secondary metabolites	0	1	1.92936e+06	2.09842e+06	2.01088e+06	2.04178e+06	2.25127e+06	1.98886e+06
I1NB76	Ribosomal_L18e/L15P domain-containing protein	GLYMA_19G211800	Ribosomal_L18e/L15P domain-containing protein OS=Glycine max OX=3847 GN=GLYMA_19G211800 PE=3 SV=1	49.219	36	6	31	2	187	20.9	11.15	96.69	6		0	1	6.3721e+06	6.8046e+06	6.64656e+06	6.91904e+06	7.94938e+06	6.40188e+06
A0A368UHL7	Tubulin alpha chain	GLYMA_17G156900	Tubulin alpha chain OS=Glycine max OX=3847 GN=GLYMA_17G156900 PE=3 SV=1	49.209	22	7	32	1	421	46.2	5.05	85.18	7		0	1	5.06011e+06	5.53886e+06	5.35274e+06	5.55679e+06	5.87198e+06	5.55623e+06
I1K072		100784244	Uncharacterized protein OS=Glycine max OX=3847 GN=100784244 PE=3 SV=1	49.198	17	11	18	4	701	77.3	5.14	58.78	11		7	1	1.46492e+07	1.47266e+07	1.48919e+07	1.51276e+07	1.41922e+07	1.51082e+07
A0A0R0FQD3		GLYMA_17G187600	Uncharacterized protein OS=Glycine max OX=3847 GN=GLYMA_17G187600 PE=4 SV=1	49.08	47	5	35	3	102	11.5	7.66	110.19	5		1	1	1.17906e+07	1.14257e+07	1.19337e+07	1.17225e+07	1.23256e+07	1.22539e+07
K7N1D8	AMP-binding domain-containing protein	100803126	AMP-binding domain-containing protein OS=Glycine max OX=3847 GN=100803126 PE=4 SV=1	49.072	15	9	19	2	725	79.7	7.23	59.15	9	Fatty acid degradation; Metabolic pathways; Peroxisome; Fatty acid biosynthesis; Fatty acid metabolism	0	1	701257	698985	642900	666535	759183	631972
K7M9L4	Carbamoyl-phosphate synthase (glutamine-hydrolyzing)	100797877	Carbamoyl-phosphate synthase (glutamine-hydrolyzing) OS=Glycine max OX=3847 GN=100797877 PE=3 SV=1	48.97	11	14	22	3	1161	126.7	5.43	67.3	14	Pyrimidine metabolism; Alanine, aspartate and glutamate metabolism; Metabolic pathways	0	1	2.29475e+06	2.30805e+06	2.23182e+06	2.15922e+06	2.56134e+06	2.13098e+06
I1LH25	Malate dehydrogenase	GLYMA_11G043900	Malate dehydrogenase OS=Glycine max OX=3847 GN=GLYMA_11G043900 PE=3 SV=1	48.946	20	7	21	6	353	37.4	7.64	77.73	7	Cysteine and methionine metabolism; Citrate cycle (TCA cycle); Biosynthesis of secondary metabolites; Pyruvate metabolism; Metabolic pathways; Carbon metabolism; Glyoxylate and dicarboxylate metabolism; Carbon fixation in photosynthetic organisms	0	1	5.47541e+06	5.70506e+06	5.44685e+06	5.59679e+06	5.56048e+06	5.67749e+06
K7MBQ9	Glucose-6-phosphate 1-epimerase	100807970	Glucose-6-phosphate 1-epimerase OS=Glycine max OX=3847 GN=100807970 PE=3 SV=1	48.937	26	9	18	2	330	36.8	5.91	60.4	9	Metabolic pathways; Glycolysis / Gluconeogenesis; Biosynthesis of secondary metabolites	0	1	1.80903e+06	1.64836e+06	1.77128e+06	1.76989e+06	1.74961e+06	1.68913e+06
C6SW24	Proteasome subunit beta	100499738	Proteasome subunit beta OS=Glycine max OX=3847 GN=100499738 PE=2 SV=1	48.879	47	9	38	9	204	22.6	6.29	97.64	9	Proteasome	0	1	4.46185e+07	4.50737e+07	4.44403e+07	4.5157e+07	4.3821e+07	4.55244e+07
I1KUQ6	Lipoxygenase	100816880	Lipoxygenase OS=Glycine max OX=3847 GN=100816880 PE=3 SV=2	48.876	6	6	153	1	868	97.1	7.4	428.18	6	Linoleic acid metabolism	0	1	5.75881e+06	5.02476e+06	5.55939e+06	5.38025e+06	5.20255e+06	5.70831e+06
K7KNG2	Phenylalanyl-tRNA synthetase beta subunit	100805249	Phenylalanyl-tRNA synthetase beta subunit OS=Glycine max OX=3847 GN=100805249 PE=3 SV=1	48.871	17	11	27	5	630	70.7	5.58	80.39	11	Aminoacyl-tRNA biosynthesis	6	1	2.81242e+07	2.89874e+07	2.72836e+07	2.73224e+07	2.8152e+07	2.73549e+07
A0A0R0FY49		GLYMA_15G088000	Uncharacterized protein OS=Glycine max OX=3847 GN=GLYMA_15G088000 PE=3 SV=1	48.861	5	3	15	1	641	71.5	7.88	68.05	3		0	1	5.39942e+06	5.10454e+06	5.33839e+06	5.27702e+06	5.4254e+06	5.39064e+06
I1LK73	50S ribosomal protein L23, chloroplastic	100779362	50S ribosomal protein L23, chloroplastic OS=Glycine max OX=3847 GN=100779362 PE=3 SV=1	48.758	34	7	40	1	151	17.2	10.24	119.44	7	Ribosome	0	1	2.44433e+07	2.5063e+07	2.27534e+07	2.42715e+07	2.66448e+07	2.43704e+07
C6TKK5		100811178	Uncharacterized protein OS=Glycine max OX=3847 GN=100811178 PE=2 SV=1	48.704	28	4	14	2	193	22.1	6.55	57.27	4	Protein processing in endoplasmic reticulum	1	1	8.32277e+06	8.06106e+06	8.17983e+06	8.23353e+06	7.84104e+06	8.19399e+06
I1LKZ3	Superoxide dismutase [Cu-Zn]	100815376	Superoxide dismutase [Cu-Zn] OS=Glycine max OX=3847 GN=100815376 PE=3 SV=1	48.661	36	5	15	5	204	20.9	6.52	58.82	5	Peroxisome	0	1	1.26037e+07	1.21977e+07	1.27752e+07	1.29569e+07	1.33858e+07	1.27688e+07
Q9FQD4	Glutathione transferase	547951	Glutathione transferase OS=Glycine max OX=3847 GN=547951 PE=2 SV=1	48.632	37	8	53	8	215	24.8	6.07	158.19	8	Glutathione metabolism	0	1	9.3127e+07	9.37172e+07	9.63357e+07	9.04384e+07	1.18428e+08	9.28568e+07
I1KQ70	AA_TRNA_LIGASE_II domain-containing protein	GLYMA_08G042400	AA_TRNA_LIGASE_II domain-containing protein OS=Glycine max OX=3847 GN=GLYMA_08G042400 PE=3 SV=2	48.61	17	12	21	3	792	87.5	6.58	56.95	12		0	1	2.61672e+06	2.46508e+06	2.54013e+06	2.60874e+06	2.52595e+06	2.57012e+06
I1JRI7	Superoxide dismutase [Cu-Zn]	GLYMA_03G242900	Superoxide dismutase [Cu-Zn] OS=Glycine max OX=3847 GN=GLYMA_03G242900 PE=3 SV=1	48.531	55	6	59	3	152	15.2	6.04	165.42	6		4	1	7.87189e+07	8.08648e+07	8.19312e+07	7.64487e+07	8.41399e+07	7.50335e+07
I1JJE0	Peptidylprolyl isomerase	100805543	Peptidylprolyl isomerase OS=Glycine max OX=3847 GN=100805543 PE=3 SV=1	48.48	23	12	20	1	542	61.1	5.19	61.28	12		0	1	69410.4	71576.7	66494.1	64811.6	68913.2	78002.7
K7LC03	Glucose-6-phosphate 1-epimerase	100809080	Glucose-6-phosphate 1-epimerase OS=Glycine max OX=3847 GN=100809080 PE=3 SV=1	48.4	26	9	19	2	321	36.1	6.09	63.26	9	Metabolic pathways; Glycolysis / Gluconeogenesis; Biosynthesis of secondary metabolites	2	1	5.55277e+06	5.78138e+06	5.80458e+06	5.71192e+06	5.90953e+06	5.72711e+06
I1LN30	Adenosylhomocysteinase	100787210	Adenosylhomocysteinase OS=Glycine max OX=3847 GN=100787210 PE=3 SV=1	48.23	20	8	43	1	485	53.3	6.23	123.4	8	Cysteine and methionine metabolism; Metabolic pathways	0	1	441767	473890	454187	453869	465234	460635
I1KZY9	Fumarylacetoacetase	GLYMA_09G010000	Fumarylacetoacetase OS=Glycine max OX=3847 GN=GLYMA_09G010000 PE=3 SV=1	48.222	21	7	29	3	421	45.8	6.28	81.63	7		4	1	3.28687e+07	3.14741e+07	3.12816e+07	3.24197e+07	3.58087e+07	3.2664e+07
A0A0R0HTQ0	Dirigent protein	GLYMA_11G150300	Dirigent protein OS=Glycine max OX=3847 GN=GLYMA_11G150300 PE=3 SV=1	48.169	29	4	18	4	206	22.7	5.41	69.72	4		0	1	8.5236e+06	8.33546e+06	8.82475e+06	7.83775e+06	7.91579e+06	8.09775e+06
I1K0K7		100780296	Uncharacterized protein OS=Glycine max OX=3847 GN=100780296 PE=4 SV=1	48.113	17	10	24	4	567	63.4	6.11	75.56	10		0	1	3.46386e+06	3.42584e+06	3.3064e+06	3.30827e+06	3.26671e+06	3.32122e+06
K7L5V1	Signal recognition particle subunit SRP72	100810125	Signal recognition particle subunit SRP72 OS=Glycine max OX=3847 GN=100810125 PE=3 SV=1	48.104	13	7	15	1	662	72.9	9.01	56.19	7	Protein export	0	1	276256	276260	265699	244294	269036	274689
I1KZW8	PAP_fibrillin domain-containing protein	100800029	PAP_fibrillin domain-containing protein OS=Glycine max OX=3847 GN=100800029 PE=3 SV=1	47.95	21	5	16	5	312	33.6	5.31	60.45	5		0	1	1.55908e+07	1.60541e+07	1.56498e+07	1.56517e+07	1.42481e+07	1.60315e+07
I1NJ30	Ribosomal_L18e/L15P domain-containing protein	100791657	Ribosomal_L18e/L15P domain-containing protein OS=Glycine max OX=3847 GN=100791657 PE=3 SV=1	47.895	36	6	27	3	187	21	11.17	87.6	6	Ribosome	0	1	3.04402e+07	3.4996e+07	3.32663e+07	3.39832e+07	3.73221e+07	3.37292e+07
A0A0R0F259	Pyruvate decarboxylase	100782747	Pyruvate decarboxylase OS=Glycine max OX=3847 GN=100782747 PE=3 SV=1	47.825	13	7	36	1	608	65.2	6.21	101.01	7	Metabolic pathways; Biosynthesis of secondary metabolites; Glycolysis / Gluconeogenesis	0	1	1.57805e+07	1.67015e+07	1.60335e+07	1.56447e+07	1.63299e+07	1.61976e+07
I1MDY5	Amidohydro-rel domain-containing protein	100797867	Amidohydro-rel domain-containing protein OS=Glycine max OX=3847 GN=100797867 PE=3 SV=1	47.825	18	8	33	8	524	57.2	6.25	94.09	8	Metabolic pathways; Pyrimidine metabolism; beta-Alanine metabolism; Pantothenate and CoA biosynthesis	0	1	4.24045e+07	4.30324e+07	4.26701e+07	4.34755e+07	4.50558e+07	4.37378e+07
K7LI90		100805725	Uncharacterized protein OS=Glycine max OX=3847 GN=100805725 PE=4 SV=1	47.756	19	14	21	14	807	92.4	7.25	57.67	14	Metabolic pathways; Glycosaminoglycan degradation	0	1	2.38911e+07	2.47302e+07	2.37507e+07	2.37845e+07	2.34924e+07	2.40075e+07
I1M0W1		100787615	Uncharacterized protein OS=Glycine max OX=3847 GN=100787615 PE=4 SV=1	47.615	24	2	23	1	139	15.1	5.86	91.11	2		0	1	1.03207e+07	1.06713e+07	1.08679e+07	1.13954e+07	1.18326e+07	1.17152e+07
K7L505		102660092	Uncharacterized protein OS=Glycine max OX=3847 GN=102660092 PE=3 SV=1	47.454	51	4	18	4	91	9.9	7.21	68.07	4		0	1	2.28616e+07	2.347e+07	2.24173e+07	2.28276e+07	2.52786e+07	2.30912e+07
C6T1W3		100137078	Uncharacterized protein OS=Glycine max OX=3847 GN=100137078 PE=2 SV=1	47.399	53	6	24	5	113	12.6	6.87	69.07	6		1	1	2.32984e+07	1.89058e+07	2.41401e+07	2.38184e+07	1.99648e+07	2.48323e+07
I1J8Y0		GLYMA_01G177700	Uncharacterized protein OS=Glycine max OX=3847 GN=GLYMA_01G177700 PE=3 SV=1	47.252	15	9	23	3	657	73	5.73	65.31	9		0	1	3.85254e+06	3.69798e+06	3.75259e+06	3.84231e+06	3.52228e+06	3.91559e+06
A0A0R0HCG5	Fructose-bisphosphate aldolase	GLYMA_12G153000	Fructose-bisphosphate aldolase OS=Glycine max OX=3847 GN=GLYMA_12G153000 PE=3 SV=1	47.086	32	10	27	9	378	41.5	7.88	60.97	10		0	1	2.29512e+07	2.32465e+07	2.26654e+07	2.40695e+07	2.68388e+07	2.38119e+07
I1KTS5	40S ribosomal protein SA	100786575	40S ribosomal protein SA OS=Glycine max OX=3847 GN=100786575 PE=3 SV=1	47.029	31	8	27	4	313	34.3	5.26	72.11	8		0	1	5.36742e+06	5.24264e+06	5.07939e+06	5.09505e+06	5.32644e+06	5.2296e+06
I1NJE9	Peptidyl-prolyl cis-trans isomerase	GLYMA_20G249300	Peptidyl-prolyl cis-trans isomerase OS=Glycine max OX=3847 GN=GLYMA_20G249300 PE=3 SV=1	46.957	38	7	26	6	212	22.7	8.91	74.96	7		0	1	8.14855e+06	8.26186e+06	7.98268e+06	8.03408e+06	7.80354e+06	7.84672e+06
I1MXD1		100782717	Uncharacterized protein OS=Glycine max OX=3847 GN=100782717 PE=4 SV=1	46.87	13	8	24	8	672	69.1	5.88	85	8		0	1	1.49899e+07	1.48002e+07	1.46192e+07	1.53175e+07	1.54742e+07	1.49478e+07
A0A0R0KGG4	Peptidylprolyl isomerase	100794411	Peptidylprolyl isomerase OS=Glycine max OX=3847 GN=100794411 PE=4 SV=1	46.575	19	9	21	1	582	64.7	5.21	74.85	9		0	1	628564	581755	559773	579276	558752	617332
C6TLC9	Annexin		Annexin OS=Glycine max OX=3847 PE=2 SV=1	46.562	30	10	56	10	317	35.4	8.9	154.48	10		0	1	7.28894e+07	7.49595e+07	7.10951e+07	7.30667e+07	6.96996e+07	7.14446e+07
I1JR71	Importin subunit alpha	100798125	Importin subunit alpha OS=Glycine max OX=3847 GN=100798125 PE=3 SV=1	46.494	13	5	19	1	532	58.8	5.38	78.01	5		0	1	438224	438545	436470	446334	431324	472077
A0A0R0IV62	Clp R domain-containing protein	100785346	Clp R domain-containing protein OS=Glycine max OX=3847 GN=100785346 PE=3 SV=1	46.479	11	10	18	2	971	109.3	6.77	57.1	10		0	1	491207	516557	509517	526455	528496	506003
C6SVT0	Usp domain-containing protein	100305594	Usp domain-containing protein OS=Glycine max OX=3847 GN=100305594 PE=2 SV=1	46.402	47	6	22	5	162	18	7.15	89.8	6		1	1	6.18571e+07	6.38334e+07	6.17445e+07	6.10855e+07	6.45282e+07	5.87664e+07
I1JRK8	Proteasome subunit beta	GLYMA_03G244700	Proteasome subunit beta OS=Glycine max OX=3847 GN=GLYMA_03G244700 PE=3 SV=1	46.384	33	7	15	1	232	26.3	7.05	47.78	7		6	1	3.46639e+07	3.4401e+07	3.50894e+07	3.46513e+07	3.48523e+07	3.31728e+07
Q39833	Acetyl-CoA carboxytransferase	accA-2	Acetyl-CoA carboxytransferase OS=Glycine max OX=3847 GN=accA-2 PE=2 SV=1	46.315	15	10	23	1	690	76.9	8.51	60.31	10	Pyruvate metabolism; Carbon metabolism; Metabolic pathways; Fatty acid biosynthesis; Fatty acid metabolism; Biosynthesis of secondary metabolites; Propanoate metabolism	9	1	2.30982e+07	2.31706e+07	2.31004e+07	2.37144e+07	2.19368e+07	2.3788e+07
C6T530	40S ribosomal protein S7	100527680	40S ribosomal protein S7 OS=Glycine max OX=3847 GN=100527680 PE=2 SV=1	46.289	35	6	31	1	191	22	9.8	94.59	6	Ribosome	6	1	3.33079e+07	3.44909e+07	3.31958e+07	3.39774e+07	3.71802e+07	3.3957e+07
I1JUS7	Eukaryotic translation initiation factor 3 subunit L	100804691	Eukaryotic translation initiation factor 3 subunit L OS=Glycine max OX=3847 GN=100804691 PE=3 SV=1	46.281	20	8	23	8	514	60.5	6.19	51.86	8		0	1	1.33504e+07	1.33404e+07	1.39367e+07	1.36442e+07	1.36513e+07	1.35898e+07
I1MM92	Peptidylprolyl isomerase	100803189	Peptidylprolyl isomerase OS=Glycine max OX=3847 GN=100803189 PE=4 SV=1	46.273	20	10	17	2	564	62.7	5.25	59.98	10		4	1	7.61182e+06	7.66421e+06	7.65631e+06	7.48775e+06	7.60344e+06	7.82127e+06
I1LCM5	Malate dehydrogenase [NADP], chloroplastic	100782567	Malate dehydrogenase [NADP], chloroplastic OS=Glycine max OX=3847 GN=100782567 PE=3 SV=1	46.266	23	10	21	10	423	46.3	6.96	54.63	10		0	1	2.04333e+07	2.03557e+07	2.0133e+07	2.08936e+07	2.21573e+07	2.05498e+07
A0A368UHY2		GLYMA_08G252600	Uncharacterized protein OS=Glycine max OX=3847 GN=GLYMA_08G252600 PE=3 SV=1	46.117	3	13	18	13	5031	559.5	6.16	40.95	13		0	1	9.53322e+06	9.76856e+06	9.83135e+06	9.86583e+06	1.03067e+07	9.6333e+06
I1LZ92	Adenosine kinase	GLYMA_13G144800	Adenosine kinase OS=Glycine max OX=3847 GN=GLYMA_13G144800 PE=3 SV=1	46.04	21	6	19	5	341	37.5	5.44	72.4	6		0	1	1.07537e+07	1.08559e+07	1.07713e+07	1.10066e+07	1.22652e+07	1.10275e+07
I1NC65	Proteasome subunit beta	GLYMA_19G242200	Proteasome subunit beta OS=Glycine max OX=3847 GN=GLYMA_19G242200 PE=3 SV=1	45.978	33	7	15	1	232	26.3	7.53	46.78	7		0	1	1.6111e+06	1.5975e+06	1.58106e+06	1.55339e+06	1.59753e+06	1.57861e+06
I1KH65	Coatomer subunit beta'	100797508	Coatomer subunit beta' OS=Glycine max OX=3847 GN=100797508 PE=3 SV=1	45.945	12	10	19	2	912	102.8	5.02	55.49	10		0	1	834784	812760	785097	788083	927840	838983
A0A0R0K869	40S ribosomal protein S7	GLYMA_05G238000	40S ribosomal protein S7 OS=Glycine max OX=3847 GN=GLYMA_05G238000 PE=3 SV=1	45.937	43	6	31	1	155	18	9.99	93.34	6		0	1	2.58103e+06	2.36888e+06	2.36515e+06	2.39637e+06	2.4788e+06	2.51898e+06
A0A0R0KPW1	tRNA-synt_His domain-containing protein	GLYMA_03G114400	tRNA-synt_His domain-containing protein OS=Glycine max OX=3847 GN=GLYMA_03G114400 PE=3 SV=2	45.93	10	8	49	2	740	85.5	8.57	148.78	8		0	1	1.13757e+06	1.06506e+06	1.12279e+06	1.11468e+06	1.16762e+06	1.09389e+06
Q9LLQ9	Acetyl-CoA carboxytransferase	accA-3	Acetyl-CoA carboxytransferase OS=Glycine max OX=3847 GN=accA-3 PE=3 SV=1	45.912	15	10	23	1	690	76.5	8.76	59.31	10		0	1	183270	116596	136068	169799	162652	151485
A0A0R0ITJ5	PPM-type phosphatase domain-containing protein	GLYMA_08G081400	PPM-type phosphatase domain-containing protein OS=Glycine max OX=3847 GN=GLYMA_08G081400 PE=4 SV=1	45.86	35	7	21	6	346	38.9	5.02	54.51	7		0	1	2.34177e+07	2.60528e+07	2.37859e+07	2.48149e+07	2.60755e+07	2.46618e+07
I1LBD0	Seryl-tRNA synthetase	100806082	Seryl-tRNA synthetase OS=Glycine max OX=3847 GN=100806082 PE=4 SV=1	45.673	21	11	33	4	447	51.3	6.43	83.45	11	Aminoacyl-tRNA biosynthesis	8	1	3.6241e+07	3.56594e+07	3.69017e+07	3.73921e+07	3.63075e+07	3.7286e+07
Q39856	Epoxide hydrolase		Epoxide hydrolase OS=Glycine max OX=3847 PE=2 SV=1	45.644	25	8	31	5	341	39.1	5.96	91.98	8		4	1	4.45704e+07	4.50504e+07	4.47014e+07	4.44268e+07	4.36571e+07	4.38239e+07
C6T7J5	Aldo_ket_red domain-containing protein		Aldo_ket_red domain-containing protein OS=Glycine max OX=3847 PE=2 SV=1	45.608	24	9	26	4	312	35.1	6.14	81.62	9		3	1	2.77759e+07	2.78204e+07	2.7424e+07	2.68518e+07	2.80676e+07	2.70782e+07
I1KY80		100785544	Uncharacterized protein OS=Glycine max OX=3847 GN=100785544 PE=3 SV=2	45.603	41	8	23	1	187	19.7	8.88	56.07	8		9	1	3.54108e+07	3.57009e+07	3.54285e+07	3.62426e+07	3.56847e+07	3.6308e+07
C6THN2	ANK_REP_REGION domain-containing protein		ANK_REP_REGION domain-containing protein OS=Glycine max OX=3847 PE=2 SV=1	45.591	28	9	31	2	350	37.6	4.65	97.72	9		0	1	2.25874e+06	2.50669e+06	2.3626e+06	2.29235e+06	2.15201e+06	2.19894e+06
I1MXM6	Polyadenylate-binding protein	100811385	Polyadenylate-binding protein OS=Glycine max OX=3847 GN=100811385 PE=3 SV=1	45.268	16	10	27	5	654	71.9	7.15	76.98	10	RNA degradation; RNA transport; mRNA surveillance pathway	3	1	2.36743e+07	2.30792e+07	2.40672e+07	2.38769e+07	2.5279e+07	2.34395e+07
I1N0P5		100792467	Uncharacterized protein OS=Glycine max OX=3847 GN=100792467 PE=3 SV=1	45.248	41	8	23	1	187	20	9.22	56.79	8		0	1	150111	125056	136357	125504	127529	139021
I1N627	PHB domain-containing protein	100779369	PHB domain-containing protein OS=Glycine max OX=3847 GN=100779369 PE=4 SV=1	45.2	31	9	23	3	286	31.5	5.24	67.52	9		6	1	1.91442e+07	1.873e+07	1.888e+07	1.92872e+07	1.79649e+07	1.92305e+07
C6THL8	PCI domain-containing protein	100793480	PCI domain-containing protein OS=Glycine max OX=3847 GN=100793480 PE=2 SV=1	45.137	20	8	29	8	386	44	5.57	84.69	8	Proteasome	0	1	3.65984e+07	3.76833e+07	3.76925e+07	3.68678e+07	3.79058e+07	3.77688e+07
K7LSI5	Methionyl-tRNA synthetase	100809861	Methionyl-tRNA synthetase OS=Glycine max OX=3847 GN=100809861 PE=3 SV=1	45.088	14	9	23	9	803	90.4	6.76	65.48	9	Selenocompound metabolism; Aminoacyl-tRNA biosynthesis	0	1	2.26591e+07	2.25395e+07	2.1534e+07	2.22293e+07	2.31162e+07	2.20716e+07
I1K5D3	Eukaryotic translation initiation factor 3 subunit C	100779751	Eukaryotic translation initiation factor 3 subunit C OS=Glycine max OX=3847 GN=100779751 PE=3 SV=2	45.023	12	11	25	1	925	104.2	5.78	67.29	11	RNA transport	0	1	471850	445415	456466	481726	477767	477010
Q39832	Ribulose bisphosphate carboxylase small subunit	547605	Ribulose bisphosphate carboxylase small subunit OS=Glycine max OX=3847 GN=547605 PE=2 SV=1	44.923	44	8	53	7	178	20	8.66	155	8	Glyoxylate and dicarboxylate metabolism; Metabolic pathways; Carbon metabolism; Carbon fixation in photosynthetic organisms	1	1	1.17627e+08	1.21066e+08	1.17351e+08	1.22801e+08	1.42791e+08	1.24962e+08
C6SXD3	40S ribosomal protein S24	100499852	40S ribosomal protein S24 OS=Glycine max OX=3847 GN=100499852 PE=2 SV=1	44.914	31	4	18	1	137	15.8	10.64	64.9	4	Ribosome	2	1	2.10144e+07	2.12046e+07	2.20302e+07	2.33451e+07	2.04044e+07	2.27237e+07
I1LQT0	Histone H2B	GLYMA_12G065100	Histone H2B OS=Glycine max OX=3847 GN=GLYMA_12G065100 PE=3 SV=1	44.878	52	8	60	1	149	16.3	10.08	151.88	8		7	1	1.31379e+08	1.32868e+08	1.40728e+08	1.39096e+08	1.34642e+08	1.48426e+08
A0A0R0KUQ0	Eukaryotic translation initiation factor 3 subunit H	100795273	Eukaryotic translation initiation factor 3 subunit H OS=Glycine max OX=3847 GN=100795273 PE=3 SV=1	44.803	24	6	17	6	326	37.4	4.78	56.07	6		0	1	1.24371e+07	1.24136e+07	1.26673e+07	1.24926e+07	1.19337e+07	1.20503e+07
C6TBN2	Probable aldo-keto reductase 1	AKR1	Probable aldo-keto reductase 1 OS=Glycine max OX=3847 GN=AKR1 PE=2 SV=1	44.743	23	7	19	6	346	38.2	6.57	75.76	7		1	1	1.23791e+07	1.27375e+07	1.23866e+07	1.24715e+07	1.31056e+07	1.24416e+07
A0A0R0HF66	CSD domain-containing protein	GLYMA_11G105900	CSD domain-containing protein OS=Glycine max OX=3847 GN=GLYMA_11G105900 PE=4 SV=1	44.716	27	3	24	1	212	21	4.73	99.28	3		0	1	1.70689e+06	1.79945e+06	1.75483e+06	1.70673e+06	1.93346e+06	1.75367e+06
I1MC13	PCI domain-containing protein	100819526	PCI domain-containing protein OS=Glycine max OX=3847 GN=100819526 PE=3 SV=1	44.713	28	13	33	1	490	56.1	9.01	82.5	13	Proteasome	1	1	479330	465409	469879	481211	514199	491960
I1KH61		100793968	Uncharacterized protein OS=Glycine max OX=3847 GN=100793968 PE=4 SV=1	44.62	10	8	20	2	901	103.1	6.96	58.31	8		6	1	1.23788e+07	1.20626e+07	1.22927e+07	1.24209e+07	1.30037e+07	1.23554e+07
K7MBR4	HP domain-containing protein	100808499	HP domain-containing protein OS=Glycine max OX=3847 GN=100808499 PE=3 SV=1	44.512	11	11	16	1	963	107.7	6.32	44.72	11		0	1	427096	407868	429630	421532	444820	400880
I1JYL3	Probable 6-phosphogluconolactonase	100794078	Probable 6-phosphogluconolactonase OS=Glycine max OX=3847 GN=100794078 PE=3 SV=1	44.464	22	7	23	1	308	33.9	7.55	66.9	7	Metabolic pathways; Biosynthesis of secondary metabolites; Pentose phosphate pathway; Carbon metabolism	6	1	2.79866e+07	2.81706e+07	2.78848e+07	2.83981e+07	2.79225e+07	2.82324e+07
I1JU43	NAD(P)-bd_dom domain-containing protein	100791278	NAD(P)-bd_dom domain-containing protein OS=Glycine max OX=3847 GN=100791278 PE=4 SV=1	44.446	29	7	25	7	287	30.7	9.47	79.49	7		0	1	2.02903e+07	2.02354e+07	2.01904e+07	2.04648e+07	1.99385e+07	1.97795e+07
K7MJN5	Lysine--tRNA ligase	100789811	Lysine--tRNA ligase OS=Glycine max OX=3847 GN=100789811 PE=3 SV=1	44.446	19	12	26	4	602	68.6	6.51	72.54	12	Aminoacyl-tRNA biosynthesis	0	1	1.20821e+06	1.08003e+06	1.06476e+06	1.15593e+06	1.07262e+06	1.11471e+06
C6SW04		100305642	Uncharacterized protein OS=Glycine max OX=3847 GN=100305642 PE=2 SV=1	44.434	42	7	22	3	206	23	5.19	67.44	7	Phagosome; Endocytosis	4	1	3.92632e+07	4.05371e+07	4.02903e+07	4.02415e+07	4.09757e+07	3.9442e+07
C6TJ17	Cytochrome c domain-containing protein	100789781	Cytochrome c domain-containing protein OS=Glycine max OX=3847 GN=100789781 PE=2 SV=1	44.36	26	5	12	5	307	33.6	6.95	45.85	5	Oxidative phosphorylation; Metabolic pathways	0	1	1.1904e+07	1.19511e+07	1.1745e+07	1.19157e+07	1.16266e+07	1.1908e+07
I1LZA5		100812398	Uncharacterized protein OS=Glycine max OX=3847 GN=100812398 PE=3 SV=1	44.164	18	4	17	1	305	32.6	6.68	66.28	4	Fructose and mannose metabolism; Metabolic pathways; Carbon metabolism; Carbon fixation in photosynthetic organisms; Inositol phosphate metabolism; Biosynthesis of amino acids; Biosynthesis of secondary metabolites; Glycolysis / Gluconeogenesis	0	1	1.27731e+06	1.42529e+06	1.49641e+06	1.57784e+06	1.55932e+06	1.6509e+06
A0A0R0FW30	Peptidylprolyl isomerase	GLYMA_16G088200	Peptidylprolyl isomerase OS=Glycine max OX=3847 GN=GLYMA_16G088200 PE=4 SV=1	44.105	35	4	27	4	154	16.7	8.43	97.61	4		0	1	3.13841e+07	3.14064e+07	3.04577e+07	2.99494e+07	3.42147e+07	2.92871e+07
K7MYQ2	Dolichyl-diphosphooligosaccharide--protein glycosyltransferase subunit 2	100806815	Dolichyl-diphosphooligosaccharide--protein glycosyltransferase subunit 2 OS=Glycine max OX=3847 GN=100806815 PE=3 SV=1	43.987	14	9	34	4	688	74.7	5.92	88.19	9	Protein processing in endoplasmic reticulum; N-Glycan biosynthesis; Metabolic pathways	5	1	2.09259e+07	2.06795e+07	2.09294e+07	2.10825e+07	2.03987e+07	2.1484e+07
C6T5R4	Pathogenesis-related protein	100805630	Pathogenesis-related protein OS=Glycine max OX=3847 GN=100805630 PE=2 SV=1	43.98	31	7	27	3	238	27.2	7.05	70.54	7		0	1	3.90892e+06	3.98193e+06	3.88109e+06	4.22366e+06	4.29986e+06	4.18323e+06
I1L171		100800020	Uncharacterized protein OS=Glycine max OX=3847 GN=100800020 PE=4 SV=1	43.961	20	9	35	7	407	46	6.24	107.31	9	Spliceosome; RNA transport; mRNA surveillance pathway	0	1	1.60225e+07	1.63058e+07	1.6092e+07	1.60951e+07	1.64723e+07	1.63238e+07
I1L8S1		100796694	Uncharacterized protein OS=Glycine max OX=3847 GN=100796694 PE=3 SV=1	43.96	27	6	45	1	142	15.7	10.37	114.94	6	Ribosome	0	1	7.6452e+06	7.42837e+06	8.51553e+06	8.07911e+06	8.84553e+06	7.57356e+06
C6T670	Ribosomal_L18e/L15P domain-containing protein	100817971	Ribosomal_L18e/L15P domain-containing protein OS=Glycine max OX=3847 GN=100817971 PE=2 SV=1	43.939	51	8	46	4	148	16.6	10.71	114.19	8	Ribosome	6	1	2.89296e+07	2.83461e+07	3.16612e+07	2.86286e+07	2.83237e+07	3.16511e+07
I1JXQ5	Alpha-mannosidase	100798150	Alpha-mannosidase OS=Glycine max OX=3847 GN=100798150 PE=3 SV=2	43.928	13	14	32	11	1011	114.2	6.7	83.6	14	Other glycan degradation	1	1	2.3024e+07	2.16579e+07	2.21748e+07	2.33081e+07	2.18478e+07	2.32456e+07
A0A0R0FXY0		100806381	Uncharacterized protein OS=Glycine max OX=3847 GN=100806381 PE=3 SV=1	43.897	17	7	19	7	490	55.2	5.44	66.56	7		0	1	1.03627e+07	1.03056e+07	1.0114e+07	1.22012e+07	1.03169e+07	1.06094e+07
A0A0R0HPZ5	Histone H2B	100820177	Histone H2B OS=Glycine max OX=3847 GN=100820177 PE=3 SV=1	43.856	54	8	65	1	143	15.6	10.08	165.74	8		0	1	1.08488e+07	1.07687e+07	1.13992e+07	1.15559e+07	1.00207e+07	1.24328e+07
K7LC06	HP domain-containing protein	100809968	HP domain-containing protein OS=Glycine max OX=3847 GN=100809968 PE=3 SV=1	43.794	11	11	17	1	963	107.6	6.27	45.83	11		10	1	1.48295e+07	1.48447e+07	1.46399e+07	1.44856e+07	1.54728e+07	1.45849e+07
I1JSY1	Prolyl endopeptidase	100776544	Prolyl endopeptidase OS=Glycine max OX=3847 GN=100776544 PE=3 SV=1	43.762	15	11	23	11	727	82	5.62	64.05	11		0	1	2.35493e+07	2.47141e+07	2.46488e+07	2.48122e+07	2.44909e+07	2.40008e+07
K7LJM6	Glycinamide ribonucleotide synthetase	GLYMA_10G156900	Glycinamide ribonucleotide synthetase OS=Glycine max OX=3847 GN=GLYMA_10G156900 PE=3 SV=1	43.75	22	9	20	9	527	55.8	5.91	75.83	9		0	1	1.15836e+07	1.16083e+07	1.15527e+07	1.16355e+07	1.1432e+07	1.17011e+07
I1M138	Peptidase A1 domain-containing protein	100807221	Peptidase A1 domain-containing protein OS=Glycine max OX=3847 GN=100807221 PE=4 SV=1	43.729	22	8	27	8	473	51.2	8	84.19	8		0	1	3.14121e+07	3.01392e+07	3.06858e+07	3.09986e+07	3.30891e+07	3.0028e+07
I1N8L6	Non-reducing end alpha-L-arabinofuranosidase	100787207	Non-reducing end alpha-L-arabinofuranosidase OS=Glycine max OX=3847 GN=100787207 PE=3 SV=1	43.554	18	9	17	1	676	74	5.44	50.56	9	Amino sugar and nucleotide sugar metabolism	0	1	2.60916e+06	2.6603e+06	2.86231e+06	3.01632e+06	2.93043e+06	2.65856e+06
C6T420	HIT domain-containing protein		HIT domain-containing protein OS=Glycine max OX=3847 PE=2 SV=1	43.464	47	7	22	7	159	17.4	7.12	76	7		0	1	1.8978e+07	1.78412e+07	1.8494e+07	1.90507e+07	1.87564e+07	1.86372e+07
I1NIY6	Seryl-tRNA synthetase	100781350	Seryl-tRNA synthetase OS=Glycine max OX=3847 GN=100781350 PE=4 SV=1	43.429	21	10	26	3	447	51.4	6.43	70.72	10	Aminoacyl-tRNA biosynthesis	0	1	1.95078e+06	1.9319e+06	2.03e+06	2.02571e+06	1.92562e+06	2.04214e+06
I1KPE7	S10_plectin domain-containing protein	GLYMA_08G017500	S10_plectin domain-containing protein OS=Glycine max OX=3847 GN=GLYMA_08G017500 PE=4 SV=1	43.38	31	5	43	1	181	19.9	9.67	157.11	5		5	1	4.75951e+07	4.74397e+07	4.52185e+07	4.72561e+07	5.164e+07	4.76246e+07
C6TAW2	40S ribosomal protein S24	100802918	40S ribosomal protein S24 OS=Glycine max OX=3847 GN=100802918 PE=2 SV=1	43.365	31	4	27	1	137	15.8	10.64	95.71	4	Ribosome	0	1	1.17031e+07	1.11385e+07	1.1514e+07	1.35827e+07	1.56488e+07	1.21338e+07
I1KJR2	Arginyl-tRNA synthetase	100819533	Arginyl-tRNA synthetase OS=Glycine max OX=3847 GN=100819533 PE=3 SV=1	43.33	19	11	16	4	597	67.8	5.66	49.17	11	Aminoacyl-tRNA biosynthesis	7	1	2.1275e+07	2.14746e+07	2.07314e+07	2.11391e+07	1.97349e+07	2.05411e+07
I1MX58	Aspartyl-tRNA synthetase	100811577	Aspartyl-tRNA synthetase OS=Glycine max OX=3847 GN=100811577 PE=3 SV=1	43.23	26	12	25	3	544	60.2	6.4	68.57	12	Aminoacyl-tRNA biosynthesis	0	1	7.66798e+06	7.77694e+06	7.68883e+06	7.76473e+06	7.85579e+06	7.69833e+06
I1N334	Aldo_ket_red domain-containing protein	100816064	Aldo_ket_red domain-containing protein OS=Glycine max OX=3847 GN=100816064 PE=4 SV=2	43.118	30	9	38	9	321	36.3	6.74	119.82	9		0	1	5.00042e+07	5.05086e+07	5.01151e+07	5.11066e+07	5.54864e+07	5.12359e+07
I1LFC6		GLYMA_10G290000	Uncharacterized protein OS=Glycine max OX=3847 GN=GLYMA_10G290000 PE=4 SV=1	43.078	37	8	30	1	216	23.9	7.83	95.81	8		0	1	797709	759468	802885	874709	732083	835989
I1JQ42	Ubiquitin	100792206	Ubiquitin OS=Glycine max OX=3847 GN=100792206 PE=3 SV=1	43.077	45	6	125	1	128	14.7	9.92	319.92	6	Ribosome	0	1	49534.2	51560.8	35184.4	42576.5	80186.7	30498.1
I1JW13	Prohibitin	100777248	Prohibitin OS=Glycine max OX=3847 GN=100777248 PE=3 SV=1	43.075	33	8	17	1	279	30.4	8.35	53.43	8		7	1	3.44543e+07	3.43611e+07	3.52589e+07	3.53533e+07	3.39278e+07	3.58724e+07
I1LFP5	EGF-like domain-containing protein	100777949	EGF-like domain-containing protein OS=Glycine max OX=3847 GN=100777949 PE=3 SV=1	43.061	11	8	28	1	628	69.7	5.67	83.21	8		0	1	3.51025e+06	3.57194e+06	3.66224e+06	3.93359e+06	3.88834e+06	3.82972e+06
I1KNE3	Glyoxalase I	100793089	Glyoxalase I OS=Glycine max OX=3847 GN=100793089 PE=3 SV=1	43.061	24	5	20	4	272	30.7	6.55	51.05	5		0	1	2.50042e+07	2.40889e+07	2.52179e+07	2.47507e+07	2.77641e+07	2.49081e+07
I1JR88	AB hydrolase-1 domain-containing protein	100804496	AB hydrolase-1 domain-containing protein OS=Glycine max OX=3847 GN=100804496 PE=4 SV=1	43.049	22	6	31	5	318	35.9	5.59	87.06	6		0	1	4.32419e+07	4.1222e+07	4.2357e+07	4.25562e+07	3.95207e+07	4.23937e+07
I1NFH4	Dihydrolipoamide acetyltransferase component of pyruvate dehydrogenase complex	100813087	Dihydrolipoamide acetyltransferase component of pyruvate dehydrogenase complex OS=Glycine max OX=3847 GN=100813087 PE=3 SV=1	43.028	18	6	13	5	506	52.7	8.16	42.06	6		2	1	1.12602e+07	1.17142e+07	1.10575e+07	1.19789e+07	1.11105e+07	1.19652e+07
I1N696		100784739	Uncharacterized protein OS=Glycine max OX=3847 GN=100784739 PE=4 SV=1	43.007	18	9	17	1	495	54.9	5.63	58.23	9		0	1	807709	752137	745209	802560	764521	783198
A0A0R4J4R5		100780806	Uncharacterized protein OS=Glycine max OX=3847 GN=100780806 PE=4 SV=1	42.896	21	5	21	5	267	28.4	6.11	69.14	5	Biosynthesis of secondary metabolites; Metabolic pathways; Tropane, piperidine and pyridine alkaloid biosynthesis	0	1	1.77907e+07	1.75067e+07	1.78098e+07	1.81424e+07	1.72946e+07	1.82264e+07
C6T0R5	Ribosomal_L18e/L15P domain-containing protein	100500164	Ribosomal_L18e/L15P domain-containing protein OS=Glycine max OX=3847 GN=100500164 PE=2 SV=1	42.833	34	6	29	2	187	21	11.18	93.74	6	Ribosome	6	1	5.95868e+07	5.8586e+07	5.92224e+07	6.25192e+07	6.31316e+07	6.294e+07
P25273	Kunitz-type trypsin inhibitor KTI2	KTI2	Kunitz-type trypsin inhibitor KTI2 OS=Glycine max OX=3847 GN=KTI2 PE=2 SV=1	42.792	24	6	31	5	204	22.8	6.55	106.11	6		0	1	1.60818e+07	1.68195e+07	1.70241e+07	1.61605e+07	1.7383e+07	1.5448e+07
I1MK76	Pectinesterase	GLYMA_16G014100	Pectinesterase OS=Glycine max OX=3847 GN=GLYMA_16G014100 PE=3 SV=1	42.614	19	9	17	9	492	54.7	7.75	49.79	9		0	1	2.12903e+07	2.01008e+07	2.30406e+07	2.08251e+07	1.81219e+07	2.18981e+07
K7MET7	Importin N-terminal domain-containing protein	100801426	Importin N-terminal domain-containing protein OS=Glycine max OX=3847 GN=100801426 PE=3 SV=1	42.582	14	11	16	3	962	107.8	5.34	41.1	11		8	1	2.01008e+07	2.02068e+07	2.28177e+07	2.13983e+07	2.01657e+07	2.06362e+07
C6TLJ6		732581	Uncharacterized protein OS=Glycine max OX=3847 GN=732581 PE=2 SV=1	42.555	20	4	22	4	287	30.8	8.13	80.4	4		0	1	2.17463e+07	2.25755e+07	2.21421e+07	2.27305e+07	2.17344e+07	2.23787e+07
Q94IA2	Aspartic proteinase 1	soyAP1	Aspartic proteinase 1 OS=Glycine max OX=3847 GN=soyAP1 PE=2 SV=1	42.464	15	7	27	3	514	55.5	6.77	95.57	7		5	1	2.68418e+07	2.81048e+07	2.85228e+07	2.76726e+07	2.6369e+07	2.8359e+07
K7KRK6	AA_TRNA_LIGASE_II domain-containing protein	100809535	AA_TRNA_LIGASE_II domain-containing protein OS=Glycine max OX=3847 GN=100809535 PE=3 SV=1	42.443	15	12	22	3	864	95.1	7.24	55.76	12	Aminoacyl-tRNA biosynthesis	9	1	1.97301e+07	1.96065e+07	1.95589e+07	1.98569e+07	1.97467e+07	1.99417e+07
C6SW11		100499735	Uncharacterized protein OS=Glycine max OX=3847 GN=100499735 PE=2 SV=1	42.396	55	8	17	8	129	14.8	5.38	45.87	8		0	1	1.93426e+07	1.98105e+07	1.97259e+07	1.99222e+07	2.01958e+07	1.97604e+07
I1K3R3	Aspartokinase	100812202	Aspartokinase OS=Glycine max OX=3847 GN=100812202 PE=3 SV=1	42.309	13	8	15	8	916	100.4	7.36	45.94	8	Cysteine and methionine metabolism; Biosynthesis of secondary metabolites; Metabolic pathways; Biosynthesis of amino acids; Glycine, serine and threonine metabolism; Lysine biosynthesis; Monobactam biosynthesis	0	1	1.00495e+07	9.85429e+06	1.05901e+07	1.10742e+07	9.60483e+06	1.12771e+07
Q9M508	Beta-ketoacyl-[acyl-carrier-protein] synthase I	547575	Beta-ketoacyl-[acyl-carrier-protein] synthase I OS=Glycine max OX=3847 GN=547575 PE=2 SV=1	42.308	8	3	23	1	469	49.7	7.49	68.12	3	Biotin metabolism; Metabolic pathways; Fatty acid biosynthesis; Fatty acid metabolism	0	1	3.25209e+06	3.2416e+06	3.21967e+06	3.2742e+06	3.28049e+06	3.28894e+06
I1LJB4	40S ribosomal protein S25	GLYMA_11G115400	40S ribosomal protein S25 OS=Glycine max OX=3847 GN=GLYMA_11G115400 PE=3 SV=2	42.281	48	6	38	1	105	11.7	10.68	107.9	6		0	1	1.06579e+07	1.06579e+07	1.06535e+07	1.12559e+07	1.13303e+07	1.11163e+07
C6SX50		100305912	Uncharacterized protein OS=Glycine max OX=3847 GN=100305912 PE=2 SV=1	42.213	34	6	32	1	181	20.7	9.96	97.77	6	Ribosome	6	1	5.58492e+07	5.57725e+07	5.51765e+07	5.62018e+07	5.77595e+07	5.76274e+07
I1KQD8	Aspartate-semialdehyde dehydrogenase	100814757	Aspartate-semialdehyde dehydrogenase OS=Glycine max OX=3847 GN=100814757 PE=3 SV=2	42.212	20	5	13	2	379	41.4	6.8	44.42	5	Biosynthesis of secondary metabolites; Metabolic pathways; Cysteine and methionine metabolism; Lysine biosynthesis; Monobactam biosynthesis; Biosynthesis of amino acids; Glycine, serine and threonine metabolism; 2-Oxocarboxylic acid metabolism	4	1	9.78117e+06	9.51184e+06	9.65488e+06	1.02507e+07	1.07381e+07	9.94894e+06
C6SYZ8		100499978	Uncharacterized protein OS=Glycine max OX=3847 GN=100499978 PE=2 SV=1	42.187	29	7	71	4	206	23.6	10.32	184.61	7	Ribosome	4	1	1.28223e+08	1.30428e+08	1.30189e+08	1.32552e+08	1.48493e+08	1.30983e+08
I1MB25	Serine hydroxymethyltransferase	100812952	Serine hydroxymethyltransferase OS=Glycine max OX=3847 GN=100812952 PE=3 SV=1	42.181	21	8	25	8	427	47	8.28	72.87	8		0	1	2.68562e+07	2.64517e+07	2.78876e+07	2.80507e+07	2.79678e+07	2.73653e+07
I1MJD7	Inosine-5'-monophosphate dehydrogenase	GLYMA_15G263100	Inosine-5'-monophosphate dehydrogenase OS=Glycine max OX=3847 GN=GLYMA_15G263100 PE=3 SV=1	42.154	18	9	28	3	502	53.3	6.11	75.26	9		6	1	3.48944e+07	3.53723e+07	3.38196e+07	3.54748e+07	3.40947e+07	3.45416e+07
C6T5B2	50S ribosomal protein L23, chloroplastic	100527754	50S ribosomal protein L23, chloroplastic OS=Glycine max OX=3847 GN=100527754 PE=2 SV=1	42.065	34	7	31	1	155	17.7	10.4	88.66	7	Ribosome	6	1	5.55071e+07	5.52498e+07	5.52437e+07	5.68235e+07	6.36884e+07	5.7237e+07
E3W9C1	Protein disulfide-isomerase	PDIS-2	Protein disulfide-isomerase OS=Glycine max OX=3847 GN=PDIS-2 PE=2 SV=1	42.059	23	8	21	1	362	39.8	6.32	57.91	8	Protein processing in endoplasmic reticulum	5	1	2.27937e+07	2.29925e+07	2.24219e+07	2.29272e+07	2.20209e+07	2.36935e+07
K7K5S3	Ribosomal_L14e domain-containing protein	100817659	Ribosomal_L14e domain-containing protein OS=Glycine max OX=3847 GN=100817659 PE=3 SV=1	42.048	26	5	56	1	175	20.3	10.71	161.61	5	Ribosome	6	1	1.14067e+08	1.10258e+08	1.11957e+08	1.15939e+08	1.13192e+08	1.17423e+08
I1KAY3	Probable 6-phosphogluconolactonase	100792737	Probable 6-phosphogluconolactonase OS=Glycine max OX=3847 GN=100792737 PE=3 SV=1	42.039	25	7	22	1	255	27.7	6.54	65.47	7	Pentose phosphate pathway; Carbon metabolism; Metabolic pathways; Biosynthesis of secondary metabolites	0	1	397456	363451	409870	404444	390087	399532
I1NIP8	Epimerase domain-containing protein	100806498	Epimerase domain-containing protein OS=Glycine max OX=3847 GN=100806498 PE=3 SV=1	41.969	27	9	21	9	376	42.5	6.11	53.55	9	Metabolic pathways; Ascorbate and aldarate metabolism; Amino sugar and nucleotide sugar metabolism; Biosynthesis of secondary metabolites	0	1	1.20327e+07	1.18544e+07	1.19188e+07	1.23377e+07	1.24068e+07	1.22407e+07
I1L903	Isocitrate dehydrogenase [NAD] subunit, mitochondrial	100781465	Isocitrate dehydrogenase [NAD] subunit, mitochondrial OS=Glycine max OX=3847 GN=100781465 PE=3 SV=1	41.921	24	8	24	2	359	39.4	7.49	74.42	8	Carbon metabolism; Biosynthesis of amino acids; Metabolic pathways; Biosynthesis of secondary metabolites; 2-Oxocarboxylic acid metabolism; Citrate cycle (TCA cycle)	0	1	3.42152e+06	3.28662e+06	3.39613e+06	3.27333e+06	3.27614e+06	3.28102e+06
C6TA16	Alpha-SNAP protein		Alpha-SNAP protein OS=Glycine max OX=3847 PE=2 SV=1	41.812	41	10	18	10	290	32.8	5.5	53.68	10		0	1	1.08898e+07	1.06242e+07	1.03076e+07	1.01502e+07	1.11239e+07	1.04064e+07
I1JXY2	Gal_mutarotas_2 domain-containing protein	100817168	Gal_mutarotas_2 domain-containing protein OS=Glycine max OX=3847 GN=100817168 PE=3 SV=1	41.699	11	9	23	9	914	103.9	6.4	76.85	9	Metabolic pathways; Protein processing in endoplasmic reticulum; N-Glycan biosynthesis	0	1	6.29445e+06	6.35581e+06	6.64714e+06	6.44359e+06	6.645e+06	6.45667e+06
I1JXI9	Proteasome subunit beta	100778498	Proteasome subunit beta OS=Glycine max OX=3847 GN=100778498 PE=3 SV=1	41.624	26	6	28	6	272	29.3	6.14	86.49	6	Proteasome	0	1	4.97335e+07	4.94634e+07	4.92557e+07	5.00269e+07	5.14364e+07	5.09933e+07
A0A0R0K8D9	Catalase	GLYMA_04G017500	Catalase OS=Glycine max OX=3847 GN=GLYMA_04G017500 PE=3 SV=1	41.61	21	9	28	4	492	56.7	7.28	82.1	9	Biosynthesis of secondary metabolites; Peroxisome; Carbon metabolism; Tryptophan metabolism; MAPK signaling pathway - plant; Glyoxylate and dicarboxylate metabolism	6	1	3.49688e+07	3.45103e+07	3.48843e+07	3.58894e+07	3.46075e+07	3.55976e+07
C6SWQ6		100499796	Uncharacterized protein OS=Glycine max OX=3847 GN=100499796 PE=2 SV=1	41.529	38	10	26	10	245	26.9	9.52	64.32	10	Oxidative phosphorylation; Metabolic pathways	0	1	3.67593e+07	3.62596e+07	3.74959e+07	3.69868e+07	3.62376e+07	3.72301e+07
I1N104	Glutathione transferase	GSTF13	Glutathione transferase OS=Glycine max OX=3847 GN=GSTF13 PE=2 SV=1	41.489	38	9	19	9	215	24.9	6.07	53.48	9		0	1	2.39266e+07	2.552e+07	2.37462e+07	2.37329e+07	2.5041e+07	2.38597e+07
K7KI00	Polyadenylate-binding protein	100799386	Polyadenylate-binding protein OS=Glycine max OX=3847 GN=100799386 PE=3 SV=1	41.482	15	9	27	4	624	67.9	6.61	75.75	9		2	1	1.17359e+07	1.14602e+07	1.17331e+07	1.23351e+07	1.29029e+07	1.17878e+07
I1KPA1	Tubulin beta chain	GLYMA_08G014200	Tubulin beta chain OS=Glycine max OX=3847 GN=GLYMA_08G014200 PE=3 SV=1	41.451	14	5	23	1	445	50	5.02	73.2	5	Phagosome	0	1	2.94369e+06	2.8704e+06	2.93351e+06	2.86605e+06	2.85231e+06	2.91647e+06
C6TGR3		100795552	Uncharacterized protein OS=Glycine max OX=3847 GN=100795552 PE=2 SV=1	41.45	33	6	13	6	218	25.5	9.01	61.32	6	SNARE interactions in vesicular transport; Phagosome	0	1	7.02908e+06	6.9646e+06	6.84667e+06	7.03064e+06	6.96898e+06	6.917e+06
C6SZC2			Uncharacterized protein OS=Glycine max OX=3847 PE=2 SV=1	41.297	27	6	38	1	142	15.8	10.43	106.13	6	Ribosome	6	1	4.84398e+07	4.88388e+07	5.09217e+07	5.0992e+07	5.98288e+07	5.29606e+07
Q2VA66	[Acyl-carrier-protein] S-malonyltransferase	MT2	[Acyl-carrier-protein] S-malonyltransferase OS=Glycine max OX=3847 GN=MT2 PE=2 SV=1	41.238	24	7	20	2	344	36.4	6.8	51.33	7	Fatty acid metabolism; Fatty acid biosynthesis; Metabolic pathways	5	1	2.10643e+07	2.06786e+07	1.8587e+07	2.01588e+07	2.1489e+07	2.12812e+07
A0A0R0H289	Serine hydroxymethyltransferase	100305381	Serine hydroxymethyltransferase OS=Glycine max OX=3847 GN=100305381 PE=3 SV=1	41.196	10	5	15	5	527	57.3	7.56	41.12	5		0	1	1.34171e+07	1.32378e+07	1.28979e+07	1.31159e+07	1.2988e+07	1.34116e+07
C6TL53	Epimerase domain-containing protein		Epimerase domain-containing protein OS=Glycine max OX=3847 PE=2 SV=1	41.125	29	10	26	9	321	34.9	5.99	83.38	10		1	1	4.36578e+07	4.46425e+07	4.30773e+07	4.42869e+07	5.6885e+07	4.28507e+07
C6SVV1	TRASH domain-containing protein	100499720	TRASH domain-containing protein OS=Glycine max OX=3847 GN=100499720 PE=2 SV=1	41.062	24	5	30	2	164	18.4	10.78	95.09	5	Ribosome	0	1	7.33386e+06	7.29411e+06	7.46468e+06	7.3705e+06	7.71094e+06	7.53643e+06
K7MP32	PCI domain-containing protein	100779667	PCI domain-containing protein OS=Glycine max OX=3847 GN=100779667 PE=3 SV=1	41.025	19	10	28	1	490	55.9	9.01	76.33	10	Proteasome	0	1	2.41174e+06	2.33374e+06	2.4027e+06	2.38459e+06	1.956e+06	2.45563e+06
C6T456	Acyl carrier protein	100527378	Acyl carrier protein OS=Glycine max OX=3847 GN=100527378 PE=2 SV=1	40.926	11	2	19	2	140	14.8	5.07	61.67	2		0	1	6.10294e+06	5.96973e+06	6.01582e+06	6.37605e+06	6.48031e+06	6.09716e+06
I1JAV0	Abhydrolase_3 domain-containing protein	GLYMA_01G239500	Abhydrolase_3 domain-containing protein OS=Glycine max OX=3847 GN=GLYMA_01G239500 PE=4 SV=1	40.909	35	8	23	8	320	35.2	6.27	76.18	8		0	1	3.22944e+07	3.36205e+07	3.35041e+07	3.28909e+07	2.82825e+07	3.38007e+07
I1K1F4	NADH-cytochrome b5 reductase	GLYMA_05G008100	NADH-cytochrome b5 reductase OS=Glycine max OX=3847 GN=GLYMA_05G008100 PE=3 SV=1	40.844	25	8	21	8	323	35.6	9.01	59.71	8		0	1	4.20511e+07	4.32291e+07	4.36957e+07	4.40754e+07	4.33343e+07	4.43621e+07
C6SVM3		100305556	Uncharacterized protein OS=Glycine max OX=3847 GN=100305556 PE=2 SV=1	40.697	45	5	39	2	124	14	9.47	107.06	5	Ribosome	0	1	3.90958e+06	3.90567e+06	3.68101e+06	3.97071e+06	4.38565e+06	3.8757e+06
I1MDC4	Omp85 domain-containing protein	100776079	Omp85 domain-containing protein OS=Glycine max OX=3847 GN=100776079 PE=4 SV=2	40.65	11	7	14	7	794	86.8	7.42	38.43	7		0	1	1.21789e+07	1.22928e+07	1.23713e+07	1.2264e+07	1.3046e+07	1.26024e+07
C6SXI7		100810082	Uncharacterized protein OS=Glycine max OX=3847 GN=100810082 PE=2 SV=1	40.631	34	6	32	1	181	20.7	9.96	98.44	6	Ribosome	0	1	5.96794e+06	6.15686e+06	6.11955e+06	5.98248e+06	5.80813e+06	6.20579e+06
I1KB93	Alpha-galactosidase	100784072	Alpha-galactosidase OS=Glycine max OX=3847 GN=100784072 PE=3 SV=1	40.587	21	10	33	8	428	47.2	6.6	86.43	10		1	1	2.40262e+07	2.55622e+07	2.40784e+07	2.47997e+07	2.49248e+07	2.44211e+07
A0A0R0KKR3	Aldo_ket_red domain-containing protein	100792657	Aldo_ket_red domain-containing protein OS=Glycine max OX=3847 GN=100792657 PE=3 SV=1	40.554	31	10	25	5	313	35.2	6.46	76.9	10		0	1	9.46604e+06	9.75353e+06	9.98627e+06	9.84076e+06	9.83522e+06	9.483e+06
I1M826	Delta-1-pyrroline-5-carboxylate synthase	100816150	Delta-1-pyrroline-5-carboxylate synthase OS=Glycine max OX=3847 GN=100816150 PE=3 SV=1	40.503	14	10	18	9	713	77.4	6.64	51.24	10	Biosynthesis of secondary metabolites; Metabolic pathways; Biosynthesis of amino acids; Arginine and proline metabolism	1	1	1.49398e+07	1.38617e+07	1.50065e+07	1.51966e+07	1.47547e+07	1.50167e+07
I1MG10	Protein ROOT HAIR DEFECTIVE 3 homolog	100800151	Protein ROOT HAIR DEFECTIVE 3 homolog OS=Glycine max OX=3847 GN=100800151 PE=3 SV=1	40.491	11	8	15	7	829	92.9	5.96	42.52	8		1	1	9.08052e+06	8.9082e+06	9.23563e+06	8.85146e+06	9.54659e+06	8.86999e+06
I1JE17	Glycosyltransferase	100816053	Glycosyltransferase OS=Glycine max OX=3847 GN=100816053 PE=3 SV=1	40.454	17	7	23	7	475	53.1	5.86	68.99	7		0	1	1.61696e+07	1.64023e+07	1.62124e+07	1.62925e+07	1.66297e+07	1.60983e+07
I1LWV7	UDP-arabinopyranose mutase	100778357	UDP-arabinopyranose mutase OS=Glycine max OX=3847 GN=100778357 PE=3 SV=1	40.392	23	8	19	3	357	40.5	5.77	56.47	8	Amino sugar and nucleotide sugar metabolism	1	1	1.96268e+07	1.928e+07	1.84976e+07	1.89606e+07	2.05431e+07	1.90249e+07
I1N7Y4		100306406	Uncharacterized protein OS=Glycine max OX=3847 GN=100306406 PE=4 SV=1	40.282	29	3	10	1	177	19.4	6.54	54.84	3		0	1	1.79222e+06	1.71819e+06	1.80414e+06	1.81792e+06	1.87838e+06	1.89722e+06
I1MCX3	M20_dimer domain-containing protein	100792044	M20_dimer domain-containing protein OS=Glycine max OX=3847 GN=100792044 PE=3 SV=1	40.058	18	6	14	2	444	48.4	5.91	63.32	6		0	1	120948	109954	106346	123619	99069.9	119429
I1JYF7	PHB domain-containing protein	GLYMA_04G226400	PHB domain-containing protein OS=Glycine max OX=3847 GN=GLYMA_04G226400 PE=3 SV=1	39.976	22	7	16	2	404	43.9	9.11	48.54	7		5	1	6.85074e+06	6.65291e+06	6.99786e+06	6.79032e+06	6.68435e+06	7.00052e+06
C6SX05	Dirigent protein	100305879	Dirigent protein OS=Glycine max OX=3847 GN=100305879 PE=2 SV=1	39.945	43	6	20	6	191	21.2	6.37	59.17	6		0	1	3.3483e+07	3.45098e+07	3.45567e+07	3.16911e+07	3.75386e+07	3.28003e+07
A0A0R0LB64		100775766	Uncharacterized protein OS=Glycine max OX=3847 GN=100775766 PE=3 SV=1	39.862	21	5	24	1	319	34.2	9.29	74.56	5		5	1	1.41966e+07	1.46851e+07	1.53546e+07	1.498e+07	1.4247e+07	1.52801e+07
C6SYM8		100306255	Uncharacterized protein OS=Glycine max OX=3847 GN=100306255 PE=2 SV=1	39.854	23	3	18	3	200	21.9	5.12	60.56	3		0	1	4.3679e+07	3.89704e+07	4.30971e+07	4.02113e+07	3.95464e+07	3.67862e+07
C6TMV0	SHSP domain-containing protein		SHSP domain-containing protein OS=Glycine max OX=3847 PE=2 SV=1	39.692	27	4	27	4	162	18.2	7.03	51.63	4		0	1	7.69145e+06	8.1614e+06	8.10902e+06	7.93843e+06	8.20157e+06	7.86751e+06
I1KYF3	Glycerophosphodiester phosphodiesterase	100815471	Glycerophosphodiester phosphodiesterase OS=Glycine max OX=3847 GN=100815471 PE=4 SV=1	39.497	9	5	15	4	761	83.4	6.76	54.67	5		4	1	6.89416e+06	6.76323e+06	6.86445e+06	6.92705e+06	6.87443e+06	7.22096e+06
A0A0R0EBB0	Cysteine synthase	100101866	Cysteine synthase OS=Glycine max OX=3847 GN=100101866 PE=3 SV=1	39.414	17	5	16	1	325	34.2	6.15	53.54	5		0	1	505393	462328	476429	531904	514785	500896
I1LSY9	Usp domain-containing protein	100805067	Usp domain-containing protein OS=Glycine max OX=3847 GN=100805067 PE=4 SV=1	39.292	19	4	11	2	256	27.6	6.19	48.74	4		0	1	4.54592e+06	4.41327e+06	4.43431e+06	4.5393e+06	4.249e+06	4.45969e+06
C6T374	VOC domain-containing protein	100527071	VOC domain-containing protein OS=Glycine max OX=3847 GN=100527071 PE=2 SV=1	39.273	32	4	27	4	139	15.4	5.69	90.04	4		0	1	3.61455e+07	3.62902e+07	3.43804e+07	3.38692e+07	4.25905e+07	3.41454e+07
I1LGD7	S10_plectin domain-containing protein	GLYMA_11G021700	S10_plectin domain-containing protein OS=Glycine max OX=3847 GN=GLYMA_11G021700 PE=4 SV=1	39.236	34	5	42	1	163	18.6	9.42	142.06	5		0	1	4.73795e+07	4.79131e+07	4.64704e+07	4.71934e+07	5.44654e+07	4.80661e+07
I1N4B8	Aldose 1-epimerase	GLYMA_18G257700	Aldose 1-epimerase OS=Glycine max OX=3847 GN=GLYMA_18G257700 PE=3 SV=1	39.217	25	9	18	6	371	40.7	9.38	45.94	9		4	1	4.06025e+07	4.01667e+07	3.93796e+07	3.89316e+07	3.79295e+07	3.81787e+07
A0A6S5ZYU0	Seipin 1A	Glyma09g38570	Seipin 1A OS=Glycine max OX=3847 GN=Glyma09g38570 PE=4 SV=1	39.128	18	6	12	3	407	45.7	7.58	37	6		3	1	2.5245e+07	2.40925e+07	2.48145e+07	2.51071e+07	2.64267e+07	1.98764e+07
I1KQ42		100813160	Uncharacterized protein OS=Glycine max OX=3847 GN=100813160 PE=3 SV=1	39.113	26	8	19	8	408	44.6	6.46	64.39	8	beta-Alanine metabolism; Carbon metabolism; Valine, leucine and isoleucine degradation; Propanoate metabolism; Metabolic pathways	0	1	1.91952e+07	1.94536e+07	1.93665e+07	1.94415e+07	1.9333e+07	1.95337e+07
I1KSR6		100789420	Uncharacterized protein OS=Glycine max OX=3847 GN=100789420 PE=3 SV=1	39.092	26	8	17	8	361	39	5.22	42.2	8		0	1	9.43181e+07	8.83084e+07	8.47532e+07	8.61137e+07	8.33293e+07	8.28422e+07
A0A0R4J5M7		100818694	Uncharacterized protein OS=Glycine max OX=3847 GN=100818694 PE=4 SV=1	39.091	40	9	35	4	202	22.5	5.71	93.21	9		1	1	1.97247e+07	2.30474e+07	2.06231e+07	2.1662e+07	2.44216e+07	2.21715e+07
A0A0R0JBY6	3-hydroxyacyl-CoA dehydrogenase	100777319	3-hydroxyacyl-CoA dehydrogenase OS=Glycine max OX=3847 GN=100777319 PE=3 SV=1	39.074	13	10	25	10	724	78.9	9	55.15	10	Metabolic pathways; Biosynthesis of secondary metabolites; Fatty acid metabolism; alpha-Linolenic acid metabolism; Fatty acid degradation	0	1	2.16954e+07	2.16173e+07	2.09775e+07	2.23214e+07	2.00413e+07	2.3437e+07
C6SYG7	Cysteine proteinase inhibitor	547875	Cysteine proteinase inhibitor OS=Glycine max OX=3847 GN=547875 PE=2 SV=1	39.05	51	4	21	1	97	10.7	6.09	80.6	4		3	1	1.65352e+07	1.62785e+07	1.63954e+07	1.67936e+07	1.48862e+07	1.67407e+07
B0M195	Peroxisomal short-chain dehydrogenase/reductase family protein	100170726	Peroxisomal short-chain dehydrogenase/reductase family protein OS=Glycine max OX=3847 GN=100170726 PE=2 SV=1	39.029	29	7	12	7	252	26.3	8.69	34.15	7	Metabolic pathways; Peroxisome	0	1	1.59764e+07	1.585e+07	1.56049e+07	1.59009e+07	1.5641e+07	1.60013e+07
I1KXJ9	Eukaryotic translation initiation factor 3 subunit G	100776807	Eukaryotic translation initiation factor 3 subunit G OS=Glycine max OX=3847 GN=100776807 PE=3 SV=1	38.852	27	7	14	1	290	32.1	8.21	50.67	7	RNA transport	6	1	1.23832e+07	1.24126e+07	1.28271e+07	1.26816e+07	1.27392e+07	1.24266e+07
I1LWI3	PHB domain-containing protein	100306559	PHB domain-containing protein OS=Glycine max OX=3847 GN=100306559 PE=4 SV=1	38.844	28	8	22	2	286	31.5	5.24	64.02	8		0	1	7.06348e+06	6.64813e+06	7.00294e+06	6.77123e+06	6.42969e+06	6.83246e+06
C6TLS9		100792337	Uncharacterized protein OS=Glycine max OX=3847 GN=100792337 PE=2 SV=1	38.723	38	5	12	5	173	19	8.44	46.64	5		0	1	1.29605e+07	1.29159e+07	1.29541e+07	1.32505e+07	1.31557e+07	1.27093e+07
A0A0R0EPQ6	40S ribosomal protein S24	GLYMA_20G228100	40S ribosomal protein S24 OS=Glycine max OX=3847 GN=GLYMA_20G228100 PE=3 SV=1	38.599	31	4	15	3	137	15.7	10.64	57.56	4		1	1	2.39497e+07	2.39415e+07	2.47996e+07	2.49057e+07	2.65855e+07	2.55085e+07
I1K173	Str_synth domain-containing protein	100804714	Str_synth domain-containing protein OS=Glycine max OX=3847 GN=100804714 PE=3 SV=1	38.544	28	8	20	2	342	36.9	7.3	52.75	8		6	1	2.16312e+07	2.18774e+07	2.16075e+07	2.03792e+07	1.889e+07	2.04563e+07
I1J700	Aldo_ket_red domain-containing protein	100802323	Aldo_ket_red domain-containing protein OS=Glycine max OX=3847 GN=100802323 PE=3 SV=1	38.531	24	9	22	2	315	35	6.73	63.54	9		1	1	1.58465e+07	1.65919e+07	1.70108e+07	1.46247e+07	1.56708e+07	1.53726e+07
I1NF29	Prolyl endopeptidase	100820540	Prolyl endopeptidase OS=Glycine max OX=3847 GN=100820540 PE=3 SV=1	38.446	15	11	21	11	766	86.4	6.15	54.85	11		0	1	2.59165e+07	2.46913e+07	2.6652e+07	2.64256e+07	2.66238e+07	2.54645e+07
I1KB78	Chalcone-flavonone isomerase family protein	732547	Chalcone-flavonone isomerase family protein OS=Glycine max OX=3847 GN=732547 PE=3 SV=1	38.436	33	4	12	2	186	20.8	4.88	44.69	4		0	1	5.40036e+06	5.14915e+06	5.23432e+06	5.29577e+06	5.04135e+06	5.4156e+06
C6THU1			Uncharacterized protein OS=Glycine max OX=3847 PE=2 SV=1	38.339	23	7	14	7	342	39.2	6	50.28	7	Terpenoid backbone biosynthesis; Biosynthesis of secondary metabolites; Metabolic pathways	0	1	1.48291e+07	1.58284e+07	1.60207e+07	1.54993e+07	1.49242e+07	1.56603e+07
Q6DR94	Glycinin subunit G7		Glycinin subunit G7 OS=Glycine max OX=3847 PE=3 SV=1	38.332	19	8	13	8	536	60.5	7.12	37.77	8		0	1	1.79221e+07	1.93215e+07	1.93085e+07	1.90512e+07	1.73342e+07	1.85165e+07
I1KAD3		100791865	Uncharacterized protein OS=Glycine max OX=3847 GN=100791865 PE=4 SV=2	38.305	11	6	10	6	723	79.9	6.67	35.58	6		0	1	7.81219e+06	8.36127e+06	7.55041e+06	7.71026e+06	8.17641e+06	7.43156e+06
I1MCL5		100776968	Uncharacterized protein OS=Glycine max OX=3847 GN=100776968 PE=4 SV=1	38.23	11	8	18	3	821	94.1	6.73	48.27	8		0	1	678926	612469	638249	650605	676290	633172
I1JDS6	Beta-hexosaminidase	100790700	Beta-hexosaminidase OS=Glycine max OX=3847 GN=100790700 PE=3 SV=1	38.05	13	7	16	7	555	62.9	5.95	49.97	7	Metabolic pathways; Glycosphingolipid biosynthesis - ganglio series; Glycosphingolipid biosynthesis - globo and isoglobo series; Other glycan degradation; Amino sugar and nucleotide sugar metabolism; Glycosaminoglycan degradation	0	1	1.42672e+07	1.33727e+07	1.3337e+07	1.41934e+07	1.29882e+07	1.39332e+07
A0A0R0F2K3		100808049	Uncharacterized protein OS=Glycine max OX=3847 GN=100808049 PE=3 SV=1	38.047	37	6	14	2	212	23.6	5.78	46.93	6		4	1	7.73956e+06	7.62691e+06	7.36747e+06	7.63557e+06	7.78799e+06	7.8313e+06
I1NC67	Cysteine synthase	GLYMA_19G242300	Cysteine synthase OS=Glycine max OX=3847 GN=GLYMA_19G242300 PE=3 SV=1	38.009	19	5	15	1	325	34.3	5.6	54.99	5		0	1	2.71988e+06	3.0897e+06	2.695e+06	3.06868e+06	2.63235e+06	2.69504e+06
Q9M507	Beta-ketoacyl-[acyl-carrier-protein] synthase I	548028	Beta-ketoacyl-[acyl-carrier-protein] synthase I OS=Glycine max OX=3847 GN=548028 PE=2 SV=1	37.972	8	3	24	1	469	49.7	7.71	73.27	3	Metabolic pathways; Fatty acid biosynthesis; Fatty acid metabolism; Biotin metabolism	3	1	2.36123e+07	2.36805e+07	2.32011e+07	2.37678e+07	2.97681e+07	2.44315e+07
Q9FQE8	Glutathione S-transferase	547580	Glutathione S-transferase OS=Glycine max OX=3847 GN=547580 PE=1 SV=1	37.916	26	6	28	2	219	25.6	5.97	80.26	6	Glutathione metabolism	0	1	1.16221e+07	1.16498e+07	1.10924e+07	1.10105e+07	1.26387e+07	1.15832e+07
I1JEL6	HATPase_c domain-containing protein	GLYMA_02G124500	HATPase_c domain-containing protein OS=Glycine max OX=3847 GN=GLYMA_02G124500 PE=3 SV=1	37.91	11	7	13	1	794	90	4.98	38.04	7	Protein processing in endoplasmic reticulum; Plant-pathogen interaction	6	1	2.56465e+06	2.52298e+06	2.50492e+06	2.65232e+06	2.90609e+06	2.62864e+06
I1MQJ9	eRF1_1 domain-containing protein	100775731	eRF1_1 domain-containing protein OS=Glycine max OX=3847 GN=100775731 PE=3 SV=1	37.905	19	7	13	7	437	49	5.97	40.86	7	mRNA surveillance pathway	0	1	1.06949e+07	1.05787e+07	1.06062e+07	1.102e+07	1.03154e+07	1.13598e+07
C6T9R8	Glyceraldehyde-3-phosphate dehydrogenase	100806482	Glyceraldehyde-3-phosphate dehydrogenase OS=Glycine max OX=3847 GN=100806482 PE=2 SV=1	37.823	18	8	16	3	451	48.1	7.43	45.47	8	Carbon fixation in photosynthetic organisms; Carbon metabolism; Metabolic pathways	0	1	3.90499e+06	3.85895e+06	4.28592e+06	4.3797e+06	3.82328e+06	4.52308e+06
A0A0R0JFJ6		GLYMA_06G114700	Uncharacterized protein OS=Glycine max OX=3847 GN=GLYMA_06G114700 PE=4 SV=1	37.763	6	3	24	1	394	44.4	6.07	93.05	3		0	1	2.35416e+07	2.39289e+07	2.36146e+07	2.53667e+07	2.35077e+07	2.48135e+07
C6SW17	40S ribosomal protein S25		40S ribosomal protein S25 OS=Glycine max OX=3847 PE=2 SV=1	37.746	46	6	38	1	108	12	10.59	93.38	6	Ribosome	5	1	5.40293e+07	5.67423e+07	5.3579e+07	5.64139e+07	5.98184e+07	5.61626e+07
I1N5I8	Oleosin	100794783	Oleosin OS=Glycine max OX=3847 GN=100794783 PE=3 SV=1	37.73	25	6	50	6	189	19.9	9.2	150.39	6		0	1	7.81085e+07	7.59382e+07	7.49805e+07	6.68141e+07	9.47649e+07	6.72925e+07
C6TID4	PKS_ER domain-containing protein	100813682	PKS_ER domain-containing protein OS=Glycine max OX=3847 GN=100813682 PE=2 SV=1	37.719	23	8	38	8	325	34.5	6.24	99.06	8		0	1	4.89311e+07	5.05585e+07	5.03651e+07	5.17173e+07	4.61387e+07	5.05979e+07
C6TDU7			Uncharacterized protein OS=Glycine max OX=3847 PE=2 SV=1	37.718	41	7	14	3	211	23.5	8.56	47.53	7		0	1	2.49364e+06	2.41196e+06	2.49088e+06	2.48922e+06	2.53315e+06	2.51749e+06
I1JGY9	Peptidase A1 domain-containing protein	100809988	Peptidase A1 domain-containing protein OS=Glycine max OX=3847 GN=100809988 PE=4 SV=1	37.676	15	6	14	6	451	48.6	8.43	41.76	6		0	1	2.53683e+07	2.55516e+07	2.75221e+07	2.4467e+07	2.21587e+07	2.45166e+07
I1LLZ2	AAA domain-containing protein	100820353	AAA domain-containing protein OS=Glycine max OX=3847 GN=100820353 PE=3 SV=1	37.546	18	7	17	1	413	46.4	5.85	42.61	7	Proteasome	7	1	3.13695e+07	2.92832e+07	2.90493e+07	3.04923e+07	2.51398e+07	3.16312e+07
K7MDZ1	Tr-type G domain-containing protein	100790826	Tr-type G domain-containing protein OS=Glycine max OX=3847 GN=100790826 PE=3 SV=1	37.42	5	4	38	1	827	91.8	6.68	92.1	4		0	1	1.44317e+06	1.4554e+06	1.458e+06	1.36318e+06	1.35783e+06	1.38076e+06
C6SZ81		100306401	Uncharacterized protein OS=Glycine max OX=3847 GN=100306401 PE=2 SV=1	37.365	32	4	25	1	133	15.6	10.7	69.05	4	Ribosome	5	1	3.66348e+07	3.75957e+07	3.90602e+07	3.76351e+07	4.04457e+07	4.00465e+07
I1KZW3		100792095	Uncharacterized protein OS=Glycine max OX=3847 GN=100792095 PE=4 SV=1	37.335	27	7	16	1	301	32.8	5.92	39.85	7	Protein processing in endoplasmic reticulum	0	1	1.98934e+06	1.85923e+06	1.94028e+06	2.02146e+06	2.02034e+06	2.00561e+06
C6SX26	BOWMAN_BIRK domain-containing protein		BOWMAN_BIRK domain-containing protein OS=Glycine max OX=3847 PE=2 SV=1	37.233	34	3	46	3	109	12.1	5.82	156.6	3		0	1	4.95121e+07	5.35988e+07	4.4217e+07	6.18599e+07	1.10919e+08	5.41869e+07
A0A0R4J653	Transketolase	100805786	Transketolase OS=Glycine max OX=3847 GN=100805786 PE=3 SV=1	37.2	12	7	21	4	740	80	6.47	60.47	7	Biosynthesis of amino acids; Metabolic pathways; Carbon metabolism; Carbon fixation in photosynthetic organisms; Biosynthesis of secondary metabolites; Pentose phosphate pathway	0	1	2.65488e+06	2.72712e+06	2.60217e+06	2.65595e+06	2.67422e+06	2.68379e+06
A0A0R0KRW9		100792647	Uncharacterized protein OS=Glycine max OX=3847 GN=100792647 PE=4 SV=1	37.104	11	8	20	8	752	80.9	5.94	52.75	8		0	1	1.83271e+07	1.85035e+07	1.75537e+07	1.78616e+07	1.98605e+07	1.79465e+07
A0A0R0I9G1		100780375	Uncharacterized protein OS=Glycine max OX=3847 GN=100780375 PE=3 SV=1	37.101	11	10	21	9	1058	116.8	9.32	50.23	10		1	1	6.8353e+07	6.28986e+07	7.76846e+07	5.81959e+07	5.48117e+07	6.87211e+07
I1KR53	Fn3_like domain-containing protein	100786744	Fn3_like domain-containing protein OS=Glycine max OX=3847 GN=100786744 PE=3 SV=1	37.084	14	10	14	10	765	82.5	7.66	41.3	10	Amino sugar and nucleotide sugar metabolism; Metabolic pathways	0	1	1.49887e+07	1.49913e+07	1.49237e+07	1.6015e+07	1.64383e+07	1.58804e+07
A0A0R0L273		100786439	Uncharacterized protein OS=Glycine max OX=3847 GN=100786439 PE=4 SV=1	37.08	37	8	28	1	216	23.9	7.83	85.54	8	Endocytosis	1	1	2.81469e+06	2.94493e+06	3.01325e+06	3.04519e+06	2.99503e+06	3.02047e+06
K7LMM0	AAA domain-containing protein	100783137	AAA domain-containing protein OS=Glycine max OX=3847 GN=100783137 PE=4 SV=1	37.011	13	10	17	3	839	93.8	5.95	47.84	10		0	1	612901	539702	578963	598099	647152	630814
I1MQJ5	Eukaryotic translation initiation factor 3 subunit J	100775181	Eukaryotic translation initiation factor 3 subunit J OS=Glycine max OX=3847 GN=100775181 PE=3 SV=1	36.978	30	5	11	5	229	25.8	4.91	38.83	5	RNA transport	0	1	8.32642e+06	8.47799e+06	8.41343e+06	8.42503e+06	8.74578e+06	8.3074e+06
C6SVX3	Usp domain-containing protein	100499728	Usp domain-containing protein OS=Glycine max OX=3847 GN=100499728 PE=2 SV=1	36.967	41	7	39	3	164	17.7	6	105.55	7		0	1	2.33845e+07	2.46061e+07	2.48345e+07	2.48292e+07	2.49988e+07	2.34815e+07
C6SWV2	V-type proton ATPase subunit G	100499803	V-type proton ATPase subunit G OS=Glycine max OX=3847 GN=100499803 PE=2 SV=1	36.929	35	3	13	3	110	12.2	7.42	62.17	3	Phagosome; Oxidative phosphorylation; Metabolic pathways	0	1	8.45919e+06	8.53545e+06	8.49842e+06	8.57913e+06	9.46334e+06	8.53967e+06
C6TGK9	W2 domain-containing protein	100789838	W2 domain-containing protein OS=Glycine max OX=3847 GN=100789838 PE=2 SV=1	36.902	22	8	17	2	411	47.2	5.39	51.19	8		6	1	7.67638e+06	7.63632e+06	7.66939e+06	7.57037e+06	8.00178e+06	7.58688e+06
A0A1W7GJW2	Nascent polypeptide-associated complex subunit beta	WBb225L1.13	Nascent polypeptide-associated complex subunit beta OS=Glycine max OX=3847 GN=WBb225L1.13 PE=3 SV=1	36.899	24	3	20	3	153	16.5	6.58	77.88	3		0	1	3.20695e+07	3.39214e+07	3.23729e+07	3.28597e+07	3.56033e+07	3.26956e+07
A0A368UI56		GLYMA_05G157800	Uncharacterized protein OS=Glycine max OX=3847 GN=GLYMA_05G157800 PE=3 SV=1	36.825	28	7	13	7	301	32	9.41	37.01	7		0	1	1.7875e+07	1.77684e+07	1.81773e+07	1.85024e+07	1.70719e+07	1.88394e+07
C6T828			Uncharacterized protein OS=Glycine max OX=3847 PE=2 SV=1	36.809	27	8	16	4	299	32.5	5.55	41.09	8	Biosynthesis of secondary metabolites; Monoterpenoid biosynthesis	0	1	4.64051e+06	4.90606e+06	4.7055e+06	5.36925e+06	5.01671e+06	5.37422e+06
C6TM87	MBD domain-containing protein		MBD domain-containing protein OS=Glycine max OX=3847 PE=2 SV=1	36.799	25	6	16	4	292	32.4	4.86	49.76	6		2	1	8.64642e+06	8.72591e+06	8.54452e+06	8.38102e+06	7.72877e+06	8.16939e+06
C6SVF6	Glutaredoxin domain-containing protein	100305517	Glutaredoxin domain-containing protein OS=Glycine max OX=3847 GN=100305517 PE=2 SV=1	36.797	32	3	14	3	107	11.3	6.52	50.73	3		0	1	1.211e+07	1.17416e+07	1.21057e+07	1.27228e+07	1.17878e+07	1.26893e+07
A0A0R0KE60		100808081	Uncharacterized protein OS=Glycine max OX=3847 GN=100808081 PE=3 SV=1	36.655	22	6	23	5	261	30.1	4.31	75.27	6		1	1	2.24708e+07	2.07676e+07	2.13622e+07	2.17041e+07	2.00258e+07	2.14559e+07
I1MXZ6	Thioredoxin domain-containing protein	GLYMA_17G254200	Thioredoxin domain-containing protein OS=Glycine max OX=3847 GN=GLYMA_17G254200 PE=4 SV=1	36.555	69	9	35	9	123	13.4	4.88	105.67	9		0	1	7.33998e+07	7.43831e+07	7.41544e+07	7.81748e+07	7.73049e+07	7.58594e+07
I1JBG1		100805536	Uncharacterized protein OS=Glycine max OX=3847 GN=100805536 PE=4 SV=1	36.549	26	6	8	6	324	35.4	8.31	31.92	6		0	1	9.83745e+06	9.82163e+06	1.00382e+07	9.95033e+06	9.36746e+06	1.00057e+07
I1KZ93		100784830	Uncharacterized protein OS=Glycine max OX=3847 GN=100784830 PE=3 SV=1	36.477	19	5	68	2	206	23.7	10.24	180.26	5	Ribosome	0	1	1.78784e+07	1.8289e+07	1.89302e+07	1.84512e+07	2.00983e+07	1.8663e+07
A0A0R0FWT8	Peptidylprolyl isomerase	GLYMA_15G056800	Peptidylprolyl isomerase OS=Glycine max OX=3847 GN=GLYMA_15G056800 PE=4 SV=1	36.471	29	4	19	1	140	15.3	8.46	70.29	4		4	1	3.90891e+07	3.93884e+07	3.94269e+07	4.17956e+07	4.08088e+07	4.09562e+07
A0A0R0IIS7	PKS_ER domain-containing protein	100775182	PKS_ER domain-containing protein OS=Glycine max OX=3847 GN=100775182 PE=4 SV=1	36.247	16	6	19	6	427	45.4	7.99	62.11	6		0	1	2.89591e+07	2.88437e+07	2.96549e+07	3.01231e+07	2.53781e+07	3.01098e+07
I1MFL0		100806361	Uncharacterized protein OS=Glycine max OX=3847 GN=100806361 PE=4 SV=1	36.237	34	8	16	2	301	32.9	5.72	38.02	8	Protein processing in endoplasmic reticulum	6	1	2.05201e+07	2.17555e+07	2.07932e+07	2.16384e+07	1.90224e+07	2.1557e+07
K7MS03	Proteasome subunit beta	GLYMA_18G138900	Proteasome subunit beta OS=Glycine max OX=3847 GN=GLYMA_18G138900 PE=3 SV=1	36.236	30	5	26	5	223	24.5	6.76	75.57	5		0	1	3.19972e+07	3.1849e+07	3.228e+07	3.18816e+07	3.21994e+07	3.26591e+07
I1LF06	Coatomer subunit delta	100778815	Coatomer subunit delta OS=Glycine max OX=3847 GN=100778815 PE=3 SV=1	36.228	20	9	20	2	530	58.4	5.81	52.82	9		7	1	2.12173e+07	2.11701e+07	2.15699e+07	2.20126e+07	2.37841e+07	2.12485e+07
I1JBF7	ATP-dependent Clp protease proteolytic subunit	100798621	ATP-dependent Clp protease proteolytic subunit OS=Glycine max OX=3847 GN=100798621 PE=3 SV=1	36.21	22	4	13	4	305	33.2	8.66	47.03	4		0	1	6.22986e+06	6.11374e+06	6.01218e+06	6.18617e+06	6.0757e+06	6.35106e+06
I1LTG9	Protein transport protein Sec61 subunit beta	100814692	Protein transport protein Sec61 subunit beta OS=Glycine max OX=3847 GN=100814692 PE=3 SV=1	36.178	39	3	20	3	105	10.6	11.72	51.86	3	Protein processing in endoplasmic reticulum; Phagosome; Protein export	0	1	1.86003e+07	1.92649e+07	1.86405e+07	1.90839e+07	2.10559e+07	1.87698e+07
A0A0R0IPI1	Ubiquitin carboxyl-terminal hydrolase	100787481	Ubiquitin carboxyl-terminal hydrolase OS=Glycine max OX=3847 GN=100787481 PE=3 SV=1	36.143	14	7	10	3	536	60.5	6.39	29.96	7		4	1	1.55225e+07	1.57149e+07	1.50568e+07	1.53476e+07	1.38617e+07	1.54982e+07
I1LL69	Beta-galactosidase	100793198	Beta-galactosidase OS=Glycine max OX=3847 GN=100793198 PE=3 SV=1	36.016	8	6	29	2	838	91.2	7.02	76.01	6		0	1	2.02064e+07	2.01699e+07	2.20563e+07	2.10927e+07	1.80382e+07	2.13496e+07
I1KMC2	Pyruvate kinase	100807615	Pyruvate kinase OS=Glycine max OX=3847 GN=100807615 PE=3 SV=1	35.933	12	6	14	3	501	54.3	7.59	44.82	6	Carbon metabolism; Biosynthesis of amino acids; Pyruvate metabolism; Biosynthesis of secondary metabolites; Glycolysis / Gluconeogenesis; Metabolic pathways; Purine metabolism	1	1	9.68824e+06	9.84258e+06	1.03318e+07	9.97225e+06	1.05013e+07	1.03882e+07
A0A0R4J5Y4		GLYMA_18G251300	Uncharacterized protein OS=Glycine max OX=3847 GN=GLYMA_18G251300 PE=4 SV=1	35.874	36	8	28	2	202	22.4	5.16	77.36	8		0	1	7.84467e+06	7.39336e+06	7.50961e+06	7.78846e+06	7.25106e+06	7.95404e+06
C6SZ01			Uncharacterized protein OS=Glycine max OX=3847 PE=2 SV=1	35.84	37	6	10	4	216	23.8	6.58	37.52	6	Endocytosis	0	1	1.77301e+06	1.66941e+06	1.74022e+06	1.64864e+06	1.6225e+06	1.55907e+06
I1LJG9		100805404	Uncharacterized protein OS=Glycine max OX=3847 GN=100805404 PE=4 SV=2	35.824	15	9	12	3	756	83.8	5.77	35.32	9	Protein processing in endoplasmic reticulum	0	1	1.33454e+06	1.39681e+06	1.33878e+06	1.37409e+06	1.36391e+06	1.41902e+06
C6TID5		100790578	Uncharacterized protein OS=Glycine max OX=3847 GN=100790578 PE=2 SV=1	35.793	26	7	12	1	276	29.2	9.29	40.98	7		0	1	789836	775712	699521	856388	1.0541e+06	752643
C6TDP9	Cupin_2 domain-containing protein		Cupin_2 domain-containing protein OS=Glycine max OX=3847 PE=2 SV=1	35.78	27	7	10	7	300	32.7	5.52	34.05	7		0	1	7.46686e+06	7.42272e+06	7.07462e+06	7.24449e+06	7.79812e+06	7.29087e+06
C6TAH8		100818855	Uncharacterized protein OS=Glycine max OX=3847 GN=100818855 PE=2 SV=1	35.765	26	7	12	1	276	29.1	9.11	41.44	7		6	1	1.95378e+07	1.92883e+07	1.96657e+07	1.95795e+07	1.87153e+07	1.94758e+07
K7MB89		100790652	Uncharacterized protein OS=Glycine max OX=3847 GN=100790652 PE=4 SV=1	35.756	17	5	8	5	327	35.4	7.58	26.9	5		0	1	6.49839e+06	6.14961e+06	6.52706e+06	6.13424e+06	5.37672e+06	6.00853e+06
I1KFR0	Prohibitin	100779966	Prohibitin OS=Glycine max OX=3847 GN=100779966 PE=3 SV=1	35.738	33	8	16	1	279	30.3	8.37	49.17	8		0	1	60497.3	52237.5	56045	63651.2	55560.6	59108.9
I1M137		GLYMA_13G207900	Uncharacterized protein OS=Glycine max OX=3847 GN=GLYMA_13G207900 PE=3 SV=1	35.729	20	8	13	8	601	64.1	6.11	36.66	8		0	1	1.01078e+07	1.02952e+07	1.01535e+07	1.07881e+07	1.05379e+07	1.04245e+07
A0A0R0GW87	Histone H2B	100499734	Histone H2B OS=Glycine max OX=3847 GN=100499734 PE=3 SV=1	35.689	41	6	56	1	139	15.4	10.08	128.17	6		0	1	3.68419e+07	3.5794e+07	3.66384e+07	3.69184e+07	3.69381e+07	3.72551e+07
C6TG81	Clathrin light chain	100813474	Clathrin light chain OS=Glycine max OX=3847 GN=100813474 PE=2 SV=1	35.55	24	8	17	2	313	34.6	5.12	48.05	8		0	1	5.00308e+06	5.10101e+06	5.0845e+06	4.9293e+06	5.28791e+06	4.97742e+06
I1J5A5	Aldedh domain-containing protein	100786773	Aldedh domain-containing protein OS=Glycine max OX=3847 GN=100786773 PE=3 SV=1	35.528	12	7	21	2	538	58.4	6.84	69.99	7	Glycolysis / Gluconeogenesis; Valine, leucine and isoleucine degradation; Histidine metabolism; Glycerolipid metabolism; beta-Alanine metabolism; Ascorbate and aldarate metabolism; Fatty acid degradation; Tryptophan metabolism; Lysine degradation; Limonene and pinene degradation; Biosynthesis of secondary metabolites; Pyruvate metabolism; Arginine and proline metabolism; Metabolic pathways; Pento…	0	1	745377	791222	693265	736127	744982	717572
K7KFX8		100785774	Uncharacterized protein OS=Glycine max OX=3847 GN=100785774 PE=4 SV=1	35.499	40	7	33	4	151	17	5.22	68.7	7		0	1	8.90452e+07	9.37191e+07	9.40106e+07	9.96473e+07	1.00531e+08	9.12846e+07
Q14SM9	Asparagine synthetase [glutamine-hydrolyzing]	sas3	Asparagine synthetase [glutamine-hydrolyzing] OS=Glycine max OX=3847 GN=sas3 PE=2 SV=1	35.385	13	6	14	2	569	64.2	6.49	39.79	6	Alanine, aspartate and glutamate metabolism; Metabolic pathways; Biosynthesis of secondary metabolites	0	1	4.55865e+06	4.79246e+06	4.35162e+06	4.49163e+06	4.87559e+06	4.47285e+06
I1LQ62		100816481	Uncharacterized protein OS=Glycine max OX=3847 GN=100816481 PE=4 SV=1	35.359	15	9	12	3	756	83.7	5.9	34.95	9	Protein processing in endoplasmic reticulum	7	1	8.16777e+06	7.88321e+06	8.14746e+06	8.25673e+06	7.91018e+06	8.21951e+06
B2BF98	40S ribosomal protein S6	547746	40S ribosomal protein S6 OS=Glycine max OX=3847 GN=547746 PE=3 SV=1	35.244	19	5	31	1	247	28	10.71	84.34	5		2	1	6.79389e+06	6.531e+06	7.16582e+06	7.09317e+06	6.93393e+06	6.97018e+06
I1LQ57	Dolichyl-diphosphooligosaccharide--protein glycosyltransferase 48 kDa subunit	100806848	Dolichyl-diphosphooligosaccharide--protein glycosyltransferase 48 kDa subunit OS=Glycine max OX=3847 GN=100806848 PE=3 SV=1	35.179	18	8	24	2	433	48.2	6.48	69.89	8	Protein processing in endoplasmic reticulum; N-Glycan biosynthesis; Metabolic pathways	8	1	2.74501e+07	2.64713e+07	2.71841e+07	2.85942e+07	2.73334e+07	2.85223e+07
I1NAK9	1,4-alpha-glucan branching enzyme	100785968	1,4-alpha-glucan branching enzyme OS=Glycine max OX=3847 GN=100785968 PE=3 SV=1	34.949	17	12	17	2	868	98.8	5.64	50.04	12	Biosynthesis of secondary metabolites; Metabolic pathways; Starch and sucrose metabolism	10	1	2.0776e+07	2.02356e+07	2.02809e+07	2.06425e+07	1.72998e+07	2.08096e+07
A0A0R0KF64		100125585	Uncharacterized protein OS=Glycine max OX=3847 GN=100125585 PE=3 SV=1	34.937	15	6	13	6	437	47.7	8.44	31.04	6		0	1	1.07319e+07	1.06908e+07	1.07421e+07	1.04423e+07	1.11469e+07	1.07148e+07
K7L746	IMPDH domain-containing protein	GLYMA_08G164100	IMPDH domain-containing protein OS=Glycine max OX=3847 GN=GLYMA_08G164100 PE=4 SV=1	34.929	24	8	23	2	331	35.4	8.54	53.88	8		0	1	9.66977e+06	9.73051e+06	9.64826e+06	1.00583e+07	9.2226e+06	9.63139e+06
I1M5N2		100818973	Uncharacterized protein OS=Glycine max OX=3847 GN=100818973 PE=4 SV=1	34.916	9	7	18	1	900	103	7.39	43.5	7		0	1	439506	408885	390401	429205	544706	417374
I1LLY6		GLYMA_11G199100	Uncharacterized protein OS=Glycine max OX=3847 GN=GLYMA_11G199100 PE=3 SV=1	34.908	18	8	13	7	565	61.5	7.05	36.65	8		0	1	2.20677e+06	2.09057e+06	2.10943e+06	2.13204e+06	2.38589e+06	2.07744e+06
I1KQZ7		100817414	Uncharacterized protein OS=Glycine max OX=3847 GN=100817414 PE=3 SV=2	34.845	8	10	15	10	1265	137.7	6.15	38.56	10	Glutathione metabolism	0	1	9.19551e+06	9.31418e+06	9.397e+06	9.39688e+06	9.804e+06	9.3744e+06
C6SXH8			Uncharacterized protein OS=Glycine max OX=3847 PE=2 SV=1	34.838	25	7	45	7	234	25.9	7.77	138.28	7		0	1	1.41011e+08	1.3338e+08	1.39723e+08	1.39527e+08	1.44996e+08	1.3645e+08
I1N859		GLYMA_19G109000	Uncharacterized protein OS=Glycine max OX=3847 GN=GLYMA_19G109000 PE=4 SV=1	34.789	18	5	10	5	326	36.3	7.09	31.29	5		0	1	1.62157e+07	1.57644e+07	1.67071e+07	1.72467e+07	1.60429e+07	1.67828e+07
P26690	NAD(P)H-dependent 6'-deoxychalcone synthase		NAD(P)H-dependent 6'-deoxychalcone synthase OS=Glycine max OX=3847 PE=1 SV=1	34.782	23	7	17	7	315	35.5	6.8	41.39	7	Flavonoid biosynthesis; Biosynthesis of secondary metabolites	0	1	1.41223e+07	1.32166e+07	1.39826e+07	1.27638e+07	2.24035e+07	1.32197e+07
C6SVD3	Peptidylprolyl isomerase		Peptidylprolyl isomerase OS=Glycine max OX=3847 PE=2 SV=1	34.776	37	4	22	1	112	12	6.01	80.32	4		0	1	1.0347e+07	1.0771e+07	1.00001e+07	1.07671e+07	1.06689e+07	1.03854e+07
C6TAX0	Protein disulfide-isomerase		Protein disulfide-isomerase OS=Glycine max OX=3847 PE=2 SV=1	34.709	21	7	16	1	362	39.8	5.91	42.8	7		0	1	1.09983e+06	1.08965e+06	1.09841e+06	1.19569e+06	960625	1.22388e+06
A0A0R0FSB9	(Fragment)	GLYMA_17G223300	Uncharacterized protein (Fragment) OS=Glycine max OX=3847 GN=GLYMA_17G223300 PE=4 SV=1	34.513	34	3	23	2	102	11.2	9.2	69.37	3		1	1	5.07016e+07	4.90657e+07	4.89188e+07	5.00234e+07	5.28159e+07	5.13645e+07
I1NBA5		100806287	Uncharacterized protein OS=Glycine max OX=3847 GN=100806287 PE=4 SV=1	34.392	24	5	21	5	236	26.4	9.17	63.72	5		0	1	1.54368e+07	1.50541e+07	1.58306e+07	1.54584e+07	1.98323e+07	1.53844e+07
I1M6K6	Glycerophosphodiester phosphodiesterase	100792750	Glycerophosphodiester phosphodiesterase OS=Glycine max OX=3847 GN=100792750 PE=4 SV=1	34.359	7	4	11	3	754	81.7	6.02	50.44	4		0	1	1.75895e+06	1.92788e+06	1.87883e+06	1.73831e+06	2.04093e+06	1.86254e+06
K7MY54		GLYMA_19G130800	Uncharacterized protein OS=Glycine max OX=3847 GN=GLYMA_19G130800 PE=3 SV=1	34.275	8	8	9	8	1110	119.4	6.9	32.92	8		0	1	5.90348e+06	5.78353e+06	5.95968e+06	6.21428e+06	5.86635e+06	5.92203e+06
A0A0R0ILS3		GLYMA_08G031800	Uncharacterized protein OS=Glycine max OX=3847 GN=GLYMA_08G031800 PE=3 SV=2	34.274	12	7	27	5	509	54.8	5.77	60.17	7		0	1	2.06564e+07	2.04232e+07	2.08833e+07	2.08826e+07	2.09563e+07	2.14309e+07
I1KSB8		100787561	Uncharacterized protein OS=Glycine max OX=3847 GN=100787561 PE=3 SV=1	34.256	32	4	26	1	133	15.6	10.71	75.86	4	Ribosome	0	1	3.86298e+06	3.76236e+06	3.91538e+06	3.98888e+06	4.34973e+06	4.13148e+06
C6T857	Isocitrate dehydrogenase [NADP]	100786103	Isocitrate dehydrogenase [NADP] OS=Glycine max OX=3847 GN=100786103 PE=2 SV=1	34.248	16	6	21	2	413	46.1	6.23	59.36	6	2-Oxocarboxylic acid metabolism; Citrate cycle (TCA cycle); Biosynthesis of amino acids; Peroxisome; Carbon metabolism; Glutathione metabolism; Metabolic pathways; Biosynthesis of secondary metabolites	4	1	1.384e+07	1.42478e+07	1.27045e+07	1.30117e+07	1.36592e+07	1.35933e+07
I1LNP4	PKS_ER domain-containing protein	100790762	PKS_ER domain-containing protein OS=Glycine max OX=3847 GN=100790762 PE=4 SV=1	34.234	28	9	19	9	328	34.8	8.19	47.65	9		0	1	2.63901e+07	2.71015e+07	2.64035e+07	2.70653e+07	3.22287e+07	2.65597e+07
C6TLE0	DUF3700 domain-containing protein		DUF3700 domain-containing protein OS=Glycine max OX=3847 PE=2 SV=1	34.225	30	6	13	5	254	28.1	6.79	45.42	6		2	1	1.45759e+07	1.43886e+07	1.43607e+07	1.4097e+07	1.3138e+07	1.47442e+07
A0A0R0HM17	SKP1-like protein	GLYMA_11G079600	SKP1-like protein OS=Glycine max OX=3847 GN=GLYMA_11G079600 PE=3 SV=1	34.148	25	5	12	3	155	17.5	4.65	47.12	5		2	1	5.02042e+06	5.07833e+06	5.32269e+06	5.0052e+06	5.34088e+06	4.86247e+06
I1L386	Cytochrome b5 heme-binding domain-containing protein	100780914	Cytochrome b5 heme-binding domain-containing protein OS=Glycine max OX=3847 GN=100780914 PE=4 SV=1	34.133	30	4	12	1	220	24.1	4.59	33.32	4		0	1	725526	675664	772889	715145	696652	698016
C6TC20	Str_synth domain-containing protein		Str_synth domain-containing protein OS=Glycine max OX=3847 PE=2 SV=1	34.009	26	7	14	1	336	36.3	8.15	41.46	7		0	1	421406	424059	422524	378355	399141	352704
I1LQR8		100818233	Uncharacterized protein OS=Glycine max OX=3847 GN=100818233 PE=3 SV=1	33.973	22	5	40	5	248	26.2	7.85	102.96	5		0	1	5.5261e+07	5.23827e+07	5.38662e+07	5.35941e+07	7.17476e+07	5.15332e+07
I1LZ47		100789561	Uncharacterized protein OS=Glycine max OX=3847 GN=100789561 PE=3 SV=1	33.934	34	4	15	1	166	17.7	8.97	60.5	4	Ribosome	0	1	1.092e+06	1.19382e+06	1.03016e+06	1.16404e+06	1.17781e+06	1.11811e+06
I1LJJ4		GLYMA_11G122700	Uncharacterized protein OS=Glycine max OX=3847 GN=GLYMA_11G122700 PE=4 SV=1	33.932	19	7	14	7	478	53.5	6.87	43.56	7		0	1	1.08047e+07	1.07828e+07	1.07787e+07	1.08737e+07	1.10482e+07	1.10986e+07
I1LJG4	Dolichyl-diphosphooligosaccharide--protein glycosyltransferase 48 kDa subunit	GLYMA_11G120300	Dolichyl-diphosphooligosaccharide--protein glycosyltransferase 48 kDa subunit OS=Glycine max OX=3847 GN=GLYMA_11G120300 PE=3 SV=1	33.916	17	7	25	1	412	45.4	6.2	74.23	7		0	1	9.09656e+06	8.71169e+06	8.79348e+06	9.29941e+06	9.2343e+06	9.4633e+06
C6TMQ6	PHB domain-containing protein	100809006	PHB domain-containing protein OS=Glycine max OX=3847 GN=100809006 PE=2 SV=1	33.831	18	6	15	1	404	44	9.2	45.39	6		0	1	119562	116228	128638	128275	126885	135889
I1KMB9	Glucosidase 2 subunit beta	100807083	Glucosidase 2 subunit beta OS=Glycine max OX=3847 GN=100807083 PE=4 SV=1	33.807	12	8	14	8	629	71.1	4.74	39.48	8	Protein processing in endoplasmic reticulum	0	1	8.0809e+06	8.32849e+06	8.40202e+06	8.02669e+06	8.3899e+06	8.00708e+06
I1MV28	Ribosomal protein L15	GLYMA_17G143200	Ribosomal protein L15 OS=Glycine max OX=3847 GN=GLYMA_17G143200 PE=3 SV=1	33.779	22	4	22	4	204	24.2	11.59	62.41	4		0	1	6.0608e+07	5.49e+07	6.51943e+07	5.33166e+07	5.23035e+07	6.40181e+07
I1KQE3		100816874	Uncharacterized protein OS=Glycine max OX=3847 GN=100816874 PE=3 SV=1	33.736	39	6	28	2	155	17.4	10.2	81.85	6	Ribosome	5	1	6.12527e+07	5.7209e+07	5.99081e+07	6.14551e+07	6.11709e+07	6.13691e+07
I7DM41	Ferritin		Ferritin OS=Glycine max OX=3847 PE=2 SV=1	33.731	24	5	18	2	259	29.1	6.23	57.73	5		0	1	3.19542e+06	3.38605e+06	3.32942e+06	3.14053e+06	3.43652e+06	3.29006e+06
A0A0R0LA35	Epimerase domain-containing protein	100803241	Epimerase domain-containing protein OS=Glycine max OX=3847 GN=100803241 PE=3 SV=1	33.71	27	8	25	7	320	35.2	6.52	65.5	8		0	1	2.12844e+07	2.22908e+07	2.19223e+07	2.14178e+07	2.13317e+07	2.1221e+07
I1J4G9	Arginyl-tRNA synthetase	100194418	Arginyl-tRNA synthetase OS=Glycine max OX=3847 GN=100194418 PE=3 SV=1	33.65	15	8	13	1	484	55.1	6.15	38.32	8		0	1	1.12693e+06	1.03073e+06	1.07742e+06	1.13134e+06	1.21862e+06	1.12566e+06
I1MTB5	Phenylalanyl-tRNA synthetase beta subunit	100812830	Phenylalanyl-tRNA synthetase beta subunit OS=Glycine max OX=3847 GN=100812830 PE=3 SV=1	33.622	11	7	20	1	603	67.8	5.72	57.68	7	Aminoacyl-tRNA biosynthesis	0	1	1.2575e+06	1.27206e+06	1.36948e+06	1.3709e+06	1.28988e+06	1.4125e+06
C6T5N1			Uncharacterized protein OS=Glycine max OX=3847 PE=2 SV=1	33.574	38	5	25	2	166	17.8	8.97	79.79	5	Ribosome	3	1	7.53976e+07	7.312e+07	7.41837e+07	7.60714e+07	8.00998e+07	7.56376e+07
I1JAU2		100809773	Uncharacterized protein OS=Glycine max OX=3847 GN=100809773 PE=3 SV=1	33.546	17	9	19	9	571	62	5.68	48.89	9		0	1	2.03416e+07	2.03287e+07	2.03395e+07	2.02407e+07	2.11193e+07	2.00841e+07
C6TGJ4	AB hydrolase-1 domain-containing protein		AB hydrolase-1 domain-containing protein OS=Glycine max OX=3847 PE=2 SV=1	33.415	24	7	19	4	314	35.2	5.39	47.62	7		3	1	1.40635e+07	1.38087e+07	1.35439e+07	1.43467e+07	1.37217e+07	1.35904e+07
I1J574	ATP citrate synthase	GLYMA_01G028900	ATP citrate synthase OS=Glycine max OX=3847 GN=GLYMA_01G028900 PE=3 SV=1	33.394	16	7	22	6	423	46.6	5.6	64.93	7		1	1	1.07716e+07	1.07158e+07	1.03428e+07	1.06699e+07	1.07074e+07	1.08124e+07
I1J675	HATPase_c domain-containing protein	100785017	HATPase_c domain-containing protein OS=Glycine max OX=3847 GN=100785017 PE=3 SV=1	33.365	11	7	13	1	793	90.1	5.01	37.32	7	Plant-pathogen interaction; Protein processing in endoplasmic reticulum	0	1	260756	265316	239607	274323	265669	303258
I1KMS9		GLYMA_07G241600	Uncharacterized protein OS=Glycine max OX=3847 GN=GLYMA_07G241600 PE=3 SV=1	33.334	9	4	10	1	570	60.3	7.72	36.62	4	Biosynthesis of secondary metabolites; Glyoxylate and dicarboxylate metabolism; Valine, leucine and isoleucine degradation; Carbon metabolism; Metabolic pathways; Glycolysis / Gluconeogenesis; Pyruvate metabolism; Citrate cycle (TCA cycle); Glycine, serine and threonine metabolism; Propanoate metabolism	3	1	6.99728e+06	7.38238e+06	6.98856e+06	7.06522e+06	7.43277e+06	7.17155e+06
I1N1D5	Eukaryotic translation initiation factor 3 subunit G	100818725	Eukaryotic translation initiation factor 3 subunit G OS=Glycine max OX=3847 GN=100818725 PE=3 SV=1	33.323	27	7	12	1	290	32.2	8.21	42.49	7	RNA transport	0	1	172863	164329	170049	159506	187364	182520
K7N0I2	N-acyl-L-amino-acid amidohydrolase	100783172	N-acyl-L-amino-acid amidohydrolase OS=Glycine max OX=3847 GN=100783172 PE=3 SV=1	33.271	18	7	15	7	446	49.7	6.9	47.7	7		0	1	1.78806e+07	1.8258e+07	1.81055e+07	1.8758e+07	2.01405e+07	1.90094e+07
C6TDX4	Aldo_ket_red domain-containing protein		Aldo_ket_red domain-containing protein OS=Glycine max OX=3847 PE=2 SV=1	33.22	20	5	13	4	339	37.9	6.13	49.22	5		0	1	2.41885e+06	2.16981e+06	2.34363e+06	2.39017e+06	2.27243e+06	2.45627e+06
I1LZ93	Isocitrate dehydrogenase [NAD] subunit, mitochondrial	100811326	Isocitrate dehydrogenase [NAD] subunit, mitochondrial OS=Glycine max OX=3847 GN=100811326 PE=3 SV=1	33.091	24	8	18	2	361	39.5	7.25	52.44	8	2-Oxocarboxylic acid metabolism; Biosynthesis of amino acids; Citrate cycle (TCA cycle); Carbon metabolism; Metabolic pathways; Biosynthesis of secondary metabolites	6	1	1.68593e+07	1.67581e+07	1.7319e+07	1.69639e+07	1.64429e+07	1.70719e+07
C6SZN6	Usp domain-containing protein	100306505	Usp domain-containing protein OS=Glycine max OX=3847 GN=100306505 PE=2 SV=1	33.084	48	8	34	4	164	17.9	5.91	87.39	8		5	1	4.07785e+07	3.93746e+07	3.96512e+07	4.11832e+07	4.36774e+07	4.04611e+07
I1K096	Nop domain-containing protein	100794470	Nop domain-containing protein OS=Glycine max OX=3847 GN=100794470 PE=3 SV=1	33.076	20	8	13	5	550	61	8.29	35.76	8	Ribosome biogenesis in eukaryotes	3	1	1.52299e+07	1.65289e+07	1.58745e+07	1.57005e+07	1.77805e+07	1.56324e+07
C6TES3	Flavin-containing monooxygenase	100777958	Flavin-containing monooxygenase OS=Glycine max OX=3847 GN=100777958 PE=2 SV=1	32.959	20	7	10	7	390	44.1	8.82	33.85	7	Tryptophan metabolism; Metabolic pathways	0	1	7.10056e+06	6.91698e+06	7.14034e+06	7.1435e+06	7.29097e+06	7.29406e+06
I1LJ15	Senescence domain-containing protein	100802385	Senescence domain-containing protein OS=Glycine max OX=3847 GN=100802385 PE=4 SV=1	32.952	25	8	11	8	431	46.3	5.64	27.69	8	Endocytosis	0	1	1.39508e+07	1.35727e+07	1.41205e+07	1.49105e+07	1.44946e+07	1.45309e+07
I1LLS4	[Acyl-carrier-protein] S-malonyltransferase	100806812	[Acyl-carrier-protein] S-malonyltransferase OS=Glycine max OX=3847 GN=100806812 PE=3 SV=1	32.944	20	6	19	1	354	37.4	7.71	44.37	6	Fatty acid metabolism; Fatty acid biosynthesis; Metabolic pathways	0	1	804503	773543	777306	785131	770934	757160
I1MP01	Glycosyltransferase	100787483	Glycosyltransferase OS=Glycine max OX=3847 GN=100787483 PE=3 SV=1	32.917	17	8	14	8	478	53.8	5.9	35.82	8		0	1	2.43419e+07	2.41675e+07	2.38087e+07	2.21725e+07	2.99639e+07	2.21776e+07
I1LGX3		102665439	Uncharacterized protein OS=Glycine max OX=3847 GN=102665439 PE=4 SV=1	32.895	27	3	8	3	132	15	7.37	33.82	3	Oxidative phosphorylation; Metabolic pathways	0	1	3.20523e+06	3.14107e+06	3.14529e+06	3.3152e+06	3.27965e+06	3.27239e+06
I1JJQ4	HATPase_c domain-containing protein	100794913	HATPase_c domain-containing protein OS=Glycine max OX=3847 GN=100794913 PE=3 SV=1	32.815	5	4	26	2	791	89.7	5.38	99.73	4	Plant-pathogen interaction; Protein processing in endoplasmic reticulum	0	1	422885	477830	414138	403741	519912	415469
I1LKW8	Epimerase domain-containing protein	100811095	Epimerase domain-containing protein OS=Glycine max OX=3847 GN=100811095 PE=3 SV=1	32.779	26	8	21	3	356	39.8	6.25	54.26	8		5	1	1.81251e+07	1.84808e+07	1.84547e+07	1.90068e+07	1.77258e+07	1.86406e+07
I1KID2		100801402	Uncharacterized protein OS=Glycine max OX=3847 GN=100801402 PE=3 SV=1	32.766	12	6	12	6	500	57.3	8.4	33.25	6	RNA degradation	0	1	5.92668e+06	5.6365e+06	5.62263e+06	5.66485e+06	5.41635e+06	5.81989e+06
K7KZU4	Importin N-terminal domain-containing protein	100806017	Importin N-terminal domain-containing protein OS=Glycine max OX=3847 GN=100806017 PE=3 SV=1	32.668	12	9	12	1	962	107.7	5.26	34.5	9		0	1	150289	144308	132496	130203	141323	144900
I1LMP2	MPN domain-containing protein	100790393	MPN domain-containing protein OS=Glycine max OX=3847 GN=100790393 PE=3 SV=1	32.619	17	5	18	5	309	34.8	6.28	61.16	5	Proteasome	0	1	2.01913e+07	2.04571e+07	2.02444e+07	2.06297e+07	2.03133e+07	2.08223e+07
I1KDB2	NAD(+) diphosphatase	100780473	NAD(+) diphosphatase OS=Glycine max OX=3847 GN=100780473 PE=4 SV=1	32.604	16	7	19	7	426	47.3	6.54	60.09	7	Metabolic pathways; Peroxisome; Nicotinate and nicotinamide metabolism	0	1	2.17133e+07	2.1191e+07	2.09392e+07	2.16791e+07	2.10311e+07	2.20677e+07
I1KM19		100779794	Uncharacterized protein OS=Glycine max OX=3847 GN=100779794 PE=3 SV=2	32.598	33	5	26	1	156	17.7	10.2	75.8	5		0	1	2.64176e+07	2.5673e+07	2.65879e+07	2.59013e+07	2.51253e+07	2.76371e+07
I1M1N6	26S proteasome regulatory subunit RPN11	100813116	26S proteasome regulatory subunit RPN11 OS=Glycine max OX=3847 GN=100813116 PE=4 SV=1	32.596	16	5	12	1	309	34.6	6.71	34.37	5	Proteasome	0	1	862985	811172	859611	823705	870464	841840
I1MEB4	KOW domain-containing protein	100775705	KOW domain-containing protein OS=Glycine max OX=3847 GN=100775705 PE=3 SV=1	32.579	41	7	29	3	146	16.7	10.92	73.98	7	Ribosome	0	1	3.48844e+07	3.58594e+07	3.59079e+07	3.69019e+07	3.93205e+07	3.56979e+07
I1LIQ4	Signal sequence receptor subunit alpha	100777232	Signal sequence receptor subunit alpha OS=Glycine max OX=3847 GN=100777232 PE=3 SV=1	32.573	19	3	18	2	258	27.7	4.91	69.37	3	Protein processing in endoplasmic reticulum	0	1	2.90553e+06	2.89359e+06	2.80065e+06	2.79606e+06	3.23926e+06	2.77362e+06
C6T902	Pyruvate dehydrogenase E1 component subunit beta		Pyruvate dehydrogenase E1 component subunit beta OS=Glycine max OX=3847 PE=2 SV=1	32.531	24	8	21	3	360	38.7	6.11	48.99	8	Metabolic pathways; Glycolysis / Gluconeogenesis; Carbon metabolism; Pyruvate metabolism; Citrate cycle (TCA cycle); Biosynthesis of secondary metabolites	5	1	2.20134e+07	2.26988e+07	2.23396e+07	2.25982e+07	2.33241e+07	2.27757e+07
I1KB73	tRNA-binding domain-containing protein	100779769	tRNA-binding domain-containing protein OS=Glycine max OX=3847 GN=100779769 PE=4 SV=1	32.492	22	6	11	4	390	42.3	6.29	40.96	6		2	1	1.96872e+07	1.94134e+07	1.93403e+07	2.00163e+07	2.05992e+07	1.97056e+07
I1L6A0	W2 domain-containing protein	100782537	W2 domain-containing protein OS=Glycine max OX=3847 GN=100782537 PE=3 SV=1	32.462	18	7	12	1	434	49.9	7.37	35.63	7		0	1	484083	460094	465118	463881	525264	456094
A0A0R0EY92	Epimerase domain-containing protein	GLYMA_18G091500	Epimerase domain-containing protein OS=Glycine max OX=3847 GN=GLYMA_18G091500 PE=3 SV=1	32.44	27	8	26	6	325	35.8	7.43	66.82	8		2	1	2.34854e+07	2.54659e+07	2.37899e+07	2.35583e+07	2.81752e+07	2.33421e+07
A0A0R0ENW6	Peptidase A1 domain-containing protein	100809706	Peptidase A1 domain-containing protein OS=Glycine max OX=3847 GN=100809706 PE=4 SV=1	32.398	16	6	11	6	438	46.3	8.53	32.16	6		0	1	1.95189e+07	1.9535e+07	1.97695e+07	1.80913e+07	1.80988e+07	1.84021e+07
I1M2Z5		GLYMA_13G269000	Uncharacterized protein OS=Glycine max OX=3847 GN=GLYMA_13G269000 PE=4 SV=1	32.19	34	7	16	3	217	24	6.23	49.13	7		2	1	1.13754e+07	1.16672e+07	1.16666e+07	1.13703e+07	1.16287e+07	1.13189e+07
I1L8V8		100792317	Uncharacterized protein OS=Glycine max OX=3847 GN=100792317 PE=3 SV=1	32.119	34	4	14	1	166	17.7	8.7	56.3	4	Ribosome	0	1	1.16309e+06	1.16338e+06	1.25288e+06	1.22319e+06	1.14566e+06	1.17834e+06
I1NDJ4		100804187	Uncharacterized protein OS=Glycine max OX=3847 GN=100804187 PE=4 SV=1	32.107	27	3	30	1	125	12.5	5.27	101.73	3		0	1	1.50696e+06	1.38409e+06	1.40977e+06	1.50884e+06	1.59956e+06	1.52395e+06
C6TGZ5	PP28 domain-containing protein	100782451	PP28 domain-containing protein OS=Glycine max OX=3847 GN=100782451 PE=2 SV=1	31.999	21	3	7	3	163	18.9	8.72	27.16	3		0	1	1.40937e+07	1.22298e+07	1.33265e+07	1.38498e+07	1.20435e+07	1.39928e+07
C6TBF5	Cysteine proteinase inhibitor		Cysteine proteinase inhibitor OS=Glycine max OX=3847 PE=2 SV=1	31.996	51	4	18	1	97	10.6	7.24	64.35	4		0	1	1.9552e+06	1.89599e+06	2.01007e+06	1.94358e+06	1.74821e+06	1.89835e+06
A0A0R0J154	WD_REPEATS_REGION domain-containing protein	100798414	WD_REPEATS_REGION domain-containing protein OS=Glycine max OX=3847 GN=100798414 PE=3 SV=1	31.995	18	5	16	5	301	32.6	6.01	63.55	5		0	1	1.26201e+07	1.34152e+07	1.28544e+07	1.29615e+07	1.38243e+07	1.29491e+07
C6T4J1		100527505	Uncharacterized protein OS=Glycine max OX=3847 GN=100527505 PE=2 SV=1	31.865	68	6	16	3	97	10.6	6.79	58.85	6		4	1	9.51811e+06	9.32187e+06	9.60083e+06	9.57249e+06	9.73303e+06	9.82776e+06
A0A0R0FAJ6	Aldedh domain-containing protein	100806579	Aldedh domain-containing protein OS=Glycine max OX=3847 GN=100806579 PE=3 SV=1	31.802	13	7	12	7	567	62.6	6.99	40.2	7		0	1	1.2872e+07	1.28551e+07	1.33425e+07	1.29424e+07	1.30659e+07	1.3159e+07
C6TFY7		100800967	Uncharacterized protein OS=Glycine max OX=3847 GN=100800967 PE=2 SV=1	31.799	48	4	17	1	97	10.6	8.4	63.13	4		0	1	9.34373e+06	8.96086e+06	9.1569e+06	8.87975e+06	9.31161e+06	8.79771e+06
I1KGH5	ATP-dependent 6-phosphofructokinase	100796614	ATP-dependent 6-phosphofructokinase OS=Glycine max OX=3847 GN=100796614 PE=3 SV=2	31.683	16	6	23	2	464	50.9	6.65	63.04	6	Metabolic pathways; Galactose metabolism; Pentose phosphate pathway; Biosynthesis of secondary metabolites; RNA degradation; Glycolysis / Gluconeogenesis; Biosynthesis of amino acids; Fructose and mannose metabolism; Carbon metabolism	0	1	752055	731354	702610	749837	648321	758364
I1LV40	PKS_ER domain-containing protein	100799923	PKS_ER domain-containing protein OS=Glycine max OX=3847 GN=100799923 PE=4 SV=1	31.643	13	5	11	5	364	39.2	8.48	39.64	5		0	1	5.125e+06	5.19494e+06	5.14625e+06	5.0781e+06	5.27166e+06	5.043e+06
C6TH90	ATP-dependent (S)-NAD(P)H-hydrate dehydratase		ATP-dependent (S)-NAD(P)H-hydrate dehydratase OS=Glycine max OX=3847 PE=2 SV=1	31.562	27	9	19	4	368	39.6	8.02	48.44	9		5	1	1.6101e+07	1.58836e+07	1.57402e+07	1.62859e+07	1.65075e+07	1.60064e+07
A0A0R0KV40	Lipoxygenase	100815550	Lipoxygenase OS=Glycine max OX=3847 GN=100815550 PE=3 SV=1	31.56	4	5	66	2	818	93.1	6.2	140.14	5		0	1	1.00289e+06	1.04096e+06	1.08693e+06	1.22132e+06	1.1815e+06	1.40363e+06
I1L702		100808188	Uncharacterized protein OS=Glycine max OX=3847 GN=100808188 PE=3 SV=1	31.484	21	5	13	1	309	33.8	7.2	51.63	5		0	1	565873	519899	542482	578369	519996	568225
I1MCI2		GLYMA_15G010500	Uncharacterized protein OS=Glycine max OX=3847 GN=GLYMA_15G010500 PE=4 SV=1	31.444	20	3	100	1	101	11.1	7.25	307.09	3		0	1	193560	232517	190032	214250	267829	222987
I1JSS2	Dolichyl-diphosphooligosaccharide--protein glycosyltransferase subunit 1	100796192	Dolichyl-diphosphooligosaccharide--protein glycosyltransferase subunit 1 OS=Glycine max OX=3847 GN=100796192 PE=3 SV=2	31.373	19	12	28	3	619	69	8.34	71.24	12	Protein processing in endoplasmic reticulum; N-Glycan biosynthesis; Metabolic pathways	10	1	3.30443e+07	3.70494e+07	3.29721e+07	3.26548e+07	3.44186e+07	3.33856e+07
K7MB75	Coatomer subunit epsilon	547468	Coatomer subunit epsilon OS=Glycine max OX=3847 GN=547468 PE=3 SV=1	31.369	21	5	8	5	289	32.2	5.57	25.7	5		0	1	6.63477e+06	6.94683e+06	6.83928e+06	6.77584e+06	6.92431e+06	6.82117e+06
I1MTI7	Aldedh domain-containing protein	GLYMA_17G091000	Aldedh domain-containing protein OS=Glycine max OX=3847 GN=GLYMA_17G091000 PE=3 SV=1	31.287	14	6	22	1	451	49.7	8.13	65.94	6		1	1	2.26688e+06	2.30055e+06	2.29455e+06	2.41369e+06	2.39579e+06	2.44118e+06
Q6X0N7	Beta-galactosidase	GLYMA_08G111000	Beta-galactosidase OS=Glycine max OX=3847 GN=GLYMA_08G111000 PE=3 SV=1	31.261	7	7	18	7	909	102.4	6.57	43.93	7		0	1	1.60555e+07	1.52996e+07	1.60967e+07	1.54167e+07	1.55825e+07	1.55809e+07
I1LNK7	Asparagine synthetase [glutamine-hydrolyzing]	100788806	Asparagine synthetase [glutamine-hydrolyzing] OS=Glycine max OX=3847 GN=100788806 PE=4 SV=1	31.209	12	6	14	2	566	63.7	6.4	39.21	6	Metabolic pathways; Biosynthesis of secondary metabolites; Alanine, aspartate and glutamate metabolism	5	1	1.08404e+07	1.07712e+07	1.08949e+07	1.12982e+07	1.02402e+07	1.10551e+07
I1ME45	Proline iminopeptidase	100793450	Proline iminopeptidase OS=Glycine max OX=3847 GN=100793450 PE=3 SV=1	31.158	12	3	8	3	391	44.4	6.43	31.91	3	Arginine and proline metabolism	0	1	2.23503e+06	2.07113e+06	2.01595e+06	2.2638e+06	2.31911e+06	2.13281e+06
A0A0R0FHZ8		GLYMA_17G243600	Uncharacterized protein OS=Glycine max OX=3847 GN=GLYMA_17G243600 PE=4 SV=1	31.11	26	5	10	2	225	25	7.42	32.07	5		3	1	2.29209e+07	2.02649e+07	2.10878e+07	2.20334e+07	1.95048e+07	2.1947e+07
I1MFN0	Fumarylacetoacetase	100812790	Fumarylacetoacetase OS=Glycine max OX=3847 GN=100812790 PE=3 SV=1	31.071	15	5	14	1	421	45.8	6.28	43.72	5	Metabolic pathways; Tyrosine metabolism	0	1	646442	648037	663747	614615	667536	648856
Q9ZTZ2	Late-embryogenesis abundant protein	PM16	Late-embryogenesis abundant protein OS=Glycine max OX=3847 GN=PM16 PE=2 SV=1	31.011	22	4	81	2	133	14.7	9.29	217.46	4		3	1	2.51324e+08	2.54666e+08	2.5443e+08	2.49613e+08	3.00916e+08	2.50717e+08
C6TGR0			Uncharacterized protein OS=Glycine max OX=3847 PE=2 SV=1	30.993	22	7	12	7	365	39.9	6.09	34.15	7	Flavone and flavonol biosynthesis	0	1	1.3532e+07	1.35887e+07	1.33723e+07	1.35438e+07	1.2767e+07	1.40334e+07
C6TKZ2	UDP-glucuronate decarboxylase	100819843	UDP-glucuronate decarboxylase OS=Glycine max OX=3847 GN=100819843 PE=2 SV=1	30.932	20	5	11	3	342	38.5	7.17	31.8	5	Metabolic pathways; Amino sugar and nucleotide sugar metabolism	2	1	1.37515e+07	1.35301e+07	1.34017e+07	1.32805e+07	1.50303e+07	1.3093e+07
I1KXM1	Pyruvate dehydrogenase E1 component subunit alpha	100781250	Pyruvate dehydrogenase E1 component subunit alpha OS=Glycine max OX=3847 GN=100781250 PE=4 SV=1	30.902	16	7	14	3	394	43.6	7.43	44.4	7	Carbon metabolism; Pyruvate metabolism; Citrate cycle (TCA cycle); Biosynthesis of secondary metabolites; Glycolysis / Gluconeogenesis; Metabolic pathways	5	1	1.0306e+07	9.77236e+06	1.03943e+07	1.06182e+07	1.03418e+07	1.067e+07
C6T0J9	SCP2 domain-containing protein		SCP2 domain-containing protein OS=Glycine max OX=3847 PE=2 SV=1	30.872	58	7	20	7	125	13.7	9.38	64.04	7		0	1	2.52007e+07	2.4801e+07	2.46582e+07	2.49599e+07	2.41274e+07	2.60716e+07
C6SXX4			Uncharacterized protein OS=Glycine max OX=3847 PE=2 SV=1	30.82	38	9	29	2	201	22.3	5.3	75.99	9		5	1	2.4944e+07	2.53328e+07	2.4736e+07	2.47706e+07	2.64896e+07	2.53338e+07
I1J7P1	Non-specific lipid-transfer protein	GLYMA_01G132500	Non-specific lipid-transfer protein OS=Glycine max OX=3847 GN=GLYMA_01G132500 PE=3 SV=1	30.771	26	3	22	2	118	11.8	8.9	74.75	3		0	1	3.54231e+06	3.5218e+06	3.84418e+06	3.76628e+06	2.94812e+06	3.71368e+06
I1LI32	3-isopropylmalate dehydrogenase	100807689	3-isopropylmalate dehydrogenase OS=Glycine max OX=3847 GN=100807689 PE=3 SV=1	30.695	17	8	12	8	405	43.6	6.07	38.26	8	2-Oxocarboxylic acid metabolism; Biosynthesis of amino acids; C5-Branched dibasic acid metabolism; Valine, leucine and isoleucine biosynthesis; Metabolic pathways; Biosynthesis of secondary metabolites	0	1	9.85823e+06	9.9381e+06	9.69265e+06	9.73504e+06	9.07276e+06	9.6556e+06
C6T2S4			Uncharacterized protein OS=Glycine max OX=3847 PE=2 SV=1	30.553	37	6	18	4	193	22.2	7.47	59.05	6	Protein processing in endoplasmic reticulum	2	1	1.48978e+07	1.47438e+07	1.52818e+07	1.50142e+07	1.4643e+07	1.50813e+07
I1JV02	Xylulose kinase	100778495	Xylulose kinase OS=Glycine max OX=3847 GN=100778495 PE=3 SV=1	30.533	13	7	11	7	557	61	5.96	38.84	7	Metabolic pathways; Pentose and glucuronate interconversions	0	1	1.78865e+07	1.78599e+07	1.81624e+07	1.91712e+07	1.7627e+07	1.83091e+07
A0A0R0KL80	1,4-alpha-glucan branching enzyme	100816963	1,4-alpha-glucan branching enzyme OS=Glycine max OX=3847 GN=100816963 PE=3 SV=1	30.508	18	11	15	1	772	88.2	5.54	44.59	11		0	1	450401	470631	426542	442213	411716	439206
I1MGG7		100803176	Uncharacterized protein OS=Glycine max OX=3847 GN=100803176 PE=3 SV=1	30.475	9	4	9	1	565	60.1	7.36	28.69	4	Propanoate metabolism; Citrate cycle (TCA cycle); Glycine, serine and threonine metabolism; Glyoxylate and dicarboxylate metabolism; Metabolic pathways; Biosynthesis of secondary metabolites; Valine, leucine and isoleucine degradation; Carbon metabolism; Glycolysis / Gluconeogenesis; Pyruvate metabolism	0	1	2.17964e+06	1.79093e+06	1.98761e+06	1.91227e+06	2.11608e+06	1.98892e+06
I1LXK6		100786898	Uncharacterized protein OS=Glycine max OX=3847 GN=100786898 PE=4 SV=1	30.412	10	9	16	9	891	99	5.45	43.88	9	Protein processing in endoplasmic reticulum	0	1	1.21503e+07	1.19002e+07	1.18917e+07	1.21576e+07	1.3231e+07	1.22865e+07
I1LHR8	Succinate dehydrogenase [ubiquinone] flavoprotein subunit, mitochondrial	100818379	Succinate dehydrogenase [ubiquinone] flavoprotein subunit, mitochondrial OS=Glycine max OX=3847 GN=100818379 PE=3 SV=1	30.367	13	6	16	5	543	60.1	6.14	47.23	6		2	1	2.89307e+07	2.91118e+07	2.94992e+07	3.1097e+07	3.17292e+07	3.10838e+07
A0A0R0FUL1		GLYMA_16G050000	Uncharacterized protein OS=Glycine max OX=3847 GN=GLYMA_16G050000 PE=3 SV=1	30.365	17	5	18	5	372	39.8	9.13	49.32	5		0	1	1.6966e+07	1.64294e+07	1.71659e+07	1.68644e+07	1.61588e+07	1.7372e+07
K7MAP3		GLYMA_15G102600	Uncharacterized protein OS=Glycine max OX=3847 GN=GLYMA_15G102600 PE=3 SV=1	30.362	18	5	54	5	260	29.7	9.23	137.21	5		0	1	5.14182e+07	5.17371e+07	4.98186e+07	5.26857e+07	5.47254e+07	5.2079e+07
I1MEF8	Clathrin light chain	100818117	Clathrin light chain OS=Glycine max OX=3847 GN=100818117 PE=3 SV=1	30.356	23	8	18	2	322	35.3	5.19	51.19	8		6	1	2.41302e+07	2.42561e+07	2.47953e+07	2.42415e+07	2.46798e+07	2.52058e+07
C6TMU7	60S ribosomal protein L27	100799485	60S ribosomal protein L27 OS=Glycine max OX=3847 GN=100799485 PE=2 SV=1	30.351	33	5	33	1	135	15.6	10.37	74.77	5	Ribosome	0	1	1.97834e+06	1.96215e+06	1.92642e+06	2.05662e+06	2.04729e+06	2.05571e+06
C6SZW2	UBC core domain-containing protein	100805631	UBC core domain-containing protein OS=Glycine max OX=3847 GN=100805631 PE=2 SV=1	30.336	25	3	13	1	153	17.2	7.34	37.38	3	Ubiquitin mediated proteolysis	2	1	7.91435e+06	8.21243e+06	8.00585e+06	7.99206e+06	8.02597e+06	7.87674e+06
A0A0R0FSY1	Catalase	GLYMA_17G261700	Catalase OS=Glycine max OX=3847 GN=GLYMA_17G261700 PE=3 SV=1	30.315	18	8	25	1	492	56.8	7.27	63.65	8	Tryptophan metabolism; MAPK signaling pathway - plant; Glyoxylate and dicarboxylate metabolism; Biosynthesis of secondary metabolites; Peroxisome; Carbon metabolism	2	1	5.71799e+06	5.73102e+06	5.65411e+06	5.5668e+06	6.05411e+06	5.878e+06
I1JV71		100796544	Uncharacterized protein OS=Glycine max OX=3847 GN=100796544 PE=3 SV=1	30.303	17	7	24	7	470	52.4	5.49	73.11	7		0	1	2.23395e+07	2.1993e+07	2.20042e+07	2.25985e+07	2.25328e+07	2.26569e+07
I1NDC6	Glycine cleavage system H protein	GLYMA_20G019600	Glycine cleavage system H protein OS=Glycine max OX=3847 GN=GLYMA_20G019600 PE=3 SV=1	30.299	32	3	7	2	155	17	4.94	21.98	3		0	1	4.74718e+06	4.84119e+06	4.89289e+06	4.89333e+06	5.04012e+06	4.95888e+06
C6TG01	Histone H2A		Histone H2A OS=Glycine max OX=3847 PE=2 SV=1	30.169	31	4	13	2	149	15.8	10.64	34.93	4		1	1	2.60219e+07	2.63855e+07	2.89699e+07	2.85099e+07	2.64945e+07	2.98107e+07
C6T9F2	MBD domain-containing protein	100813840	MBD domain-containing protein OS=Glycine max OX=3847 GN=100813840 PE=2 SV=1	30.111	18	4	9	2	306	33.8	4.92	34.78	4		0	1	573011	532364	586683	580643	583301	574381
I1KNG0		100779619	Uncharacterized protein OS=Glycine max OX=3847 GN=100779619 PE=3 SV=1	30.082	13	6	20	2	514	55.6	6.9	63.52	6		0	1	3.90556e+06	4.1942e+06	4.1206e+06	3.99995e+06	4.37876e+06	4.19436e+06
B1ACD5	Kunitz trypsin protease inhibitor	548021	Kunitz trypsin protease inhibitor OS=Glycine max OX=3847 GN=548021 PE=2 SV=1	30.053	14	2	9	2	211	22.7	5.35	41.92	2		0	1	2.26699e+07	2.26343e+07	2.37023e+07	2.15158e+07	2.21685e+07	2.31679e+07
I1LN41	Protein transport protein SEC23	100789860	Protein transport protein SEC23 OS=Glycine max OX=3847 GN=100789860 PE=3 SV=1	30.025	9	5	13	5	767	84.5	6.3	43.61	5	Protein processing in endoplasmic reticulum	0	1	1.25341e+07	1.29333e+07	1.29605e+07	1.33912e+07	1.30331e+07	1.35815e+07
I1MUX2		GLYMA_17G137800	Uncharacterized protein OS=Glycine max OX=3847 GN=GLYMA_17G137800 PE=3 SV=1	29.99	9	3	10	1	495	55.1	6.19	31.09	3		0	1	1.40717e+06	1.36035e+06	1.31875e+06	1.3346e+06	1.36693e+06	1.41283e+06
C6SZ55		100306384	Uncharacterized protein OS=Glycine max OX=3847 GN=100306384 PE=2 SV=1	29.973	48	4	16	1	97	10.6	8.4	59.98	4		3	1	1.69436e+07	1.68047e+07	1.73404e+07	1.68271e+07	1.71359e+07	1.66474e+07
A0A0R0H2Q4	Epimerase domain-containing protein	GLYMA_12G084100	Epimerase domain-containing protein OS=Glycine max OX=3847 GN=GLYMA_12G084100 PE=3 SV=1	29.954	24	7	16	2	340	37.9	5.58	39.26	7		0	1	2.75124e+06	2.44676e+06	2.56366e+06	2.54768e+06	2.20723e+06	2.532e+06
I1LJD2	Phenylalanine--tRNA ligase	100792325	Phenylalanine--tRNA ligase OS=Glycine max OX=3847 GN=100792325 PE=3 SV=1	29.872	19	10	19	2	488	56	7.39	46.89	10	Aminoacyl-tRNA biosynthesis	0	1	5.20333e+06	4.81967e+06	4.90164e+06	4.76183e+06	4.95837e+06	4.55942e+06
I1J7M1	Non-specific lipid-transfer protein	100776812	Non-specific lipid-transfer protein OS=Glycine max OX=3847 GN=100776812 PE=3 SV=2	29.87	21	3	9	3	117	12.2	9.5	35.38	3		0	1	7.1901e+06	8.3306e+06	7.58702e+06	7.5243e+06	8.14987e+06	7.2547e+06
K7N0P4		102669860	Uncharacterized protein OS=Glycine max OX=3847 GN=102669860 PE=4 SV=1	29.844	67	4	23	3	124	12.2	7.4	79.62	4		0	1	9.1928e+06	9.16091e+06	1.03838e+07	8.67185e+06	7.87552e+06	9.54594e+06
I1JZ46	L-ascorbate peroxidase	100802238	L-ascorbate peroxidase OS=Glycine max OX=3847 GN=100802238 PE=3 SV=2	29.765	17	6	20	6	386	41.9	7.52	51.18	6	Glutathione metabolism; Ascorbate and aldarate metabolism	0	1	2.2599e+07	2.28658e+07	2.19957e+07	2.3419e+07	2.29683e+07	2.23867e+07
Q38JE0	Temperature-induced lipocalin	TIL'	Temperature-induced lipocalin OS=Glycine max OX=3847 GN=TIL' PE=2 SV=1	29.717	28	4	13	2	184	21.2	8.07	43.49	4		0	1	1.84421e+06	1.94995e+06	1.94941e+06	2.03095e+06	1.9797e+06	1.98671e+06
I1M049		100805995	Uncharacterized protein OS=Glycine max OX=3847 GN=100805995 PE=4 SV=1	29.69	28	6	13	1	217	24.2	5.95	38.26	6		0	1	2.27714e+06	2.05757e+06	2.00641e+06	2.03272e+06	2.00721e+06	1.94379e+06
I1K7W5	SERPIN domain-containing protein	100806180	SERPIN domain-containing protein OS=Glycine max OX=3847 GN=100806180 PE=3 SV=1	29.671	13	5	20	1	389	42.8	5.31	60.16	5		0	1	797469	750832	763727	811671	829034	783516
K7LC34	Calcium-transporting ATPase	100820121	Calcium-transporting ATPase OS=Glycine max OX=3847 GN=100820121 PE=3 SV=1	29.58	7	7	12	7	1085	117.8	7.83	33.31	7		0	1	9.07713e+06	9.05574e+06	8.81216e+06	8.91476e+06	8.97943e+06	9.15428e+06
A0A0R0IVG1	Peptidase_S9 domain-containing protein	100784480	Peptidase_S9 domain-containing protein OS=Glycine max OX=3847 GN=100784480 PE=4 SV=1	29.56	12	7	12	7	740	82.4	6.13	38.27	7		0	1	4.30172e+06	4.34245e+06	4.32437e+06	4.3688e+06	4.30412e+06	4.48544e+06
C6ZHS3	Eukaryotic translation initiation factor 5A	100306157	Eukaryotic translation initiation factor 5A OS=Glycine max OX=3847 GN=100306157 PE=2 SV=1	29.538	50	7	44	2	159	17.4	5.99	115.54	7		0	1	1.0782e+07	1.01134e+07	9.85947e+06	1.10096e+07	1.00782e+07	1.05051e+07
A0A0R0JK36	PUA domain-containing protein	100305623	PUA domain-containing protein OS=Glycine max OX=3847 GN=100305623 PE=4 SV=1	29.515	22	3	12	3	174	19.3	8.95	33.33	3		0	1	1.91413e+07	1.90553e+07	1.99284e+07	1.99993e+07	1.97556e+07	1.95622e+07
I1L1J5		100783783	Uncharacterized protein OS=Glycine max OX=3847 GN=100783783 PE=3 SV=1	29.465	18	6	15	3	359	41	4.46	47.39	6		0	1	3.83854e+06	3.69063e+06	3.9043e+06	3.95682e+06	3.68583e+06	3.95667e+06
I1MX56	Phytocyanin domain-containing protein	GLYMA_17G223400	Phytocyanin domain-containing protein OS=Glycine max OX=3847 GN=GLYMA_17G223400 PE=4 SV=1	29.46	22	4	23	3	183	19.8	7.94	69.03	4		1	1	1.89199e+07	1.96948e+07	1.77446e+07	2.13569e+07	2.12975e+07	2.18967e+07
A0A0R0ETL8		100781668	Uncharacterized protein OS=Glycine max OX=3847 GN=100781668 PE=4 SV=1	29.456	12	6	8	6	591	64.3	8.15	27.5	6		0	1	6.58595e+06	6.59781e+06	6.89657e+06	6.70009e+06	7.27823e+06	6.81687e+06
A0A0R4J5J8	D-fructose-1,6-bisphosphate 1-phosphohydrolase	100807451	D-fructose-1,6-bisphosphate 1-phosphohydrolase OS=Glycine max OX=3847 GN=100807451 PE=3 SV=1	29.442	14	4	9	4	342	37.3	5.71	32.25	4	Carbon metabolism; Fructose and mannose metabolism; Glycolysis / Gluconeogenesis; Metabolic pathways; Biosynthesis of secondary metabolites; Pentose phosphate pathway; Carbon fixation in photosynthetic organisms	0	1	6.174e+06	6.03085e+06	5.78555e+06	6.11996e+06	6.30904e+06	6.24358e+06
I1MTE2		100776469	Uncharacterized protein OS=Glycine max OX=3847 GN=100776469 PE=3 SV=1	29.397	14	2	47	2	160	17.3	9.47	140.24	2		0	1	5.76103e+07	6.07144e+07	5.94362e+07	6.12999e+07	5.54782e+07	6.18791e+07
A0A0R0GPK2	Ribosomal_S17_N domain-containing protein	547984	Ribosomal_S17_N domain-containing protein OS=Glycine max OX=3847 GN=547984 PE=3 SV=1	29.298	25	4	26	3	130	14.8	10.58	77.91	4		0	1	5.33346e+07	4.9408e+07	5.37784e+07	5.30118e+07	5.70793e+07	5.23861e+07
I1MT39	Lipocln_cytosolic_FA-bd_dom domain-containing protein	GLYMA_17G075800	Lipocln_cytosolic_FA-bd_dom domain-containing protein OS=Glycine max OX=3847 GN=GLYMA_17G075800 PE=3 SV=1	29.284	43	7	15	4	184	21.2	6.06	37.12	7		0	1	6.41529e+06	6.05741e+06	6.43055e+06	6.28297e+06	6.3505e+06	6.25621e+06
I1L437	Prohibitin	GLYMA_09G173500	Prohibitin OS=Glycine max OX=3847 GN=GLYMA_09G173500 PE=3 SV=2	29.269	19	5	20	5	289	31.8	9.72	49.97	5		0	1	1.14252e+07	1.13822e+07	1.20019e+07	1.20075e+07	1.18817e+07	1.19742e+07
C6TNR9	Ubiquinone biosynthesis protein	100775943	Ubiquinone biosynthesis protein OS=Glycine max OX=3847 GN=100775943 PE=2 SV=1	29.228	20	6	8	6	291	32.2	8.32	26.08	6		0	1	6.7823e+06	6.91796e+06	6.55137e+06	6.31222e+06	6.48682e+06	6.59693e+06
K7LSZ2	Phenylalanine--tRNA ligase	GLYMA_12G043200	Phenylalanine--tRNA ligase OS=Glycine max OX=3847 GN=GLYMA_12G043200 PE=3 SV=1	29.221	16	10	21	2	551	62.8	6.49	56.32	10		8	1	1.8638e+07	1.83722e+07	1.81418e+07	1.87627e+07	1.88084e+07	1.87749e+07
C6TAX7		100816984	Uncharacterized protein OS=Glycine max OX=3847 GN=100816984 PE=2 SV=1	29.21	26	5	15	5	214	24.2	5.77	45.44	5		0	1	1.22496e+07	1.22761e+07	1.25768e+07	1.2893e+07	1.31641e+07	1.32285e+07
C6T2W2	zf-Tim10_DDP domain-containing protein	100526964	zf-Tim10_DDP domain-containing protein OS=Glycine max OX=3847 GN=100526964 PE=2 SV=1	29.201	39	4	11	4	93	10.8	7.21	41.49	4		0	1	6.00126e+06	5.46172e+06	5.35629e+06	5.16597e+06	5.27324e+06	5.2777e+06
Q43462	Rab7p protein	Rab7p	Rab7p protein OS=Glycine max OX=3847 GN=Rab7p PE=2 SV=1	29.2	38	9	27	2	201	22.4	5.3	71.37	9		0	1	663467	639377	679741	643778	654479	628986
C6TA48		100799247	Uncharacterized protein OS=Glycine max OX=3847 GN=100799247 PE=2 SV=1	29.194	13	4	10	4	341	38.1	8.97	34.5	4		0	1	9.74574e+06	9.34813e+06	9.54261e+06	9.20844e+06	8.75124e+06	9.37984e+06
I1MCJ7		100787814	Uncharacterized protein OS=Glycine max OX=3847 GN=100787814 PE=3 SV=1	29.161	7	9	12	6	1426	160.6	7.34	26.89	9		3	1	9.27992e+06	9.36419e+06	9.66256e+06	9.56684e+06	1.01282e+07	9.47059e+06
I1K7A1	Dolichyl-diphosphooligosaccharide--protein glycosyltransferase subunit 1	100817203	Dolichyl-diphosphooligosaccharide--protein glycosyltransferase subunit 1 OS=Glycine max OX=3847 GN=100817203 PE=3 SV=1	29.146	17	11	26	2	613	68.4	7.08	66.22	11	Metabolic pathways; Protein processing in endoplasmic reticulum; N-Glycan biosynthesis	0	1	8.1684e+06	8.08977e+06	8.53177e+06	7.51335e+06	7.66931e+06	8.24734e+06
K7LTA8	PUM-HD domain-containing protein	100787039	PUM-HD domain-containing protein OS=Glycine max OX=3847 GN=100787039 PE=4 SV=1	29.138	8	8	13	2	1053	114	6.28	33.07	8		6	1	1.96757e+07	1.93719e+07	1.76153e+07	2.0732e+07	2.50489e+07	2.01556e+07
A0A0R4J654	Coatomer subunit delta	100806837	Coatomer subunit delta OS=Glycine max OX=3847 GN=100806837 PE=3 SV=1	29.125	17	8	15	1	530	58.4	5.83	37.95	8		0	1	262346	249077	260386	266612	265214	277832
I1ND31	N-acetyl-glutamate semialdehyde dehydrogenase	100801527	N-acetyl-glutamate semialdehyde dehydrogenase OS=Glycine max OX=3847 GN=100801527 PE=3 SV=1	29.089	16	5	19	1	391	42.8	7.37	53.87	5	2-Oxocarboxylic acid metabolism; Biosynthesis of amino acids; Biosynthesis of secondary metabolites; Metabolic pathways; Arginine biosynthesis	0	1	104150	103606	102054	92349.4	99073.6	110474
I1K2S3		100795041	Uncharacterized protein OS=Glycine max OX=3847 GN=100795041 PE=3 SV=1	29.087	38	7	27	7	105	12	10.32	76.77	7	Ribosome	0	1	3.81899e+07	3.73229e+07	4.29157e+07	3.9011e+07	4.28326e+07	4.31796e+07
C6T3R4	60S ribosomal protein L27	100527246	60S ribosomal protein L27 OS=Glycine max OX=3847 GN=100527246 PE=2 SV=1	29.007	33	5	35	1	135	15.7	10.42	81.03	5	Ribosome	5	1	1.05814e+08	1.08722e+08	1.09823e+08	1.12936e+08	1.09074e+08	1.10587e+08
I1MQV2	Endoglucanase	100794019	Endoglucanase OS=Glycine max OX=3847 GN=100794019 PE=3 SV=1	28.962	10	6	14	4	619	68.7	8.92	44.89	6		2	1	1.51422e+07	1.44818e+07	1.46578e+07	1.53315e+07	1.47152e+07	1.48942e+07
A0A0R0FT50	Alpha-galactosidase	GLYMA_16G209800	Alpha-galactosidase OS=Glycine max OX=3847 GN=GLYMA_16G209800 PE=3 SV=1	28.955	20	7	10	6	421	46.1	7.14	35.19	7		0	1	5.0709e+06	5.1723e+06	5.2778e+06	5.40295e+06	5.31942e+06	5.1734e+06
B3GJZ6	Chilling-induced protein	SCHI	Chilling-induced protein OS=Glycine max OX=3847 GN=SCHI PE=2 SV=1	28.929	33	4	13	3	129	13.9	6.79	51.33	4		1	1	1.96027e+07	2.02958e+07	1.83229e+07	1.89011e+07	2.53469e+07	1.85074e+07
I1KY75	Protein-methionine-S-oxide reductase	100796273	Protein-methionine-S-oxide reductase OS=Glycine max OX=3847 GN=100796273 PE=3 SV=1	28.922	35	7	14	2	203	22.8	6.99	40.22	7		5	1	1.67331e+07	1.70622e+07	1.74265e+07	1.7749e+07	1.93426e+07	1.75489e+07
I1LW56	N-acyl-L-amino-acid amidohydrolase	100817383	N-acyl-L-amino-acid amidohydrolase OS=Glycine max OX=3847 GN=100817383 PE=3 SV=2	28.884	14	6	10	6	446	49.6	6.21	26.53	6	Metabolic pathways; Arginine biosynthesis; 2-Oxocarboxylic acid metabolism; Biosynthesis of amino acids; Biosynthesis of secondary metabolites	0	1	1.29102e+07	1.25913e+07	1.24704e+07	1.29448e+07	1.26988e+07	1.27897e+07
K7MF41		100778761	Uncharacterized protein OS=Glycine max OX=3847 GN=100778761 PE=4 SV=1	28.849	14	8	15	8	492	57	8.44	35.74	8		0	1	7.0459e+06	5.30763e+06	8.2646e+06	5.61263e+06	2.892e+06	9.26505e+06
K7LLB1	WPP domain-containing protein	100785942	WPP domain-containing protein OS=Glycine max OX=3847 GN=100785942 PE=4 SV=1	28.822	14	7	10	7	533	58	4.81	23.8	7	RNA transport	0	1	7.02257e+06	6.77109e+06	7.20222e+06	6.9972e+06	7.24491e+06	7.06182e+06
C6T8Y2	Pyr_redox_2 domain-containing protein	100819919	Pyr_redox_2 domain-containing protein OS=Glycine max OX=3847 GN=100819919 PE=2 SV=1	28.802	18	7	10	7	478	52.1	8.22	30.23	7	Ascorbate and aldarate metabolism; Metabolic pathways	0	1	3.46364e+06	3.5052e+06	3.37747e+06	3.65876e+06	3.87952e+06	4.34093e+06
A0A0R0F5Q2	3-oxoacyl-[acyl-carrier-protein] reductase	100809809	3-oxoacyl-[acyl-carrier-protein] reductase OS=Glycine max OX=3847 GN=100809809 PE=3 SV=1	28.779	18	5	13	1	320	33.5	9.31	39.55	5	Metabolic pathways; Fatty acid biosynthesis; Fatty acid metabolism; Biosynthesis of unsaturated fatty acids; Biotin metabolism	5	1	1.89216e+07	1.83372e+07	1.82032e+07	1.95432e+07	1.85796e+07	1.88085e+07
I1LJ17		100803978	Uncharacterized protein OS=Glycine max OX=3847 GN=100803978 PE=3 SV=1	28.691	13	7	12	7	539	61.7	6.73	25.55	7		0	1	1.26593e+07	1.25603e+07	1.2434e+07	1.26009e+07	1.30913e+07	1.24974e+07
C6SZ56	Superoxide dismutase [Cu-Zn]	GLYMA_19G240400	Superoxide dismutase [Cu-Zn] OS=Glycine max OX=3847 GN=GLYMA_19G240400 PE=2 SV=1	28.671	25	4	50	1	152	15.2	5.6	134.84	4	Peroxisome	0	1	1.94969e+07	2.04365e+07	1.90071e+07	1.92263e+07	2.11358e+07	1.93068e+07
C6T3N5	RRM domain-containing protein	100527220	RRM domain-containing protein OS=Glycine max OX=3847 GN=100527220 PE=2 SV=1	28.626	48	4	12	4	138	14.3	8.48	41.47	4		0	1	5.55737e+06	5.09197e+06	5.46453e+06	5.37294e+06	5.06625e+06	5.30675e+06
A0A368UHG3	PUM-HD domain-containing protein	GLYMA_11G137000	PUM-HD domain-containing protein OS=Glycine max OX=3847 GN=GLYMA_11G137000 PE=4 SV=1	28.624	8	8	12	2	1032	111.7	6.34	28.59	8		0	1	3.30143e+06	3.45991e+06	3.03446e+06	2.99781e+06	3.4852e+06	3.07868e+06
D2DJQ5	Aspartate-semialdehyde dehydrogenase (Fragment)		Aspartate-semialdehyde dehydrogenase (Fragment) OS=Glycine max OX=3847 PE=2 SV=1	28.619	13	4	12	1	344	37.6	6.33	36.28	4		0	1	3.17347e+06	3.38274e+06	3.58505e+06	3.59179e+06	3.32342e+06	3.38144e+06
K7N277		102668271	Uncharacterized protein OS=Glycine max OX=3847 GN=102668271 PE=4 SV=1	28.571	17	1	2	1	152	13.9	10.87	13.81	1		0	1	175487	176156	218394	228060	166927	199359
I1M8K7	26S proteasome regulatory subunit RPN11	100778174	26S proteasome regulatory subunit RPN11 OS=Glycine max OX=3847 GN=100778174 PE=4 SV=1	28.567	16	5	12	1	312	34.8	6.71	35.5	5	Proteasome	5	1	1.7952e+07	1.82231e+07	1.69483e+07	1.77477e+07	1.96525e+07	1.71645e+07
C6T0B7	Glycine cleavage system H protein	100306654	Glycine cleavage system H protein OS=Glycine max OX=3847 GN=100306654 PE=2 SV=1	28.515	27	4	8	3	199	21.9	6.2	29.79	4	Glycine, serine and threonine metabolism; Metabolic pathways; Biosynthesis of secondary metabolites; Glyoxylate and dicarboxylate metabolism	1	1	7.76633e+06	8.03858e+06	7.58822e+06	7.83131e+06	1.01365e+07	7.44104e+06
I1L7W1		100793361	Uncharacterized protein OS=Glycine max OX=3847 GN=100793361 PE=4 SV=1	28.466	5	7	17	6	1501	167.6	8.15	39.21	7	ABC transporters	1	1	8.79887e+06	8.67831e+06	8.94812e+06	8.97569e+06	8.63033e+06	8.89244e+06
I1MH79	Translation machinery-associated protein 22	GLYMA_15G170200	Translation machinery-associated protein 22 OS=Glycine max OX=3847 GN=GLYMA_15G170200 PE=3 SV=1	28.433	23	5	16	5	192	21	6.73	52.19	5		0	1	2.51802e+07	2.55646e+07	2.49322e+07	2.60512e+07	2.68766e+07	2.5404e+07
I1JD96	GFO_IDH_MocA domain-containing protein	100778071	GFO_IDH_MocA domain-containing protein OS=Glycine max OX=3847 GN=100778071 PE=4 SV=1	28.43	20	6	12	6	361	39.8	6.47	32.6	6		0	1	1.03727e+07	1.01209e+07	1.02829e+07	1.08237e+07	9.97765e+06	1.0167e+07
C6TLE4		100806152	Uncharacterized protein OS=Glycine max OX=3847 GN=100806152 PE=2 SV=1	28.395	18	7	18	7	429	48.6	5.62	46.36	7		0	1	1.46983e+07	1.45134e+07	1.42089e+07	1.4696e+07	2.06764e+07	1.52465e+07
I1MJI9	Citrate synthase	100499624	Citrate synthase OS=Glycine max OX=3847 GN=100499624 PE=3 SV=1	28.338	19	9	23	9	472	52.5	8.47	60.62	9	Citrate cycle (TCA cycle); 2-Oxocarboxylic acid metabolism; Biosynthesis of secondary metabolites; Glyoxylate and dicarboxylate metabolism; Metabolic pathways; Biosynthesis of amino acids; Carbon metabolism	0	1	3.39064e+07	3.52154e+07	3.27376e+07	3.35144e+07	3.44386e+07	3.29684e+07
I1KSX0		100804776	Uncharacterized protein OS=Glycine max OX=3847 GN=100804776 PE=4 SV=1	28.334	38	4	18	3	120	11.9	4.46	56.29	4	Ribosome	2	1	2.55746e+07	2.74445e+07	2.95837e+07	2.86908e+07	2.47295e+07	2.94483e+07
I1LIJ6	Assimilatory sulfite reductase (ferredoxin)	GLYMA_11G093200	Assimilatory sulfite reductase (ferredoxin) OS=Glycine max OX=3847 GN=GLYMA_11G093200 PE=3 SV=1	28.312	12	8	20	2	687	77.2	9.16	51.67	8	Metabolic pathways; Sulfur metabolism	6	1	2.72213e+07	2.77001e+07	2.74215e+07	2.73139e+07	2.7428e+07	2.71849e+07
I1NF56		100784222	Uncharacterized protein OS=Glycine max OX=3847 GN=100784222 PE=4 SV=2	28.253	21	3	13	3	156	16.9	6.79	46.39	3		0	1	1.22893e+07	1.21668e+07	1.21122e+07	1.23632e+07	1.22979e+07	1.24439e+07
P24337	Hydrophobic seed protein		Hydrophobic seed protein OS=Glycine max OX=3847 PE=1 SV=1	28.189	38	3	63	3	80	8.4	6.28	167.45	3		0	1	2.32236e+08	2.38329e+08	2.30942e+08	2.13945e+08	2.67606e+08	1.62131e+08
I1LK48	RRM domain-containing protein	100817317	RRM domain-containing protein OS=Glycine max OX=3847 GN=100817317 PE=4 SV=1	28.187	27	7	13	6	247	26.2	10.1	43.81	7	RNA transport; mRNA surveillance pathway; Spliceosome	1	1	9.7127e+06	9.48336e+06	9.42666e+06	9.63147e+06	9.18601e+06	9.79983e+06
A0A0R0GNE3	Catalase	GLYMA_14G223500	Catalase OS=Glycine max OX=3847 GN=GLYMA_14G223500 PE=3 SV=1	28.182	16	7	19	1	492	56.9	7.25	53.11	7	Biosynthesis of secondary metabolites; Peroxisome; Carbon metabolism; Tryptophan metabolism; MAPK signaling pathway - plant; Glyoxylate and dicarboxylate metabolism	0	1	5.14788e+06	4.63802e+06	5.62943e+06	5.54705e+06	4.39114e+06	5.43964e+06
A0A0R0I0G8		GLYMA_10G103200	Uncharacterized protein OS=Glycine max OX=3847 GN=GLYMA_10G103200 PE=3 SV=1	28.102	14	7	22	7	477	51.4	5.49	47.05	7		0	1	2.05377e+07	2.10522e+07	2.19082e+07	2.24884e+07	2.22547e+07	2.21885e+07
A0A0R0IW79		100798228	Uncharacterized protein OS=Glycine max OX=3847 GN=100798228 PE=3 SV=1	28.06	7	8	15	2	1346	146.2	5.91	42.02	8		6	1	1.42812e+07	1.47637e+07	1.48198e+07	1.4532e+07	1.4842e+07	1.4642e+07
I1LJA4	Nop domain-containing protein	100784721	Nop domain-containing protein OS=Glycine max OX=3847 GN=100784721 PE=3 SV=1	28.055	18	8	13	8	551	60.8	9.03	31.32	8	Ribosome biogenesis in eukaryotes	0	1	9.14768e+06	9.30737e+06	9.535e+06	9.30468e+06	9.68744e+06	1.03985e+07
I1N065	WD_REPEATS_REGION domain-containing protein	GLYMA_18G072400	WD_REPEATS_REGION domain-containing protein OS=Glycine max OX=3847 GN=GLYMA_18G072400 PE=3 SV=2	27.96	8	8	16	2	1055	114.8	5.58	41.55	8		0	1	4.73683e+06	4.66393e+06	4.50896e+06	4.66638e+06	4.24552e+06	4.55601e+06
I1KA18	Acetyl-CoA carboxylase	100803679	Acetyl-CoA carboxylase OS=Glycine max OX=3847 GN=100803679 PE=4 SV=2	27.924	5	9	9	9	2260	252	6.33	22.94	9	Biosynthesis of secondary metabolites; Metabolic pathways; Fatty acid biosynthesis; Fatty acid metabolism; Propanoate metabolism; Pyruvate metabolism	0	1	4.84879e+06	4.70535e+06	4.61614e+06	4.78417e+06	5.10175e+06	4.83483e+06
I1MGV6	60S ribosomal protein L27	100793982	60S ribosomal protein L27 OS=Glycine max OX=3847 GN=100793982 PE=3 SV=2	27.891	33	5	35	1	135	15.6	10.37	89.75	5	Ribosome	0	1	1.91797e+07	1.8059e+07	1.90965e+07	2.0022e+07	1.94361e+07	1.96524e+07
C6TFC7	Ribosomal_S7 domain-containing protein		Ribosomal_S7 domain-containing protein OS=Glycine max OX=3847 PE=2 SV=1	27.869	29	7	26	7	201	22.3	9.6	63.58	7	Ribosome	0	1	7.48372e+07	7.56419e+07	7.57746e+07	7.60066e+07	7.51526e+07	7.62801e+07
C6TN05	Hypersensitive induced reaction protein 4	100788194	Hypersensitive induced reaction protein 4 OS=Glycine max OX=3847 GN=100788194 PE=2 SV=1	27.854	21	7	23	7	292	32.6	5.31	63.93	7		0	1	1.93783e+07	1.92635e+07	1.88855e+07	1.9099e+07	2.03873e+07	1.90922e+07
C6TGW1	Reticulon-like protein	100811024	Reticulon-like protein OS=Glycine max OX=3847 GN=100811024 PE=2 SV=1	27.84	19	5	37	3	254	28.5	8.94	72.87	5		0	1	2.57824e+07	2.18095e+07	2.69279e+07	2.63182e+07	2.39807e+07	2.4717e+07
I1LL14	Lactoylglutathione lyase	547667	Lactoylglutathione lyase OS=Glycine max OX=3847 GN=547667 PE=3 SV=1	27.821	29	6	13	6	233	26.5	9.14	43.26	6		0	1	9.0028e+06	9.21079e+06	9.0505e+06	8.961e+06	8.81482e+06	8.7329e+06
C6TFP4	NTF2 domain-containing protein	100777334	NTF2 domain-containing protein OS=Glycine max OX=3847 GN=100777334 PE=2 SV=1	27.685	35	3	13	1	123	13.6	6.34	47.12	3		3	1	1.6231e+07	1.59098e+07	1.67886e+07	1.60576e+07	1.62674e+07	1.5899e+07
C6ZS00	Disease resistance protein/LRR protein-related protein	100305447	Disease resistance protein/LRR protein-related protein OS=Glycine max OX=3847 GN=100305447 PE=2 SV=1	27.658	12	5	12	5	489	53.8	8.44	38.31	5		0	1	5.48757e+07	5.42787e+07	5.74663e+07	5.73558e+07	5.14798e+07	5.79878e+07
C6TAC5	Macro domain-containing protein		Macro domain-containing protein OS=Glycine max OX=3847 PE=2 SV=1	27.655	21	3	7	3	201	21.4	5.54	27.11	3		0	1	2.28199e+06	2.40399e+06	2.30538e+06	2.22707e+06	2.46816e+06	2.26231e+06
C6SWX2	DUF953 domain-containing protein	100785157	DUF953 domain-containing protein OS=Glycine max OX=3847 GN=100785157 PE=2 SV=1	27.576	42	7	23	7	132	15.1	6.33	64.91	7		0	1	4.23916e+07	4.06686e+07	3.98686e+07	4.05395e+07	3.93416e+07	4.04442e+07
I1J4F8	ATP-dependent 6-phosphofructokinase	100793844	ATP-dependent 6-phosphofructokinase OS=Glycine max OX=3847 GN=100793844 PE=3 SV=1	27.526	9	5	17	1	539	58.8	7.24	47.8	5	Glycolysis / Gluconeogenesis; Biosynthesis of amino acids; Carbon metabolism; Fructose and mannose metabolism; Pentose phosphate pathway; Metabolic pathways; Galactose metabolism; Biosynthesis of secondary metabolites; RNA degradation	0	1	343102	355000	322852	305913	296107	316086
C6TNZ4	Ferredoxin	100785611	Ferredoxin OS=Glycine max OX=3847 GN=100785611 PE=2 SV=1	27.451	19	2	11	1	155	16.3	5.1	38.3	2	Photosynthesis	1	1	3.20701e+06	3.53767e+06	3.27973e+06	3.61749e+06	4.32197e+06	3.346e+06
C6T107	Tubulin-specific chaperone A	100500215	Tubulin-specific chaperone A OS=Glycine max OX=3847 GN=100500215 PE=2 SV=1	27.421	47	6	16	1	114	13	4.94	43.29	6		0	1	1.83609e+06	1.70497e+06	1.82469e+06	1.89102e+06	1.78306e+06	1.90592e+06
I1LS06		100803464	Uncharacterized protein OS=Glycine max OX=3847 GN=100803464 PE=3 SV=1	27.407	28	6	12	6	317	35	6.92	38.26	6		0	1	1.13974e+07	1.06254e+07	1.04292e+07	1.04187e+07	1.00723e+07	1.04898e+07
C6SV97	Peptidyl-prolyl cis-trans isomerase	100305485	Peptidyl-prolyl cis-trans isomerase OS=Glycine max OX=3847 GN=100305485 PE=2 SV=1	27.406	31	7	31	3	204	21.9	9.17	93.74	7		2	1	2.14386e+07	2.15684e+07	2.09405e+07	2.0065e+07	1.89566e+07	2.00538e+07
I1LU40	DLH domain-containing protein	100790249	DLH domain-containing protein OS=Glycine max OX=3847 GN=100790249 PE=4 SV=1	27.399	31	5	12	3	243	26.3	5.62	39.65	5	Metabolic pathways; Biosynthesis of secondary metabolites	2	1	1.4735e+07	1.42287e+07	1.4589e+07	1.43919e+07	1.34263e+07	1.44408e+07
C6TKD5	Plug_translocon domain-containing protein		Plug_translocon domain-containing protein OS=Glycine max OX=3847 PE=2 SV=1	27.383	12	6	23	6	476	52.1	8.81	61.77	6		0	1	3.44533e+07	3.2148e+07	3.29407e+07	3.35615e+07	3.62364e+07	3.33509e+07
I1JV39	Glucose-6-phosphate isomerase	100791285	Glucose-6-phosphate isomerase OS=Glycine max OX=3847 GN=100791285 PE=3 SV=1	27.333	16	10	14	10	615	67.3	5.94	35.12	10	Pentose phosphate pathway; Starch and sucrose metabolism; Metabolic pathways; Amino sugar and nucleotide sugar metabolism; Glycolysis / Gluconeogenesis; Biosynthesis of secondary metabolites; Carbon metabolism	0	1	1.00629e+07	1.00051e+07	1.0045e+07	1.0154e+07	9.54085e+06	1.01086e+07
Q9SE03	Copper chaperone homolog CCH		Copper chaperone homolog CCH OS=Glycine max OX=3847 PE=2 SV=1	27.28	29	3	13	2	130	13.6	4.7	46.49	3		1	1	7.85701e+06	7.45941e+06	7.48062e+06	7.5757e+06	8.14009e+06	7.54862e+06
I1LT58		100782796	Uncharacterized protein OS=Glycine max OX=3847 GN=100782796 PE=4 SV=1	27.26	24	4	8	2	196	21.3	8.22	25.28	4		2	1	5.4672e+06	5.32974e+06	5.24525e+06	5.47983e+06	5.57928e+06	5.29404e+06
C6T193	S4 RNA-binding domain-containing protein		S4 RNA-binding domain-containing protein OS=Glycine max OX=3847 PE=2 SV=1	27.252	27	6	35	6	222	26.2	10.76	93	6		0	1	7.28384e+07	6.70769e+07	7.58607e+07	6.9519e+07	7.28346e+07	7.30788e+07
I1MUR2		100778423	Uncharacterized protein OS=Glycine max OX=3847 GN=100778423 PE=3 SV=1	27.17	18	6	12	6	338	36.7	6.37	35.97	6	Biosynthesis of secondary metabolites; Metabolic pathways; Arginine biosynthesis; Arginine and proline metabolism; Biosynthesis of amino acids	0	1	7.42617e+06	8.00246e+06	7.48595e+06	7.57439e+06	8.08798e+06	7.51116e+06
C6T1P5	HTH cro/C1-type domain-containing protein	100500420	HTH cro/C1-type domain-containing protein OS=Glycine max OX=3847 GN=100500420 PE=2 SV=1	27.079	51	7	16	3	142	15.5	9.83	48.66	7		4	1	2.95431e+07	2.79538e+07	2.77118e+07	2.93672e+07	3.22692e+07	2.9184e+07
I1L4B6	40S ribosomal protein S7	100499757	40S ribosomal protein S7 OS=Glycine max OX=3847 GN=100499757 PE=3 SV=1	27.059	31	5	18	1	191	22.1	9.77	51.56	5	Ribosome	2	1	7.82275e+06	7.97475e+06	7.79405e+06	7.86134e+06	8.70106e+06	8.12298e+06
C6SY27	Ribosomal_L14e domain-containing protein	100306120	Ribosomal_L14e domain-containing protein OS=Glycine max OX=3847 GN=100306120 PE=2 SV=1	26.986	31	5	55	1	132	15.4	10.42	140.8	5	Ribosome	0	1	1.14786e+07	1.15535e+07	1.14586e+07	1.20766e+07	1.30654e+07	1.18817e+07
A0A0R0JD77	TENA_THI-4 domain-containing protein	GLYMA_07G240700	TENA_THI-4 domain-containing protein OS=Glycine max OX=3847 GN=GLYMA_07G240700 PE=4 SV=1	26.977	16	6	54	1	294	33.6	7.87	139.21	6		0	1	2.29621e+07	2.25097e+07	2.29186e+07	2.22785e+07	2.3501e+07	2.34012e+07
I1JKB3		100782224	Uncharacterized protein OS=Glycine max OX=3847 GN=100782224 PE=3 SV=1	26.826	38	6	28	3	200	22	6.83	77.73	6		0	1	997034	980628	1.00136e+06	1.01765e+06	1.00258e+06	1.00582e+06
I1K198		100809872	Uncharacterized protein OS=Glycine max OX=3847 GN=100809872 PE=3 SV=1	26.716	26	4	38	1	163	17.4	9.33	119.58	4		3	1	5.75807e+07	5.67067e+07	5.42739e+07	5.21343e+07	5.99222e+07	5.65433e+07
I1LH18	M20_dimer domain-containing protein	100814676	M20_dimer domain-containing protein OS=Glycine max OX=3847 GN=100814676 PE=4 SV=1	26.708	17	6	9	6	438	48	5.49	17.86	6	Biosynthesis of secondary metabolites; Metabolic pathways; Arginine biosynthesis; 2-Oxocarboxylic acid metabolism; Biosynthesis of amino acids	0	1	1.49047e+07	1.44198e+07	1.45688e+07	1.47771e+07	1.44997e+07	1.46494e+07
Q39842	Cysteine proteinase inhibitor (Fragment)		Cysteine proteinase inhibitor (Fragment) OS=Glycine max OX=3847 PE=2 SV=1	26.694	67	6	14	4	100	11.1	6.06	46.6	6		0	1	1.21124e+07	1.21435e+07	1.25717e+07	6.2842e+06	1.72719e+07	5.72225e+06
I1LIG6		100797423	Uncharacterized protein OS=Glycine max OX=3847 GN=100797423 PE=4 SV=1	26.593	8	5	8	5	577	64.8	7.55	28.27	5		0	1	4.01937e+06	4.10501e+06	4.19462e+06	4.20363e+06	4.46237e+06	4.25179e+06
C6TC72	Eukaryotic translation initiation factor 3 subunit F	100811797	Eukaryotic translation initiation factor 3 subunit F OS=Glycine max OX=3847 GN=100811797 PE=2 SV=1	26.581	17	5	13	3	289	31.7	5.34	45.59	5	RNA transport	2	1	1.11224e+07	1.11318e+07	1.12619e+07	1.15113e+07	1.12396e+07	1.14394e+07
I1JGP5	Eukaryotic translation initiation factor 5A	GLYMA_02G203700	Eukaryotic translation initiation factor 5A OS=Glycine max OX=3847 GN=GLYMA_02G203700 PE=3 SV=1	26.578	38	6	37	2	160	17.5	5.76	102.05	6		0	1	1.05214e+06	1.04838e+06	963172	969423	1.02106e+06	1.04154e+06
K7MIH4	Cytochrome b5 heme-binding domain-containing protein	100807452	Cytochrome b5 heme-binding domain-containing protein OS=Glycine max OX=3847 GN=100807452 PE=4 SV=1	26.564	22	4	12	2	222	24.2	4.64	28.47	4		1	1	1.60488e+07	1.61107e+07	1.60419e+07	1.54694e+07	1.7542e+07	1.63377e+07
C6TGS1	GST C-terminal domain-containing protein	100813447	GST C-terminal domain-containing protein OS=Glycine max OX=3847 GN=100813447 PE=2 SV=1	26.484	18	4	8	4	325	37.4	5.92	28.76	4		0	1	2.89922e+06	2.78512e+06	2.86747e+06	2.87516e+06	2.9483e+06	2.92251e+06
I1J6C3	Arf-GAP domain-containing protein	100789796	Arf-GAP domain-containing protein OS=Glycine max OX=3847 GN=100789796 PE=4 SV=1	26.469	12	4	10	4	403	43.2	8.92	25.45	4	Endocytosis	0	1	3.88832e+06	3.56152e+06	4.01914e+06	3.84183e+06	3.69121e+06	3.83252e+06
I1K3M8	NTF2 domain-containing protein	100802075	NTF2 domain-containing protein OS=Glycine max OX=3847 GN=100802075 PE=4 SV=1	26.332	35	3	12	1	123	13.6	6.34	43.01	3		0	1	3.95702e+06	4.03688e+06	3.99707e+06	3.86863e+06	4.26771e+06	3.85687e+06
A0A0R0H8T0	Ribosomal_S10 domain-containing protein	GLYMA_12G003600	Ribosomal_S10 domain-containing protein OS=Glycine max OX=3847 GN=GLYMA_12G003600 PE=3 SV=1	26.311	50	4	16	1	64	7.2	5.97	53.52	4		0	1	2.57976e+07	2.57227e+07	2.42742e+07	2.52226e+07	2.73803e+07	2.64625e+07
I1LA26	N-acetyltransferase domain-containing protein	100782562	N-acetyltransferase domain-containing protein OS=Glycine max OX=3847 GN=100782562 PE=4 SV=1	26.2	23	4	9	4	228	25.4	6.54	24.43	4		0	1	8.98175e+06	8.54113e+06	8.77398e+06	8.70397e+06	8.408e+06	8.42917e+06
I1M6K8		100794850	Uncharacterized protein OS=Glycine max OX=3847 GN=100794850 PE=4 SV=1	26.186	9	6	12	6	695	77.7	5.81	34.64	6		0	1	7.21778e+06	7.38696e+06	7.34908e+06	7.31597e+06	6.63658e+06	7.23646e+06
B1ACD3	Putative Kunitz trypsin protease inhibitor	100170690	Putative Kunitz trypsin protease inhibitor OS=Glycine max OX=3847 GN=100170690 PE=2 SV=1	26.158	22	3	13	2	214	23.6	5.38	36.99	3		0	1	9.54036e+06	9.52934e+06	9.66116e+06	9.53861e+06	9.42591e+06	9.89848e+06
K7K9D0	HP domain-containing protein	100788765	HP domain-containing protein OS=Glycine max OX=3847 GN=100788765 PE=4 SV=1	26.156	6	5	6	2	973	107.4	6	21.38	5		2	1	3.74427e+06	3.59769e+06	3.64444e+06	3.57369e+06	3.84239e+06	3.56171e+06
I1LCC3	Electron transfer flavoprotein subunit beta	100806085	Electron transfer flavoprotein subunit beta OS=Glycine max OX=3847 GN=100806085 PE=3 SV=1	26.132	21	4	9	4	253	27.7	7.84	20.24	4		0	1	4.07766e+06	3.90003e+06	3.90982e+06	3.99084e+06	3.85254e+06	4.09044e+06
C6T8Y6	AB hydrolase-1 domain-containing protein	100803974	AB hydrolase-1 domain-containing protein OS=Glycine max OX=3847 GN=100803974 PE=2 SV=1	26.11	11	4	24	1	316	35.4	6.46	70.53	4		0	1	1.07188e+06	1.00187e+06	1.07298e+06	1.06308e+06	970657	1.08016e+06
C6TFE6	Ribosomal_S10 domain-containing protein		Ribosomal_S10 domain-containing protein OS=Glycine max OX=3847 PE=2 SV=1	26.072	36	5	12	2	122	13.7	9.58	40.43	5	Ribosome	3	1	2.03677e+07	1.95468e+07	1.86261e+07	1.99432e+07	2.13209e+07	1.98464e+07
I1LP98	Assimilatory sulfite reductase (ferredoxin)	100790764	Assimilatory sulfite reductase (ferredoxin) OS=Glycine max OX=3847 GN=100790764 PE=3 SV=1	26.057	10	7	18	1	688	77.4	9.11	48.69	7	Sulfur metabolism; Metabolic pathways	0	1	84132.3	65761.2	86283.3	90456.4	81025.6	93663.7
C6TKQ3	Aldo_ket_red domain-containing protein	100806500	Aldo_ket_red domain-containing protein OS=Glycine max OX=3847 GN=100806500 PE=2 SV=1	26.027	16	6	20	6	309	34.7	6.37	61.56	6	Pentose and glucuronate interconversions; Metabolic pathways; Fructose and mannose metabolism; Glycerolipid metabolism; Galactose metabolism	0	1	4.51909e+07	4.50562e+07	4.58662e+07	4.50795e+07	4.50219e+07	4.53448e+07
C6SWS6		100305824	Uncharacterized protein OS=Glycine max OX=3847 GN=100305824 PE=2 SV=1	26.021	31	5	12	2	207	23.2	5.74	34.76	5	Phagosome; Endocytosis	0	1	1.65823e+06	1.90214e+06	1.49689e+06	1.57954e+06	1.51135e+06	1.486e+06
A0A0R0KIF2	Importin N-terminal domain-containing protein	GLYMA_04G233700	Importin N-terminal domain-containing protein OS=Glycine max OX=3847 GN=GLYMA_04G233700 PE=4 SV=1	25.949	9	7	13	4	777	86.6	4.75	32.25	7		0	1	3.36016e+06	3.34844e+06	3.17265e+06	3.34507e+06	3.78969e+06	3.36951e+06
C6TFH1	(Fragment)		Uncharacterized protein (Fragment) OS=Glycine max OX=3847 PE=2 SV=1	25.944	22	4	12	3	213	23.8	8.03	39.88	4		0	1	3.94404e+06	4.06525e+06	3.93914e+06	4.00215e+06	3.65959e+06	4.0347e+06
A0A0R0GTN8	4-hydroxy-4-methyl-2-oxoglutarate aldolase	100789908	4-hydroxy-4-methyl-2-oxoglutarate aldolase OS=Glycine max OX=3847 GN=100789908 PE=3 SV=1	25.922	34	5	15	4	166	17.6	6.18	48.11	5		0	1	9.17218e+06	1.01535e+07	1.15484e+07	1.31706e+07	9.23368e+06	9.68546e+06
I1JGB5	Eukaryotic translation initiation factor 3 subunit E	100797748	Eukaryotic translation initiation factor 3 subunit E OS=Glycine max OX=3847 GN=100797748 PE=3 SV=1	25.841	13	5	14	5	437	51.1	5.82	46.23	5	RNA transport	0	1	1.53042e+07	1.51785e+07	1.48493e+07	1.53781e+07	1.5288e+07	1.52281e+07
C6TJ38	14_3_3 domain-containing protein		14_3_3 domain-containing protein OS=Glycine max OX=3847 PE=2 SV=1	25.828	26	7	22	4	259	29.5	4.84	57.7	7		0	1	7.10977e+06	7.19015e+06	7.45906e+06	7.58321e+06	7.11072e+06	7.19449e+06
I1MUM7	Malate synthase	GLYMA_17G128000	Malate synthase OS=Glycine max OX=3847 GN=GLYMA_17G128000 PE=3 SV=1	25.82	16	8	21	3	567	64.3	7.74	55.04	8	Pyruvate metabolism; Biosynthesis of secondary metabolites; Glyoxylate and dicarboxylate metabolism; Metabolic pathways; Carbon metabolism	0	1	1.80759e+06	1.65702e+06	1.65559e+06	1.93591e+06	1.93006e+06	1.875e+06
A0A0R0HYT3		GLYMA_10G069600	Uncharacterized protein OS=Glycine max OX=3847 GN=GLYMA_10G069600 PE=4 SV=1	25.773	28	6	9	2	217	24.2	5.71	28.83	6		2	1	1.52426e+06	1.41789e+06	1.46866e+06	1.47535e+06	1.48024e+06	1.40394e+06
I1JRL7	ER membrane protein complex subunit 2	100791078	ER membrane protein complex subunit 2 OS=Glycine max OX=3847 GN=100791078 PE=3 SV=1	25.734	12	3	6	3	302	33.9	8.28	21.92	3		0	1	1.83396e+06	1.85851e+06	1.80806e+06	1.84317e+06	1.84513e+06	1.87546e+06
K7LJM5		GLYMA_10G156700	Uncharacterized protein OS=Glycine max OX=3847 GN=GLYMA_10G156700 PE=4 SV=1	25.731	11	6	14	1	529	60	7.33	37.36	6		0	1	691407	671903	735036	712759	511862	798229
I1NFG9		100811658	Uncharacterized protein OS=Glycine max OX=3847 GN=100811658 PE=4 SV=1	25.711	11	6	11	4	585	65.5	5.07	30.94	6	mRNA surveillance pathway	0	1	6.4899e+06	6.50722e+06	6.57844e+06	6.47053e+06	6.77771e+06	6.61322e+06
I1NH63	Polyadenylate-binding protein	100783163	Polyadenylate-binding protein OS=Glycine max OX=3847 GN=100783163 PE=3 SV=1	25.707	9	5	8	4	652	71.2	8.6	22.62	5	RNA degradation; RNA transport; mRNA surveillance pathway	0	1	2.74917e+06	2.56251e+06	2.683e+06	2.81262e+06	2.65402e+06	2.91017e+06
I1JHJ8		100810328	Uncharacterized protein OS=Glycine max OX=3847 GN=100810328 PE=4 SV=1	25.681	9	7	9	7	995	109.9	6.33	17.59	7		0	1	2.07978e+06	2.11522e+06	1.99709e+06	2.05016e+06	2.12319e+06	2.03534e+06
I1JJ27	60S ribosomal protein L18a	GLYMA_02G284900	60S ribosomal protein L18a OS=Glycine max OX=3847 GN=GLYMA_02G284900 PE=3 SV=1	25.587	40	7	34	2	178	21.3	10.46	92.26	7		0	1	451936	369645	391636	400830	435106	417279
C6TKL2	Reticulon-like protein		Reticulon-like protein OS=Glycine max OX=3847 PE=2 SV=1	25.577	16	5	29	3	253	28.5	8.35	92.15	5		0	1	1.97866e+07	1.87405e+07	1.95296e+07	1.81475e+07	2.61242e+07	1.8638e+07
I1JL08	Non-specific lipid-transfer protein	100814135	Non-specific lipid-transfer protein OS=Glycine max OX=3847 GN=100814135 PE=3 SV=1	25.565	33	5	22	5	117	12.3	9.36	62.16	5		0	1	3.24067e+07	3.33712e+07	3.44588e+07	3.78185e+07	3.1461e+07	3.77732e+07
K7LLW8		100797752	Uncharacterized protein OS=Glycine max OX=3847 GN=100797752 PE=3 SV=1	25.525	5	7	15	2	1085	117.2	7.88	37.19	7	Protein processing in endoplasmic reticulum	5	1	8.00961e+06	7.97577e+06	8.30482e+06	7.98118e+06	8.57499e+06	8.0368e+06
I1KL32	N-acetyl-glutamate semialdehyde dehydrogenase	100788347	N-acetyl-glutamate semialdehyde dehydrogenase OS=Glycine max OX=3847 GN=100788347 PE=3 SV=1	25.488	14	5	19	1	391	42.8	8.07	52.31	5	Metabolic pathways; Arginine biosynthesis; 2-Oxocarboxylic acid metabolism; Biosynthesis of amino acids; Biosynthesis of secondary metabolites	5	1	6.04516e+06	6.18017e+06	6.21572e+06	6.31104e+06	6.41009e+06	6.40417e+06
A0A0R4J467		100814469	Uncharacterized protein OS=Glycine max OX=3847 GN=100814469 PE=3 SV=1	25.472	8	2	39	2	254	27.1	7.65	115.35	2		0	1	1.32295e+08	1.23398e+08	1.34733e+08	1.36795e+08	1.40365e+08	1.34876e+08
K7LBC4	ADF-H domain-containing protein	100813011	ADF-H domain-containing protein OS=Glycine max OX=3847 GN=100813011 PE=3 SV=1	25.415	32	3	9	3	139	16	6.57	34.07	3		0	1	7.79303e+06	7.8858e+06	7.64476e+06	7.46248e+06	7.55821e+06	7.66362e+06
I1MEH7	DUF3700 domain-containing protein	100798222	DUF3700 domain-containing protein OS=Glycine max OX=3847 GN=100798222 PE=4 SV=1	25.402	19	4	11	4	254	27.9	5.92	37.76	4		0	1	8.54378e+06	8.23927e+06	8.40737e+06	8.28173e+06	9.23458e+06	8.11653e+06
I1JYI1	Ribosom_S30AE_C domain-containing protein	GLYMA_04G228400	Ribosom_S30AE_C domain-containing protein OS=Glycine max OX=3847 GN=GLYMA_04G228400 PE=3 SV=1	25.372	18	5	17	5	291	32.7	6.61	50.96	5		0	1	1.0761e+07	1.05451e+07	1.0876e+07	1.14912e+07	1.0839e+07	1.15671e+07
I1LNB1	3-oxoacyl-[acyl-carrier-protein] reductase	100806814	3-oxoacyl-[acyl-carrier-protein] reductase OS=Glycine max OX=3847 GN=100806814 PE=3 SV=1	25.371	18	5	11	1	320	33.7	9.09	31.33	5	Biotin metabolism; Metabolic pathways; Fatty acid biosynthesis; Fatty acid metabolism; Biosynthesis of unsaturated fatty acids	0	1	1.51374e+06	1.47226e+06	1.45949e+06	1.53788e+06	1.45378e+06	1.4877e+06
I1LVB6	J domain-containing protein	100778323	J domain-containing protein OS=Glycine max OX=3847 GN=100778323 PE=4 SV=1	25.327	21	6	11	6	339	38	6.73	32.37	6		0	1	1.27264e+07	1.25842e+07	1.32677e+07	1.34164e+07	1.36155e+07	1.31166e+07
I1KRI7	60S ribosomal protein L27	100817943	60S ribosomal protein L27 OS=Glycine max OX=3847 GN=100817943 PE=3 SV=1	25.319	33	5	28	2	135	15.7	10.42	72.78	5	Ribosome	0	1	8.75229e+06	8.75971e+06	8.58247e+06	8.90698e+06	9.13783e+06	8.89272e+06
I1KRD4	PCI domain-containing protein	100803720	PCI domain-containing protein OS=Glycine max OX=3847 GN=100803720 PE=3 SV=1	25.308	30	7	18	1	267	30.9	5.08	52.59	7	Proteasome	0	1	1.5078e+06	1.45362e+06	1.4986e+06	1.54874e+06	1.46899e+06	1.54396e+06
C6T827	Pyruvate dehydrogenase E1 component subunit beta	100817577	Pyruvate dehydrogenase E1 component subunit beta OS=Glycine max OX=3847 GN=100817577 PE=2 SV=1	25.267	22	7	19	2	360	38.6	5.96	43.1	7	Pyruvate metabolism; Carbon metabolism; Citrate cycle (TCA cycle); Biosynthesis of secondary metabolites; Glycolysis / Gluconeogenesis; Metabolic pathways	0	1	1.54754e+06	1.53905e+06	1.55153e+06	1.53636e+06	1.84683e+06	1.60627e+06
I1M307	Bulb-type lectin domain-containing protein	100804561	Bulb-type lectin domain-containing protein OS=Glycine max OX=3847 GN=100804561 PE=4 SV=1	25.257	9	4	9	4	435	48.8	6.64	26.47	4		0	1	5.47806e+06	5.31445e+06	5.23097e+06	5.12017e+06	4.83682e+06	5.09644e+06
I1KL55	CN hydrolase domain-containing protein	100792563	CN hydrolase domain-containing protein OS=Glycine max OX=3847 GN=100792563 PE=4 SV=1	25.241	20	5	12	5	408	45.6	6.47	39.79	5	Pantothenate and CoA biosynthesis; Metabolic pathways; Pyrimidine metabolism; beta-Alanine metabolism	0	1	8.20228e+06	7.71319e+06	7.97074e+06	7.98515e+06	7.60436e+06	7.77167e+06
A0A0R0JH94	Glucose-1-phosphate adenylyltransferase	100789920	Glucose-1-phosphate adenylyltransferase OS=Glycine max OX=3847 GN=100789920 PE=3 SV=1	25.205	11	6	7	4	531	58.7	8.22	20.45	6	Metabolic pathways; Starch and sucrose metabolism; Biosynthesis of secondary metabolites; Amino sugar and nucleotide sugar metabolism	2	1	5.72622e+06	5.84286e+06	5.7218e+06	6.30255e+06	5.89311e+06	6.06581e+06
C6SWA9		100499761	Uncharacterized protein OS=Glycine max OX=3847 GN=100499761 PE=2 SV=1	25.183	33	4	22	2	114	11.4	4.41	38.36	4	Ribosome	0	1	1.27927e+07	1.35646e+07	1.27769e+07	1.31648e+07	1.46542e+07	1.29715e+07
K7L3J1		100790294	Uncharacterized protein OS=Glycine max OX=3847 GN=100790294 PE=4 SV=1	25.147	11	8	13	8	803	91.1	6.42	37.58	8		0	1	4.37318e+06	4.35602e+06	4.41811e+06	4.52195e+06	4.54809e+06	4.42744e+06
A0A0R0EST5	Ribulose bisphosphate carboxylase small subunit	GLYMA_19G047000	Ribulose bisphosphate carboxylase small subunit OS=Glycine max OX=3847 GN=GLYMA_19G047000 PE=3 SV=1	25.132	24	3	18	2	105	12.4	8.02	59.11	3		0	1	1.82164e+07	1.80515e+07	1.72327e+07	1.87418e+07	2.14066e+07	1.87422e+07
I1J6L0	Shikimate dehydrogenase	100811217	Shikimate dehydrogenase OS=Glycine max OX=3847 GN=100811217 PE=3 SV=1	25.111	10	5	10	5	527	57.3	7.05	29.82	5	Metabolic pathways; Phenylalanine, tyrosine and tryptophan biosynthesis; Biosynthesis of amino acids; Biosynthesis of secondary metabolites	0	1	8.2172e+06	8.24517e+06	8.31388e+06	8.5331e+06	7.88137e+06	8.33647e+06
I1L5K6	Carboxypeptidase	100804815	Carboxypeptidase OS=Glycine max OX=3847 GN=100804815 PE=3 SV=1	25.046	13	6	11	6	496	55.6	6.71	29.67	6		0	1	1.02892e+07	1.02978e+07	1.01643e+07	9.98602e+06	8.22302e+06	9.62042e+06
I1KNA0	ATP-dependent (S)-NAD(P)H-hydrate dehydratase	100807779	ATP-dependent (S)-NAD(P)H-hydrate dehydratase OS=Glycine max OX=3847 GN=100807779 PE=3 SV=1	24.973	19	6	16	1	367	39.4	7.62	38.23	6		0	1	345926	359575	350630	359581	353424	348774
I1JJI4	Proteasome subunit beta	100808133	Proteasome subunit beta OS=Glycine max OX=3847 GN=100808133 PE=3 SV=1	24.943	18	6	18	6	271	29.3	7.25	50.3	6	Proteasome	0	1	3.10585e+07	3.13847e+07	3.19793e+07	3.27999e+07	3.38585e+07	3.23456e+07
I1K7F4		100776222	Uncharacterized protein OS=Glycine max OX=3847 GN=100776222 PE=3 SV=1	24.939	9	4	8	2	547	60.8	9.35	28.61	4		0	1	2.47991e+06	2.12472e+06	2.36722e+06	2.44114e+06	2.07659e+06	2.52259e+06
I1K9S1	TPR_REGION domain-containing protein	100783725	TPR_REGION domain-containing protein OS=Glycine max OX=3847 GN=100783725 PE=4 SV=1	24.938	27	6	14	6	222	24.2	9.09	30.78	6		0	1	1.74548e+07	1.78097e+07	1.74684e+07	1.7328e+07	2.02296e+07	1.75553e+07
A0A0R0HMG3		100787910	Uncharacterized protein OS=Glycine max OX=3847 GN=100787910 PE=4 SV=1	24.924	22	3	7	3	154	16.9	9.36	18.54	3		0	1	3.84945e+06	3.99828e+06	3.85384e+06	3.90116e+06	3.88275e+06	3.96963e+06
A0A0R0JUR8	AB hydrolase-1 domain-containing protein	100811690	AB hydrolase-1 domain-containing protein OS=Glycine max OX=3847 GN=100811690 PE=4 SV=1	24.921	11	4	17	1	315	35.4	5.52	42.11	4		0	1	4.2693e+06	3.4232e+06	4.19249e+06	3.28122e+06	3.20337e+06	3.0138e+06
I1L899	Glutathione reductase	100810005	Glutathione reductase OS=Glycine max OX=3847 GN=100810005 PE=3 SV=1	24.866	11	5	12	5	545	58.5	7.31	35.91	5	Glutathione metabolism	0	1	7.06034e+06	7.3257e+06	7.08803e+06	7.30771e+06	7.50817e+06	7.32396e+06
I1JPH8	ATP phosphoribosyltransferase	GLYMA_03G176400	ATP phosphoribosyltransferase OS=Glycine max OX=3847 GN=GLYMA_03G176400 PE=4 SV=1	24.836	14	4	7	4	373	41.3	7.43	26.17	4		0	1	4.13172e+06	4.25413e+06	4.1598e+06	4.14264e+06	4.3554e+06	4.02579e+06
A0A0R4J5B9	Glutaredoxin-dependent peroxiredoxin	GLYMA_15G105600	Glutaredoxin-dependent peroxiredoxin OS=Glycine max OX=3847 GN=GLYMA_15G105600 PE=3 SV=1	24.83	20	3	17	3	197	21.1	8.65	60.1	3		0	1	2.2177e+07	2.09742e+07	2.24332e+07	2.34791e+07	2.18886e+07	2.23565e+07
A0A0R0GKM0	Xyloglucan endotransglucosylase/hydrolase	100787440	Xyloglucan endotransglucosylase/hydrolase OS=Glycine max OX=3847 GN=100787440 PE=3 SV=1	24.819	19	5	15	4	285	31.9	5.91	39.19	5		1	1	2.30177e+07	2.24131e+07	2.2722e+07	2.27464e+07	2.21969e+07	2.14655e+07
C6T5I8	Tubulin-specific chaperone A	100527822	Tubulin-specific chaperone A OS=Glycine max OX=3847 GN=100527822 PE=2 SV=1	24.816	56	7	15	2	113	12.8	4.94	41.46	7		5	1	1.52424e+07	1.49747e+07	1.51904e+07	1.53016e+07	1.486e+07	1.50766e+07
I1MQ30	PKS_ER domain-containing protein	100820630	PKS_ER domain-containing protein OS=Glycine max OX=3847 GN=100820630 PE=3 SV=1	24.734	14	5	16	4	364	39.2	6.74	44.27	5	Pentose and glucuronate interconversions; Fructose and mannose metabolism; Metabolic pathways	1	1	1.22289e+07	1.2298e+07	1.25912e+07	1.27809e+07	1.2587e+07	1.28978e+07
A0A0R4J309		GLYMA_03G207500	Uncharacterized protein OS=Glycine max OX=3847 GN=GLYMA_03G207500 PE=3 SV=1	24.708	27	5	47	5	164	18.6	10.51	129.86	5		0	1	1.09493e+08	1.0797e+08	1.11083e+08	1.11847e+08	1.1171e+08	1.17171e+08
A0A0R4J5Q8		100776647	Uncharacterized protein OS=Glycine max OX=3847 GN=100776647 PE=3 SV=1	24.695	7	5	11	1	760	79.9	6.92	34.51	5		4	1	9.84357e+06	9.84563e+06	9.75565e+06	9.60181e+06	1.00485e+07	9.71159e+06
K7MV60	Metalloenzyme domain-containing protein	100800946	Metalloenzyme domain-containing protein OS=Glycine max OX=3847 GN=100800946 PE=3 SV=1	24.686	11	5	9	5	496	53	6.4	28.44	5		0	1	4.44524e+06	4.33248e+06	4.4281e+06	4.56221e+06	4.60076e+06	4.42592e+06
K7MPV2	60S ribosomal export protein NMD3	GLYMA_18G042700	60S ribosomal export protein NMD3 OS=Glycine max OX=3847 GN=GLYMA_18G042700 PE=3 SV=1	24.678	9	5	7	5	510	58.3	6.83	18.59	5		0	1	4.10628e+06	4.25993e+06	4.25526e+06	4.1099e+06	4.18452e+06	4.05762e+06
C6TP03	eIF2B_5 domain-containing protein		eIF2B_5 domain-containing protein OS=Glycine max OX=3847 PE=2 SV=1	24.648	18	4	16	3	268	30.2	6.42	55.42	4		1	1	8.8788e+06	9.1197e+06	8.78922e+06	9.01028e+06	9.30497e+06	9.11089e+06
I1KHA2		100778178	Uncharacterized protein OS=Glycine max OX=3847 GN=100778178 PE=4 SV=1	24.596	12	5	15	5	399	44.5	8.87	36.96	5		0	1	7.83868e+06	7.60432e+06	7.83313e+06	8.23586e+06	8.08073e+06	8.06378e+06
I1N4C1		100782933	Uncharacterized protein OS=Glycine max OX=3847 GN=100782933 PE=3 SV=1	24.582	9	4	11	4	511	56.7	6.04	29.88	4		0	1	5.6692e+06	5.97859e+06	5.74559e+06	5.74657e+06	5.69262e+06	5.79387e+06
C6SX31			Uncharacterized protein OS=Glycine max OX=3847 PE=2 SV=1	24.541	37	8	16	6	218	24.1	6.6	47.28	8	Endocytosis	2	1	2.03492e+07	2.05347e+07	2.07837e+07	2.06813e+07	2.03918e+07	2.06152e+07
C6TL29	Phosphoribulokinase		Phosphoribulokinase OS=Glycine max OX=3847 PE=2 SV=1	24.496	10	4	13	4	407	45.3	6.28	41.52	4		0	1	9.08456e+06	8.65135e+06	8.87634e+06	8.89838e+06	9.11551e+06	9.03447e+06
C6TDW4	M20_dimer domain-containing protein		M20_dimer domain-containing protein OS=Glycine max OX=3847 PE=2 SV=1	24.486	7	3	11	1	444	48.7	5.87	46.52	3		0	1	4.61592e+06	4.69377e+06	4.46831e+06	4.58628e+06	4.42758e+06	4.64523e+06
I1NBN5		100791083	Uncharacterized protein OS=Glycine max OX=3847 GN=100791083 PE=3 SV=1	24.379	4	4	10	4	1026	112.5	8.02	29.5	4	Protein processing in endoplasmic reticulum	0	1	5.57928e+06	5.46657e+06	5.56992e+06	6.16775e+06	6.04037e+06	6.22486e+06
I1JV52	GRAM domain-containing protein	GLYMA_04G093400	GRAM domain-containing protein OS=Glycine max OX=3847 GN=GLYMA_04G093400 PE=3 SV=1	24.368	25	6	14	6	283	30.9	6.28	39.5	6		0	1	2.19366e+07	2.21209e+07	2.14746e+07	2.10668e+07	2.2981e+07	2.09761e+07
I1KVT5		100820626	Uncharacterized protein OS=Glycine max OX=3847 GN=100820626 PE=4 SV=2	24.324	40	6	18	6	136	15.5	6.01	44.34	6		0	1	3.08313e+07	3.04662e+07	3.06708e+07	3.13992e+07	3.09182e+07	3.11264e+07
M1FQK8	NADH dehydrogenase subunit 7	nad7	NADH dehydrogenase subunit 7 OS=Glycine max OX=3847 GN=nad7 PE=3 SV=1	24.293	8	3	9	3	394	44.3	7.59	27.99	3	Metabolic pathways; Oxidative phosphorylation	0	1	5.78671e+06	5.72174e+06	5.72096e+06	5.71285e+06	5.58744e+06	5.76254e+06
I1JXB6		100803823	Uncharacterized protein OS=Glycine max OX=3847 GN=100803823 PE=4 SV=1	24.292	12	4	7	4	513	57.4	4.81	20.11	4		0	1	3.62234e+06	3.23742e+06	3.70889e+06	3.69369e+06	3.18134e+06	3.42247e+06
A0A0R0KCY4		GLYMA_04G136400	Uncharacterized protein OS=Glycine max OX=3847 GN=GLYMA_04G136400 PE=4 SV=1	24.286	22	2	30	1	112	12.4	6.14	89.88	2		0	1	1.08877e+06	1.11277e+06	1.25235e+06	1.22462e+06	1.13441e+06	1.16506e+06
I1KA77	tRNA_edit domain-containing protein	100817904	tRNA_edit domain-containing protein OS=Glycine max OX=3847 GN=100817904 PE=3 SV=1	24.231	20	5	7	5	327	35.3	8.81	22.79	5		0	1	5.73347e+06	5.06461e+06	5.05903e+06	5.18024e+06	5.00908e+06	4.93912e+06
I1NC93		100800787	Uncharacterized protein OS=Glycine max OX=3847 GN=100800787 PE=4 SV=1	24.182	21	6	9	5	326	35.8	4.6	18.16	6		1	1	6.70352e+06	6.52313e+06	6.18464e+06	6.55171e+06	7.34229e+06	6.43581e+06
I1L008	Inositol-1-monophosphatase	GLYMA_09G011100	Inositol-1-monophosphatase OS=Glycine max OX=3847 GN=GLYMA_09G011100 PE=3 SV=1	24.158	18	4	12	4	270	29.1	5.05	28.38	4		0	1	7.73642e+06	7.70122e+06	7.64387e+06	7.85967e+06	7.56958e+06	7.96427e+06
I1KGF2	Ubiquitin carboxyl-terminal hydrolase	100802120	Ubiquitin carboxyl-terminal hydrolase OS=Glycine max OX=3847 GN=100802120 PE=3 SV=1	24.091	10	5	7	1	480	54.2	6.14	22.04	5		0	1	2.54802e+06	2.48765e+06	2.57123e+06	2.54081e+06	2.53846e+06	2.4682e+06
I1N7Y6	GRAM domain-containing protein	GLYMA_19G100000	GRAM domain-containing protein OS=Glycine max OX=3847 GN=GLYMA_19G100000 PE=3 SV=1	24.026	16	4	9	4	283	30.9	7.62	33.54	4		0	1	1.08767e+07	1.0324e+07	1.08922e+07	1.10535e+07	1.10101e+07	1.06629e+07
I1L5Z2	Aldose 1-epimerase	100798975	Aldose 1-epimerase OS=Glycine max OX=3847 GN=100798975 PE=3 SV=1	24.015	14	5	10	1	371	40.7	9.32	32.98	5	Galactose metabolism; Glycolysis / Gluconeogenesis; Biosynthesis of secondary metabolites; Metabolic pathways	0	1	2.76959e+06	2.70554e+06	2.65579e+06	2.65018e+06	2.38203e+06	2.55539e+06
C6T2Y2		100526984	Uncharacterized protein OS=Glycine max OX=3847 GN=100526984 PE=2 SV=1	23.991	35	5	11	5	166	18.6	5.01	29.54	5	Metabolic pathways; Oxidative phosphorylation	0	1	1.79439e+07	1.86699e+07	1.75527e+07	1.79087e+07	1.86396e+07	1.79587e+07
I1LMC1	RRM domain-containing protein	100820344	RRM domain-containing protein OS=Glycine max OX=3847 GN=100820344 PE=4 SV=1	23.962	10	3	7	3	298	31.7	11.41	23.9	3	mRNA surveillance pathway; Spliceosome; RNA transport	0	1	1.4413e+06	1.33398e+06	1.41403e+06	1.41057e+06	1.39479e+06	1.41099e+06
I1KIV5		100799440	Uncharacterized protein OS=Glycine max OX=3847 GN=100799440 PE=4 SV=1	23.943	10	6	8	4	587	65.3	5.07	24.95	6	mRNA surveillance pathway	2	1	8.58418e+06	8.2545e+06	8.4328e+06	8.5825e+06	8.49465e+06	8.30616e+06
I1MAW4		100794661	Uncharacterized protein OS=Glycine max OX=3847 GN=100794661 PE=4 SV=1	23.924	33	5	14	3	175	19.5	4.39	47.38	5	Oxidative phosphorylation; Metabolic pathways	0	1	1.49532e+07	1.60033e+07	1.60274e+07	1.59929e+07	1.60097e+07	1.59978e+07
A0A0R4J4C5		GLYMA_10G220100	Uncharacterized protein OS=Glycine max OX=3847 GN=GLYMA_10G220100 PE=4 SV=1	23.921	27	5	12	3	206	23.1	5.68	37.48	5		0	1	8.48224e+06	8.73785e+06	8.38374e+06	8.52643e+06	8.39515e+06	8.57183e+06
I1JFS9	Tryptophan synthase	100792812	Tryptophan synthase OS=Glycine max OX=3847 GN=100792812 PE=3 SV=1	23.902	13	5	7	5	479	52	6.96	20.24	5	Phenylalanine, tyrosine and tryptophan biosynthesis; Glycine, serine and threonine metabolism; Biosynthesis of amino acids; Biosynthesis of secondary metabolites; Metabolic pathways	0	1	5.77595e+06	5.82918e+06	5.72066e+06	5.66032e+06	5.56584e+06	5.864e+06
K7MVA9	Aldo_ket_red domain-containing protein	100820161	Aldo_ket_red domain-containing protein OS=Glycine max OX=3847 GN=100820161 PE=4 SV=1	23.88	15	4	17	4	254	27.8	7.97	46.89	4		0	1	1.78318e+07	1.59531e+07	1.70701e+07	2.07888e+07	1.60451e+07	2.12403e+07
I1J9E4	KOW domain-containing protein	100819391	KOW domain-containing protein OS=Glycine max OX=3847 GN=100819391 PE=3 SV=1	23.83	41	7	22	3	146	16.7	11.02	54.83	7	Ribosome	5	1	1.42725e+07	1.44605e+07	1.52663e+07	1.54563e+07	1.61847e+07	1.60821e+07
C6TN55	Transaldolase		Transaldolase OS=Glycine max OX=3847 PE=2 SV=1	23.821	18	7	20	7	398	43.5	7.06	59.52	7		0	1	1.78095e+07	1.72512e+07	1.65822e+07	1.76851e+07	1.75293e+07	1.73407e+07
C6SWR5	Glycine cleavage system H protein		Glycine cleavage system H protein OS=Glycine max OX=3847 PE=2 SV=1	23.81	38	4	7	2	155	16.9	4.87	24.25	4	Glyoxylate and dicarboxylate metabolism; Glycine, serine and threonine metabolism; Metabolic pathways; Biosynthesis of secondary metabolites	1	1	1.02629e+06	982969	953547	1.00102e+06	1.10429e+06	965755
I1LS94	Acyl-coenzyme A oxidase	100780811	Acyl-coenzyme A oxidase OS=Glycine max OX=3847 GN=100780811 PE=3 SV=1	23.8	8	5	9	5	675	75.9	8.53	21.8	5	Peroxisome; Biosynthesis of unsaturated fatty acids; Metabolic pathways; Fatty acid degradation; Fatty acid metabolism; alpha-Linolenic acid metabolism; Biosynthesis of secondary metabolites	0	1	4.30618e+06	4.57213e+06	4.27785e+06	4.45729e+06	4.67449e+06	4.5129e+06
Q27SZ6	Endoglucanase (Fragment)	Cel12	Endoglucanase (Fragment) OS=Glycine max OX=3847 GN=Cel12 PE=2 SV=1	23.764	7	4	10	2	604	66.7	8.59	34.8	4		0	1	2.74153e+06	2.55414e+06	2.62889e+06	2.7974e+06	2.57234e+06	2.77309e+06
I1L9G9		100785402	Uncharacterized protein OS=Glycine max OX=3847 GN=100785402 PE=3 SV=1	23.741	35	5	15	2	139	15.8	10.23	41.01	5	Ribosome	0	1	1.04284e+07	9.53938e+06	9.83388e+06	1.04725e+07	1.16969e+07	1.02227e+07
C6TKK6	WD_REPEATS_REGION domain-containing protein		WD_REPEATS_REGION domain-containing protein OS=Glycine max OX=3847 PE=2 SV=1	23.727	14	4	6	4	352	38.4	5.39	22.27	4		0	1	1.2231e+06	1.16651e+06	1.19254e+06	1.17098e+06	1.26022e+06	1.23813e+06
C6TJ91	Cytochrome c domain-containing protein	100817799	Cytochrome c domain-containing protein OS=Glycine max OX=3847 GN=100817799 PE=2 SV=1	23.681	38	4	15	4	112	12.3	9.31	42.64	4	Metabolic pathways; Sulfur metabolism	0	1	1.63849e+07	1.69096e+07	1.61662e+07	1.59343e+07	1.8433e+07	1.5881e+07
C6T763	PCI domain-containing protein	100785835	PCI domain-containing protein OS=Glycine max OX=3847 GN=100785835 PE=2 SV=1	23.671	30	7	18	1	267	30.8	5.15	46.71	7	Proteasome	6	1	1.93405e+07	1.97853e+07	1.9372e+07	1.99134e+07	2.04551e+07	1.93964e+07
I1LX52		100810770	Uncharacterized protein OS=Glycine max OX=3847 GN=100810770 PE=3 SV=1	23.669	19	5	9	1	303	32.3	9.13	25.1	5		0	1	2.07062e+06	2.13165e+06	2.12823e+06	2.00943e+06	1.97255e+06	2.06089e+06
C6TGN9	Usp domain-containing protein		Usp domain-containing protein OS=Glycine max OX=3847 PE=2 SV=1	23.642	25	3	7	3	159	17	7.85	19.51	3		0	1	9.67742e+06	8.54629e+06	9.79642e+06	9.90443e+06	8.94183e+06	9.24228e+06
I1MVS9	DAO domain-containing protein	100783972	DAO domain-containing protein OS=Glycine max OX=3847 GN=100783972 PE=4 SV=1	23.62	18	7	8	7	412	43.8	7.65	16.84	7		0	1	9.70913e+06	9.38944e+06	9.36022e+06	9.80122e+06	1.02359e+07	9.6314e+06
I1M5B6	Beta-galactosidase	100783905	Beta-galactosidase OS=Glycine max OX=3847 GN=100783905 PE=3 SV=1	23.587	7	3	5	3	708	80.1	7.8	13.52	3	Glycosphingolipid biosynthesis - ganglio series; Galactose metabolism; Glycosaminoglycan degradation; Other glycan degradation; Metabolic pathways; Sphingolipid metabolism	0	1	3.25478e+06	3.19991e+06	3.03255e+06	3.01339e+06	3.2513e+06	3.02816e+06
C6SWE3			Uncharacterized protein OS=Glycine max OX=3847 PE=2 SV=1	23.583	28	5	9	4	215	23.9	5.82	24.86	5		0	1	5.93283e+06	5.73549e+06	5.65505e+06	5.85703e+06	5.31178e+06	5.77005e+06
K7MP05	3-isopropylmalate dehydratase	GLYMA_17G256100	3-isopropylmalate dehydratase OS=Glycine max OX=3847 GN=GLYMA_17G256100 PE=4 SV=1	23.515	8	7	12	7	959	108	8.72	32.54	7		0	1	5.54406e+06	5.55165e+06	5.56153e+06	5.64519e+06	4.9299e+06	5.58627e+06
I1JAF7	Beta-adaptin-like protein	100777522	Beta-adaptin-like protein OS=Glycine max OX=3847 GN=100777522 PE=3 SV=1	23.507	5	4	9	1	891	99	5.05	29.84	4		0	1	306036	288857	328710	304751	261692	291145
A0A0R4J2L6	M16C_associated domain-containing protein	100778773	M16C_associated domain-containing protein OS=Glycine max OX=3847 GN=100778773 PE=3 SV=1	23.49	9	8	10	8	1078	121.3	6.13	26.33	8		0	1	6.29425e+06	6.44162e+06	6.13606e+06	6.47024e+06	6.75867e+06	6.59527e+06
I1K5K8		100799569	Uncharacterized protein OS=Glycine max OX=3847 GN=100799569 PE=3 SV=1	23.428	22	6	23	6	316	35.2	5.8	74.08	6	Protein processing in endoplasmic reticulum	0	1	1.62115e+07	1.6338e+07	1.59779e+07	1.60632e+07	1.74507e+07	1.67314e+07
I1K813	Polyadenylate-binding protein	100778879	Polyadenylate-binding protein OS=Glycine max OX=3847 GN=100778879 PE=3 SV=1	23.414	8	5	15	1	630	68.5	6.71	41.86	5	mRNA surveillance pathway; RNA degradation; RNA transport	0	1	689572	701864	735083	721618	794009	687596
A0A0R0EK76	Alpha-mannosidase	100795651	Alpha-mannosidase OS=Glycine max OX=3847 GN=100795651 PE=3 SV=1	23.313	8	7	13	5	1000	112.9	6.46	38.57	7		0	1	2.95525e+06	2.89751e+06	2.91646e+06	2.94755e+06	3.09272e+06	2.95905e+06
A0A0R0EPA1		100807883	Uncharacterized protein OS=Glycine max OX=3847 GN=100807883 PE=3 SV=1	23.307	19	4	7	4	285	30.5	9.09	22.69	4		0	1	6.04367e+06	6.15094e+06	6.00047e+06	6.19909e+06	5.90019e+06	6.03858e+06
I1N344	GDP-L-fucose synthase	100793356	GDP-L-fucose synthase OS=Glycine max OX=3847 GN=100793356 PE=3 SV=1	23.272	21	7	12	7	326	36	6.62	34.65	7	Amino sugar and nucleotide sugar metabolism; Fructose and mannose metabolism; Metabolic pathways	0	1	2.43275e+07	2.42402e+07	2.37851e+07	2.40265e+07	2.25608e+07	2.36742e+07
I1L117	CULLIN_2 domain-containing protein	100779134	CULLIN_2 domain-containing protein OS=Glycine max OX=3847 GN=100779134 PE=3 SV=1	23.256	9	7	19	7	744	86.6	7.09	44.65	7	Ubiquitin mediated proteolysis; Protein processing in endoplasmic reticulum	0	1	1.28161e+07	1.2613e+07	1.16274e+07	1.24565e+07	1.28636e+07	1.24641e+07
I1NFB2		100813263	Uncharacterized protein OS=Glycine max OX=3847 GN=100813263 PE=3 SV=2	23.225	5	6	14	1	1087	117.5	7.72	33.78	6	Protein processing in endoplasmic reticulum	0	1	137365	129317	133122	141973	151085	138996
A0A0R0KFI8		GLYMA_03G068700	Uncharacterized protein OS=Glycine max OX=3847 GN=GLYMA_03G068700 PE=3 SV=1	23.207	20	6	7	6	342	38.4	6.2	24.05	6		0	1	7.0991e+06	6.72792e+06	6.66245e+06	7.01636e+06	6.8288e+06	6.95039e+06
I1JAE5		100819043	Uncharacterized protein OS=Glycine max OX=3847 GN=100819043 PE=3 SV=1	23.195	9	5	7	3	610	68.3	7.62	20.13	5		2	1	1.97727e+06	1.85001e+06	1.91493e+06	1.83798e+06	1.90153e+06	1.88188e+06
I1KL36		GLYMA_07G180100	Uncharacterized protein OS=Glycine max OX=3847 GN=GLYMA_07G180100 PE=3 SV=1	23.162	17	5	9	4	445	46.7	8.03	27.98	5		0	1	1.01025e+07	1.07081e+07	9.7813e+06	9.6438e+06	1.02502e+07	9.65999e+06
C6SWC1		100305716	Uncharacterized protein OS=Glycine max OX=3847 GN=100305716 PE=2 SV=1	23.152	31	3	12	3	127	14.6	5.71	36.04	3		0	1	5.13103e+06	5.34998e+06	5.20145e+06	5.17072e+06	5.33903e+06	5.26277e+06
I1LJE0	Adenylyl cyclase-associated protein	100793194	Adenylyl cyclase-associated protein OS=Glycine max OX=3847 GN=100793194 PE=3 SV=1	23.135	14	5	10	5	469	50.6	6.8	28.24	5		0	1	8.26713e+06	8.20114e+06	8.55669e+06	8.38824e+06	8.87279e+06	8.48067e+06
I1NDV2	AMP-binding domain-containing protein	100797826	AMP-binding domain-containing protein OS=Glycine max OX=3847 GN=100797826 PE=4 SV=1	23.12	8	5	11	1	674	74.3	6.98	35.21	5	Fatty acid degradation; Metabolic pathways; Peroxisome; Fatty acid biosynthesis; Fatty acid metabolism	0	1	235160	248416	242632	245459	259867	259830
I1JGV5		GLYMA_02G208900	Uncharacterized protein OS=Glycine max OX=3847 GN=GLYMA_02G208900 PE=4 SV=1	23.117	28	5	15	3	174	19.4	4.42	50.04	5		2	1	9.19072e+06	9.08211e+06	9.25994e+06	9.0642e+06	9.64853e+06	9.04817e+06
A0A0R4J5H0		GLYMA_15G271200	Uncharacterized protein OS=Glycine max OX=3847 GN=GLYMA_15G271200 PE=4 SV=1	23.07	22	6	11	6	246	26.8	9.38	37.38	6	mRNA surveillance pathway; RNA degradation; RNA transport	0	1	7.90968e+06	7.89525e+06	7.72e+06	8.09469e+06	8.24294e+06	8.09521e+06
C6SVJ9	HMA domain-containing protein	100305540	HMA domain-containing protein OS=Glycine max OX=3847 GN=100305540 PE=2 SV=1	23.067	27	4	9	4	176	20.4	6.35	32.58	4		0	1	6.5908e+06	6.77013e+06	6.77163e+06	6.56942e+06	6.19541e+06	6.58982e+06
I1KRU6	(S)-2-hydroxy-acid oxidase	100170736	(S)-2-hydroxy-acid oxidase OS=Glycine max OX=3847 GN=100170736 PE=3 SV=1	23.059	17	6	8	6	370	40.6	9.09	23.32	6	Peroxisome; Carbon metabolism; Biosynthesis of secondary metabolites; Glyoxylate and dicarboxylate metabolism; Metabolic pathways	0	1	7.30089e+06	7.33313e+06	7.4329e+06	7.30115e+06	6.6784e+06	7.39925e+06
C6T097			Uncharacterized protein OS=Glycine max OX=3847 PE=2 SV=1	23.006	55	2	12	1	76	8.1	9.19	39.04	2		0	1	3.24151e+06	3.57156e+06	3.16045e+06	3.16676e+06	3.48464e+06	3.30202e+06
I1LAI0	LRRcap domain-containing protein	GLYMA_10G123200	LRRcap domain-containing protein OS=Glycine max OX=3847 GN=GLYMA_10G123200 PE=3 SV=1	22.989	14	3	9	3	276	31.4	5.27	25.83	3		0	1	3.40757e+06	3.3617e+06	3.35144e+06	3.38322e+06	3.17147e+06	3.3546e+06
I1M5M5	RanBD1 domain-containing protein	100816316	RanBD1 domain-containing protein OS=Glycine max OX=3847 GN=100816316 PE=4 SV=1	22.978	14	6	13	3	453	48.4	4.94	43.11	6		3	1	5.65663e+06	5.59934e+06	5.62335e+06	5.77964e+06	5.5285e+06	5.70441e+06
C6SVP2		100786369	Uncharacterized protein OS=Glycine max OX=3847 GN=100786369 PE=2 SV=1	22.962	48	6	8	6	146	16.2	6.23	21.67	6		0	1	8.37357e+06	8.00017e+06	8.13478e+06	8.30786e+06	8.33779e+06	8.25145e+06
C5HU39	AIR12	100305350	AIR12 OS=Glycine max OX=3847 GN=100305350 PE=2 SV=1	22.94	14	2	4	2	244	25.6	7.5	17.95	2		0	1	4.51306e+06	5.82414e+06	4.23758e+06	4.13833e+06	4.36842e+06	4.21698e+06
C6T4F9	Nucleoside diphosphate kinase	100527475	Nucleoside diphosphate kinase OS=Glycine max OX=3847 GN=100527475 PE=2 SV=1	22.915	17	5	14	5	235	25.2	9.13	37.61	5	Pyrimidine metabolism; Purine metabolism; Biosynthesis of secondary metabolites; Metabolic pathways; MAPK signaling pathway - plant	0	1	1.2716e+07	1.19113e+07	1.29305e+07	1.33411e+07	1.28699e+07	1.3075e+07
A0A0R4J3K7	Epimerase domain-containing protein	100784817	Epimerase domain-containing protein OS=Glycine max OX=3847 GN=100784817 PE=3 SV=1	22.909	20	6	10	6	321	35.8	6.86	32.23	6		0	1	3.06568e+06	2.99421e+06	2.96221e+06	2.90272e+06	3.20088e+06	2.95176e+06
I1K2B5		100815413	Uncharacterized protein OS=Glycine max OX=3847 GN=100815413 PE=3 SV=1	22.898	7	5	10	1	755	79.6	6.6	29.39	5		0	1	485382	435842	482161	494360	487591	448942
K7N2X7	tRNA-synt_1e domain-containing protein	100777447	tRNA-synt_1e domain-containing protein OS=Glycine max OX=3847 GN=100777447 PE=3 SV=1	22.843	16	6	8	2	395	44.6	7.02	22.68	6		0	1	1.27149e+06	1.38741e+06	1.25287e+06	1.29171e+06	1.33833e+06	1.28244e+06
I1NGN1	Abhydrolase_3 domain-containing protein	100777262	Abhydrolase_3 domain-containing protein OS=Glycine max OX=3847 GN=100777262 PE=4 SV=2	22.838	10	3	5	3	337	37.3	8.56	14.5	3		0	1	5.6175e+06	5.51292e+06	5.26854e+06	5.23546e+06	5.1244e+06	5.14751e+06
C6TED0	Eukaryotic translation initiation factor 3 subunit M		Eukaryotic translation initiation factor 3 subunit M OS=Glycine max OX=3847 PE=2 SV=1	22.837	9	3	7	1	410	46.1	4.93	23.5	3		3	1	4.40558e+06	4.29455e+06	4.26199e+06	4.32344e+06	4.33454e+06	4.31334e+06
I1JBS3		100816406	Uncharacterized protein OS=Glycine max OX=3847 GN=100816406 PE=4 SV=1	22.822	11	4	7	4	445	48.6	5.29	19.3	4		0	1	8.94212e+06	8.42002e+06	8.82145e+06	8.72069e+06	9.87879e+06	8.3705e+06
I1KZU7		547943	Uncharacterized protein OS=Glycine max OX=3847 GN=547943 PE=3 SV=1	22.779	16	6	13	5	507	55.2	5.54	43.17	6		0	1	1.04418e+07	1.03963e+07	1.07239e+07	9.92993e+06	9.27195e+06	1.00941e+07
C6T336		100527036	Uncharacterized protein OS=Glycine max OX=3847 GN=100527036 PE=2 SV=1	22.739	30	6	14	3	135	15.7	9.98	40.25	6	Ribosome	3	1	1.49635e+07	1.5096e+07	1.52728e+07	1.55431e+07	1.62953e+07	1.57881e+07
I1MU40	Sucrose-phosphate synthase	100798787	Sucrose-phosphate synthase OS=Glycine max OX=3847 GN=100798787 PE=3 SV=1	22.739	7	8	12	1	1059	118	6.52	26.19	8	Metabolic pathways; Starch and sucrose metabolism	0	1	579813	516963	542472	522105	560940	558340
I1LAQ3	Pre-mRNA-processing factor 19	100800213	Pre-mRNA-processing factor 19 OS=Glycine max OX=3847 GN=100800213 PE=3 SV=1	22.736	15	7	8	7	525	57	6.48	22.6	7	Ubiquitin mediated proteolysis; Spliceosome	0	1	6.77082e+06	6.91942e+06	7.03461e+06	6.94166e+06	6.50923e+06	7.01522e+06
I1JMN8	Tryptophanyl-tRNA synthetase	100787194	Tryptophanyl-tRNA synthetase OS=Glycine max OX=3847 GN=100787194 PE=3 SV=1	22.722	13	4	10	4	404	46.2	6.43	23.26	4	Aminoacyl-tRNA biosynthesis	0	1	5.87374e+06	5.95472e+06	5.82176e+06	5.8806e+06	6.58781e+06	6.10389e+06
I1KSC8		100805849	Uncharacterized protein OS=Glycine max OX=3847 GN=100805849 PE=4 SV=1	22.722	6	7	16	7	1114	123.2	4.87	34.47	7		0	1	1.01201e+07	1.02595e+07	1.006e+07	1.06002e+07	1.09464e+07	1.05971e+07
I1L409		100801639	Uncharacterized protein OS=Glycine max OX=3847 GN=100801639 PE=4 SV=1	22.712	10	5	9	5	597	61.7	5.54	30.96	5		0	1	3.76043e+06	3.74996e+06	3.75328e+06	3.85208e+06	3.74142e+06	3.80486e+06
D2DKE7	Diaminopimelate decarboxylase		Diaminopimelate decarboxylase OS=Glycine max OX=3847 PE=2 SV=1	22.706	12	6	14	2	488	53.9	6.73	34.52	6	Metabolic pathways; Biosynthesis of amino acids; Lysine biosynthesis; Biosynthesis of secondary metabolites	4	1	1.65562e+07	1.6508e+07	1.68587e+07	1.82938e+07	1.66987e+07	1.81433e+07
A0A0R0GYR7		100801562	Uncharacterized protein OS=Glycine max OX=3847 GN=100801562 PE=4 SV=1	22.665	17	6	8	2	409	45.1	6.25	22.8	6		4	1	1.40296e+07	1.36314e+07	1.39188e+07	1.42387e+07	1.29987e+07	1.40206e+07
I1J9Q7	Glutamate dehydrogenase	100801250	Glutamate dehydrogenase OS=Glycine max OX=3847 GN=100801250 PE=3 SV=1	22.625	15	6	7	6	411	44.8	6.4	18.4	6	Nitrogen metabolism; Arginine biosynthesis; Alanine, aspartate and glutamate metabolism; Carbon metabolism; Metabolic pathways	0	1	5.08908e+06	5.19393e+06	5.58092e+06	5.69338e+06	5.61953e+06	5.93843e+06
A0A0R0ETG1	Peptidyl-prolyl cis-trans isomerase	GLYMA_19G249000	Peptidyl-prolyl cis-trans isomerase OS=Glycine max OX=3847 GN=GLYMA_19G249000 PE=3 SV=1	22.598	29	5	19	2	175	18.9	8.16	50.93	5		1	1	1.78808e+06	1.68253e+06	1.78307e+06	1.71606e+06	1.78282e+06	1.7554e+06
A0A0R4J387	Chalcone-flavonone isomerase family protein	GLYMA_04G222400	Chalcone-flavonone isomerase family protein OS=Glycine max OX=3847 GN=GLYMA_04G222400 PE=3 SV=1	22.589	26	4	4	2	209	23.5	5	16.03	4		2	1	6.52534e+06	6.18792e+06	6.27566e+06	6.23296e+06	5.5326e+06	6.04877e+06
K7L2B3	Glyco_transf_20 domain-containing protein	100818822	Glyco_transf_20 domain-containing protein OS=Glycine max OX=3847 GN=100818822 PE=3 SV=1	22.499	7	5	7	5	853	96.9	5.82	18.08	5	Starch and sucrose metabolism; Metabolic pathways	0	1	3.5811e+06	3.56033e+06	3.57561e+06	3.64156e+06	4.04054e+06	3.67785e+06
C6SXJ2	HTH cro/C1-type domain-containing protein	100499864	HTH cro/C1-type domain-containing protein OS=Glycine max OX=3847 GN=100499864 PE=2 SV=1	22.482	42	6	11	2	142	15.5	9.83	35.45	6		0	1	2.50518e+06	2.31312e+06	2.33935e+06	2.32199e+06	2.45781e+06	2.47482e+06
I1KXE7		100809224	Uncharacterized protein OS=Glycine max OX=3847 GN=100809224 PE=4 SV=1	22.461	12	6	8	6	570	64.2	4.98	25.7	6		0	1	2.8963e+06	2.89222e+06	2.82658e+06	3.00579e+06	3.09371e+06	3.04212e+06
C6SV99	UBC core domain-containing protein	100813186	UBC core domain-containing protein OS=Glycine max OX=3847 GN=100813186 PE=2 SV=1	22.411	16	3	10	3	183	20.9	7.83	28.91	3	Ubiquitin mediated proteolysis	0	1	5.80795e+06	5.64145e+06	5.7118e+06	5.77201e+06	5.54689e+06	5.53739e+06
I1KLL8	S5 DRBM domain-containing protein	GLYMA_07G198500	S5 DRBM domain-containing protein OS=Glycine max OX=3847 GN=GLYMA_07G198500 PE=3 SV=1	22.387	15	5	11	1	300	32	9.19	32	5	Ribosome	0	1	1.92844e+06	1.85646e+06	2.13229e+06	2.11219e+06	1.89884e+06	2.08019e+06
I1KR17		100776258	Uncharacterized protein OS=Glycine max OX=3847 GN=100776258 PE=3 SV=1	22.385	18	5	10	1	304	32.5	8.76	26.66	5		6	1	9.51377e+06	9.12727e+06	9.80586e+06	9.83126e+06	1.01108e+07	9.76883e+06
I1JP48	Dolichyl-diphosphooligosaccharide--protein glycosyltransferase subunit 2	100780415	Dolichyl-diphosphooligosaccharide--protein glycosyltransferase subunit 2 OS=Glycine max OX=3847 GN=100780415 PE=3 SV=1	22.37	10	7	18	2	687	74.8	6.33	43.16	7	Protein processing in endoplasmic reticulum; N-Glycan biosynthesis; Metabolic pathways	0	1	3.39708e+06	3.39866e+06	3.43147e+06	3.41607e+06	2.96986e+06	3.34865e+06
C6SYI8	Usp domain-containing protein		Usp domain-containing protein OS=Glycine max OX=3847 PE=2 SV=1	22.367	27	5	18	3	164	18.4	6.34	39.37	5		0	1	9.68608e+06	9.49393e+06	1.00159e+07	9.78264e+06	9.56827e+06	9.82137e+06
I1M8K9		GLYMA_14G081700	Uncharacterized protein OS=Glycine max OX=3847 GN=GLYMA_14G081700 PE=4 SV=1	22.323	21	4	8	1	232	25.8	6.79	20.69	4		0	1	449705	430896	418147	408706	445322	429485
K7LCS7	Ribosomal_S17_N domain-containing protein	GLYMA_09G094300	Ribosomal_S17_N domain-containing protein OS=Glycine max OX=3847 GN=GLYMA_09G094300 PE=3 SV=1	22.321	18	4	7	3	177	19.9	10.48	18.82	4		1	1	1.50029e+07	1.49975e+07	1.71773e+07	1.56718e+07	1.7155e+07	1.69144e+07
I1KDI9		GLYMA_06G225800	Uncharacterized protein OS=Glycine max OX=3847 GN=GLYMA_06G225800 PE=4 SV=1	22.286	24	4	11	2	195	21.1	8.51	32.26	4		0	1	3.22565e+06	3.52701e+06	2.57083e+06	2.88643e+06	3.1411e+06	2.77778e+06
I1M091	S5 DRBM domain-containing protein	GLYMA_13G177900	S5 DRBM domain-containing protein OS=Glycine max OX=3847 GN=GLYMA_13G177900 PE=3 SV=1	22.279	14	5	11	1	316	33.9	9.39	32.33	5	Ribosome	4	1	1.15334e+07	1.10951e+07	1.13633e+07	1.18759e+07	1.06918e+07	1.18523e+07
K7MPH5		GLYMA_18G024700	Uncharacterized protein OS=Glycine max OX=3847 GN=GLYMA_18G024700 PE=4 SV=1	22.228	15	8	16	3	494	56.1	8.03	29.1	8		5	1	1.75308e+07	1.71301e+07	1.77126e+07	1.78331e+07	1.93041e+07	1.80476e+07
I1M540		100808473	Uncharacterized protein OS=Glycine max OX=3847 GN=100808473 PE=4 SV=1	22.167	15	5	13	5	360	39.4	7.52	28.99	5		0	1	1.01857e+07	9.72617e+06	9.69201e+06	9.82718e+06	8.93244e+06	9.94992e+06
K7LB48	Aminomethyltransferase	GLYMA_09G004700	Aminomethyltransferase OS=Glycine max OX=3847 GN=GLYMA_09G004700 PE=3 SV=1	22.115	11	5	13	5	432	47.1	8.56	32.12	5		0	1	7.42655e+06	7.49761e+06	7.5778e+06	7.36597e+06	8.4156e+06	7.43869e+06
I1LRA5	Histone domain-containing protein	100786873	Histone domain-containing protein OS=Glycine max OX=3847 GN=100786873 PE=3 SV=1	22.115	16	4	13	4	225	25.2	9.17	38.88	4		0	1	1.15779e+07	1.15538e+07	1.23949e+07	1.2156e+07	1.17752e+07	1.25485e+07
A0A0R0FYU5		GLYMA_16G130900	Uncharacterized protein OS=Glycine max OX=3847 GN=GLYMA_16G130900 PE=3 SV=1	22.071	17	5	8	5	376	42.4	5.87	30.79	5		0	1	3.15319e+06	3.36587e+06	3.20653e+06	3.36972e+06	3.45282e+06	3.38772e+06
I1ND95		GLYMA_20G017200	Uncharacterized protein OS=Glycine max OX=3847 GN=GLYMA_20G017200 PE=3 SV=1	22.036	44	5	18	2	122	13.8	7.34	62.39	5		0	1	7.60575e+06	7.71894e+06	8.05423e+06	7.97701e+06	8.23019e+06	7.76836e+06
I1JT95		100777972	Uncharacterized protein OS=Glycine max OX=3847 GN=100777972 PE=4 SV=1	22.021	25	5	10	2	276	30	6.71	30.31	5		3	1	4.69733e+06	4.68168e+06	4.70898e+06	4.62174e+06	4.89432e+06	4.83229e+06
I1KQC4		GLYMA_08G046600	Uncharacterized protein OS=Glycine max OX=3847 GN=GLYMA_08G046600 PE=3 SV=1	22.011	32	5	8	2	140	16.2	9.7	28.03	5		3	1	9.51289e+06	9.77136e+06	9.20998e+06	9.81795e+06	1.02707e+07	9.5526e+06
K7M052	Sucrose-phosphate synthase	100127429	Sucrose-phosphate synthase OS=Glycine max OX=3847 GN=100127429 PE=3 SV=1	21.971	7	8	14	1	1059	117.9	6.47	29.14	8	Starch and sucrose metabolism; Metabolic pathways	7	1	7.2702e+06	6.93725e+06	7.15813e+06	7.22491e+06	7.08922e+06	7.32117e+06
O82585	Isocitrate dehydrogenase [NADP]	IDH1	Isocitrate dehydrogenase [NADP] OS=Glycine max OX=3847 GN=IDH1 PE=2 SV=1	21.84	12	5	17	1	416	46.8	8.48	41.84	5	Biosynthesis of secondary metabolites; Peroxisome; 2-Oxocarboxylic acid metabolism; Citrate cycle (TCA cycle); Biosynthesis of amino acids; Carbon metabolism; Glutathione metabolism; Metabolic pathways	0	1	1.58259e+06	1.32161e+06	1.70065e+06	1.73813e+06	1.48775e+06	1.85315e+06
C6TIJ0		100790280	Uncharacterized protein OS=Glycine max OX=3847 GN=100790280 PE=2 SV=1	21.84	11	3	13	3	290	32	4.83	33.3	3		0	1	6.2118e+06	6.15036e+06	6.28585e+06	6.26679e+06	6.09002e+06	6.3774e+06
A0A0R0GTU4	PKS_ER domain-containing protein	100806165	PKS_ER domain-containing protein OS=Glycine max OX=3847 GN=100806165 PE=3 SV=1	21.808	19	6	6	6	357	38.6	7.3	20.04	6	Biosynthesis of secondary metabolites; Phenylpropanoid biosynthesis; Metabolic pathways	0	1	3.14548e+06	2.97055e+06	3.0013e+06	3.16834e+06	3.07915e+06	3.03574e+06
K7KGI6		100785602	Uncharacterized protein OS=Glycine max OX=3847 GN=100785602 PE=3 SV=1	21.792	9	6	10	6	508	55.3	6.73	32.35	6		0	1	2.12152e+07	2.09164e+07	2.11821e+07	2.17314e+07	2.14787e+07	2.20609e+07
A0A0R0EL27	Phosphoacetylglucosamine mutase	GLYMA_20G095000	Phosphoacetylglucosamine mutase OS=Glycine max OX=3847 GN=GLYMA_20G095000 PE=3 SV=1	21.781	5	2	5	2	599	65.4	6.24	20.46	2		0	1	2.66084e+06	2.75813e+06	2.76071e+06	2.67829e+06	2.81005e+06	2.70525e+06
I1LL18		100809491	Uncharacterized protein OS=Glycine max OX=3847 GN=100809491 PE=4 SV=1	21.695	7	4	9	2	595	66.3	6.71	27.16	4		2	1	4.0829e+06	4.10491e+06	4.05563e+06	4.13906e+06	3.80668e+06	4.06025e+06
I1MR60		100812843	Uncharacterized protein OS=Glycine max OX=3847 GN=100812843 PE=4 SV=1	21.683	7	4	8	2	538	59.7	6.18	25.37	4	Plant-pathogen interaction	3	1	1.19213e+07	1.16587e+07	1.19097e+07	1.25537e+07	1.15568e+07	1.22857e+07
I1K1B0		100813817	Uncharacterized protein OS=Glycine max OX=3847 GN=100813817 PE=4 SV=1	21.677	16	5	14	2	314	34.2	5.02	36.15	5		3	1	8.60082e+06	1.01084e+07	8.25924e+06	9.02233e+06	1.19717e+07	9.04855e+06
C6TAT2	Tau class glutathione S-transferase	547950	Tau class glutathione S-transferase OS=Glycine max OX=3847 GN=547950 PE=2 SV=1	21.66	24	5	10	5	219	25.6	5.74	29.91	5		0	1	6.23537e+06	6.21172e+06	6.18849e+06	5.82189e+06	6.46549e+06	5.87262e+06
A0A0R0JP45	Peptidyl-prolyl cis-trans isomerase	GLYMA_06G195800	Peptidyl-prolyl cis-trans isomerase OS=Glycine max OX=3847 GN=GLYMA_06G195800 PE=3 SV=1	21.594	18	4	5	4	249	27.1	9.58	16.04	4		0	1	1.42083e+06	1.35005e+06	1.4459e+06	1.39898e+06	1.5028e+06	1.41974e+06
[truncated: 1,887 more rows]
