# Supplementary material for: Integrated Transcriptomic, Proteomic, and Metabolomic Analysis of a Chromosome Segment Substitution Line Reveals the Regulatory Mechanism Governing Fatty Acids and Storage Proteins in Soybean Seeds
Source: Genes (Basel). 2026 Apr 8;17(4):432. doi: 10.3390/genes17040432 (PMC13116479; doi:10.3390/genes17040432)
Supplement: Supplementary file 1 [file genes-17-00432-s001.zip › Table S8. All differentially expressed proteins between annotated SN14 and R19.xlsx]

## Sheet: Sheet2
Table S8. All differentially expressed proteins between annotated SN14 and R19
Accession	Gene.Symbol	Protein.Name	Description	R19-1	R19-2	R19-3	SN14-1	SN14-2	SN14-3	ttestPvalue	ControlMean	ControlSD	ControlSE	ControlCV	TestMean	TestSD	TestSE	TestCV	FC	Log2FC	fdr	threshold
I1K5M9	Glyma.05G237000	Phosphoglucomutase (alpha-D-glucose-1,6-bisphosphate-dependent)	Phosphoglucomutase (alpha-D-glucose-1,6-bisphosphate-dependent) OS=Glycine max OX=3847 GN=100802789 PE=3 SV=1	6.79156e+06	6.48178e+06	6.49494e+06	8.96893e+06	9.35397e+06	9.17267e+06	6.80511e-05	9.16519e+06	192625	111212	2.1017	6.58943e+06	175176	101138	2.65845	0.718963	-0.476012	0.132137	Down
A1KR24	Glyma.07G090400	Dehydrin	Dehydrin OS=Glycine max OX=3847 GN=LEA-2-D11 PE=4 SV=1	5.49283e+06	5.54385e+06	4.80918e+06	1.60863e+07	1.3836e+07	1.38964e+07	0.000276674	1.46063e+07	1.28213e+06	740235	8.77791	5.28195e+06	410227	236845	7.76658	0.361622	-1.46744	0.219274	Down
Q9ARI1	#N/A	Lipoxygenase (Fragment)	Lipoxygenase (Fragment) OS=Glycine max OX=3847 PE=2 SV=1	1.90151e+06	1.9218e+06	2.07821e+06	1.44065e+06	1.29927e+06	1.52556e+06	0.0032282	1.42182e+06	114314	65999.3	8.03996	1.96717e+06	96698	55828.6	4.91559	1.38355	0.468379	0.357185	Up
A0A0R0KV40	Glyma.03G237300	Lipoxygenase	Lipoxygenase OS=Glycine max OX=3847 GN=100815550 PE=3 SV=1	1.22132e+06	1.1815e+06	1.40363e+06	1.00289e+06	1.04096e+06	1.08693e+06	0.0360952	1.04359e+06	42083.8	24297.1	4.0326	1.26881e+06	118437	68379.9	9.3345	1.21581	0.281923	0.537643	Up
A0A0R0JUR8	Glyma.06G295100	AB hydrolase-1 domain-containing protein	AB hydrolase-1 domain-containing protein OS=Glycine max OX=3847 GN=100811690 PE=4 SV=1	3.28122e+06	3.20337e+06	3.0138e+06	4.2693e+06	3.4232e+06	4.19249e+06	0.0475717	3.96166e+06	467906	270146	11.8108	3.16613e+06	137544	79410.8	4.34422	0.799192	-0.323386	0.5649	Down
I1LRP2	Glyma.12G097400	Dirigent protein	Dirigent protein OS=Glycine max OX=3847 GN=102661321 PE=3 SV=1	1.81878e+07	1.37441e+07	1.75122e+07	2.22757e+07	2.36861e+07	2.34745e+07	0.0100747	2.31455e+07	760594	439129	3.28615	1.64814e+07	2.39451e+06	1.38247e+06	14.5286	0.712077	-0.489894	0.487375	Down
A0A0R0JVM8	Glyma.06G319500	Mannan endo-1,4-beta-mannosidase	Mannan endo-1,4-beta-mannosidase OS=Glycine max OX=3847 GN=100776945 PE=3 SV=1	4.1215e+06	3.64955e+06	4.05203e+06	5.43104e+06	5.31541e+06	5.30418e+06	0.000764281	5.35021e+06	70227.9	40546.1	1.31262	3.94103e+06	254804	147111	6.46543	0.736612	-0.441023	0.239868	Down
C6TCJ7	Glyma.16G146000	#N/A	Uncharacterized protein OS=Glycine max OX=3847 GN=100801614 PE=2 SV=1	1.29835e+06	961794	1.18787e+06	1.37103e+06	1.56154e+06	1.61806e+06	0.0414619	1.51688e+06	129429	74725.7	8.53258	1.14934e+06	171555	99047.5	14.9264	0.757701	-0.400299	0.5649	Down
Q42785	Glyma.11G121800	Nonsymbiotic hemoglobin	Nonsymbiotic hemoglobin OS=Glycine max OX=3847 GN=GLYMA_11G121800 PE=2 SV=1	492525	532814	468001	647726	664204	658089	0.00123346	656673	8329.81	4809.22	1.26849	497780	32724.4	18893.4	6.57406	0.758033	-0.399667	0.282019	Down
I1KF11	Glyma.06G291600	Dihydroorotase	Dihydroorotase OS=Glycine max OX=3847 GN=100804389 PE=3 SV=1	57224.9	48156.3	51419.7	41441.9	40837.2	43855.8	0.0219499	42045	1597.12	922.098	3.7986	52267	4593.27	2651.92	8.78809	1.24312	0.313967	0.487375	Up
A0A0R0KI45	Glyma.03G124300	#N/A	Uncharacterized protein OS=Glycine max OX=3847 GN=100816432 PE=4 SV=1	1.02121e+06	943289	1.02769e+06	757461	808724	762923	0.00220291	776369	28152.7	16253.9	3.62619	997397	46971.2	27118.8	4.70938	1.28469	0.361425	0.32092	Up
C7S8D1	Glyma.10G139800	Germin-like protein	Germin-like protein OS=Glycine max OX=3847 GN=100815348 PE=2 SV=1	1.38639e+07	1.14642e+07	1.49218e+07	1.80624e+07	1.74856e+07	1.82378e+07	0.0125851	1.79286e+07	393539	227210	2.19503	1.34166e+07	1.77169e+06	1.02289e+06	13.2052	0.748337	-0.418241	0.487375	Down
