# Supplementary material for: Integrated Transcriptomic, Proteomic, and Metabolomic Analysis of a Chromosome Segment Substitution Line Reveals the Regulatory Mechanism Governing Fatty Acids and Storage Proteins in Soybean Seeds
Source: Genes (Basel). 2026 Apr 8;17(4):432. doi: 10.3390/genes17040432 (PMC13116479; doi:10.3390/genes17040432)
Supplement: Supplementary file 1 [file genes-17-00432-s001.zip › Table S9. All expressed metabolites annotated between SN14 and R19.xlsx]

## Sheet: Sheet2
Table S9. All expressed metabolites annotated between SN14 and R19
Index	Q1 (Da)	Q3 (Da)	Molecular Weight (Da)	Formula	Ionization model	Compounds	Class I	Class II	CAS	Level	SN14-1	SN14-2	SN14-3	R19-1	R19-2	R19-3	mix01	mix02	mix03	cpd_ID	kegg_map
pme3200	74	57	73.064	C2H7N3	[M+H]+	1-methylguanidine	Nucleotides and derivatives	Nucleotides and derivatives	471-29-4	3	19391	27244	9546.1	12906	15961	16674	10150	4181.1	7034.9	C02294	--
pme1974	87.01	43	88.016	C3H4O3	[M-H]-	Pyruvic acid	Organic acids	Organic acids	127-17-3	3	21787	29850	20104	14341	12066	21022	23005	17538	21094	C00022	ko00010,ko00020,ko00030,ko00040,ko00053,ko00250,ko00260,ko00261,ko00270,ko00290,ko00330,ko00350,ko00360,ko00430,ko00440,ko00620,ko00630,ko00650,ko00660,ko00710,ko00730,ko00760,ko00770,ko00900,ko01100,ko01110,ko01200,ko01210,ko01230
pmf0512	87.9	44	89.011	C2H3NO3	[M-H]-	Oxamic acid	Amino acids and derivatives	Amino acids and derivatives	471-47-6	3	9	1626	9698.5	5268.5	7401.5	4350.5	9142.2	5115.8	4587	C01444	ko00230,ko01100
mws4052	102.05	56.05	101.048	C4H7NO2	[M+H]+	1-Aminocyclopropane-1-carboxylic acid	Organic acids	Organic acids	22059-21-8	2	135630	166520	123920	151800	137020	139520	109740	114980	139420	C01234	ko00270,ko01100,ko01110
MWSmce461	102.05	56.05	101.1	C4H7NO2	[M+H]+	L-Azetidine-2-carboxylic acid	Amino acids and derivatives	Amino acids and derivatives	2133-34-8	3	127600	123380	121740	182010	114200	116390	157970	164740	151190	--	--
pmf0256	101.1	84.7	102.104	C6H14O	[M-H]-	3-Methyl-1-pentanol	Others	Saccharides and Alcohols	589-35-5	3	5419.8	5633.6	9980	4091.4	6686.2	7892.4	4963.8	10526	7659.8	--	--
pme3033	104.07	86	103.063	C4H9NO2	[M+H]+	N,N-Dimethylglycine	Amino acids and derivatives	Amino acids and derivatives	1118-68-9	3	543780	468740	532130	522820	490200	590880	542030	555260	542250	C01026	ko00260,ko01100
pme3017	104.07	58	103.063	C4H9NO2	[M+H]+	2-Aminoisobutyric acid	Amino acids and derivatives	Amino acids and derivatives	62-57-7	2	6225900	5444500	5076500	4646400	6686100	4465300	5781700	5751800	5764100	C03665	--
pme3011	104.07	68.8	103.063	C4H9NO2	[M+H]+	γ-Aminobutyric acid	Organic acids	Organic acids	56-12-2	3	371410	487010	391360	644410	404140	1057700	613130	570850	662810	C00334	ko00250,ko00330,ko00410,ko00650,ko00760,ko01100
Lmbn000193	103	59.01	104.011	C3H4O4	[M-H]-	Tartronate semialdehyde	Organic acids	Organic acids	2480-77-5	3	120640	214020	166620	67704	136930	97584	131790	131570	204190	C01146	ko00053,ko00630,ko01100
ML10172161	103	59.01	104.011	C3H4O4	[M-H]-	Hydroxypyruvic acid	Organic acids	Organic acids	1113-60-6	2	118890	151720	151200	109850	135230	114810	93773	176380	185020	C00168	ko00260,ko00630,ko01100,ko01110,ko01200
mws0574	103.04	57.03	104.047	C4H8O3	[M-H]-	2-Hydroxyisobutyric acid*	Organic acids	Organic acids	594-61-6	3	22510	14834	8964.6	6448.2	18310	8079	18906	15580	17021	C21297	--
pme1975	103	59	104.06	C3H4O4	[M-H]-	Malonic acid	Organic acids	Organic acids	141-82-2	3	1802600	1794100	1636000	1113000	1502400	1101600	1287800	1275400	1423200	C00383	ko00061,ko00240,ko00410,ko01100,ko01212
pme0010	106	60	105.043	C3H7NO3	[M+H]+	L-Serine	Amino acids and derivatives	Amino acids and derivatives	56-45-1	3	421880	427560	341980	367620	410100	336380	393710	393010	439670	C00065	ko00260,ko00261,ko00270,ko00460,ko00600,ko00630,ko00920,ko00970,ko01100,ko01110,ko01200,ko01230,ko02010
mws0601	110.02	66	111.032	C5H5NO2	[M-H]-	Pyrrole-2-carboxylic acid	Organic acids	Organic acids	634-97-9	2	10392	16019	15952	17612	16789	14008	12958	13409	20566	C05942	ko00330
MWS5173	112.05	70.03	111.043	C4H5N3O	[M+H]+	Isocytosine	Nucleotides and derivatives	Nucleotides and derivatives	108-53-2	3	154260	100920	207050	98727	129380	119310	141470	162140	155830	--	--
mws0255	112.05	95	111.043	C4H5N3O	[M+H]+	Cytosine	Nucleotides and derivatives	Nucleotides and derivatives	71-30-7	1	350990	279110	301540	236160	357840	257660	311690	313180	320270	C00380	ko00240,ko01100
pme2122	112.09	95	111.08	C5H9N3	[M+H]+	Histamine	Amino acids and derivatives	Amino acids and derivatives	51-45-6	2	215550	189520	264050	166690	259360	173880	222560	205990	214800	C00388	ko00340,ko01100,ko01110
mws0177	111.01	67	112.016	C5H4O3	[M-H]-	2-Furoic acid	Organic acids	Organic acids	88-14-2	3	58353	57056	45373	50515	65623	49683	50259	55514	55536	C01546	ko01100
pme0257	111.02	80	112.027	C4H4N2O2	[M-H]-	Uracil	Nucleotides and derivatives	Nucleotides and derivatives	66-22-8	1	82777	39162	60970	51009	65362	54013	63506	57549	107380	C00106	ko00240,ko00410,ko00770,ko01100
pme1936	114.07	86	113.059	C4H7N3O	[M+H]+	Creatinine	Organic acids	Organic acids	60-27-5	3	116720	123470	110390	92560	106850	109540	101250	101370	85103	C00791	ko00330,ko01100
pme0006	116.07	70.1	115.063	C5H9NO2	[M+H]+	L-Proline	Amino acids and derivatives	Amino acids and derivatives	147-85-3	1	6616300	10234000	11638000	11324000	7967600	9436000	10856000	10375000	11767000	C00148	ko00330,ko00332,ko00970,ko01100,ko01110,ko01230,ko02010
mws0376	115	71	116.011	C4H4O4	[M-H]-	Fumaric acid	Organic acids	Organic acids	110-17-8	1	266060	238510	275040	271130	194910	198760	182310	304600	231150	C00122	ko00020,ko00190,ko00220,ko00250,ko00350,ko00360,ko00620,ko00650,ko00760,ko01100,ko01110,ko01200
pme3193	116.04	74	117.043	C4H7NO3	[M-H]-	N-Acetyl-L-glycine	Amino acids and derivatives	Amino acids and derivatives	543-24-8	3	2495.9	13471	8431.5	5182.9	8325.7	6762.8	12966	7760.4	5909.6	--	--
mws2628	118.09	87.05	117.07	C5H11NO2	[M+H]+	N-Methyl-4-aminobutyric acid*	Organic acids	Organic acids	1119-48-8	2	449670	325850	489980	533810	473560	374950	395990	435440	434240	C15987	ko00760,ko01100
mws0256	118.09	72.1	117.079	C5H11NO2	[M+H]+	L-Valine	Amino acids and derivatives	Amino acids and derivatives	72-18-4	1	27363000	30547000	35078000	35701000	28396000	21172000	28010000	32628000	29899000	C00183	ko00280,ko00290,ko00311,ko00460,ko00770,ko00966,ko00970,ko01100,ko01110,ko01210,ko01230,ko02010
pme0120	118.09	101	117.079	C5H11NO2	[M+H]+	5-Aminovaleric acid	Amino acids and derivatives	Amino acids and derivatives	660-88-8	2	32865	42138	42150	56295	45407	75997	62424	54640	59291	C00431	ko00310,ko00330,ko01100
mws0192	117.02	73	118.027	C4H6O4	[M-H]-	Succinic acid	Organic acids	Organic acids	110-15-6	2	2003900	2348500	1848100	1710900	1946200	2083700	1544000	2093100	2129100	C00042	ko00020,ko00190,ko00250,ko00310,ko00350,ko00360,ko00620,ko00630,ko00640,ko00650,ko00760,ko00920,ko01100,ko01110,ko01200
mws0470	117.02	73	118.027	C4H6O4	[M-H]-	Methylmalonic acid	Organic acids	Organic acids	516-05-2	1	1850300	2634700	1884500	1608400	1946900	2063900	1831400	2045100	2060800	C02170	ko00240,ko00280,ko00640,ko01100
mws0147	117.06	59	118.063	C5H10O3	[M-H]-	β-Hydroxyisovaleric acid	Organic acids	Organic acids	625-08-1	3	98677	139170	99811	132840	93036	137900	107910	113950	115540	C20827	ko00280,ko01100
pme3096	118	74	119.022	C3H5NO4	[M-H]-	Aminomalonic acid	Organic acids	Organic acids	1068-84-4	3	81627	102550	63055	61206	81204	80903	32898	72702	87710	C00872	--
mws0230	120.07	74	119.058	C4H9NO3	[M+H]+	L-Threonine	Amino acids and derivatives	Amino acids and derivatives	72-19-5	1	444350	528120	457200	488300	427270	451150	389440	430090	418020	C00188	ko00260,ko00261,ko00290,ko00860,ko00970,ko01100,ko01110,ko01230,ko02010
mws0671	120.07	74.1	119.058	C4H9NO3	[M+H]+	L-Homoserine	Organic acids	Organic acids	672-15-1	3	369260	473230	359980	621520	462680	524400	473790	560230	567050	C00263	ko00260,ko00270,ko00300,ko00920,ko01100,ko01110,ko01230
pme0195	120.02	62	121.02	C3H7NO2S	[M-H]-	L-Cysteine	Amino acids and derivatives	Amino acids and derivatives	52-90-4	3	55982	62347	40522	58520	50290	51673	33010	44311	63800	C00097	ko00260,ko00270,ko00311,ko00332,ko00430,ko00460,ko00480,ko00730,ko00770,ko00920,ko00970,ko01100,ko01110,ko01200,ko01230,ko04122
pme0241	123.04	79	122.037	C7H6O2	[M+H]+	Benzoic acid	Organic acids	Organic acids	65-85-0	2	12902	14148	16301	7726	15165	11806	13464	10598	14658	C00180	ko00360,ko01100,ko01110
Lmbn001930	121.03	77.04	122.037	C7H6O2	[M-H]-	2-Hydroxybenzaldehyde (Salicylaldehyde)	Organic acids	Organic acids	90-02-8	3	17970	15733	23106	21802	20318	12414	13886	26137	17029	C06202	ko01100
mws0628	121.03	92	122.037	C7H6O2	[M-H]-	4-Hydroxybenzaldehyde	Organic acids	Organic acids	123-08-0	2	327000	256840	365580	272550	364090	274340	294580	286510	320920	C00633	ko01100
mws0133	123.06	80.05	122.048	C6H6N2O	[M+H]+	Nicotinamide	Others	Vitamin	98-92-0	3	227200	204540	164520	199100	159400	179200	194610	186700	198660	C00153	ko00760,ko01100
pme2134	121	59	122.058	C4H10O4	[M-H]-	D-Threitol	Others	Saccharides and Alcohols	2418-52-2	3	277970	258070	372020	317200	502520	271040	400550	427660	359080	C16884	--
ML10179289	105.07	77.04	122.073	C8H10O	[M+H-H2O]+	2-Phenylethanol	Organic acids	Organic acids	60-12-8	2	120360	98912	84606	68494	82321	65284	100190	86452	81836	C05853	ko00360
pme0490	124.04	78	123.032	C6H5NO2	[M+H]+	Nicotinic acid (Vitamin B3)*	Others	Vitamin	59-67-6	2	315490	426140	330450	301000	332640	407640	342260	352690	334700	C00253	ko00760,ko00960,ko01100,ko01110
pme1216	122.03	78	123.032	C6H5NO2	[M-H]-	2-Picolinic acid	Organic acids	Organic acids	98-98-6	3	41929	73753	43656	32733	48806	39553	57362	50307	62636	C10164	ko00380,ko01100
MWSmce039	124.04	84.05	123.11	C6H5NO2	[M+H]+	Isonicotinic acid*	Others	Vitamin	55-22-1	2	8750.2	10236	17188	17511	10601	21981	15155	16852	13314	C07446	--
pmb0302	126.1	96	125.024	C2H8NO3P	[M+H]+	2-Aminoethylphosphonic Acid	Lipids	Glycerol ester	2041-14-7	3	6592.1	6120.4	5228.8	4877.8	7953.1	5792.3	6805.6	7960	7627.7	C03557	ko00440,ko01100,ko02010
mws0572	126.07	109	125.059	C5H7N3O	[M+H]+	5-Methylcytosine	Nucleotides and derivatives	Nucleotides and derivatives	554-01-8	3	19155	22282	12928	17977	22879	20253	25009	22834	21714	C02376	ko00240,ko01100
mws0251	127.05	110	126.043	C5H6N2O2	[M+H]+	Thymine	Nucleotides and derivatives	Nucleotides and derivatives	65-71-4	2	6708	10226	4447.4	7560.7	6986.7	5189.9	7284.6	5760.8	8893.2	C00178	ko00240,ko01100
MWSmce706	129.07	56.05	128.13	C5H8N2O2	[M+H]+	Cyclo(Ala-Gly)	Amino acids and derivatives	Amino acids and derivatives	4526-77-6	2	237290	208990	231400	323790	318270	235540	244380	319010	287100	--	--
ML10181668	130.09	84.08	129.079	C6H11NO2	[M+H]+	Cycloleucine	Amino acids and derivatives	Amino acids and derivatives	52-52-8	1	150570	143230	194150	173390	155490	148230	162190	166070	169680	C03969	--
Rfmb319	130.09	84.08	129.079	C6H11NO2	[M+H]+	Pipecolic acid	Amino acids and derivatives	Amino acids and derivatives	4043-87-2	1	667780	818780	1070200	889400	916630	630360	726670	668050	842960	C00408	ko00310,ko00960,ko01100,ko01110
Zmgn000217	129.02	85.03	130.027	C5H6O4	[M-H]-	Methylenesuccinic acid	Organic acids	Organic acids	97-65-4	1	122080	138320	113270	154200	161380	167240	135510	145940	145880	C00490	ko00660,ko01100
mws0425	129.02	85	130.027	C5H6O4	[M-H]-	Citraconic acid	Organic acids	Organic acids	498-23-7	1	221970	260370	286900	337770	263700	273810	220730	196270	233270	C02226	ko00290,ko00660,ko01100,ko01210
mws0373	129.06	83.05	130.063	C6H10O3	[M-H]-	4-Methyl-2-oxovalerate	Organic acids	Organic acids	816-66-0	2	4264.4	6530.4	5291.2	6714.6	3286.6	7656	5378.7	5411.9	5954.6	C00233	ko00280,ko00290,ko00966,ko01100,ko01110,ko01210,ko01230
mws0216	132.07	86	131.058	C5H9NO3	[M+H]+	Trans-4-Hydroxy-L-proline	Amino acids and derivatives	Amino acids and derivatives	51-35-4	2	10657000	14445000	13718000	18589000	10665000	9259100	12727000	13650000	12278000	C01157	ko00330,ko01100,ko02010
MWS2413	130.05	58.03	131.058	C5H9NO3	[M-H]-	N-acetyl-beta-alanine	Amino acids and derivatives	Amino acids and derivatives	3025-95-4	3	122100	113570	127290	88925	119700	101130	134090	117600	144200	C01073	ko00410
Zmpn000638	130.05	88.04	131.069	C4H9N3O2	[M-H]-	3-Guanidinopropionic acid	Organic acids	Organic acids	353-09-3	3	69395	56840	64917	53372	39534	39785	58610	41118	63130	C03065	--
ML10197929	130.09	88.04	131.069	C4H9N3O2	[M-H]-	Creatine	Organic acids	Organic acids	57-00-1	3	64690	116020	91798	73368	72656	67482	66999	84219	107540	C00300	ko00260,ko00330,ko01100
mws0227	132.1	86.2	131.095	C6H13NO2	[M+H]+	L-Leucine*	Amino acids and derivatives	Amino acids and derivatives	61-90-5	1	4457300	5373100	5062900	7257500	4461400	5020200	4433200	5301600	5016000	C00123	ko00280,ko00290,ko00966,ko00970,ko01100,ko01110,ko01210,ko01230,ko02010
mws0258	132.1	86	131.095	C6H13NO2	[M+H]+	L-Isoleucine*	Amino acids and derivatives	Amino acids and derivatives	73-32-5	1	4470300	5354200	5283100	7395400	4493300	5186200	4839500	5659500	5172000	C00407	ko00280,ko00290,ko00460,ko00960,ko00966,ko00970,ko01100,ko01110,ko01210,ko01230,ko02010
pme2679	132	86	131.095	C6H13NO2	[M+H]+	L-Allo-isoleucine	Amino acids and derivatives	Amino acids and derivatives	1509-34-8	3	1406600	1923200	1952100	2653400	1506700	1372400	1847200	1976200	1810800	C21096	--
mws1587	132.1	86	131.095	C6H13NO2	[M+H]+	L-Norleucine*	Amino acids and derivatives	Amino acids and derivatives	327-57-1	1	5022400	6112800	6445000	8162000	5899900	4461400	5692000	6204400	5506200	C01933	--
pme0274	132.1	69	131.095	C6H13NO2	[M+H]+	6-Aminocaproic acid	Organic acids	Organic acids	60-32-2	2	1293100	1723100	1777800	2251800	1350800	1354200	1546000	1811900	1715300	C02378	ko01100
pme0243	131.03	87.05	132.042	C5H8O4	[M-H]-	Glutaric acid	Organic acids	Organic acids	110-94-1	3	104140	90312	94125	144750	125730	92564	119560	112610	103660	C00489	ko00071,ko00310,ko01100
mws0473	131.03	87.05	132.042	C5H8O4	[M-H]-	2-Methylsuccinic acid	Organic acids	Organic acids	498-21-5	1	1272100	1533300	1434200	1624000	1241800	1621300	1366700	1399400	1535500	--	--
Lmbn001288	131.03	87.04	132.042	C5H8O4	[M-H]-	2-Hydroxy-2-methyl-3-oxobutanoic acid	Organic acids	Organic acids	71698-08-3	3	151120	175890	179540	171100	152560	175990	165040	168180	174930	C06010	ko00290,ko00650,ko00660,ko00770,ko01100,ko01110,ko01210,ko01230
Lmmn000806	131.03	87.05	132.042	C5H8O4	[M-H]-	Dimethylmalonic acid	Organic acids	Organic acids	595-46-0	3	156300	174950	171900	186450	172340	185230	148480	170110	182030	--	--
Lmmn002164	131.03	87.05	132.042	C5H8O4	[M-H]-	Monomethyl succinate	Organic acids	Organic acids	3878-55-5	3	148810	176270	182550	187800	164750	192790	153900	168540	172070	--	--
Lmgn000160	131.05	70.03	132.053	C4H8N2O3	[M-H]-	3-Ureidopropionic Acid	Organic acids	Organic acids	462-88-4	3	13820	8482.2	86746	10793	39598	10162	16708	20336	25898	C02642	ko00240,ko00410,ko00770,ko01100
mws0001	133.06	74	132.054	C4H8N2O3	[M+H]+	L-Asparagine	Amino acids and derivatives	Amino acids and derivatives	70-47-3	2	922520	495140	4679600	842020	2130900	1015700	1151800	1293200	1357800	C00152	ko00250,ko00460,ko00970,ko01100,ko01110,ko01230
mws0341	131.07	85	132.079	C6H12O3	[M-H]-	2-Hydroxyisocaproic acid	Organic acids	Organic acids	20312-37-2	2	255080	342610	244780	401870	264990	317250	330220	349260	340960	C03264	--
Lmrn002746	131.07	85.07	132.079	C6H12O3	[M-H]-	2-Hydroxy-4-methylpentanoic acid	Organic acids	Organic acids	498-36-2	3	21350	32078	25884	38194	21362	24667	21355	31068	26949	--	--
mws0972	131.07	85.07	132.079	C6H12O3	[M-H]-	6-Hydroxyhexanoic acid	Organic acids	Organic acids	1191-25-9	2	24318	24319	31036	13101	16184	15776	16561	22162	23267	C06103	--
pme2527	133	116	132.09	C5H12N2O2	[M+H]+	L-Ornithine	Amino acids and derivatives	Amino acids and derivatives	70-26-8	3	5021.1	2625	17888	7122.9	6490.8	3147.9	6090.1	8043.5	10814	C00077	ko00220,ko00330,ko00472,ko00480,ko01100,ko01110,ko01210,ko01230,ko02010
MWS1882	132.03	88.04	133.038	C4H7NO4	[M-H]-	Iminodiacetic acid	Organic acids	Organic acids	142-73-4	1	228240	224300	307270	198770	277230	152020	146780	239440	231090	C19911	--
mws0219	132.03	88	133.038	C4H7NO4	[M-H]-	L-Aspartic Acid	Amino acids and derivatives	Amino acids and derivatives	56-84-8	1	2030800	1864500	2454300	1455100	2113900	1243800	1564600	1819000	1912400	C00049	ko00220,ko00250,ko00260,ko00261,ko00270,ko00300,ko00340,ko00410,ko00460,ko00710,ko00760,ko00770,ko00970,ko01100,ko01110,ko01200,ko01210,ko01230,ko02010
mws0275	133.01	71.01	134.022	C4H6O5	[M-H]-	L-Malic acid	Organic acids	Organic acids	97-67-6	1	21240000	14822000	17648000	25472000	14698000	26879000	30424000	27214000	30346000	C00149	ko00020,ko00620,ko00630,ko00710,ko01100,ko01110,ko01200
Lmbn000198	133.01	71.01	134.022	C4H6O5	[M-H]-	3-Dehydro-L-Threonic Acid	Organic acids	Organic acids	-	1	8779700	8093800	5976800	7404000	6377400	8177700	8605600	8205600	8469100	C03064	ko00053,ko01100
Zmgn000503	133.05	71.01	134.058	C5H10O4	[M-H]-	2,3-Dihydroxy-3-Methylbutanoic Acid	Organic acids	Organic acids	1756-18-9	2	5681000	5023600	4743700	5167100	4265500	5268000	5072300	4857500	4554200	C04039	--
Zmdp000972	136.04	91.05	135.035	C4H9NO2S	[M+H]+	S-Methyl-L-cysteine	Amino acids and derivatives	Amino acids and derivatives	1187-84-4	2	266340	317560	307450	406250	347890	399730	329200	330600	362860	C22040	ko02010
pme0040	136.06	119	135.054	C5H5N5	[M+H]+	Adenine	Nucleotides and derivatives	Nucleotides and derivatives	73-24-5	1	2260300	2696300	1789500	1740000	2300500	1997000	2181200	2421500	2464200	C00147	ko00230,ko00908,ko01100
pmb0374	136.06	118.9	135.054	C5H5N5	[M+H]+	2-Aminopurine	Nucleotides and derivatives	Nucleotides and derivatives	452-06-2	1	297260	316580	284750	228970	299600	234200	264090	255980	264550	--	--
mws0889	135.03	75.01	136.037	C4H8O5	[M-H]-	D-Threonic Acid	Others	Saccharides and Alcohols	3909-12-4	2	43872	64292	70684	104460	54139	57522	45986	44601	32462	C21649	--
pme1173	137.05	110	136.039	C5H4N4O	[M+H]+	Allopurinol	Nucleotides and derivatives	Nucleotides and derivatives	315-30-0	3	11938	8298	11668	6128.8	7416.1	7950.4	9812.2	13045	9609.3	--	--
mws1078	138.05	92.1	137.048	C7H7NO2	[M+H]+	Anthranilic Acid*	Organic acids	Organic acids	118-92-3	1	24198	28075	21418	20561	28414	21607	23305	24201	24420	C00108	ko00380,ko00400,ko00998,ko01058,ko01100,ko01110,ko01230
mws1336	138.06	120	137.048	C7H7NO2	[M+H]+	4-Aminobenzoic acid*	Organic acids	Organic acids	150-13-0	1	107660	99114	106050	86581	94469	129290	80983	83463	89081	C00568	ko00790,ko01100
mws0749	137.02	93	138.032	C7H6O3	[M-H]-	4-Hydroxybenzoic acid	Organic acids	Organic acids	99-96-7	2	3915800	4634200	4088800	4683200	3901100	4787100	3678700	3936800	3910600	C00156	ko00130,ko00790,ko01100,ko01110
Hmgn001653	137.02	93.04	138.032	C7H6O3	[M-H]-	Protocatechualdehyde	Organic acids	Organic acids	139-85-5	2	2867700	3447600	2944900	3370100	2916600	3454300	2659600	2802200	2759900	C16700	ko00950
Lmbn001981	137.02	93.03	138.032	C7H6O3	[M-H]-	2,5-Dihydroxybenzaldehyde	Organic acids	Organic acids	1194-98-5	2	2927600	3284700	3036700	3397700	2927700	3568500	2675600	2698800	2704200	C05585	ko00350,ko01100
Lmgn001670	137.03	93.04	138.032	C7H6O3	[M-H]-	Salicylic acid	Organic acids	Organic acids	69-72-7	1	2879900	3439500	3015500	3508500	2974700	3505500	2769400	2705300	2720300	C00805	ko00360,ko01100,ko01110,ko04075
mws2368	137.06	119.05	138.068	C8H10O2	[M-H]-	Tyrosol	Organic acids	Organic acids	501-94-0	1	7655.4	8040.9	7103.3	8491.7	7295.4	7491.7	7347.4	7155.6	7318.8	C06044	ko00350,ko01100
pme2828	140	99	139.027	C6H5NO3	[M+H]+	4-Nitrophenol	Organic acids	Organic acids	100-02-7	3	26341000	28920000	20455000	26051000	27867000	21317000	20462000	23787000	24379000	C00870	--
MWSmce585	104.07	59.01	139.58	C4H10ClNO2	[M+H]+	Methyl 3-aminopropanoate (hydrochloride)	Amino acids and derivatives	Amino acids and derivatives	3196-73-4	3	11000000	9379100	9571600	8754500	10659000	8371100	9625100	9683300	9794600	--	--
pme3207	141.02	59	142.027	C6H6O4	[M-H]-	Muconic acid	Organic acids	Organic acids	1119-72-8	2	1223000	1214700	1040100	1446400	1354500	1437200	1176600	1305300	1507700	C02480	ko01100
Lmgn003978	141.09	59.01	142.099	C8H14O2	[M-H]-	2-n-Propyl-2-pentenoic acid	Organic acids	Organic acids	60218-41-9	3	263450	327020	307330	284830	295380	297760	289720	275530	241040	C16653	--
Lmgn003544	141.09	59.01	142.099	C8H14O2	[M-H]-	cis-3-Hexenyl acetate	Lipids	Free fatty acids	3681-71-8	3	168580	155360	131180	163380	156630	119200	190860	127320	99397	C19757	ko00592,ko01110
MWSmce449	141.09	59.02	142.2	C8H14O2	[M-H]-	Cyclohexaneacetic acid	Organic acids	Organic acids	5292-21-7	3	397560	400600	376730	411370	367200	345860	346230	325360	313910	--	--
Rfmb320	144.1	84.08	143.095	C7H13NO2	[M+H]+	1-Methylpiperidine-2-carboxylic acid	Amino acids and derivatives	Amino acids and derivatives	7730-87-2	3	221160	140830	328990	567380	278400	405850	366590	427910	393550	--	--
Hmsp000364	144.1	98.09	143.095	C7H13NO2	[M+H]+	L-Cyclopentylglycine	Amino acids and derivatives	Amino acids and derivatives	2521-84-8	3	233550	120900	341170	173880	237080	208090	278650	306760	221540	--	--
mws0340	143.03	111	144.042	C6H8O4	[M-H]-	2,3-Dimethylsuccinic acid	Amino acids and derivatives	Amino acids and derivatives	13545-04-5	2	30327	39542	40800	38779	45528	35851	38919	34201	21598	--	--
Rfmb318	144.1	84.08	144.092	C7H14NO2+	[M]+	D-Proline betaine	Amino acids and derivatives	Amino acids and derivatives	1195-94-4	3	147670	147980	44211	308560	141140	234190	231080	195730	164920	C21514	--
Lmbn004561	143.11	59.01	144.115	C8H16O2	[M-H]-	Valproic acid	Organic acids	Organic acids	99-66-1	3	8772.5	10145	8569.5	6056.7	10636	10154	11239	9867.2	6580.8	C07185	--
Lmqp000427	146.08	82.07	145.074	C6H11NO3	[M+H]+	N-Methyl-Trans-4-Hydroxy-L-Proline	Amino acids and derivatives	Amino acids and derivatives	4252-82-8	3	210120	254400	197570	190740	210950	205050	229140	271740	251620	--	--
pme0295	146.08	86	145.074	C6H11NO3	[M+H]+	4-Acetamidobutyric acid	Organic acids	Organic acids	3025-96-5	3	351760	432650	335380	245430	259290	252960	406320	348330	343260	C02946	ko00330,ko01100
pme3351	144.1	126	145.074	C6H11NO3	[M-H]-	Allysine(6-Oxo DL-Norleucine)	Amino acids and derivatives	Amino acids and derivatives	1962-83-0	3	269070	164890	223090	24071	77686	64662	138070	156680	183680	C04076	ko00300,ko00310,ko00960,ko01100,ko01110,ko01230
mws0567	146.09	87	145.085	C5H11N3O2	[M+H]+	4-Guanidinobutyric acid	Organic acids	Organic acids	463-00-3	2	1035500	1793600	1621000	1465000	1164800	1531900	1454600	1258600	1550700	C01035	ko00330,ko01100
pme2380	145.01	101	146.022	C5H6O5	[M-H]-	α-Ketoglutaric acid	Organic acids	Organic acids	328-50-7	3	67330	164590	93303	106890	97712	115570	160270	128690	132250	C00026	ko00020,ko00040,ko00053,ko00220,ko00250,ko00300,ko00310,ko00340,ko00430,ko00630,ko00650,ko00660,ko01100,ko01110,ko01200,ko01210,ko01230
mws0924	145.05	101	146.058	C6H10O4	[M-H]-	2-Methylglutaric acid	Organic acids	Organic acids	617-62-9	2	372900	307700	374400	447160	383570	317710	338880	356440	347760	--	--
Lmbn001676	145.05	101.06	146.058	C6H10O4	[M-H]-	3-Hydroxy-3-Methyl-2-Oxopentanoic Acid	Organic acids	Organic acids	-	3	20544	17631	27944	33143	28741	24292	19551	24887	20277	C14463	ko00290,ko01110,ko01210
mws0208	145.05	101	146.058	C6H10O4	[M-H]-	Adipic Acid	Organic acids	Organic acids	124-04-9	2	317620	291530	318900	360090	316450	245910	309410	311870	296070	C06104	ko01100
MWS5136	145.05	101.06	146.058	C6H10O4	[M-H]-	Mono-Methyl Glutarate	Organic acids	Organic acids	1501-27-5	3	22910	19202	27315	28768	26223	26444	22482	25602	22868	--	--
Lmbn001609	145.05	83.05	146.058	C6H10O4	[M-H]-	2-Acetyl-2-Hydroxybutanoic Acid	Organic acids	Organic acids	-	3	16127	17064	15829	21315	14531	12409	14865	14815	16619	C06006	ko00290,ko01100,ko01110,ko01210,ko01230
pme0193	147.08	84	146.069	C5H10N2O3	[M+H]+	L-Glutamine	Amino acids and derivatives	Amino acids and derivatives	56-85-9	3	2421800	2431300	3108900	2801400	2734300	2181900	2664200	2587300	2753400	C00064	ko00220,ko00230,ko00240,ko00250,ko00630,ko00750,ko00910,ko00970,ko01100,ko01230,ko02010
pme0026	147.11	84	146.106	C6H14N2O2	[M+H]+	L-Lysine	Amino acids and derivatives	Amino acids and derivatives	56-87-1	1	2325000	2463200	2893200	2687200	2592500	2140400	2606500	2659300	2852100	C00047	ko00300,ko00310,ko00780,ko00960,ko00970,ko01100,ko01110,ko01210,ko01230,ko02010
Zmzn000113	146.05	102.06	147.053	C5H9NO4	[M-H]-	L-threo-3-Methylaspartate	Amino acids and derivatives	Amino acids and derivatives	6061-13-8	1	229790	292650	304870	326270	266380	224540	215950	251240	295870	C03618	ko00630,ko00660,ko01100,ko01200
mws1050	148.06	88	147.053	C5H9NO4	[M+H]+	O-Acetylserine	Amino acids and derivatives	Amino acids and derivatives	5147-00-2	2	43792	60656	68583	70248	84807	50753	63491	63887	57695	C00979	ko00270,ko00908,ko00920,ko01100,ko01110,ko01200,ko01230,ko04122
pme0014	148.06	84	147.053	C5H9NO4	[M+H]+	L-Glutamic acid	Amino acids and derivatives	Amino acids and derivatives	56-86-0	2	16579000	17868000	15300000	19384000	16802000	14359000	15031000	19149000	16618000	C00025	ko00220,ko00250,ko00330,ko00332,ko00340,ko00430,ko00480,ko00630,ko00650,ko00660,ko00860,ko00910,ko00970,ko01100,ko01110,ko01200,ko01210,ko01230,ko02010
MWSmce608	148.1	74.02	147.17	C6H13NO3	[M+H]+	4-Hydroxyisoleucine	Amino acids and derivatives	Amino acids and derivatives	781658-23-9	3	48381	56795	107890	64383	72162	55375	98942	84410	72605	--	--
pmb2826	147.03	87.1	148.037	C5H8O5	[M-H]-	L-Citramalic acid	Organic acids	Organic acids	6236-09-5	1	103620	126410	170260	98867	142340	105770	143850	189550	259490	C02614	ko00660,ko01100
Zmyn000230	147.03	57.03	148.037	C5H8O5	[M-H]-	2-Dehydro-3-deoxy-L-arabinonate	Others	Saccharides and Alcohols	-	1	353970	411730	397540	328180	324980	371000	356180	361900	412290	C00684	ko00053,ko01100
Zmyn000247	147.03	57.03	148.037	C5H8O5	[M-H]-	2-Hydroxyglutaric Acid	Organic acids	Organic acids	13095-48-2	1	397460	422330	362290	403040	405330	429570	401920	511430	472870	C03196	ko00310,ko01100
Lmbn000216	147.03	57.03	148.037	C5H8O5	[M-H]-	3-Methylmalic acid	Organic acids	Organic acids	152204-30-3	3	385650	411910	457830	416910	391500	363010	439910	443360	499770	C06032	ko00290,ko00660,ko01100,ko01210,ko01230
ML10171848	147.03	85.03	148.037	C5H8O5	[M-H]-	D-Arabinono-1,4-lactone	Others	Saccharides and Alcohols	2782-09-4	3	64155	91267	63761	77706	83618	97176	71625	81625	69563	C00652	--
mws2213	147.05	77.01	148.052	C9H8O2	[M-H]-	Cinnamic acid	Organic acids	Organic acids	140-10-3	2	9734	9488.9	7391.5	12580	7322.2	11019	10797	10414	12801	C00423	ko00130,ko00360,ko00940,ko00998,ko01100,ko01110
pme1210	150.06	61	149.051	C5H11NO2S	[M+H]+	L-Methionine	Amino acids and derivatives	Amino acids and derivatives	63-68-3	1	2395600	2691600	3049700	3595000	2649700	3965700	2699900	2682500	2966000	C00073	ko00270,ko00966,ko00970,ko01100,ko01110,ko01210,ko01230
mws0847	150.08	133	149.07	C6H7N5	[M+H]+	1-Methyladenine	Nucleotides and derivatives	Nucleotides and derivatives	5142-22-3	1	52428	54865	57369	72240	52739	104530	62830	63335	57997	C02216	--
mws0262	149.01	87	150.016	C4H6O6	[M-H]-	L-Tartaric acid	Organic acids	Organic acids	87-69-4	2	18420	46492	34335	24244	28642	36050	24370	36357	35970	C00898	ko00630,ko01100
mws0489	149.02	77	150.032	C8H6O3	[M-H]-	Benzoylformic acid	Organic acids	Organic acids	611-73-4	2	31422	29915	24924	16144	22930	24647	28906	24333	35811	C02137	ko00360,ko01100
mws1499	149.05	59.01	150.053	C5H10O5	[M-H]-	D-Arabinose*	Others	Saccharides and Alcohols	10323-20-3	2	45088	17224	17702	22169	32665	47936	41798	41477	60308	C00216	--
pmf0420	149.06	74.9	150.068	C9H10O2	[M-H]-	Benzyl acetate	Organic acids	Organic acids	140-11-4	3	284750	278950	324660	338760	260460	270450	171480	180540	189350	C15513	--
MWSmce199	149.05	59.02	150.13	C5H10O5	[M-H]-	L-Xylose*	Others	Saccharides and Alcohols	609-06-3	2	26233	43705	31398	27321	29248	28233	38112	36459	43417	C01510	--
MWSmce283	149.07	92.03	150.17	C9H10O2	[M-H]-	Paroxypropione	Organic acids	Organic acids	70-70-2	3	2224.7	2529.6	2010.6	1899	3786.3	1448.8	716.03	1990.9	1615.7	C13342	--
pme1109	152.06	135	151.049	C5H5N5O	[M+H]+	Guanine*	Nucleotides and derivatives	Nucleotides and derivatives	73-40-5	1	66393	70252	67113	39344	87201	62873	67108	85398	90085	C00242	ko00230,ko01100
pme0183	152.06	135	151.049	C5H5N5O	[M+H]+	Isoguanine*	Nucleotides and derivatives	Nucleotides and derivatives	3373-53-3	1	38697	40241	44807	56587	41831	40139	42463	44699	45284	--	--
pme0256	151.03	151	152.033	C5H4N4O2	[M-H]-	Xanthine	Nucleotides and derivatives	Nucleotides and derivatives	69-89-6	2	32243	13605	8953.8	4976.9	13733	3403.1	26123	9906.9	30665	C00385	ko00230,ko00232,ko01100,ko01110
MWS2984	153.05	136.03	152.045	C4H4N6O	[M+H]+	8-Azaguanine	Nucleotides and derivatives	Nucleotides and derivatives	134-58-7	3	33198	30243	24655	18539	24914	29590	32003	38261	42080	--	--
pme2362	151.04	107	152.047	C8H8O3	[M-H]-	Mandelic acid	Organic acids	Organic acids	90-64-2	3	13641	12902	11587	6195.2	11371	8119.3	13950	10045	6413.9	C01984	--
MWS4301	151.04	107.05	152.047	C8H8O3	[M-H]-	3-hydroxyphenylacetic acid*	Organic acids	Organic acids	621-37-4	3	718.34	4539.4	714.75	2670.2	1616	722.66	1703.1	2919.4	2615.7	C05593	ko00350,ko00360,ko01100
mws0458	151.04	136	152.047	C8H8O3	[M-H]-	Vanillin	Organic acids	Organic acids	121-33-5	2	46479	55448	41292	35474	45073	51062	38626	39696	39256	C00755	ko00998,ko01100,ko01110
mws0438	151.06	59	152.068	C5H12O5	[M-H]-	L-Arabitol	Others	Saccharides and Alcohols	7643-75-6	2	44410	56279	35884	114490	54978	87736	60550	43902	70747	C00532	ko00040,ko01100
pme0513	151.06	59	152.068	C5H12O5	[M-H]-	Xylitol	Others	Saccharides and Alcohols	87-99-0	2	40260	49696	31336	70849	48632	53509	41764	41347	54064	C00379	ko00040,ko01100,ko02010
mws0213	151.06	71	152.068	C5H12O5	[M-H]-	Ribitol	Others	Saccharides and Alcohols	488-81-3	2	51521	55687	57431	124540	56420	89630	82944	76502	86390	C00474	ko00040,ko00740,ko01100
MWS1962	153.13	83.05	152.12	C10H16O	[M+H]+	cis-Citral	Organic acids	Organic acids	5392-40-5	3	47223	46172	40311	61295	42835	48280	52398	52624	48665	C09847	ko01110
MWSmce370	151.04	107.05	152.15	C8H8O3	[M-H]-	4-Hydroxyphenylacetic acid*	Organic acids	Organic acids	156-38-7	3	1316	2870.8	1797.1	2091.4	3582.3	2650.8	1311.7	1688.5	3123	C00642	ko00350,ko00360,ko01100
mws0180	153.02	109.03	154.027	C7H6O4	[M-H]-	2,5-Dihydroxybenzoic acid; Gentisic Acid*	Organic acids	Organic acids	490-79-9	2	287530	212980	191150	206450	268030	163920	212730	221590	189520	C00628	ko00350,ko01100
mws0639	153.02	109.03	154.027	C7H6O4	[M-H]-	2,3-Dihydroxybenzoic Acid*	Organic acids	Organic acids	303-38-8	2	393590	271480	266000	278920	329410	222560	281640	281100	286390	C00196	ko01110
mws0183	153.02	109.03	154.027	C7H6O4	[M-H]-	3,4-Dihydroxybenzoic acid (Protocatechuic acid)*	Organic acids	Organic acids	99-50-3	2	569770	404730	368610	448340	475850	345740	442440	411030	408940	C00230	ko01100,ko01110
MWSslk102	155.01	119.04	154.56	C5H3ClN4	[M+H]+	6-Chloropurine	Nucleotides and derivatives	Nucleotides and derivatives	87-42-3	3	32311	27780	26747	30942	33118	31761	33448	33090	31616	--	--
mws0254	156.08	110	155.069	C6H9N3O2	[M+H]+	L-Histidine	Amino acids and derivatives	Amino acids and derivatives	71-00-1	1	963890	726500	11717000	636430	5121000	1063500	2178000	1991100	2166000	C00135	ko00340,ko00410,ko00970,ko01100,ko01110,ko01230,ko02010
mws2124	154.98	78.8	155.982	C2H5O6P	[M-H]-	2-Phosphoglycolate	Organic acids	Organic acids	13147-57-4	3	17014	8262.5	28171	8658.6	18421	22113	17445	19302	20917	--	--
pme2165	155.01	111	156.017	C5H4N2O4	[M-H]-	Orotic acid	Others	Vitamin	65-86-1	3	23856	23648	48363	38463	28825	19896	32836	24503	25245	C00295	ko00240,ko01100
pmf0175	157.16	157.2	158.167	C10H22O	[M-H]-	2-Decanol*	Others	Saccharides and Alcohols	1120-06-5	3	3411500	3531700	3455500	3442600	3360100	3407100	3359700	3423500	3379000	--	--
pmf0174	157.16	157.2	158.167	C10H22O	[M-H]-	1-Decanol*	Others	Saccharides and Alcohols	112-30-1	3	3114400	3067600	3055600	3101100	2988800	3076000	2925300	2840900	2932100	C01633	--
Lmbn001467	158.08	116.07	159.09	C7H13NO3	[M-H]-	5-Acetamidopentanoic Acid	Organic acids	Organic acids	1072-10-2	3	342510	300380	362660	250620	331490	267190	266230	270590	313070	C03087	ko00310,ko01100
Zmdp000917	160.11	114.04	159.101	C6H13N3O2	[M+H]+	δ-Guanidinovaleric acid	Amino acids and derivatives	Amino acids and derivatives	462-93-1	3	42623	54744	50631	49851	49616	60598	46652	48984	53860	--	--
MWS3144	158.12	140.11	159.126	C8H17NO2	[M-H]-	8-Aminooctanoic Acid	Organic acids	Organic acids	1002-57-9	3	18343	17530	17958	21633	17287	17908	20499	19847	18359	--	--
Lmbn002072	159.07	97.07	160.074	C7H12O4	[M-H]-	2-Propylsuccinic acid	Organic acids	Organic acids	618-57-5	3	12193	6558.4	10420	10793	13037	10379	10400	8047.8	7784.7	C16657	--
Zmjn001813	159.07	97.06	160.074	C7H12O4	[M-H]-	Pimelic acid	Organic acids	Organic acids	111-16-0	3	7584.7	7788.7	9842.7	4853.5	11646	13360	8857.3	6794.7	7902.1	C02656	ko00780,ko01100
MWS0611	159.08	88.04	160.085	C6H12N2O3	[M-H]-	D-Alanyl-D-Alanine	Amino acids and derivatives	Amino acids and derivatives	923-16-0	3	3068.5	3550.5	5469.8	1843.5	6068	3699	6048.2	2404.8	4324.5	C00993	ko01100
mws1550	162.06	73.1	161.051	C6H11NO2S	[M+H]+	S-Allyl-L-cysteine	Amino acids and derivatives	Amino acids and derivatives	21593-77-1	3	16315	15184	21200	18327	20365	26938	21888	15622	16741	C16759	--
pme3382	160.06	98	161.069	C6H11NO4	[M-H]-	N-Acetyl-L-threonine	Amino acids and derivatives	Amino acids and derivatives	17093-74-2	2	37628	28870	41305	32960	28939	28756	23798	38642	27694	--	--
pme2914	161.05	99	162.053	C6H10O5	[M-H]-	3-Hydroxy-3-methylpentane-1,5-dioic acid	Amino acids and derivatives	Amino acids and derivatives	503-49-1	1	2136700	2023200	2441000	2670500	2400400	2725800	1709700	2068600	1899100	C03761	--
MWS0559	161.05	71.01	162.053	C6H10O5	[M-H]-	1,6-anhydro-β-D-glucose	Others	Saccharides and Alcohols	498-07-7	2	113190	194230	198430	157940	185900	170370	130390	194390	159090	--	--
pmf0440	163.08	91.1	162.068	C10H10O2	[M+H]+	4-MethoxycinnaMaldehyde	Organic acids	Organic acids	1963-36-6	3	55357	63011	50686	72888	59138	57051	39369	32383	31983	C10475	--
pme2758	162.04	144	163.048	C5H9NO5	[M-H]-	4-Hydroxy-L-glutamic acid	Amino acids and derivatives	Amino acids and derivatives	3913-68-6	2	4121.2	4140.5	12530	2960	6544.2	6521.8	3550.5	5969	5325.8	C03079	--
pme1419	164.07	104	163.067	C6H13NO2S	[M+H]+	L-Methionine methyl ester	Amino acids and derivatives	Amino acids and derivatives	10332-17-9	3	5876.6	7501.7	8021	11932	9750.3	10406	12181	8029	10240	--	--
mws1641	165.04	120.02	164.033	C6H4N4O2	[M+H]+	Lumazine	Nucleotides and derivatives	Nucleotides and derivatives	487-21-8	2	3855.6	3268.6	1692.8	4322.6	3682	4977.2	4591.7	4590.6	6070.5	C03212	--
mws0159	163.04	91	164.047	C9H8O3	[M-H]-	Phenylpyruvic acid	Organic acids	Organic acids	156-06-9	3	20041	23699	24153	19145	17070	30194	23385	32081	19808	C00166	ko00360,ko00400,ko00960,ko01100,ko01110,ko01210,ko01230
pme1439	165.05	119	164.047	C9H8O3	[M+H]+	p-Coumaric acid	Organic acids	Organic acids	501-98-4	2	45311	40473	47364	35515	54370	27026	46499	51101	57043	C00811	ko00130,ko00350,ko00940,ko00950,ko00998,ko01100,ko01110
Lmmn001643	163.04	119.05	164.047	C9H8O3	[M-H]-	2-Hydroxycinnamic acid	Organic acids	Organic acids	583-17-5	3	32912	33163	32013	26775	45460	28840	26326	20619	25781	C01772	ko00360,ko00940,ko01100,ko01110
mws0854	163	59.01	164.068	C6H12O5	[M-H]-	Rhamnose	Others	Saccharides and Alcohols	3615-41-6	3	105750	146040	154950	97849	109740	83444	147740	129330	161960	C00507	ko00051,ko01100
pme2435	163	59	164.068	C6H12O5	[M-H]-	L-Fucose	Others	Saccharides and Alcohols	2438-80-4	3	86284	73564	77237	63725	76838	51440	103500	108870	79858	C01019	ko00051,ko00520,ko01100
pme2529	163.2	101	164.068	C6H12O5	[M-H]-	1,5-Anhydro-D-glucitol	Others	Saccharides and Alcohols	154-58-5	3	205720	169430	169500	156870	185180	155930	212370	231630	221520	C07326	--
pme3083	164.04	120	165.043	C8H7NO3	[M-H]-	2-(Formylamino)benzoic acid	Organic acids	Organic acids	3342-77-6	3	123660	103920	110330	112440	134270	79216	121920	135400	123160	C05653	ko00380,ko01100
pme2617	166.05	102	165.046	C5H11NO3S	[M+H]+	L-Methionine Sulfoxide	Amino acids and derivatives	Amino acids and derivatives	3226-65-1	1	4951600	5676000	5124800	4668700	5362600	5323800	5337700	4787500	4964800	C02989	ko00270
pme3968	166.07	149.05	165.065	C6H7N5O	[M+H]+	7-Methylguanine*	Nucleotides and derivatives	Nucleotides and derivatives	578-76-7	1	13336	14527	17005	16439	15560	19832	15323	18762	14756	C02242	--
MWS4525	166.07	124.05	165.065	C6H7N5O	[M+H]+	6-O-methylguanine*	Nucleotides and derivatives	Nucleotides and derivatives	20535-83-5	1	15070	23928	28843	25531	23391	30798	25023	28931	25342	--	--
pme0021	166.09	120.08	165.07	C9H11NO2	[M+H]+	L-Phenylalanine	Amino acids and derivatives	Amino acids and derivatives	63-91-2	1	8730900	8935300	9101500	10752000	8923800	9854800	9737200	9471400	9578300	C00079	ko00360,ko00400,ko00460,ko00940,ko00960,ko00966,ko00970,ko00998,ko01100,ko01110,ko01210,ko01230,ko02010
pmc0274	167.1	121.1	166.031	C6H6N4S	[M+H]+	6-Methylmercaptopurine	Nucleotides and derivatives	Nucleotides and derivatives	50-66-8	1	8830900	9709500	9313800	11337000	9231300	10636000	10132000	9886700	10331000	C16614	--
mws0344	165.04	75	166.048	C5H10O6	[M-H]-	D-Xylonic acid	Organic acids	Organic acids	526-91-0	1	1429400	1527000	1952200	1553000	1318500	1278000	949600	1265500	1069900	C00502	ko00040,ko01100
mws0467	165.06	119.05	166.063	C9H10O3	[M-H]-	3-(4-Hydroxyphenyl)-propionic acid	Organic acids	Organic acids	501-97-3	2	1896.1	5086.5	2993.9	7299.2	2784.8	7195.7	6685.9	9502.8	10382	C01744	--
Zmjp000624	168.06	150.05	167.058	C8H9NO3	[M+H]+	Pyridoxal	Others	Vitamin	66-72-8	1	33526	34623	28242	40645	43459	19464	32055	48837	30517	C00250	ko00750,ko01100
NK10253223	168.06	94.06	167.058	C8H9NO3	[M+H]+	2-Amino-3-methoxybenzoic acid	Organic acids	Organic acids	3177-80-8	1	36219	37925	32130	41172	28100	13756	45386	35679	47336	C05831	ko00380
mws0028	167.03	108.02	168.042	C8H8O4	[M-H]-	Vanillic acid	Organic acids	Organic acids	121-34-6	1	608910	886820	595500	688730	738010	601420	640680	647580	671670	C06672	--
pme1292	167.1	123.04	168.042	C8H8O4	[M-H]-	Homogentisic acid	Organic acids	Organic acids	451-13-8	3	30202	37566	18665	55994	35126	47842	31667	36031	36346	C00544	ko00130,ko00350,ko01100
pme1383	170.08	134.1	169.074	C8H11NO3	[M+H]+	Pyridoxine	Others	Vitamin	65-23-6	1	605070	609690	529190	629270	737280	756020	622130	607170	666570	C00314	ko00750,ko01100
pme0181	170.09	124	169.085	C7H11N3O2	[M+H]+	3-Methyl-L-Histidine	Amino acids and derivatives	Amino acids and derivatives	368-16-1	2	176620	343760	181970	345910	296270	165520	293390	305480	248090	C01152	ko00340,ko01100
pme3186	169	79	169.998	C3H7O6P	[M-H]-	DL-Glyceraldehyde-3-phosphate	Organic acids	Organic acids	591-59-3	3	26130	26580	22910	18304	28710	29964	15223	31914	28590	C00661	--
MWSmce609	134.04	74.02	171.16	C4H5CaNO4	[M+H]+	Aspartic acid (calcium)	Amino acids and derivatives	Amino acids and derivatives	10389-09-0	3	1599400	1138000	1720400	1043100	1639900	945150	1364700	1399900	1499600	--	--
ML10176345	171.03	109.03	172.037	C7H8O5	[M-H]-	3-Dehydroshikimic acid	Organic acids	Organic acids	2922-42-1	2	11807	6019.6	6815	6423	1967.2	2921.5	6644.7	5937.5	13401	C02637	ko00400,ko01100,ko01110,ko01230
pme0124	173.09	115.5	172.085	C7H12N2O3	[M+H]+	L-Glycyl-L-proline	Amino acids and derivatives	Amino acids and derivatives	704-15-4	3	3715.1	9845.8	9250.1	17619	15649	7027.8	13768	5979.3	7243.2	--	--
Lmbn003524	171.1	99.08	172.11	C9H16O3	[M-H]-	9-Oxononanoic acid	Organic acids	Organic acids	2553-17-5	3	12899	8839.1	8573.7	10259	14637	9894.6	13831	9825.1	11954	C16322	ko00592,ko01110
pme0253	174.11	86	173.105	C8H15NO3	[M+H]+	N-Acetyl-L-leucine	Amino acids and derivatives	Amino acids and derivatives	1188-21-2	2	13592	19894	15695	20339	12301	13439	17731	18524	19863	C02710	--
pme3009	175.02	99	174.016	C6H6O6	[M+H]+	Trans-Citridic acid	Organic acids	Organic acids	4023-65-8	2	1140700	1289400	816760	661680	993020	766930	1140600	963180	1062100	C02341	ko00660,ko01100
mws0154	173.05	93	174.053	C7H10O5	[M-H]-	Shikimic acid	Organic acids	Organic acids	138-59-0	3	82404	99689	121640	78773	57373	84091	55044	84268	64036	C00493	ko00400,ko01100,ko01110,ko01230
MWS4471	173.06	58.03	174.064	C6H10N2O4	[M-H]-	N-Alpha-Acetyl-L-Asparagine	Amino acids and derivatives	Amino acids and derivatives	4033-40-3	3	13616	14377	11819	10034	9490	1984.7	18867	10944	8534	--	--
mws0242	173.08	111	174.089	C8H14O4	[M-H]-	Suberic Acid	Organic acids	Organic acids	505-48-6	2	37576	22484	17669	23483	26434	21047	28817	18670	26433	C08278	--
Zmyn000155	173.11	131.08	174.1	C7H14N2O3	[M-H]-	N-α-Acetyl-L-ornithine	Amino acids and derivatives	Amino acids and derivatives	6205-08-9	2	864440	500710	3623800	471370	1325500	583380	810600	867770	1003800	C00437	ko00220,ko01100,ko01110,ko01210,ko01230
mws1401	175.11	84	174.1	C7H14N2O3	[M+H]+	L-Theanine	Amino acids and derivatives	Amino acids and derivatives	3081-61-6	3	16891	19626	9	11974	18200	9	10861	14856	14176	C01047	--
mws0260	175.12	116	174.112	C6H14N4O2	[M+H]+	L-Arginine	Amino acids and derivatives	Amino acids and derivatives	74-79-3	1	1943000	1373800	7023100	915270	3140200	1266300	2334900	2098700	2259800	C00062	ko00220,ko00261,ko00330,ko00472,ko00970,ko01100,ko01110,ko01230,ko02010
pme2559	174.04	88	175.048	C6H9NO5	[M-H]-	N-Acetyl-L-Aspartic Acid	Amino acids and derivatives	Amino acids and derivatives	997-55-7	3	152050	185240	180490	159060	141690	137830	146180	190960	137870	C01042	ko00250,ko01100
pme0008	176.1	113	175.096	C6H13N3O3	[M+H]+	L-Citrulline	Amino acids and derivatives	Amino acids and derivatives	372-75-8	2	2146100	1690100	3431800	1502000	2210300	1608700	2035200	2481900	2326200	C00327	ko00220,ko01100,ko01110,ko01230
mws4175	175.02	85.03	176.032	C6H8O6	[M-H]-	D-Glucurono-6,3-lactone	Others	Saccharides and Alcohols	32449-92-6	3	27920	39504	29520	37644	26166	57165	38616	41637	56213	C02670	ko00053,ko01100
pmb3101	175.06	115	176.068	C7H12O5	[M-H]-	2-Isopropylmalic Acid*	Organic acids	Organic acids	49601-06-1	1	496800	497970	775750	249040	544710	380970	453260	489740	471740	C02504	ko00290,ko00620,ko01100,ko01110,ko01210,ko01230
Zmgn001448	175.06	115.04	176.068	C7H12O5	[M-H]-	2-Propylmalic Acid*	Organic acids	Organic acids	-	1	489750	463040	766950	254210	534790	372330	432470	478740	484380	C05994	ko00620
MWSmce690	175.02	59.01	176.12	C6H8O6	[M-H]-	Erythorbic acid	Others	Vitamin	89-65-6	2	75142	48511	41678	73280	47736	76545	70011	36606	46189	--	--
pme1021	177.14	99	178.048	C6H10O6	[M-H]-	D-Glucono-1,5-lactone	Others	Saccharides and Alcohols	90-80-2	3	4154.8	8723.8	2373.5	11290	10096	19656	6509.2	6519.5	7771.5	C00198	ko00030,ko01100,ko01110,ko01200
mws0981	178.04	136.02	179.044	C6H5N5O2	[M-H]-	Isoxanthopterin	Nucleotides and derivatives	Nucleotides and derivatives	529-69-1	2	8591.4	10844	10232	5050.6	11795	3163.3	11025	8558.2	14549	C03975	--
pmb0786	180.09	163.06	179.079	C6H13NO5	[M+H]+	D-Glucosamine	Others	Saccharides and Alcohols	3416-24-8	3	4115800	3574400	4517600	3315700	3303400	3921700	3377600	4098700	3664000	C00329	ko00520,ko01100
mws2212	179.03	135.05	180.042	C9H8O4	[M-H]-	Caffeic acid	Organic acids	Organic acids	331-39-5	2	11691	10922	22340	16402	16147	11478	15755	9746.8	18751	C01197	ko00940,ko01100,ko01110
mws0250	182.08	136.1	181.074	C9H11NO3	[M+H]+	L-Tyrosine	Amino acids and derivatives	Amino acids and derivatives	60-18-4	1	7233400	7599500	7262000	10506000	7878300	9966000	8148700	8803200	9360200	C00082	ko00130,ko00261,ko00350,ko00360,ko00400,ko00460,ko00730,ko00940,ko00950,ko00965,ko00966,ko00970,ko00998,ko01100,ko01110,ko01210,ko01230
Lmlp001436	183.07	165.06	182.058	C9H10O4	[M+H]+	Dihydrocaffeic acid	Organic acids	Organic acids	1078-61-1	3	7540.3	8071.6	7725.5	7026.2	4827.5	4504.5	8745.5	8615.3	7054.7	C10447	ko00350
MWS5206	181.05	135.04	182.058	C9H10O4	[M-H]-	Hydroxyphenyllactic acid	Organic acids	Organic acids	306-23-0	3	9263.7	6740.4	6533.8	7960.3	9173.6	8474.5	9700.5	9866.8	12472	C03672	--
mws0117	181.05	122	182.058	C9H10O4	[M-H]-	Homovanillic acid; 4-Hydroxy-3-methoxyphenylacetic acid	Organic acids	Organic acids	306-08-1	2	23624	24208	21150	38440	28158	27785	27657	32011	27041	C05582	ko00350,ko01100
mws0214	181.07	71	182.079	C6H14O6	[M-H]-	D-Sorbitol*	Others	Saccharides and Alcohols	50-70-4	1	279480	308580	277290	308650	326010	310590	223490	303830	326220	C00794	ko00051,ko00052,ko01100,ko02010
pme2237	181.07	101	182.079	C6H14O6	[M-H]-	Dulcitol*	Others	Saccharides and Alcohols	608-66-2	1	433420	400830	382230	412320	401210	372190	310380	360070	422930	C01697	ko00052,ko01100
mws1155	181.07	101.02	182.079	C6H14O6	[M-H]-	D-Mannitol*	Others	Saccharides and Alcohols	69-65-8	1	93420	103230	94129	127390	123570	114210	97176	108130	119800	C00392	ko00051,ko01100,ko02010
pme2596	184.06	148	183.053	C8H9NO4	[M+H]+	4-Pyridoxic acid	Others	Vitamin	82-82-6	2	162960	201790	191480	198400	216970	159100	194650	206220	205960	C00847	ko00750,ko01100
Lmrj001341	185.09	70.06	184.086	C8H12N2O3	[M+H]+	Cyclo(Ser-Pro)	Amino acids and derivatives	Amino acids and derivatives	-	3	55989	68462	65189	113100	86504	73431	95575	121820	120100	--	--
Wmmn002441	183.03	124.02	184.11	C10H16O3	[M-H]-	(E)-Linalool-1-oic acid	Lipids	Free fatty acids	-	3	27871	17454	21226	26679	52255	19787	20725	45257	28443	--	--
MWS1816	183.14	183.14	184.146	C11H20O2	[M-H]-	10-Undecenoic acid	Lipids	Free fatty acids	112-38-9	3	13107	13413	14813	15289	14408	13524	16108	15542	13453	C13910	--
Zmgn000447	184.98	78.96	185.993	C3H7O7P	[M-H]-	3-Phospho-D-glyceric acid	Others	Saccharides and Alcohols	820-11-1	3	405330	353700	541300	426420	499410	627520	455880	436090	406500	C00197	ko00010,ko00030,ko00260,ko00270,ko00561,ko00630,ko00710,ko01100,ko01110,ko01200,ko01230
mws0752	185.15	185.16	186.162	C11H22O2	[M-H]-	Undecylic Acid	Lipids	Free fatty acids	112-37-8	2	332880	308170	272880	339620	282610	283540	266850	381510	275350	C17715	--
pme0137	187.07	125	188.08	C7H12N2O4	[M-H]-	N-Acetyl-L-Glutamine	Amino acids and derivatives	Amino acids and derivatives	2490-97-3	3	1303400	1070700	1304100	1585000	1025200	1271600	1186400	663970	1243200	--	--
mws0237	187.1	125	188.105	C9H16O4	[M-H]-	Azelaic acid	Organic acids	Organic acids	123-99-9	2	714390	642540	657070	618750	739770	651280	642840	706870	724450	C08261	--
pme0122	189.12	126	188.116	C8H16N2O3	[M+H]+	N6-Acetyl-L-lysine	Amino acids and derivatives	Amino acids and derivatives	692-04-6	2	97278	97718	175810	140870	111740	106120	137800	161820	129880	C02727	ko00310,ko01100
mws5041	189.12	86.1	188.116	C8H16N2O3	[M+H]+	L-Glycyl-L-isoleucine*	Amino acids and derivatives	Amino acids and derivatives	19461-38-2	1	318990	334190	302880	294150	375100	307750	370320	396420	373980	--	--
mws0736	189.12	86	188.116	C8H16N2O3	[M+H]+	N-Glycyl-L-leucine*	Amino acids and derivatives	Amino acids and derivatives	869-19-2	1	363940	418140	379160	362900	492350	342960	445030	454530	461020	C02155	--
pme3388	189.13	144	188.127	C7H16N4O2	[M+H]+	Homoarginine	Amino acids and derivatives	Amino acids and derivatives	156-86-5	2	291770	231760	495260	176680	387660	218670	339700	282370	342360	C01924	--
Zmdp000292	189.14	70.07	188.127	C7H16N4O2	[M+H]+	Arginine methyl ester	Amino acids and derivatives	Amino acids and derivatives	-	3	2125400	1178200	4189800	1265500	2852500	1542500	2247600	1798600	1785200	--	--
Zmjp000182	189.13	70.07	188.127	C7H16N4O2	[M+H]+	N-Monomethyl-L-arginine	Amino acids and derivatives	Amino acids and derivatives	17035-90-4	3	1871100	1348800	3631500	1220300	2291800	1364500	2131300	2133200	1807800	C03884	--
Zmzp000145	189.16	84.08	188.152	C9H20N2O2	[M+H]+	Trimethyllysine	Amino acids and derivatives	Amino acids and derivatives	23284-33-5	3	278050	232150	395270	361540	268820	316840	397850	300930	302690	C03793	ko00310,ko01100
pme0075	188.06	128	189.064	C7H11NO5	[M-H]-	N-Acetyl-L-glutamic acid	Amino acids and derivatives	Amino acids and derivatives	1188-37-0	3	30071	58370	98984	57100	37800	37519	51620	53778	53108	C00624	ko00220,ko01100,ko01110,ko01210,ko01230
mws0193	190.12	127	189.111	C7H15N3O3	[M+H]+	L-Homocitrulline	Amino acids and derivatives	Amino acids and derivatives	1190-49-4	2	50637	32355	58144	29842	54895	37910	32591	33700	36943	C02427	--
pme0278	191.1	128	190.095	C7H14N2O4	[M+H]+	2,6-Diaminooimelic acid	Amino acids and derivatives	Amino acids and derivatives	583-93-7	2	995280	1170200	1406600	1569500	1141200	1154400	1167400	1271400	1345400	C00666	ko00300,ko01100,ko01110,ko01230
MWSslk140	192.07	56.05	191.25	C7H13NO3S	[M+H]+	N-Acetyl-L-methionine	Amino acids and derivatives	Amino acids and derivatives	65-82-7	3	4241.8	4771.8	7488.8	3705.7	4330.3	5276.7	5318.5	5138.2	4539	C02712	--
mws0281	191.02	111.01	192.027	C6H8O7	[M-H]-	Citric Acid*	Organic acids	Organic acids	77-92-9	1	4460100	5010600	5465000	4233800	4493400	4157400	5791600	5460100	6234500	C00158	ko00020,ko00250,ko00630,ko01100,ko01110,ko01200,ko01210,ko01230
Zmyn000453	191.02	111.01	192.027	C6H8O7	[M-H]-	Isocitric Acid*	Organic acids	Organic acids	320-77-4	1	94787000	107140000	106430000	111910000	109360000	98565000	94082000	107700000	95403000	C00311	ko00020,ko00630,ko01100,ko01110,ko01200,ko01210,ko01230
mws0277	191.06	85	192.063	C7H12O6	[M-H]-	Quinic Acid	Organic acids	Organic acids	77-95-2	2	1332300	1096000	1419800	1380400	1435100	1452500	1491700	1241000	1294200	C00296	ko00400,ko01100
pme2743	194.08	91	193.074	C10H11NO3	[M+H]+	N-Phenylacetylglycine	Amino acids and derivatives	Amino acids and derivatives	500-98-1	3	8375.5	19675	21953	19470	24422	17340	19611	16837	6450.7	C05598	ko00360
mws1189	193.04	72.8	194.033	C6H10O7	[M-H]-	D-Galacturonic acid*	Organic acids	Organic acids	685-73-4	2	174310	279700	153960	327120	274180	287580	252610	229340	199730	C00333	ko00040,ko00053,ko00520,ko01100,ko02010
pme3705	193.04	73	194.043	C6H10O7	[M-H]-	D-Glucoronic acid*	Others	Saccharides and Alcohols	6556-12-3	2	282590	385720	225820	416370	265170	307790	328150	266260	311030	C00191	ko00040,ko00053,ko00520,ko00562,ko01100
Lmdn003756	193.05	135.05	194.058	C10H10O4	[M-H]-	Methyl caffeate	Organic acids	Organic acids	3843-74-1	3	23538	26550	26765	21333	23442	26024	30399	19843	24089	C10477	--
pme0422	193.06	134	194.058	C10H10O4	[M-H]-	Isoferulic Acid*	Organic acids	Organic acids	537-73-5	1	104020	144630	295540	116520	126290	113280	148550	160100	134220	C10470	--
mws0014	193.05	134.01	194.058	C10H10O4	[M-H]-	Ferulic acid*	Organic acids	Organic acids	537-98-4	1	105270	151100	270920	127240	128820	100970	135230	158990	185870	C01494	ko00940,ko01100,ko01110
mws2104	193.07	99.01	194.079	C7H14O6	[M-H]-	D-Pinitol	Others	Saccharides and Alcohols	10284-63-6	1	57194	59580	43225	71653	71390	70224	64140	69986	65466	C03844	--
MWSslk097	195.06	163.04	194.18	C10H10O4	[M+H]+	Dimethyl phthalate	Organic acids	Organic acids	131-11-3	2	15725	16367	13224	10197	18057	15216	16362	21195	26667	C11233	--
MWS1771	196.1	91.05	195.09	C10H13NO3	[M+H]+	L-Tyrosine methyl ester	Amino acids and derivatives	Amino acids and derivatives	1080-06-4	3	19557	25905	29292	70486	18877	45763	30654	28557	31491	C03404	--
pme0534	195.05	74.9	196.058	C6H12O7	[M-H]-	Gluconic acid	Others	Saccharides and Alcohols	526-95-4	1	3006700	3420200	3086000	3079100	3447200	2506400	3183200	3683200	3524000	C00257	ko00030,ko01100,ko01110,ko01200
MWStz083	197.13	70.07	196.3	C10H16N2O2	[M+H]+	Cyclo(D-Val-L-Pro)	Amino acids and derivatives	Amino acids and derivatives	27483-18-7	3	3644.4	5293.7	4901.8	4540.3	8965.4	3843.6	3688.6	3810.2	3785.4	--	--
pme3827	198.08	152.2	197.069	C9H11NO4	[M+H]+	3,4-Dihydroxy-L-phenylalanine (L-Dopa)	Amino acids and derivatives	Amino acids and derivatives	59-92-7	2	12217	12361	27194	16712	9951.1	4160.7	10931	9570.3	7241.2	C00355	ko00350,ko00950,ko00965,ko01100,ko01110
mws0027	197.05	123	198.053	C9H10O5	[M-H]-	Syringic acid	Organic acids	Organic acids	530-57-4	1	432200	617180	407410	615430	553330	517440	494920	529850	525520	C10833	--
MWSslk155	197.05	137.03	198.17	C9H10O5	[M-H]-	Vanillylmandelic acid	Organic acids	Organic acids	55-10-7	3	3945.6	5057	5306.4	3209.9	6700.5	11748	7154.1	4538.7	4811.9	C05584	ko00350,ko01100
Zmzn000079	199	78.96	200.009	C4H9O7P	[M-H]-	D-Erythrose-4-phosphate	Others	Saccharides and Alcohols	585-18-2	3	10792	7712	14480	10444	12332	12324	11679	8918.3	8353.9	C00279	ko00030,ko00400,ko00710,ko00750,ko00998,ko01100,ko01110,ko01200,ko01230
pmb2640	199.17	199.17	200.178	C12H24O2	[M-H]-	Dodecanoic acid (Lauric acid)	Lipids	Free fatty acids	143-07-7	1	107650	101290	92591	98252	105530	76095	79349	82031	90185	C02679	ko00061,ko01100,ko01110
NK10251888	203.15	70.07	202.143	C8H18N4O2	[M+H]+	NG,NG-Dimethyl-L-arginine	Amino acids and derivatives	Amino acids and derivatives	30315-93-6	3	289530	213770	414040	265880	355550	283290	375250	283740	286360	C03626	--
mws0282	203.08	116.05	204.09	C11H12N2O2	[M-H]-	L-Tryptophan	Amino acids and derivatives	Amino acids and derivatives	73-22-3	1	41885000	39834000	51247000	36040000	44862000	38024000	36613000	36838000	35815000	C00078	ko00260,ko00380,ko00400,ko00901,ko00966,ko00970,ko00998,ko01100,ko01110,ko01210,ko01230
Zmtn001464	204.03	160.04	205.038	C10H7NO4	[M-H]-	4,8-Dihydroxyquinoline-2-carboxylic acid	Organic acids	Organic acids	59-00-7	3	43816	48127	60957	42922	54909	51889	38908	48134	43303	C02470	ko00380
pme1261	206.14	76	205.131	C9H19NO4	[M+H]+	D-Panthenol	Others	Saccharides and Alcohols	81-13-0	2	118470	89396	36966	99779	35693	34239	60868	65732	63997	C05944	ko00770
MWS1877	205.16	133.06	206.167	C14H22O	[M-H]-	4-tert-Octylphenol	Organic acids	Organic acids	140-66-9	1	8145.6	6158.9	7337.5	7370.3	5647.2	2534.3	4365.4	3587.5	2701.8	C14205	--
Zmdp000976	208.06	119.02	207.056	C7H13NO4S	[M+H]+	S-(2-Carboxypropyl)cysteine	Amino acids and derivatives	Amino acids and derivatives	-	2	8400.4	13192	6599.9	7692.3	9264.8	10060	22729	19111	15259	--	--
Zmgn002106	206.08	58.03	207.09	C11H13NO3	[M-H]-	N-Acetyl-L-phenylalanine	Amino acids and derivatives	Amino acids and derivatives	2018-61-3	2	541150	524590	525020	475400	552710	430450	521240	526930	504550	C03519	ko00360,ko01100
MWSslk120	208.1	120.08	207.226	C11H13NO3	[M+H]+	N-Acetyl-DL-phenylalanine	Amino acids and derivatives	Amino acids and derivatives	2901-75-9	3	334110	335610	294080	433700	394770	304030	287960	397360	387970	--	--
pme3443	207.07	192	208.074	C11H12O4	[M-H]-	Sinapinaldehyde	Organic acids	Organic acids	4206-58-0	2	3488.2	2867.2	2995.6	3086.5	4556.1	3103.8	3153.5	3228.5	2021.3	C05610	ko00940,ko01100,ko01110
Zmpn000199	209.03	85.03	210.038	C6H10O8	[M-H]-	D-Galactaric acid	Others	Saccharides and Alcohols	526-99-8	1	1729600	1843800	1993500	1721900	2059000	1822200	1727700	2117000	2021000	C00879	ko00053,ko01100
Zmyn000108	209.03	85.03	210.038	C6H10O8	[M-H]-	D-Saccharic acid	Others	Saccharides and Alcohols	87-73-0	1	1602800	1801700	2073700	1710000	2089500	1835100	1625400	2179300	2024500	C00818	ko00053,ko01100
mws0853	209.08	179	210.089	C11H14O4	[M-H]-	Sinapyl alcohol	Organic acids	Organic acids	537-33-7	2	3557.2	2026.3	2520.8	1910	611.04	3033.2	3422.7	2655.4	2170.6	C02325	ko00940,ko01100,ko01110
pme1654	209.12	59.02	210.126	C12H18O3	[M-H]-	Jasmonic acid	Organic acids	Organic acids	77026-92-7	3	4760.1	4921.7	3741.3	4503.8	4311.1	6697.5	3149.4	3836.5	3298.6	C08491	ko00592,ko01100,ko01110,ko04075
MWStz261	211.14	70.07	210.3	C11H18N2O2	[M+H]+	Cyclo(D-Leu-L-Pro)	Amino acids and derivatives	Amino acids and derivatives	36238-67-2	3	2826	2070.7	3876.9	2963.4	5466.4	3550.4	3283.7	3667.3	3406.2	--	--
MWSmce119	175.11	70.06	210.66	C6H15ClN4O2	[M+H]+	L-Arginine (hydrochloride)	Amino acids and derivatives	Amino acids and derivatives	1119-34-2	1	343750	203340	1083100	166250	488950	221640	325970	309360	376960	--	--
pme0109	212.09	166	211.084	C10H13NO4	[M+H]+	Methyldopa	Amino acids and derivatives	Amino acids and derivatives	555-30-6	3	24962	30544	20180	59041	27035	49814	31372	33735	24094	C07194	--
Zmgn003633	211.13	183.14	212.141	C12H20O3	[M-H]-	12-Oxo-10E-Dodecenoic Acid	Lipids	Free fatty acids	65410-38-0	3	14293	14144	15381	14836	14759	12716	15957	15242	13194	C16309	ko00592,ko01110
pmb2507	213.1	97	214.024	C5H11O7P	[M-H]-	2-Deoxyribose-1-phosphate*	Nucleotides and derivatives	Nucleotides and derivatives	17210-42-3	1	33421	62215	86723	27791	66090	34852	70520	67585	85209	C00672	ko00030,ko00240,ko01100
mws0863	213.02	97	214.024	C5H11O7P	[M-H]-	2-Deoxyribose-5'-phosphate*	Nucleotides and derivatives	Nucleotides and derivatives	102916-66-5	1	20401	30290	18141	14537	26218	27842	15401	18740	17264	C00673	ko00030,ko01100
pme0170	217.13	158	216.122	C8H16N4O3	[M+H]+	N-Acetyl-L-Arginine	Amino acids and derivatives	Amino acids and derivatives	155-84-0	2	29732	29535	34039	28525	33443	22547	17839	32397	40850	--	--
MWS1900	215.13	153.13	216.136	C11H20O4	[M-H]-	Undecanedioic acid	Lipids	Free fatty acids	1852-04-6	3	12746	12200	14588	13312	13328	13692	14451	12872	14377	--	--
pme2566	217.08	199	218.09	C8H14N2O5	[M-H]-	5-L-Glutamyl-L-amino acid	Amino acids and derivatives	Amino acids and derivatives	5875-41-2	3	10061	15552	30773	23386	7697.5	15292	21348	15399	24675	--	--
mws1337	220.12	202.1	219.111	C9H17NO5	[M+H]+	D-Pantothenic Acid	Others	Vitamin	79-83-4	1	3610200	3473900	3836800	3947300	3772600	4236200	3618300	3807200	3751100	C00864	ko00410,ko00770,ko01100,ko01110
pme1228	221.09	204	220.085	C11H12N2O3	[M+H]+	5-Hydroxy-L-tryptophan	Amino acids and derivatives	Amino acids and derivatives	56-69-9	2	15450	17057	22645	14524	25337	19072	20865	22391	17981	C00643	ko00380,ko01100
mws2608	222.1	84.05	221.09	C8H15NO6	[M+H]+	N-Acetyl-D-galactosamine*	Others	Saccharides and Alcohols	1811-31-0	2	29610	25770	51073	49786	43464	45091	51303	24871	29569	C01132	ko00052,ko01100
pme2755	222	144	221.09	C8H15NO6	[M+H]+	N-Acetyl-D-glucosamine	Others	Saccharides and Alcohols	7512-17-6	3	449590	370630	423270	417720	377070	412360	396050	478510	398980	C00140	ko00520,ko01100,ko02010
mws4174	222.1	138	221.09	C8H15NO6	[M+H]+	N-Acetyl-D-mannosamine*	Others	Saccharides and Alcohols	7772-94-3	2	40748	46456	76264	82326	72778	139630	87991	77062	106780	C00645	ko00520,ko01100
MWS4296	223.11	120.08	222.1	C11H14N2O3	[M+H]+	Glycylphenylalanine	Amino acids and derivatives	Amino acids and derivatives	3321-03-7	1	539600	626320	585470	707520	600260	620400	723780	740630	704520	--	--
mws5042	223.11	120.09	222.1	C11H14N2O3	[M+H]+	L-Glycyl-L-phenylalanine	Amino acids and derivatives	Amino acids and derivatives	721-66-4	1	524040	629710	671140	749620	632340	606550	731480	757170	734870	--	--
mws0520	224.09	136	223.084	C11H13NO4	[M+H]+	N-Acetyl-L-tyrosine	Amino acids and derivatives	Amino acids and derivatives	537-55-3	3	4278.4	9759.8	7742	13889	6334	4760	12958	10657	9906.8	--	--
mws4085	223.06	193	224.068	C11H12O5	[M-H]-	Sinapic acid	Organic acids	Organic acids	530-59-6	1	35032	31301	26254	30010	35575	28784	23043	30782	28955	C00482	ko00940,ko01100,ko01110
MWStz170	227.14	86.06	226.3	C11H18N2O3	[M+H]+	Cyclo(L-Leu-trans-4-hydroxy-L-Pro)	Amino acids and derivatives	Amino acids and derivatives	115006-86-5	3	1939.7	2024.9	2640.4	2202.3	2727.4	2514.1	2735	2899.3	2334.2	--	--
pme1194	228.1	112	227.091	C9H13N3O4	[M+H]+	2'-Deoxycytidine	Nucleotides and derivatives	Nucleotides and derivatives	951-77-9	1	15007	5255.7	11506	4888.2	15199	9	13556	14256	15341	C00881	ko00240,ko01100,ko02010
mws0119	227.2	227.2	228.209	C14H28O2	[M-H]-	Myristic Acid	Lipids	Free fatty acids	544-63-8	1	13662000	12927000	13111000	12874000	13327000	11094000	15705000	16295000	16420000	C06424	ko00061,ko01100
MWStz100	229.09	113.04	228.21	C8H12N4O4	[M+H]+	5-Aza-2'-deoxycytidine	Nucleotides and derivatives	Nucleotides and derivatives	2353-33-5	3	3312.4	4493.2	5026.5	4566.8	4372.9	3981.1	8199.8	7639.5	6280.5	--	--
Lmhp001461	229.15	70.07	229.154	C11H20N2O3	[M+H]+	L-Prolyl-L-Leucine	Amino acids and derivatives	Amino acids and derivatives	52899-07-7	3	583930	443000	636780	895170	465680	792550	687190	587760	638360	--	--
mws0474	229.14	211	230.152	C12H22O4	[M-H]-	Dodecanedioic aicd	Lipids	Free fatty acids	693-23-2	2	679.94	1434.7	1004.2	9	9	9	1069.8	474.65	795	C02678	--
Hmlp001371	235.11	120.08	234.1	C12H14N2O3	[M+H]+	Cyclo(Tyr-Ala)	Amino acids and derivatives	Amino acids and derivatives	21754-26-7	3	14189	18906	15658	15810	18132	14288	19516	15838	17205	--	--
pmb0962	235.1	118.3	234.158	C10H22N2O4	[M+H]+	L-Lysine-Butanoic Acid	Amino acids and derivatives	Amino acids and derivatives	80407-71-2	3	39614	63456	38346	88425	60139	67850	56014	81049	67939	--	--
mws4176	237.12	120.09	236.116	C12H16N2O3	[M+H]+	L-Alanyl-L-Phenylalanine	Amino acids and derivatives	Amino acids and derivatives	3061-90-3	1	48734	66953	53107	60101	67737	82592	75906	68559	69667	--	--
mws0221	241.03	152	240.024	C6H12N2O4S2	[M+H]+	L-Cystine	Amino acids and derivatives	Amino acids and derivatives	56-89-3	3	8844.3	8478.9	11062	12556	9853.2	7934	6018.4	10408	11434	C00491	ko00270,ko01100,ko02010
MWS0552	239.2	223.03	240.209	C15H28O2	[M-H]-	cis-1-Pentadecenoic Acid(C15: 1)	Lipids	Free fatty acids	84743-29-3	2	346680	270690	334150	277250	278660	367310	286700	378260	294840	--	--
pme2827	239	223	240.245	C16H32O	[M-H]-	Palmitaldehyde	Lipids	Free fatty acids	629-80-1	1	62269000	65903000	64576000	65493000	62735000	63275000	34528000	37749000	39278000	C00517	ko00071
MWS2910	242.11	126.07	241.106	C10H15N3O4	[M+H]+	5-Methyl-2'-deoxycytidine	Nucleotides and derivatives	Nucleotides and derivatives	838-07-3	3	11536	9632.8	13749	9426.4	14360	11600	7957.4	10511	12250	C03592	--
pme0264	243.1	127	242.09	C10H14N2O5	[M+H]+	Thymidine	Nucleotides and derivatives	Nucleotides and derivatives	50-89-5	1	29124	28189	32386	26074	28834	32018	43059	33762	36107	C00214	ko00240,ko01100
MWS2430	241.22	241.21	242.225	C15H30O2	[M-H]-	13-methylmyristic acid	Lipids	Free fatty acids	2485-71-4	1	184260	181810	173180	169540	168570	152030	157710	185700	153420	--	--
mws0359	241.22	241.22	242.225	C15H30O2	[M-H]-	Pentadecanoic Acid	Lipids	Free fatty acids	1002-84-2	1	387480	313690	333080	340460	368950	312070	388810	395970	346200	C16537	--
pme3732	244.09	112	243.086	C9H13N3O5	[M+H]+	Cytidine	Nucleotides and derivatives	Nucleotides and derivatives	65-46-3	1	195390	260480	280380	208700	238960	338580	300140	225440	282860	C00475	ko00240,ko01100,ko02010
ML10180524	244.09	112.05	243.086	C9H13N3O5	[M+H]+	Cytarabine	Nucleotides and derivatives	Nucleotides and derivatives	147-94-4	1	313010	332630	275350	201780	395520	353190	300600	344640	312750	C02961	--
mws0248	243.06	110	244.07	C9H12N2O6	[M-H]-	Uridine	Nucleotides and derivatives	Nucleotides and derivatives	58-96-8	1	1125000	1067300	765540	692990	737150	579690	997690	770090	964680	C00299	ko00240,ko01100,ko02010
mws0976	243.06	153	244.07	C9H12N2O6	[M-H]-	β-Pseudouridine	Nucleotides and derivatives	Nucleotides and derivatives	1445-07-4	1	90297	84882	72938	51590	44874	57572	60888	62982	78310	C02067	ko00240,ko01100
pme2266	245.1	227	244.088	C10H16N2O3S	[M+H]+	Biotin	Others	Vitamin	58-85-5	2	64518	83010	61975	53356	47859	49982	62346	65095	64279	C00120	ko00780,ko01100,ko02010
MWS5231	243.16	181.16	244.167	C13H24O4	[M-H]-	Tridecanedioic acid	Lipids	Free fatty acids	505-52-2	2	45758	45540	50949	44228	39878	47112	48763	41949	44411	--	--
MWSmce295	245.07	113.03	244.2	C9H12N2O6	[M+H]+	1-beta-D-Arabinofuranosylurac​il	Nucleotides and derivatives	Nucleotides and derivatives	3083-77-0	2	609890	693770	476660	440160	683010	562980	445570	555340	693160	C16908	--
MWStz255	245.13	120.08	244.3	C14H16N2O2	[M+H]+	Cyclo(L-Phe-L-Pro)	Amino acids and derivatives	Amino acids and derivatives	3705-26-8	3	25650	31923	34488	24650	36541	22447	30361	29375	29787	C11847	--
Lmhp002031	245.18	86.1	245.186	C12H24N2O3	[M+H]+	L-Leucyl-L-Leucine	Amino acids and derivatives	Amino acids and derivatives	3303-31-9	3	14491	17168	22177	11154	21699	23613	15474	15139	17582	--	--
pmb2591	245.09	203.2	246.1	C13H14N2O3	[M-H]-	N-Acetyl-L-Tryptophan	Amino acids and derivatives	Amino acids and derivatives	1218-34-4	1	767010	688590	906810	815420	1242300	701040	676800	730220	853710	--	--
mws0124	247.11	130	246.1	C13H14N2O3	[M+H]+	N-(3-Indolylacetyl)-L-alanine	Amino acids and derivatives	Amino acids and derivatives	57105-39-2	2	4112.8	3627.6	3500.7	1636.8	3071.8	2285.1	4637	5443.9	5780.6	--	--
Lmrj002087	247.13	86.09	246.121	C10H18N2O5	[M+H]+	L-Isoleucyl-L-Aspartate	Amino acids and derivatives	Amino acids and derivatives	-	2	145030	147020	183920	143380	159720	141410	140760	131130	153870	--	--
Zmdp001647	247.13	184.1	246.122	C10H18N2O5	[M+H]+	γ-Glutamyl-L-valine	Amino acids and derivatives	Amino acids and derivatives	-	1	87160	97951	102810	106190	101940	42780	97248	86361	92431	--	--
pme2563	249.06	128	250.062	C8H14N2O5S	[M-H]-	γ-Glu-Cys	Amino acids and derivatives	Amino acids and derivatives	636-58-8	2	61399	41295	44743	31404	36130	31985	32487	38687	53412	C00669	ko00480,ko01100
pme3961	252.11	136	251.102	C10H13N5O3	[M+H]+	2'-Deoxyadenosine	Nucleotides and derivatives	Nucleotides and derivatives	958-09-8	2	215430	218650	227700	163010	223540	189320	170840	176060	170870	C00559	ko00230,ko01100,ko02010
pme2776	253.09	137	252.086	C10H12N4O4	[M+H]+	2'-Deoxyinosine	Nucleotides and derivatives	Nucleotides and derivatives	890-38-0	3	18386	12648	15123	11030	12776	12251	9779.9	10818	7600.1	C05512	ko00230,ko01100,ko02010
mws0361	253.22	235.19	254.225	C16H30O2	[M-H]-	Palmitoleic Acid	Lipids	Free fatty acids	373-49-9	1	13798	9493.1	11193	8642.1	9339.1	7335.8	9539.4	10904	9394	C08362	ko00061
Lmcn009122	253.22	235.21	254.225	C16H30O2	[M-H]-	(7Z)-Hexadecenoic acid	Lipids	Free fatty acids	2416-19-5	3	3740	3150.8	2197.4	3118.7	3988.4	1907.9	2304.5	2694.6	3804.2	--	--
pma3101	256.2	124.1	256.082	C11H14NO6+	[M+H]+	Nicotinate D-ribonucleoside	Others	Vitamin	17720-18-2	3	763920	1750400	928060	1600900	824550	1870300	1509400	933770	1554200	C05841	ko00760,ko01100
mws1488	255.23	237.22	256.24	C16H32O2	[M-H]-	Palmitic acid	Lipids	Free fatty acids	57-10-3	1	76975	97649	82983	104640	98373	86862	78525	74296	79927	C00249	ko00061,ko00062,ko00071,ko00073,ko01040,ko01100,ko01212
mws0120	258.11	104.11	257.103	C8H20NO6P	[M+H]+	Choline Alfoscerate	Lipids	PC	28319-77-9	1	10873000	8898500	13879000	9098900	16294000	16083000	11564000	12432000	13299000	C00670	ko00564,ko00565
pme1187	257.08	124	258.085	C10H14N2O6	[M-H]-	5-Methyluridine	Nucleotides and derivatives	Nucleotides and derivatives	1463-10-1	1	32382	25658	25365	21382	28873	22328	34090	35187	27212	--	--
MWSslk133	257.18	195.18	258.35	C14H26O4	[M-H]-	Tetradecanedioic acid	Lipids	Free fatty acids	821-38-5	3	9036.8	9967	9778.6	9365.6	9982.6	11384	8622.5	10152	10546	--	--
Zmyn000110	258.04	78.96	259.046	C6H14NO8P	[M-H]-	D-Glucosamine 1-phosphate	Others	Saccharides and Alcohols	2152-75-2	3	16742	15952	14393	15535	21134	23113	11901	13543	10155	C06156	ko00520,ko01100
mws1090	259.02	97	260.03	C6H13O9P	[M-H]-	Glucose-1-phosphate*	Others	Saccharides and Alcohols	59-56-3	1	3508.5	11805	10896	17036	12570	15427	9306.1	18322	15200	C00103	ko00010,ko00040,ko00052,ko00500,ko00520,ko00523,ko00561,ko01100,ko01110
pme3313	259	97	260.03	C6H13O9P	[M-H]-	D-Fructose 6-phosphate*	Others	Saccharides and Alcohols	643-13-0	1	64344	63683	47794	35656	33286	30123	28232	39680	73250	C00085	ko00052,ko00500,ko00710,ko01100,ko01110,ko01200
mws0866	259.02	97	260.03	C6H13O9P	[M-H]-	D-Glucose 6-phosphate*	Others	Saccharides and Alcohols	56-73-5	1	13264	15968	12631	16105	11905	14043	8584.8	14704	16359	C00092	ko00500,ko00562,ko00998,ko01100,ko01110
Zmdp002216	261.14	86.1	260.137	C11H20N2O5	[M+H]+	L-γ-Glutamyl-L-leucine	Amino acids and derivatives	Amino acids and derivatives	2566-39-4	1	2409900	3177400	2522100	3765400	2486300	2175800	2364000	2468200	2502200	--	--
MWStz211	261.12	120.08	260.3	C14H16N2O3	[M+H]+	Cyclo(L-Phe-trans-4-hydroxy-L-Pro)	Amino acids and derivatives	Amino acids and derivatives	118477-06-8	3	14753	14370	13649	13181	16101	14217	13906	17842	14860	--	--
MWS4309	262.12	188.07	261.111	C13H15N3O3	[M+H]+	Glycyl-tryptophan	Amino acids and derivatives	Amino acids and derivatives	2390-74-1	1	885770	919470	1100600	1231000	1148800	750860	995660	1003900	987060	--	--
Zmpn000095	261.04	78.96	262.045	C6H15O9P	[M-H]-	Sorbitol-6-phosphate	Others	Saccharides and Alcohols	20479-58-7	3	1021	4681.8	3589.8	5146.2	6145.2	7231.6	5669.8	6661.3	4611	C01096	ko00051,ko01100
Zmdp000446	265.09	119.02	264.078	C9H16N2O5S	[M+H]+	γ-L-Glutamyl-S-methyl-L-cysteine	Amino acids and derivatives	Amino acids and derivatives	-	3	22913	25418	23017	31579	36801	24905	21784	40420	24305	--	--
Lmtn004049	263.13	204.12	264.136	C15H20O4	[M-H]-	Abscisic acid	Organic acids	Organic acids	21293-29-8	3	13242	16873	17374	37749	19740	74725	26315	24377	24975	C06082	ko00906,ko01100,ko01110,ko04075
Lmhp002001	265.15	72.08	264.147	C14H20N2O3	[M+H]+	L-Valyl-L-Phenylalanine	Amino acids and derivatives	Amino acids and derivatives	3918-92-1	3	79613	93928	99849	134280	116380	154570	114530	122270	124530	--	--
pme1184	268.1	152	267.097	C10H13N5O4	[M+H]+	2'-Deoxyguanosine	Nucleotides and derivatives	Nucleotides and derivatives	961-07-9	1	27483	21628	31701	34777	41252	40042	31644	32707	32535	C00330	ko00230,ko01100,ko02010
pme0230	268.1	136.06	267.097	C10H13N5O4	[M+H]+	Adenosine	Nucleotides and derivatives	Nucleotides and derivatives	58-61-7	1	3608100	4034100	3321800	2837600	4020600	2922600	3415600	3357600	3418500	C00212	ko00230,ko01100,ko02010
pme2890	269.06	136	268.055	C8H16N2O4S2	[M+H]+	L-Homocystine	Amino acids and derivatives	Amino acids and derivatives	626-72-2	3	210010	260150	119840	214840	233770	118370	221040	105060	182460	C01817	ko00270
pme1119	269.09	137	268.081	C10H12N4O5	[M+H]+	Inosine	Nucleotides and derivatives	Nucleotides and derivatives	58-63-9	3	190890	302620	150570	212470	170100	77810	259650	97417	167420	C00294	ko00230,ko01100,ko02010
mws1060	267.07	135	268.081	C10H12N4O5	[M-H]-	9-(Arabinosyl)hypoxanthine	Nucleotides and derivatives	Nucleotides and derivatives	7013-16-3	1	119650	125040	114000	70241	104480	51301	115870	124890	110990	--	--
mws0383	267.23	267.23	268.24	C17H32O2	[M-H]-	10-Heptadecenoic Acid	Lipids	Free fatty acids	29743-97-3	1	551700	422980	408720	501920	487090	440360	435670	493210	466130	--	--
pmp001257	272.22	254.21	271.215	C15H29NO3	[M+H]+	Tridecanoylglycine	Amino acids and derivatives	Amino acids and derivatives	-	2	5417.7	6349.2	5911.7	4539.4	6084.3	6191.1	5535.4	5994.1	5003.8	--	--
pme3472	271.09	107.6	272.09	C12H16O7	[M-H]-	Arbutin	Organic acids	Organic acids	497-76-7	3	6894.8	9630.6	5014	7654.3	5852.8	9383.3	7408.8	7329.9	5834.2	C06186	ko00010
Lmmn003323	271.23	225.22	272.235	C16H32O3	[M-H]-	2-Hydroxyhexadecanoic acid	Organic acids	Organic acids	764-67-0	2	1465700	1400200	1037300	987450	1761600	831200	1186900	1256900	1199500	--	--
pmp001264	274.27	256.27	273.267	C16H35NO2	[M+H]+	Hexadecylsphingosine	Lipids	Sphingolipids	-	1	7065600	7121300	6903400	8187000	6800400	7409000	7082500	6945900	4507100	--	--
MWSmce356	275.07	114.02	274.25	C5H14N4O7S	[M+H]+	L-Canavanine sulfate	Amino acids and derivatives	Amino acids and derivatives	2219-31-0	3	92197	82379	167130	87404	108950	96951	128580	163670	139340	--	--
Lmrj002793	277.12	120.08	276.112	C14H16N2O4	[M+H]+	Cyclo(Phe-Glu)	Amino acids and derivatives	Amino acids and derivatives	-	2	167250	197770	213690	286350	212710	209610	252460	228000	233740	--	--
pme1712	275	257	276.132	C11H20N2O6	[M-H]-	L-Saccharopine	Amino acids and derivatives	Amino acids and derivatives	997-68-2	3	7582.2	8630	11468	13685	11128	4374.1	11648	12055	7798.5	C00449	ko00300,ko00310,ko01100,ko01110,ko01230
pmb1574	277.2	93	276.209	C18H28O2	[M+H]+	9,12-Octadecadien-6-Ynoic Acid	Lipids	Free fatty acids	61481-29-6	3	18901	16220	10697	7301.9	17671	6959.3	15041	14106	11704	--	--
Zmdp001663	279.1	133.03	278.094	C10H18N2O5S	[M+H]+	γ-glutamylmethionine	Amino acids and derivatives	Amino acids and derivatives	17663-87-5	3	27046	19845	18786	17376	18417	28207	23983	21340	18651	--	--
Lmbn005923	277.22	59.01	278.225	C18H30O2	[M-H]-	Crepenynic acid	Lipids	Free fatty acids	2277-31-8	1	177280	174410	163630	151360	153390	129020	169960	172600	150010	C07289	ko00591
mws0366	277.22	277.22	278.225	C18H30O2	[M-H]-	γ-Linolenic Acid*	Lipids	Free fatty acids	506-26-3	1	9093100	9660100	8198000	8098700	9702000	7842100	8816300	8887900	8201300	C06426	ko00591,ko01040,ko01100
pmb1650	279.2	149.4	278.225	C18H30O2	[M+H]+	Octadeca-11E,13E,15Z-trienoic acid	Lipids	Free fatty acids	25575-00-2	1	19710000	15958000	14584000	16213000	15217000	12792000	12821000	11753000	14062000	--	--
pmb0889	279.23	95.1	278.225	C18H30O2	[M+H]+	Punicic acid (9Z,11E,13Z-octadecatrienoic acid)	Lipids	Free fatty acids	544-72-9	1	1083600	991180	792110	573890	1055700	686740	981190	923500	953960	C08364	--
mws0367	277.22	277.22	278.225	C18H30O2	[M-H]-	α-Linolenic Acid*	Lipids	Free fatty acids	463-40-1	1	9319100	9816800	8379400	8400600	9446400	8260800	8356000	9421200	9207100	C06427	ko00592,ko01040,ko01100,ko01110
mws0629	281.11	166	280.106	C13H16N2O5	[M+H]+	L-Aspartyl-L-Phenylalanine	Amino acids and derivatives	Amino acids and derivatives	13433-09-5	1	161670	142450	163390	154450	178760	158910	185460	178500	164090	--	--
Lmbn006152	279.23	59.01	280.24	C18H32O2	[M-H]-	(9Z,11E)-Octadecadienoic acid	Lipids	Free fatty acids	2540-56-9	3	54256	59503	42143	42674	53656	43666	48785	54754	53526	C04056	ko00591
mws1491	279.23	279.23	280.24	C18H32O2	[M-H]-	Linoleic acid	Lipids	Free fatty acids	60-33-3	1	34483000	35351000	28201000	29978000	34233000	27302000	32393000	32530000	34321000	C01595	ko00591,ko01040,ko01100
MWS4354	282.12	150.08	281.112	C11H15N5O4	[M+H]+	N6-methyladenosine	Nucleotides and derivatives	Nucleotides and derivatives	1867-73-8	3	21838	36844	19342	13535	26446	27264	25785	21631	24545	--	--
Hmhp001812	282.12	136.06	281.112	C11H15N5O4	[M+H]+	2'-O-Methyladenosine	Nucleotides and derivatives	Nucleotides and derivatives	2140-79-6	1	155140	193420	178890	189430	109100	242140	168790	195140	186660	--	--
YC512118	282.28	247.24	281.272	C18H35NO	[M+H]+	Oleamide (9-Octadecenamide)	Lipids	Free fatty acids	301-02-0	1	5788.1	5081.2	3219.4	3427.8	2342.6	4294.3	3731.2	3169.6	4223.7	C19670	--
mws2623	281.25	281.25	282.256	C18H34O2	[M-H]-	11-Octadecanoic acid(Vaccenic acid)	Lipids	Free fatty acids	506-17-2	1	11216000	13346000	9927900	11245000	13094000	10503000	12280000	13625000	12531000	C21944	--
pme1178	284.1	152	283.092	C10H13N5O5	[M+H]+	Guanosine	Nucleotides and derivatives	Nucleotides and derivatives	118-00-3	1	6333300	7633800	7092100	6650400	6256200	6566600	7031200	6549400	6601000	C00387	ko00230,ko01100,ko02010
mws0668	283.07	151	284.076	C10H12N4O6	[M-H]-	Xanthosine	Nucleotides and derivatives	Nucleotides and derivatives	146-80-5	1	9213200	10809000	8414400	8962700	8326300	8831300	9930700	9527000	9625300	C01762	ko00230,ko00232,ko01100,ko01110,ko02010
Zmyn005026	283.26	283.26	284.272	C18H36O2	[M-H]-	16-Methylheptadecanoic acid	Lipids	Free fatty acids	2724-58-5	2	80947000	106980000	104900000	103460000	105470000	106050000	44038000	45775000	43544000	C20356	--
mws1489	283.26	283.26	284.272	C18H36O2	[M-H]-	Stearic Acid	Lipids	Free fatty acids	57-11-4	1	78663000	102300000	105150000	98007000	103400000	101850000	42075000	42244000	41683000	C01530	ko00061,ko01040
Zmyn005252	285.24	239.24	286.251	C17H34O3	[M-H]-	3-Hydroxy-palmitic acid methyl ester	Lipids	Free fatty acids	51883-36-4	3	36949	41118	34682	43264	43716	36810	24758	24409	20506	C11849	--
pme3511	287.05	243	288.059	C10H12N2O8	[M-H]-	Orotidine	Others	Vitamin	314-50-1	3	35222	42316	31731	44741	38303	42741	52705	42377	60126	--	--
Lmyn007883	287.22	287.22	288.23	C16H32O4	[M-H]-	9,16-Dihydroxypalmitic acid	Lipids	Free fatty acids	38076-49-2	3	29318	24700	24138	19372	24388	23874	21676	23908	22648	--	--
pmb3081	289	97	290.004	C6H11PO11	[M-H]-	Glucarate O-Phosphoric acid	Others	Saccharides and Alcohols	-	2	15609000	15837000	14385000	9371200	13531000	11069000	13827000	11363000	12991000	--	--
pmb2657	289.1	97.1	290.123	C10H18N4O6	[M-H]-	Argininosuccinic acid	Organic acids	Organic acids	2387-71-5	3	904730	643290	812760	585670	747530	556350	799030	718100	711250	C03406	ko00220,ko00250,ko01100,ko01110,ko01230
pmb0885	291	190.9	290.188	C18H26O3	[M+H]+	4-Oxo-9Z,11Z,13E,15E-Octadecatetraenoic Acid	Lipids	Free fatty acids	-	3	5815	4698.6	5825.7	4611.1	7594.5	5218.7	5409.8	6911.9	6622.4	--	--
pmf0314	289.25	157	290.261	C20H34O	[M-H]-	(+)-cis-Abienol	Others	Saccharides and Alcohols	17990-16-8	3	11948	14466	12749	14096	13932	11995	13219	13381	12863	--	--
Zmyn004548	291.2	235.17	292.204	C18H28O3	[M-H]-	12-Oxo-phytodienoic acid	Lipids	Free fatty acids	85551-10-6	3	1736.3	1256	2233.2	1907.4	1900.8	2301	1515.2	1260	1625.2	C01226	ko00592,ko01100,ko01110
MWSmce689	293.25	95.09	292.46	C19H32O2	[M+H]+	Methyl linolenate	Organic acids	Organic acids	301-00-8	3	37194	34720	33038	24827	36237	29360	43586	35917	40933	--	--
Zmdn001564	293.11	164.07	294.122	C14H18N2O5	[M-H]-	γ-Glutamylphenylalanine	Amino acids and derivatives	Amino acids and derivatives	7432-24-8	1	2039800	2181700	2289500	1986200	1901800	1926900	1999900	1893000	1945900	--	--
Zmyn004732	293.21	185.12	294.219	C18H30O3	[M-H]-	2R-hydroxy-9Z,12Z,15Z-octadecatrienoic acid	Lipids	Free fatty acids	-	3	11033	14154	12994	9362.7	12651	7353.2	13894	11651	11967	C16342	ko00592
Lmbn005443	293.21	235.17	294.219	C18H30O3	[M-H]-	13-KODE; (9Z,11E)-13-Oxooctadeca-9,11-dienoic acid	Lipids	Free fatty acids	54739-30-9	3	13362	11844	12257	13175	13076	11502	11617	15320	14741	C14765	ko00591
Zmyn004676	293.21	113.1	294.219	C18H30O3	[M-H]-	17-Hydroxylinolenic acid	Lipids	Free fatty acids	-	3	142490	147280	128380	83704	164670	91599	123600	122880	116880	C16346	ko00592
pmb2786	293.21	235.17	294.219	C18H30O3	[M-H]-	9-Hydroxy-10,12,15-octadecatrienoic acid	Lipids	Free fatty acids	89886-42-0	2	8632.1	10902	10451	11511	13352	9047.3	9081.8	11893	8710.3	C16326	ko00592
pmb2787	293.21	275.1	294.219	C18H30O3	[M-H]-	9-Oxo-10E,12Z-octadecadienoic acid	Lipids	Free fatty acids	54232-59-6	3	13745	9047.1	10122	11607	13531	9135	12117	13698	12151	C14766	ko00591
Lmcn009539	293.25	293.25	294.256	C19H34O2	[M-H]-	E,E,Z-1,3,12-Nonadecatriene-5,14-diol	Lipids	Free fatty acids	-	2	20755	20725	20331	19231	25662	18068	19467	19636	19966	--	--
Lmqp000329	296.07	104.11	295.056	C8H14N3O7P	[M+H]+	5-Aminoimidazole ribonucleotide	Nucleotides and derivatives	Nucleotides and derivatives	25635-88-5	1	4465400	4230500	6008400	3545900	6352600	5527300	5126000	4498200	4845100	--	--
Hmqp005455	297.24	81.07	296.234	C18H32O3	[M+H]+	15(R)-Hydroxylinoleic Acid	Lipids	Free fatty acids	177931-23-6	3	47414	44197	45082	34890	58123	51431	48739	46997	40166	--	--
Hmqp005411	297.24	81.07	296.234	C18H32O3	[M+H]+	9-Oxo-12Z-Octadecenoic acid	Lipids	Free fatty acids	112543-32-5	3	46900	57126	47215	34756	58825	50936	49818	41696	43728	--	--
pmb2799	295.23	195.2	296.235	C18H32O3	[M-H]-	12,13-Epoxy-9-Octadecenoic Acid	Lipids	Free fatty acids	6799-85-5	1	24890	24451	29467	23472	58631	32108	28709	25170	27360	C14826	ko00591,ko01100
Rfmb091	295.23	195.14	296.235	C18H32O3	[M-H]-	9S-Hydroxy-10E,12Z-octadecadienoic acid	Lipids	Free fatty acids	15514-85-9	1	654180	596510	533640	388890	693130	416370	568130	551030	540240	C14767	ko00591
Lmbn005662	295.23	171.1	296.235	C18H32O3	[M-H]-	9(10)-EpOME;(9R,10S)-(12Z)-9,10-Epoxyoctadecenoic acid	Lipids	Free fatty acids	16833-56-0	1	72629	72896	85260	68803	83418	87769	81563	81019	72279	C14825	ko00591,ko01100
Lmbn005369	295.23	195.14	296.235	C18H32O3	[M-H]-	13(S)-HODE;13(S)-Hydroxyoctadeca-9Z,11E-dienoic acid	Lipids	Free fatty acids	10219-69-9	1	646610	590480	548100	395700	700930	422130	560410	553940	526530	C14762	ko00591
pme1474	298.1	136	297.09	C11H15N5O3S	[M+H]+	5'-Deoxy-5'-(methylthio)adenosine	Nucleotides and derivatives	Nucleotides and derivatives	2457-80-9	1	1328400	1228100	2484500	1180000	1615100	1151600	1464900	1474800	1508700	C00170	ko00270,ko00908,ko01100
pmb0197	298.1	166.3	297.107	C11H15N5O5	[M+H]+	N7-Methylguanosine	Nucleotides and derivatives	Nucleotides and derivatives	20244-86-4	3	24500	17140	15491	16966	20875	29223	26942	33100	31300	C20674	--
pmf0297	297.32	183.1	298.324	C20H42O	[M-H]-	1-Eicosanol	Lipids	Free fatty acids	629-96-9	3	458740	506910	388900	354010	382560	333770	455940	452330	419850	--	--
mws0724	298.08	208	299.087	C10H13N5O6	[M-H]-	8-Hydroxyguanosine	Nucleotides and derivatives	Nucleotides and derivatives	3868-31-3	2	85747	124240	122110	59914	55746	50422	94075	73760	88186	--	--
MWS4295	299.26	253.25	300.266	C18H36O3	[M-H]-	DL-2-hydroxystearic acid	Lipids	Free fatty acids	629-22-1	3	96917	93055	62492	78201	114330	68253	75074	80938	76705	--	--
Zmyn005384	299.26	253.26	300.266	C18H36O3	[M-H]-	2R-Hydroxyoctadecanoic Acid	Lipids	Free fatty acids	26633-48-7	3	94456	91649	59809	76548	111020	68966	72362	77939	72080	C03042	--
Lmqn008288	299.26	299.26	300.267	C18H36O3	[M-H]-	3-Hydroxyoctadecanoic Acid	Lipids	Free fatty acids	45261-96-9	3	303350	306280	311790	283540	297450	281080	309630	291130	297890	--	--
pmb3079	300.05	96.9	301.056	C8H16NO9P	[M-H]-	N-Acetyl-D-glucosamine-1-phosphate	Others	Saccharides and Alcohols	6866-69-9	2	38685	51703	39640	55200	34299	53439	46702	51393	49168	C04256	--
MWSmce549	303.25	57.07	302.45	C17H34O4	[M+H]+	1-Monomyristin	Lipids	Free fatty acids	589-68-4	3	1483900	1245200	1192700	962840	1064600	1401800	1066900	952130	888880	--	--
mws1375	304.15	185.09	303.143	C12H21N3O6	[M+H]+	Nicotianamine	Amino acids and derivatives	Amino acids and derivatives	34441-14-0	1	6234600	6158200	5567000	6119800	5999300	6199700	5425600	7287200	6577100	C05324	--
Lmbn006210	305.25	59.01	306.256	C20H34O2	[M-H]-	Dihomo-gamma-linolenic acid; (8Z,11Z,14Z)-Icosatrienoic acid	Lipids	Free fatty acids	1783-84-2	3	14576	10324	6597.9	12265	6896.7	11121	9156	9827	9767.6	C03242	ko00591,ko01040,ko01100
pmn001610	307.26	307.3	308.272	C20H36O2	[M-H]-	Eicosadienoic acid	Lipids	Free fatty acids	5598-38-9	1	154240	206020	214770	191740	169060	170960	204280	193120	184650	C16525	ko01040
pmb2791	309.21	209.1	310.1	C18H30O4	[M-H]-	9-Hydroperoxy-10E,12,15Z-octadecatrienoic acid	Lipids	Free fatty acids	111004-08-1	3	28623	31141	26360	30592	25663	22681	13455	14948	14177	C16321	ko00592,ko01110
Zmdp001857	311.12	165.05	310.116	C14H18N2O6	[M+H]+	γ-Glutamyltyrosine	Amino acids and derivatives	Amino acids and derivatives	7432-23-7	1	1698500	1639700	1719000	1696100	1704700	1503200	1558800	1600500	1366500	--	--
Zmyn004449	309.21	171.1	310.214	C18H30O4	[M-H]-	9-Hydroxy-12-oxo-10(E),15(Z)-octadecadienoic acid	Lipids	Free fatty acids	-	3	1635.4	780.46	212.59	706.83	907.63	1130	809.34	1076.1	864.39	C21923	ko00592,ko01110
pmn001606	309.28	309.28	310.287	C20H38O2	[M-H]-	Eicosenoic acid	Lipids	Free fatty acids	26764-41-0	2	1005600	857720	900050	786550	810720	938260	124440	101270	121320	C16526	ko01040
Lmcp002302	312.13	180.09	311.123	C12H17N5O5	[M+H]+	N6-(2-Hydroxyethyl)adenosine	Nucleotides and derivatives	Nucleotides and derivatives	4338-48-1	3	20003	30646	31349	26756	30596	28369	39875	36623	34160	--	--
pme3967	312.13	180	311.123	C12H17N5O5	[M+H]+	2-(Dimethylamino)guanosine	Nucleotides and derivatives	Nucleotides and derivatives	2140-67-2	1	27368	34954	33452	33692	25940	31851	34933	35720	39143	--	--
mws0636	313.15	166	312.147	C18H20N2O3	[M+H]+	L-Phenylalanyl-L-phenylalanine	Amino acids and derivatives	Amino acids and derivatives	2577-40-4	2	10352	9323.4	11778	9964.5	10947	9016.9	7653.9	8487.5	7830.4	--	--
Lmbn005287	311.22	249.22	312.23	C18H32O4	[M-H]-	7S,8S-DiHODE; (9Z,12Z)-(7S,8S)-Dihydroxyoctadeca-9,12-dienoic acid	Lipids	Free fatty acids	143288-65-7	3	6932	9124.1	6860.7	4118.2	8851.2	5445.1	5751.1	6158.9	5070.2	C07354	ko00591
Rfmb087	311.22	293.21	312.23	C18H32O4	[M-H]-	9-Hydroxy-13-oxo-10-octadecenoic Acid	Lipids	Free fatty acids	-	3	10995	8784.1	9278.4	13161	13072	11923	12426	11684	12441	--	--
pmb2804	311.1	171.3	312.23	C18H32O4	[M-H]-	13S-Hydroperoxy-9Z,11E-octadecadienoic acid	Lipids	Free fatty acids	33964-75-9	3	6178.7	5342.7	6068.9	6398.8	8754.7	6715.9	7626.4	7264	5896.3	C04717	ko00591,ko01100
pmn001689	311.22	223.17	312.23	C18H32O4	[M-H]-	9-Hydroxy-12-oxo-15(Z)-octadecenoic acid	Lipids	Free fatty acids	-	1	50334	46560	47433	56229	60993	41766	60333	61879	68387	C21924	ko00592,ko01110
pmf0397	311.3	183.1	312.303	C20H40O2	[M-H]-	Arachidic acid	Lipids	Free fatty acids	506-30-9	3	59182	35346	63442	36399	49982	36635	44831	27452	17241	C06425	ko01040
Lmbn005487	313.24	251.24	314.246	C18H34O4	[M-H]-	12,13-DHOME; (9Z)-12,13-Dihydroxyoctadec-9-enoic acid	Lipids	Free fatty acids	263399-35-5	1	31994	33955	34199	31191	37089	28014	32998	35482	29485	C14829	ko00591
Lmbn007891	313.24	183.14	314.246	C18H34O4	[M-H]-	Hydroxy ricinoleic acid	Lipids	Free fatty acids	-	1	72701	79700	72580	67771	98603	69756	89972	84172	80439	--	--
MWSmce539	315.25	185.12	314.47	C18H34O4	[M+H]+	Dibutyl sebacate	Lipids	Free fatty acids	109-43-3	3	10309	9845.7	8832.9	7512.3	7797.5	8097.3	11368	8384.2	8005.4	--	--
pmb0751	321.1	147.3	320.09	C16H16O7	[M+H]+	Trans-5-O-(p-Coumaroyl)shikimate	Organic acids	Organic acids	-	3	4447.2	2782.6	1358.7	2559.8	3041.8	2055.4	3793.2	2026.7	2954.6	C02947	ko00940,ko00941,ko00945,ko01100,ko01110
mws0582	322.11	130	321.099	C11H19N3O6S	[M+H]+	S-(Methyl)glutathione	Amino acids and derivatives	Amino acids and derivatives	2922-56-7	3	9051400	9255500	10580000	11188000	8780100	10112000	9408700	10662000	8899100	C11347	--
pme3188	323.03	211	324.036	C9H13N2O9P	[M-H]-	Uridine 5'-monophosphate	Nucleotides and derivatives	Nucleotides and derivatives	58-97-9	1	139530	109410	119960	84186	85656	90115	119970	110500	133290	C00105	ko00240,ko01100
Hmqp006023	326.27	309.27	324.266	C20H36O3	[M+H]+	Ethyl 9-Hydroxy-10,12-octadecadienoic acid	Lipids	Free fatty acids	-	3	11612	11845	10513	4835.7	12996	9604.1	14458	9762.9	11781	--	--
Zmhn002301	325.09	163.04	326.1	C15H18O8	[M-H]-	p-Coumaric acid-4-O-glucoside	Organic acids	Organic acids	117405-48-8	1	258680	201980	229640	243560	271120	228820	219460	222130	225120	C06739	--
Lmqn000351	325.11	59.01	326.121	C12H22O10	[M-H]-	Rutinose	Others	Saccharides and Alcohols	90-74-4	3	2710.2	5279	3276.2	5244.2	2819.8	9	8340.5	5222	3599	C08247	--
pmn001691	327.22	291.2	328.225	C18H32O5	[M-H]-	9,12,13-Trihydroxy-10,15-octadecadienoic acid	Lipids	Free fatty acids	-	1	24957	21936	34836	18467	28671	20847	26752	23650	24686	--	--
mws0884	328.05	134.2	329.053	C10H12N5O6P	[M-H]-	Cyclic 3',5'-Adenylic acid	Nucleotides and derivatives	Nucleotides and derivatives	60-92-4	1	282920	307650	260490	199290	316130	233490	275820	297550	268890	C00575	ko00230,ko01100
Lmtn002565	329.11	167.03	330.095	C14H18O9	[M-H]-	1-O-Vanilloyl-D-Glucose	Organic acids	Organic acids	-	1	2004300	1607700	1519000	1852900	1392700	1891800	1526900	1564800	1504400	C20470	--
pmn001694	329.23	229.15	330.241	C18H34O5	[M-H]-	9,10,13-Trihydroxy-11-Octadecenoic Acid	Lipids	Free fatty acids	29907-57-1	1	80233	90612	79503	67673	99850	68177	100800	104890	91779	C14835	ko00591
Lmbn004240	329.23	199.13	330.241	C18H34O5	[M-H]-	9,10-Dihydroxy-12,13-epoxyoctadecanoic acid	Lipids	Free fatty acids	-	2	2688.9	3468.4	3588.3	2187.6	4236.8	2808.4	3232.9	3025.4	2763.8	C14837	ko00591
pmp001284	331.28	313.27	330.277	C19H38O4	[M+H]+	Monopalmitin	Lipids	Glycerol ester	542-44-9	1	815370	788230	613120	670640	568310	651260	675650	537710	536450	--	--
pme3184	332.08	136	331.068	C10H14N5O6P	[M+H]+	2'-Deoxyadenosine-5'-monophosphate	Nucleotides and derivatives	Nucleotides and derivatives	653-63-4	1	234820	205400	252510	223690	201530	260320	275870	235190	193630	C00360	ko00230,ko01100
pmb0789	332.13	152.07	331.127	C14H21NO8	[M+H]+	Pyridoxine-5'-O-glucoside	Others	Vitamin	-	2	692930	754870	734600	827040	842090	831470	685320	808200	715230	C03996	--
pmc0066	333.05	137.05	332.052	C10H13N4O7P	[M+H]+	2'-Deoxyinosine-5'-monophosphate	Nucleotides and derivatives	Nucleotides and derivatives	3393-18-8	1	7320600	7500700	5048000	7620900	7902100	8180300	8598700	9765700	9380200	C06196	ko00230
MWS2426	332.13	203.08	333.132	C16H19N3O5	[M-H]-	Tryptophan glutamic acid	Amino acids and derivatives	Amino acids and derivatives	36099-95-3	2	21843	26858	61688	21594	26690	23853	24466	28268	30359	--	--
pmb2636	335.1	253.1	336.23	C20H32O4	[M-H]-	8,15-Dihydroxy-5,9,11,13-eicosatetraenoic acid	Lipids	Free fatty acids	77667-08-4	3	36746	34021	32981	35627	30820	30287	41734	29674	31037	--	--
pmb3074	337.09	191.05	338.1	C16H18O8	[M-H]-	5-O-p-Coumaroylquinic acid*	Organic acids	Organic acids	1899-30-5	2	10215	6560.1	7806.3	8308.4	6966.1	3004	13558	16660	10843	C12208	ko00940,ko00941,ko00945,ko01110
pma6460	337.09	163.04	338.1	C16H18O8	[M-H]-	4-O-p-Coumaroylquinic acid*	Organic acids	Organic acids	32451-86-8	2	8051.5	6553.7	5822.4	7142.9	3766.6	5538.6	10731	5430.9	6337.3	C10441	--
Lmyn011997	337.31	337.31	338.318	C22H42O2	[M-H]-	Erucic acid	Lipids	Free fatty acids	112-86-7	3	59593	158440	202660	222920	198570	160930	94914	153680	175890	C08316	ko01040
Zmyn000083	338.99	78.96	339.996	C6H14O12P2	[M-H]-	D-Glucose 1,6-bisphosphate*	Others	Saccharides and Alcohols	10139-18-1	3	17413	28604	23732	21530	30093	40592	18330	25064	28841	C01231	ko00500,ko01100
pme3311	339	97	339.996	C6H14O12P2	[M-H]-	D-Fructose-1,6-biphosphate*	Others	Saccharides and Alcohols	488-69-7	3	8543.1	14438	12156	8025.7	14438	16956	7445.4	10963	17873	C00354	ko00400,ko00710,ko01100,ko01110,ko01200
pma0149	341.08	207.07	340.079	C15H16O9	[M+H]+	Sinapoyl malate	Organic acids	Organic acids	92344-58-6	3	4180.2	5394.3	7195.1	5590.6	6835.4	8984.4	7171.1	7440	7042.4	C02887	ko00940
pmf0400	339.33	183.2	340.334	C22H44O2	[M-H]-	Docosanoic acid (Behenic acid)	Lipids	Free fatty acids	112-85-6	3	118290	262650	145390	93557	168390	126980	201560	198320	119110	C08281	ko00073,ko01040
Zmjn000425	341.11	89.02	342.116	C12H22O11	[M-H]-	D-Lactulose*	Others	Saccharides and Alcohols	4618-18-2	1	10033000	11440000	9522900	8915300	9749500	13099000	9733800	10076000	9345800	C07064	--
MA10039641	341.11	89.02	342.116	C12H22O11	[M-H]-	Lactobiose*	Others	Saccharides and Alcohols	63-42-3	1	11638000	9888500	8991400	9355900	10150000	11419000	8928300	9420700	12879000	C00243	ko00052,ko01100,ko02010
mws5038	341.11	89.02	342.116	C12H22O11	[M-H]-	Isomaltulose*	Others	Saccharides and Alcohols	13718-94-0	1	11519000	12684000	12328000	12864000	19380000	14467000	21971000	11485000	15546000	C01742	--
pme0519	341.11	119.03	342.116	C12H22O11	[M-H]-	D-Sucrose*	Others	Saccharides and Alcohols	57-50-1	1	8991400	7098400	8828800	10282000	12604000	9299700	9848300	8000500	7588000	C00089	ko00052,ko00500,ko01100,ko01110,ko02010
mws0264	341.11	119	342.116	C12H22O11	[M-H]-	D-Trehalose*	Others	Saccharides and Alcohols	99-20-7	1	5609600	6669300	6179100	6341200	11658000	8606900	11645000	7307000	7512500	C01083	ko00500,ko01100,ko01110,ko02010
mws1333	341.11	113	342.116	C12H22O11	[M-H]-	Melibiose*	Others	Saccharides and Alcohols	585-99-9	1	7228600	6252700	6317600	6813700	7659700	7336600	6384500	6554100	7145000	C05402	ko00052,ko01100,ko02010
mws1080	341.11	179	342.116	C12H22O11	[M-H]-	Galactinol*	Others	Saccharides and Alcohols	3687-64-7	1	13496000	12569000	14299000	17804000	16070000	16308000	13134000	17519000	10366000	C01235	ko00052,ko01100
Lmsn000381	341.11	89.02	342.116	C12H22O11	[M-H]-	D-Maltose*	Others	Saccharides and Alcohols	133-99-3	1	10149000	10771000	8139500	10188000	9013300	14027000	8030400	9533500	6874400	C01971	--
mws0906	341.12	179	342.131	C16H22O8	[M-H]-	Coniferyl alcohol-4-O-glucoside (Coniferin)	Organic acids	Organic acids	531-29-3	2	179630	178710	144020	186420	194000	186820	171600	145790	172160	C00761	ko00940
MWSmce203	341.12	73.03	342.3	C12H22O11	[M-H]-	D-(+)-Cellobiose*	Others	Saccharides and Alcohols	528-50-7	1	170790	181740	150790	136930	196640	156870	200050	126520	153650	--	--
MWS1983	343.12	89.03	344.132	C12H24O11	[M-H]-	Maltitol	Others	Saccharides and Alcohols	585-88-6	3	285460	351400	329490	201430	398160	326960	412610	285750	265050	--	--
MWSslk074	343.12	59.01	344.31	C12H24O11	[M-H]-	Lactitol	Others	Saccharides and Alcohols	585-86-4	2	165220	227090	156940	207230	271260	237840	309640	169920	169580	--	--
pmb0801	346.11	184.1	345.106	C14H19NO9	[M+H]+	4-Pyridoxic acid-O-glucoside	Others	Vitamin	-	1	70056	69954	68904	74723	73579	55919	67640	57887	53590	--	--
mws0874	346.06	210.9	347.063	C10H14N5O7P	[M-H]-	3'-Adenylic Acid	Nucleotides and derivatives	Nucleotides and derivatives	84-21-9	1	9138.8	16328	19222	22978	8119	15413	26716	10166	18521	C01367	ko00230,ko01100
pmb0981	348.07	136	347.063	C10H14N5O7P	[M+H]+	Adenosine 5'-monophosphate	Nucleotides and derivatives	Nucleotides and derivatives	61-19-8	1	9946400	8934100	10405000	11238000	9802800	13290000	10033000	12438000	11748000	C00020	ko00230,ko00908,ko01100,ko01110
pmb0532	349.05	137.3	348.047	C10H13N4O8P	[M+H]+	Inosine 5'-monophosphate	Nucleotides and derivatives	Nucleotides and derivatives	131-99-7	3	669690	611300	707110	869780	711090	1014700	723390	849290	789470	C00130	ko00230,ko01100,ko01110
pmb1562	351.25	146.9	350.246	C21H34O4	[M+H]+	1-Stearidonoyl-Glycerol	Lipids	Glycerol ester	-	1	13034	10633	11770	15383	12235	22896	12705	15059	15124	--	--
MWS0994	351.08	164.03	352.087	C10H16N4O10	[M-H]-	N-Carbamoyl-L-aspartate	Amino acids and derivatives	Amino acids and derivatives	13184-27-5	3	2802.5	4429	2758.8	6537.8	9816.5	4930.2	3820.8	5406.2	6600.5	C00438	ko00240,ko00250,ko01100
Lmhp011562	353.27	261.22	352.261	C21H36O4	[M+H]+	1-α-Linolenoyl-glycerol*	Lipids	Glycerol ester	-	1	233490	208220	174050	168010	192030	195550	224160	199490	220550	--	--
Lmhp011388	353.27	261.22	352.261	C21H36O4	[M+H]+	2-α-Linolenoyl-glycerol*	Lipids	Glycerol ester	55268-58-1	1	234480	215920	184730	173050	191210	205060	218090	209450	209620	--	--
pme1816	353.09	191	354.095	C16H18O9	[M-H]-	Neochlorogenic acid (5-O-Caffeoylquinic acid)*	Organic acids	Organic acids	906-33-2	2	23409	20524	15126	40723	14811	5396.1	16463	20389	25202	C17147	--
mws0178	353.09	191.01	354.095	C16H18O9	[M-H]-	Chlorogenic acid (3-O-Caffeoylquinic acid)*	Organic acids	Organic acids	327-97-9	2	20806	19361	16159	42813	16618	5780.4	14411	28034	21467	C00852	ko00940,ko00941,ko00945,ko01110
Lmhp012042	355.28	263.24	354.277	C21H38O4	[M+H]+	2-Linoleoylglycerol*	Lipids	Glycerol ester	3443-82-1	1	94337	89235	70724	62946	83176	72885	101460	83750	101030	--	--
Lmhp112042	355.28	263.24	354.277	C21H38O4	[M+H]+	1-Linoleoylglycerol*	Lipids	Glycerol ester	2277-28-3	1	93136	86497	64780	63214	84202	73763	100650	85015	102170	--	--
Lmdn009099	355.12	193.05	356.126	C20H20O6	[M-H]-	Coniferyl ferulate	Organic acids	Organic acids	63644-62-2	3	9	9	9	9	9	9	3496	2818.1	3926.5	C17855	--
pmb0296	357.3	265.4	356.293	C21H40O4	[M+H]+	1-Oleoyl-Sn-Glycerol	Lipids	Glycerol ester	129784-87-8	2	31738	43632	15933	32608	15813	14073	30632	17846	40994	--	--
pmb0998	364.07	152.1	363.058	C10H14N5O8P	[M+H]+	Guanosine 5'-monophosphate	Nucleotides and derivatives	Nucleotides and derivatives	85-32-5	1	60254	72620	66910	56204	69371	103940	70610	74931	77992	C00144	ko00230,ko01100
Lmsn004901	367.36	367.36	368.365	C24H48O2	[M-H]-	Tetracosanoic Acid (Lignoceric acid)	Lipids	Free fatty acids	557-59-5	3	3870.1	3735.2	3257.8	1388.3	3710.7	1497.8	4116.4	2498	1692.9	C08320	ko01040
mws0232	377.15	243.09	376.138	C17H20N4O6	[M+H]+	Riboflavin (Vitamin B2)	Others	Vitamin	83-88-5	1	48239	51463	52139	57890	40522	54613	49161	48442	44441	C00255	ko00740,ko01100,ko01110,ko02010
pme3337	384.12	252	383.108	C14H17N5O8	[M+H]+	Succinyladenosine	Nucleotides and derivatives	Nucleotides and derivatives	4542-23-8	1	1025200	1076500	972950	1028500	1001100	910870	985910	1091300	974900	--	--
pme1286	385.13	250	384.122	C14H20N6O5S	[M+H]+	S-(5'-Adenosy)-L-homocysteine	Amino acids and derivatives	Amino acids and derivatives	979-92-0	1	147200	124350	150450	86154	114290	103780	119980	124860	152140	C00021	ko00270,ko01100,ko01230
Zmhn002227	385.11	223.06	386.121	C17H22O10	[M-H]-	Sinapoyl-4-O-glucoside	Organic acids	Organic acids	-	3	56223	66059	53195	73290	63608	72948	63325	49295	62991	C02919	--
Lmmp010562	391.28	149.02	390.277	C24H38O4	[M+H]+	Diisooctyl Phthalate	Organic acids	Organic acids	27554-26-3	2	15369000	4774000	25478000	6056000	5065700	17078000	3189800	2958000	3276200	C14577	--
Lmwp011196	391.28	149.02	390.277	C24H38O4	[M+H]+	Bis(2-ethylhexyl)phthalate	Organic acids	Organic acids	117-81-7	2	15739000	4881900	26196000	6220100	5207400	16838000	3675000	3130800	3363300	C03690	--
pmc0281	400.15	136.11	399.139	C15H21N5O8	[M+H]+	Ribosyladenosine	Nucleotides and derivatives	Nucleotides and derivatives	-	3	16522	22650	20072	28753	13280	24905	28260	30475	17247	--	--
pmf0248	403.36	373.1	402.35	C27H46O2	[M+H]+	Delta-Tocopherol	Others	Vitamin	119-13-1	3	5662.1	5686.9	7170.4	6004.9	5748.8	5896.4	5972.9	8062.5	5851.3	C14151	ko00130,ko01100,ko01110
pme3007	402.99	159	404.002	C9H14N2O12P2	[M-H]-	Uridine 5'-diphosphate	Nucleotides and derivatives	Nucleotides and derivatives	58-98-0	2	65333	75583	72177	78853	75193	105630	74058	67611	76331	C00015	ko00240,ko00908,ko01100
pmd0152	409.24	153	410.243	C19H39O7P	[M-H]-	LysoPA 16:0 (2n isomer)*	Lipids	Glycerol ester	-	3	4455.2	7001.5	6545.2	5699.2	11136	7695.7	9580.6	11288	6248.1	--	--
pmd0153	409.24	153	410.243	C19H39O7P	[M-H]-	LysoPA 16:0*	Lipids	Glycerol ester	22002-85-3	3	24174	23995	20336	22208	28134	18095	27552	22182	27080	C04036	--
mws1089	421.1	241	422.083	C12H23O14P	[M-H]-	Sucrose-6-phosphate*	Others	Saccharides and Alcohols	-	1	419140	520320	480530	318020	605150	482900	420140	399930	330350	--	--
mws2523	421.08	241.1	422.083	C12H23O14P	[M-H]-	Trehalose 6-phosphate*	Others	Saccharides and Alcohols	4484-88-2	1	187470	187760	162980	137420	198640	152870	147330	182160	170600	C00689	ko00500,ko01100,ko01110
Lmhp008337	426.26	285.24	425.254	C19H40NO7P	[M+H]+	LysoPE 14:0(2n isomer)*	Lipids	LPE	-	2	36973	43110	36326	37704	41027	31247	38829	45607	44361	--	--
pmb0864	426.26	285.24	425.254	C19H40NO7P	[M+H]+	LysoPE 14:0*	Lipids	LPE	-	2	146820	152420	156220	144190	179600	123470	159020	161900	144530	--	--
pme2117	426	159	427.029	C10H15N5O10P2	[M-H]-	Adenosine 5'-diphosphate	Nucleotides and derivatives	Nucleotides and derivatives	58-64-0	1	45517	31994	41197	66910	36249	62394	44073	45194	65215	C00008	ko00190,ko00195,ko00230,ko00908,ko01100,ko01110
Lmhp008273	438.26	297.24	437.254	C20H40NO7P	[M+H]+	LysoPE 15:1(2n isomer)*	Lipids	LPE	-	2	2578.7	2019.9	2343.6	1931.6	2287.4	1887.5	2295.8	2792.1	2007.5	--	--
Lmhp008440	438.26	297.24	437.254	C20H40NO7P	[M+H]+	LysoPE 15:1*	Lipids	LPE	-	2	19001	16887	17033	18492	19100	13463	17851	18911	19013	--	--
Lmhp008885	440.28	299.26	439.27	C20H42NO7P	[M+H]+	LysoPE 15:0(2n isomer)*	Lipids	LPE	-	1	41790	49506	40680	36007	50770	38608	38835	41554	49806	--	--
Lmhp009187	440.28	299.26	439.27	C20H42NO7P	[M+H]+	LysoPE 15:0*	Lipids	LPE	-	1	123570	137430	126040	128700	165990	138050	131470	137190	144990	--	--
pmb0862	440.28	184.07	439.27	C20H42NO7P	[M+H]+	LysoPC 12:0	Lipids	LPC	20559-18-6	3	7250.1	4682.2	7673.7	4248.6	6307.6	4213.8	7336.2	6806.6	6192.7	--	--
pme1014	445.3	341.3	444.303	C31H40O2	[M+H]+	Menatetrenone (Vitamin K2)	Others	Vitamin	11032-49-8	3	53604	53100	49647	37606	32094	46419	61728	58299	59743	--	--
MWSmce674	451.36	89.06	450.7	C31H46O2	[M+H]+	Vitamin K1	Others	Vitamin	84-80-0	3	13419	14603	12716	16407	13529	14708	12348	12807	13095	--	--
Lmhp009034	452.28	311.26	451.27	C21H42NO7P	[M+H]+	LysoPE 16:1*	Lipids	LPE	-	1	26730	32460	37357	28567	38892	33397	38867	30575	35082	--	--
Lmhp008763	452.28	311.26	451.27	C21H42NO7P	[M+H]+	LysoPE 16:1(2n isomer)*	Lipids	LPE	-	1	80227	88948	86827	79697	92941	71462	91133	89532	89795	--	--
pmb0876	454.29	313.27	453.286	C21H44NO7P	[M+H]+	LysoPE 16:0*	Lipids	LPE	53862-35-4	1	23494000	25023000	21813000	19460000	24264000	20485000	23814000	23565000	23626000	--	--
pmd0160	454.29	313.27	453.286	C21H44NO7P	[M+H]+	LysoPE 16:0(2n isomer)*	Lipids	LPE	-	1	23089000	25063000	22008000	20301000	24827000	20272000	23219000	22428000	23716000	--	--
MWS5083	455.1	96.97	456.105	C17H21N4O9P	[M-H]-	Flavin Single Nucleotide(FMN)	Nucleotides and derivatives	Nucleotides and derivatives	6184-17-4	2	76696	76137	100870	87865	77390	74435	71531	80878	77890	C00061	ko00190,ko00740,ko01100,ko01110
pmb0464	458.1	116.3	457.143	C16H27NO14	[M+H]+	L-Aspartic acid-O-diglucoside	Amino acids and derivatives	Amino acids and derivatives	-	3	707150	1265500	889070	1629000	937920	1397900	1321600	1538600	1621600	--	--
pme2287	423.03	302	460.014	C12H19ClN4O7P2S	[M-Cl-2H]-	Thiamine pyrophosphate	Others	Vitamin	154-87-0	3	48554	40293	50348	59435	42248	45129	42523	71763	41133	C00068	ko00010,ko00020,ko00280,ko00620,ko00640,ko00730,ko01100
Lmhp009769	466.29	325.27	465.286	C22H44NO7P	[M+H]+	LysoPE 17:1*	Lipids	LPE	-	2	15082	11227	9726.6	11793	15369	8664.1	11908	12749	12449	--	--
Lmhp009464	466.29	325.27	465.286	C22H44NO7P	[M+H]+	LysoPE 17:1(2n isomer)*	Lipids	LPE	-	2	36862	37810	35763	37451	47666	37203	45291	46159	46182	--	--
Lmhp010162	468.31	327.29	467.301	C22H46NO7P	[M+H]+	LysoPE 17:0	Lipids	LPE	-	2	33053	34818	26857	23049	36111	29407	32702	29164	34117	--	--
pmd0130	468.31	184.07	467.301	C22H46NO7P	[M+H]+	LysoPC 14:0	Lipids	LPC	20559-16-4	1	655400	644060	696390	585360	694820	549030	672200	697160	729050	--	--
Lmhp008589	476.28	335.26	475.27	C23H42NO7P	[M+H]+	LysoPE 18:3(2n isomer)*	Lipids	LPE	-	1	2610700	2303900	2268200	1790400	2686400	1699900	2392500	2469600	2444700	--	--
Lmhp008801	476.28	335.26	475.27	C23H42NO7P	[M+H]+	LysoPE 18:3*	Lipids	LPE	-	1	2562700	2227500	2172600	1847300	2639600	1725700	2357100	2446700	2392700	--	--
pmb0881	478.29	337.27	477.286	C23H44NO7P	[M+H]+	LysoPE 18:2*	Lipids	LPE	-	1	17782000	18232000	16970000	15772000	18904000	15922000	17269000	17498000	16922000	--	--
pmb0874	478.29	337.27	477.286	C23H44NO7P	[M+H]+	LysoPE 18:2(2n isomer)*	Lipids	LPE	-	1	18094000	18780000	16896000	15210000	19155000	15907000	17139000	17517000	17669000	--	--
pmb0856	480.31	339.29	479.301	C23H46NO7P	[M+H]+	LysoPE 18:1(2n isomer)*	Lipids	LPE	-	1	1995500	2262300	1929900	1840600	2512700	1737500	2436000	2396900	2546200	--	--
mws0289	480.31	339.29	479.301	C23H46NO7P	[M+H]+	LysoPE 18:1*	Lipids	LPE	89576-29-4	1	2911500	3387800	2799900	2685000	3802800	2622100	3656500	3445400	3663200	--	--
pmb2260	480.31	184.07	479.301	C23H46NO7P	[M+H]+	LysoPC 15:1	Lipids	LPC	-	2	104090	114740	95675	115020	122190	96140	111480	129790	136570	--	--
pmb0880	482.32	341.31	481.317	C23H48NO7P	[M+H]+	LysoPE 18:0(2n isomer)*	Lipids	LPE	-	2	33057	43917	37683	36224	49857	32687	44778	45785	43104	--	--
Lmhp009129	482.32	184.07	481.317	C23H48NO7P	[M+H]+	LysoPC 15:0(2n isomer)*	Lipids	LPC	-	1	127600	140690	135050	136280	170530	122570	147460	153620	152150	--	--
pmb0883	482.32	341.31	481.317	C23H48NO7P	[M+H]+	LysoPE 18:0*	Lipids	LPE	69747-55-3	2	553640	548280	454110	330160	578280	411420	560790	508230	533630	--	--
pmb2319	482.32	184.07	481.317	C23H48NO7P	[M+H]+	LysoPC 15:0*	Lipids	LPC	108273-89-8	1	381120	415830	415040	420640	473150	379100	411900	436040	444010	--	--
Hmyn007168	483.27	255.23	484.278	C22H45O9P	[M-H]-	LysoPG 16:0	Lipids	Glycerol ester	-	3	162950	152740	218180	130970	131480	135490	4894.1	5152.6	8014.7	--	--
pma1303	492.31	184.07	491.301	C24H46NO7P	[M+H]+	LysoPC 16:2*	Lipids	LPC	-	1	160800	175300	172120	154330	175310	159180	170900	164010	152530	--	--
pmb0863	492.31	184.07	491.301	C24H46NO7P	[M+H]+	LysoPC 16:2(2n isomer)*	Lipids	LPC	-	1	154780	158460	155380	159370	165750	154730	172190	117750	136060	--	--
pmb0790	494.19	332.5	493.18	C20H31NO13	[M+H]+	Pyridoxine-5'-O-diglucoside	Others	Vitamin	-	2	15364	6899	7319.8	13784	10581	16511	12522	13970	17065	--	--
Lmhp008833	494.32	184.07	493.317	C24H48NO7P	[M+H]+	LysoPC 16:1(2n isomer)*	Lipids	LPC	-	1	380250	401220	398710	410080	396110	325790	451100	368250	415760	--	--
pmp001270	494.32	184.07	493.317	C24H48NO7P	[M+H]+	LysoPC 16:1*	Lipids	LPC	76790-27-7	1	382520	388910	407430	414290	384810	311890	495020	382350	408670	--	--
pmd0132	496.34	184.07	495.332	C24H50NO7P	[M+H]+	LysoPC 16:0(2n isomer)*	Lipids	LPC	-	1	10688000	11642000	10401000	10099000	11610000	8741200	10827000	10898000	11393000	--	--
pmb0855	496.34	184.07	495.332	C24H50NO7P	[M+H]+	LysoPC 16:0*	Lipids	LPC	17364-16-8	1	10658000	11503000	10510000	9897500	11435000	9080600	10969000	10705000	11342000	--	--
Lmhp009349	502.29	361.27	501.286	C25H44NO7P	[M+H]+	LysoPE 20:4(2n isomer)*	Lipids	LPE	-	3	1959.3	2151.1	1632	2128.9	1726.6	1476.4	2061.3	1807.8	1690.2	--	--
Lmhp009497	502.29	361.27	501.286	C25H44NO7P	[M+H]+	LysoPE 20:4*	Lipids	LPE	-	3	1361.1	1650	1888.8	2082.4	2084.3	1295.5	2382.5	2083.2	1870.6	--	--
Lmhp009802	504.31	363.29	503.301	C25H46NO7P	[M+H]+	LysoPE 20:3	Lipids	LPE	-	3	2864.3	2684.5	2762.2	2115.7	1855.7	2135.8	2761.2	1825.3	1754.4	--	--
pme2125	503.16	179	504.169	C18H32O16	[M-H]-	Raffinose*	Others	Saccharides and Alcohols	512-69-6	1	4767000	3621000	2996900	4877600	3335200	3402600	4593000	4844200	3521900	C00492	ko00052,ko01100,ko02010
MWS0442	527.16	365.1	504.169	C18H32O16	[M+Na]+	Maltotriose*	Others	Saccharides and Alcohols	1109-28-0	1	113050	106940	9	121370	52343	44374	58281	100420	80219	C01835	ko02010
mws1589	503.16	179	504.169	C18H32O16	[M-H]-	D-Panose*	Others	Saccharides and Alcohols	33401-87-5	1	1291100	711890	897120	868430	648960	489220	772840	879030	528200	C00713	--
pme0500	503.16	323	504.169	C18H32O16	[M-H]-	D-Melezitose*	Others	Saccharides and Alcohols	597-12-6	1	406970	469780	332980	488070	363530	552740	409100	540480	438640	C08243	--
Hmqp000191	505.18	127.03	504.17	C18H32O16	[M+H]+	Planteose*	Others	Saccharides and Alcohols	470-57-5	1	39859	37970	18560	14582	31965	29640	32414	32261	46869	C03848	--
MWSmce486	503.16	383.12	504.44	C18H32O16	[M-H]-	Manninotriose*	Others	Saccharides and Alcohols	13382-86-0	1	24862	21815	18543	28582	15016	20482	13465	31543	21775	C05404	ko00052,ko01100
Lmhp010514	506.32	365.31	505.317	C25H48NO7P	[M+H]+	LysoPE 20:2(2n isomer)*	Lipids	LPE	-	3	9415.3	10889	8208.3	7904.3	10075	8510.2	9190	8629.1	9342.3	--	--
Lmhp010757	506.32	365.31	505.317	C25H48NO7P	[M+H]+	LysoPE 20:2*	Lipids	LPE	-	3	12431	10801	8321.2	7686.7	10378	10184	8892.9	10517	8783.1	--	--
Lmhp008718	506.32	184.07	505.317	C25H48NO7P	[M+H]+	LysoPC 17:2	Lipids	LPC	-	1	100660	97900	96176	101240	94039	85662	111460	103710	104620	--	--
Lmhp009590	508.34	184.07	507.332	C25H50NO7P	[M+H]+	LysoPC 17:1	Lipids	LPC	-	1	182380	179430	161480	171970	196060	171210	196420	184340	178540	--	--
pmb2406	510.36	184.07	509.348	C25H52NO7P	[M+H]+	LysoPC 17:0*	Lipids	LPC	50930-23-9	1	506820	499100	452530	461680	611490	432540	493440	537890	531090	--	--
Lmhp010515	510.36	184.07	509.348	C25H52NO7P	[M+H]+	LysoPC 17:0(2n isomer)*	Lipids	LPC	-	1	170110	168040	162390	146110	209280	153060	174660	168620	180290	--	--
Hmqp006235	516.3	184.07	515.297	C26H46NO7P	[M+H]+	LysoPC 18:4	Lipids	LPC	-	3	4408.6	5409.3	4277.6	3711.2	3017.7	2342.2	5151.6	3554	2246.8	--	--
Li512115	515.12	353.09	516.127	C25H24O12	[M-H]-	Isochlorogenic acid B	Organic acids	Organic acids	14534-61-3	2	5333.2	3327.3	2290.2	7108.8	3223.3	3245.6	5782.3	4332.5	2774.1	C10468	--
pmb0865	518.32	184.07	517.317	C26H48NO7P	[M+H]+	LysoPC 18:3(2n isomer)*	Lipids	LPC	-	1	16628000	14773000	13859000	13409000	16318000	12213000	15094000	15487000	15538000	--	--
pmb0854	518.32	184.07	517.317	C26H48NO7P	[M+H]+	LysoPC 18:3*	Lipids	LPC	-	1	16116000	14418000	13777000	13434000	16984000	11906000	15165000	15549000	15320000	--	--
pmp001251	520.34	184.07	519.332	C26H50NO7P	[M+H]+	LysoPC 18:2(2n isomer)*	Lipids	LPC	-	1	5550400	5707500	4856300	4872500	5855400	5144000	5594700	5302500	5542100	--	--
pmp001273	520.34	184.07	519.332	C26H50NO7P	[M+H]+	LysoPC 18:2*	Lipids	LPC	-	1	13951000	14413000	13162000	12770000	14949000	13284000	14315000	13978000	14696000	--	--
Lmhp010190	522.36	184.07	521.348	C26H52NO7P	[M+H]+	LysoPC 18:1(2n isomer)*	Lipids	LPC	-	1	16832000	18939000	17020000	17349000	21746000	15728000	20691000	21062000	21582000	--	--
pmp001281	522.36	184.07	521.348	C26H52NO7P	[M+H]+	LysoPC 18:1*	Lipids	LPC	-	1	16747000	19165000	16470000	17615000	21641000	15650000	19992000	20821000	21318000	--	--
pmd0136	524.37	184.07	523.364	C26H54NO7P	[M+H]+	LysoPC 18:0(2n isomer)*	Lipids	LPC	-	1	2669800	2561200	2281500	1923900	2873200	1979100	2555900	2639500	2808900	--	--
mws0126	524.37	184.07	523.364	C26H54NO7P	[M+H]+	LysoPC 18:0*	Lipids	LPC	19420-57-6	1	8973600	8135200	7462100	5976600	8721700	6347400	8359600	7662900	8112500	--	--
pmp001259	526.34	508.33	525.33	C28H47NO8	[M+H]+	5,8,11,14-Pentadecanoamide	Lipids	Free fatty acids	-	3	8954.1	13260	11077	11864	10383	8758.4	9933.5	13595	10565	--	--
Lmhp007840	534.36	184.07	533.348	C27H52NO7P	[M+H]+	LysoPC 19:2*	Lipids	LPC	-	2	24337	17336	19072	13404	25238	10780	20629	15638	14754	--	--
Lmhp007598	534.36	184.07	533.348	C27H52NO7P	[M+H]+	LysoPC 19:2(2n isomer)*	Lipids	LPC	-	2	18556	13703	15842	9246	18702	8402.7	17537	17514	13202	--	--
Lmhp010908	536.37	184.07	535.364	C27H54NO7P	[M+H]+	LysoPC 19:1	Lipids	LPC	-	2	72633	84345	68244	62173	84209	66939	76715	73224	74711	--	--
Zmfn000481	535.04	323.03	536.044	C14H22N2O16P2	[M-H]-	Uridine-5'-Diphosphate-D-Xylose	Nucleotides and derivatives	Nucleotides and derivatives	3616-06-6	3	10421	9606.3	6052.8	16682	5655.4	10206	8319.9	9850.1	11704	C00190	ko00520,ko00908,ko01100
pmb2228	538.39	184.07	537.379	C27H56NO7P	[M+H]+	LysoPC 19:0	Lipids	LPC	108273-88-7	3	10658	10272	13000	10936	5628.7	5672.4	13783	8469.7	10113	--	--
pmb3059	543.1	191.2	544.128	C19H28O18	[M-H]-	Quinic acid O-di-glucuronic acid	Organic acids	Organic acids	-	3	12347	12483	8884.9	9450.5	11054	9669.1	8498.5	7219.9	7257.7	--	--
Lmhp009890	546.36	184.07	545.348	C28H52NO7P	[M+H]+	LysoPC 20:3	Lipids	LPC	1199257-41-4	3	11714	12898	12152	15157	14843	14178	16564	11385	12651	--	--
pmd0147	548.37	184.07	547.364	C28H54NO7P	[M+H]+	LysoPC 20:2*	Lipids	LPC	-	3	221470	245230	191970	177780	233260	179870	197000	207440	209300	--	--
pmd0146	548.37	184.07	547.364	C28H54NO7P	[M+H]+	LysoPC 20:2(2n isomer)*	Lipids	LPC	-	3	215290	231040	169960	183050	228520	191190	184200	221850	184750	--	--
Lmhp011549	550.39	184.07	549.379	C28H56NO7P	[M+H]+	LysoPC 20:1	Lipids	LPC	-	1	150410	173960	130390	113540	160830	130360	170080	159670	152080	--	--
pmd0143	552.4	184.07	551.395	C28H58NO7P	[M+H]+	LysoPC 20:0*	Lipids	LPC	108341-80-6	3	8030.5	7082.4	7903.6	24308	10363	24355	10501	12217	13559	--	--
pmd0142	552.4	184.07	551.395	C28H58NO7P	[M+H]+	LysoPC 20:0(2n isomer)*	Lipids	LPC	-	3	2943.8	2491.1	1872.4	5618	2829.2	5902.7	2188.1	2011.7	3533.9	--	--
pmb2922	565.05	323.1	566.055	C15H24N2O17P2	[M-H]-	Uridine 5'-diphospho-D-glucose	Nucleotides and derivatives	Nucleotides and derivatives	133-89-1	1	13447	17286	5292	35992	11105	28270	17441	18254	9867.2	C00029	ko00040,ko00052,ko00053,ko00240,ko00500,ko00520,ko00561,ko00908,ko01100,ko01110
Lmqn000780	606.08	384.98	607.082	C17H27N3O17P2	[M-H]-	Uridine 5'-diphospho-N-acetylglucosamine	Nucleotides and derivatives	Nucleotides and derivatives	528-04-1	1	288070	287710	244420	259360	234230	266880	213460	227390	228090	C00043	ko00520,ko01100
pmb2653	649.1	145	650.227	C24H42O20	[M-H]-	D(+)-Melezitose O-rhamnoside	Others	Saccharides and Alcohols	-	3	8764	12503	16783	25466	5820.8	10025	17504	12874	12864	--	--
pmb0530	664.12	136.2	663.109	C21H27N7O14P2	[M+H]+	Nicotinic acid adenine dinucleotide	Nucleotides and derivatives	Nucleotides and derivatives	53-84-9	1	380880	505560	379300	418810	473190	565070	489090	492760	492900	C00003	ko00190,ko00730,ko00760,ko01100
mws1593	665.21	161	666.222	C24H42O21	[M-H]-	D-Maltotetraose	Others	Saccharides and Alcohols	34612-38-9	2	816790	954530	700090	1303000	779930	733260	755690	933320	765950	C02052	--
mws4163	665.21	485.3	666.222	C24H42O21	[M-H]-	Nystose	Others	Saccharides and Alcohols	13133-07-8	1	10061000	10916000	8763800	10108000	8800500	10683000	9614900	10093000	9026000	--	--
Lmqn000213	665.21	341.11	666.222	C24H42O21	[M-H]-	Stachyose	Others	Saccharides and Alcohols	470-55-3	2	7093200	7901700	8368800	7982100	7760000	7953400	7826500	7622200	7676100	C01613	ko00052,ko01100
Lmhp008744	677.37	261.22	676.367	C33H56O14	[M+H]+	1-α-Linolenoyl-glycerol-2,3-di-O-glucoside*	Lipids	Glycerol ester	-	2	8542.6	10088	9648.4	7973.3	6757.6	9668.9	7978.4	8044.5	6528.6	--	--
Lmhp008513	677.37	261.22	676.367	C33H56O14	[M+H]+	2-α-Linolenoyl-glycerol-1,3-di-O-glucoside*	Lipids	Glycerol ester	-	2	6672.5	11712	6501.1	10292	5843.1	6243.8	6406	7395.8	8505.9	--	--
Lmhp009190	679.39	263.24	678.383	C33H58O14	[M+H]+	2-Linoleoylglycerol-1,3-di-O-glucoside*	Lipids	Glycerol ester	-	3	15427	16813	7562.4	19611	11611	15704	13596	12347	15387	--	--
Lmhp009384	679.39	263.24	678.383	C33H58O14	[M+H]+	1-Linoleoylglycerol-2,3-di-O-glucoside*	Lipids	Glycerol ester	-	3	13813	20010	9914.4	22557	15260	18210	17356	12194	16923	--	--
pmb0168	700.49	184.4	699.484	C38H70NO8P	[M+H]+	PC 16:1/14:1	Lipids	PC	-	3	9836.4	5424	11088	9649	12796	3599.7	8017	9685	10023	--	--
Hmyp007396	702.46	184.07	701.46	C37H68NO9P	[M+H]+	PC(oxo-11:0/18:2)	Lipids	PC	-	2	5237.1	4459.8	5522	5006.6	7086.5	4926.1	8618.3	8144.3	8596.7	--	--
pme2651	742.1	620.1	743.075	C21H28N7O17P3	[M-H]-	NADP (Nicotinamide adenine dinucleotide phosphate)	Nucleotides and derivatives	Nucleotides and derivatives	53-59-8	1	119230	118510	134930	153420	121050	110350	93022	96068	149510	C00006	ko00195,ko00480,ko00760,ko01100
pme2746	784.15	437	785.157	C27H33N9O15P2	[M-H]-	Riboflavin 5'-Adenosine Diphosphate	Nucleotides and derivatives	Nucleotides and derivatives	146-14-5	1	523840	566810	580640	592610	588150	551550	485070	544710	572970	C00016	ko00740,ko01100,ko01110
Lmdn000248	827.27	665.22	828.275	C30H52O26	[M-H]-	Verbascose	Others	Saccharides and Alcohols	546-62-3	3	16852	15880	13390	19528	21748	17468	15706	26513	27894	C08252	--
